# Supplementary material for: CpX Hunter web tool allows high-throughput identification of CpG, CpA, CpT, and CpC islands: A case study in Drosophila genome
Source: J Biol Chem. 2025 Apr 24;301(6):108537. doi: 10.1016/j.jbc.2025.108537 (PMC12148476; doi:10.1016/j.jbc.2025.108537)
Supplement: Supplementary Materials [file mmc1.zip]

Archive with 12 entries (11 files):
- Supplementary Materials_F/
- Supplementary Materials_F/Supplementary Material 1A - CpG islands.bed
- Supplementary Materials_F/Supplementary Material 1B - CpA islands.bed
- Supplementary Materials_F/Supplementary Material 1C - CpT islands.bed
- Supplementary Materials_F/Supplementary Material 2A - CpX ChIP Atlas ATACseq.xlsx
- Supplementary Materials_F/Supplementary Material 2B - CpX ChIP Atlas Bisulfite.xlsx
- Supplementary Materials_F/Supplementary Material 2C - CpX ChIP Atlas DNAse seq.xlsx
- Supplementary Materials_F/Supplementary Material 2D - CpX ChIP Atlas Histones.xlsx
- Supplementary Materials_F/Supplementary Material 2E - CpX ChIP Atlas RNApol II.xlsx
- Supplementary Materials_F/Supplementary Material 2F - CpX ChIP Atlas TFs.xlsx
- Supplementary Materials_F/Supplementary Material 3 - NatTE-Flybase.bed
- Supplementary Materials_F/Supplementary Material 4 - TE overlaps with CpX islands.xlsx
