# Supplementary material for: CpX Hunter web tool allows high-throughput identification of CpG, CpA, CpT, and CpC islands: A case study in Drosophila genome
Source: J Biol Chem. 2025 Apr 24;301(6):108537. doi: 10.1016/j.jbc.2025.108537 (PMC12148476; doi:10.1016/j.jbc.2025.108537)
Supplement: Supplementary Materials [file mmc1.zip › Supplementary Materials_F/Supplementary Material 1A - CpG islands.bed]

chrX	12995	13732
chrX	13982	14586
chrX	14711	15219
chrX	22426	23133
chrX	24142	24879
chrX	25129	25733
chrX	25858	26366
chrX	33932	34639
chrX	35648	36385
chrX	36635	37239
chrX	37364	37872
chrX	45603	46310
chrX	47319	48056
chrX	48306	48910
chrX	49035	49543
chrX	59356	59894
chrX	62989	63499
chrX	84564	85127
chrX	125688	126266
chrX	266147	266930
chrX	272342	272925
chrX	273924	274493
chrX	348635	349359
chrX	473239	473742
chrX	475922	476525
chrX	491325	492737
chrX	499831	500384
chrX	509198	509734
chrX	517649	519424
chrX	527421	527965
chrX	528500	529587
chrX	530133	530791
chrX	539316	540193
chrX	541624	542594
chrX	569250	569753
chrX	571440	572254
chrX	573845	575705
chrX	580446	580949
chrX	591059	592120
chrX	593520	594377
chrX	596290	597547
chrX	612512	613779
chrX	620748	621277
chrX	622201	622724
chrX	623446	625064
chrX	625566	627483
chrX	628408	628910
chrX	630251	630781
chrX	632717	633235
chrX	634708	635222
chrX	639638	640605
chrX	641280	642699
chrX	642815	643335
chrX	644798	646304
chrX	647583	648117
chrX	650311	654208
chrX	730351	731040
chrX	740176	740905
chrX	747381	747889
chrX	749843	750608
chrX	757728	758604
chrX	759606	761688
chrX	763417	764002
chrX	764189	765313
chrX	770049	770659
chrX	781410	783112
chrX	785704	786703
chrX	786890	787550
chrX	788051	788845
chrX	789421	790238
chrX	793148	796345
chrX	797372	799032
chrX	800322	801381
chrX	802880	803419
chrX	803798	805120
chrX	806003	806844
chrX	809627	810701
chrX	819303	820106
chrX	820367	821973
chrX	873097	873599
chrX	875630	876511
chrX	880789	881813
chrX	893213	895167
chrX	925365	927632
chrX	928804	930174
chrX	930330	932789
chrX	933143	934996
chrX	935135	937660
chrX	939409	940956
chrX	941096	942523
chrX	943253	944137
chrX	944364	945769
chrX	946644	947603
chrX	951444	952073
chrX	956806	957627
chrX	977949	978455
chrX	1008896	1009518
chrX	1012104	1012606
chrX	1015404	1016317
chrX	1024698	1025604
chrX	1026792	1027517
chrX	1028450	1030347
chrX	1032400	1033076
chrX	1042045	1042549
chrX	1043462	1044243
chrX	1045052	1046034
chrX	1046338	1046838
chrX	1051291	1052721
chrX	1061786	1062328
chrX	1075215	1076090
chrX	1076561	1077107
chrX	1084561	1085061
chrX	1171810	1172609
chrX	1174204	1174893
chrX	1180183	1180999
chrX	1182159	1183036
chrX	1186721	1187238
chrX	1187687	1188577
chrX	1195326	1196067
chrX	1201193	1201776
chrX	1202357	1203019
chrX	1204462	1205264
chrX	1210267	1211734
chrX	1214012	1214961
chrX	1218692	1221681
chrX	1222348	1223385
chrX	1223596	1224182
chrX	1224359	1225119
chrX	1225591	1226360
chrX	1232300	1232914
chrX	1237027	1237865
chrX	1238583	1239918
chrX	1246159	1248117
chrX	1251125	1251631
chrX	1258101	1258625
chrX	1267011	1267515
chrX	1274867	1275467
chrX	1287298	1288815
chrX	1290266	1291778
chrX	1292031	1294566
chrX	1294957	1295931
chrX	1298462	1298963
chrX	1301751	1302358
chrX	1308294	1309062
chrX	1313690	1314366
chrX	1314672	1315174
chrX	1316984	1317484
chrX	1320784	1321298
chrX	1322624	1324275
chrX	1325850	1326362
chrX	1328390	1329288
chrX	1329637	1331505
chrX	1331623	1333838
chrX	1338894	1339398
chrX	1342253	1343566
chrX	1345091	1346426
chrX	1347161	1349413
chrX	1350693	1352123
chrX	1352578	1357744
chrX	1369570	1370148
chrX	1370597	1372960
chrX	1375553	1376252
chrX	1376530	1378512
chrX	1379740	1380587
chrX	1382350	1383820
chrX	1383935	1384967
chrX	1386416	1387305
chrX	1388142	1392076
chrX	1393182	1394879
chrX	1397616	1398522
chrX	1398780	1400001
chrX	1401426	1402269
chrX	1403236	1403765
chrX	1404001	1404723
chrX	1404877	1405426
chrX	1407406	1407932
chrX	1408704	1409577
chrX	1410035	1410693
chrX	1411363	1413432
chrX	1413923	1414931
chrX	1416754	1417263
chrX	1425021	1425821
chrX	1432725	1436395
chrX	1445718	1446220
chrX	1446324	1449116
chrX	1452318	1453815
chrX	1455276	1461870
chrX	1462037	1464194
chrX	1464348	1466139
chrX	1466654	1467236
chrX	1467345	1470152
chrX	1470956	1472185
chrX	1472309	1477036
chrX	1477165	1480434
chrX	1481654	1483255
chrX	1489360	1490308
chrX	1490532	1493367
chrX	1496833	1497999
chrX	1501517	1502587
chrX	1503714	1504464
chrX	1507220	1508920
chrX	1509027	1509565
chrX	1512104	1512773
chrX	1513128	1513908
chrX	1514512	1515117
chrX	1523749	1524294
chrX	1524402	1525901
chrX	1526278	1527010
chrX	1527249	1528410
chrX	1528565	1529070
chrX	1529300	1530297
chrX	1530399	1531883
chrX	1534928	1536635
chrX	1542739	1543361
chrX	1544492	1545086
chrX	1546861	1547530
chrX	1548498	1549282
chrX	1549432	1550310
chrX	1551518	1552082
chrX	1552344	1553014
chrX	1553699	1554539
chrX	1556835	1558832
chrX	1560687	1561446
chrX	1561555	1562717
chrX	1562971	1564570
chrX	1572192	1572750
chrX	1574570	1575086
chrX	1578174	1578675
chrX	1582977	1583682
chrX	1586854	1587378
chrX	1587745	1588247
chrX	1593990	1594910
chrX	1595086	1596032
chrX	1602035	1602561
chrX	1603985	1604526
chrX	1606601	1607299
chrX	1607990	1609071
chrX	1610061	1610673
chrX	1613253	1613800
chrX	1614013	1614993
chrX	1617960	1618538
chrX	1622020	1622538
chrX	1624150	1624869
chrX	1628638	1629172
chrX	1635590	1637388
chrX	1642901	1644022
chrX	1647290	1649390
chrX	1653468	1654004
chrX	1654377	1654877
chrX	1658637	1659888
chrX	1664943	1666825
chrX	1667159	1667659
chrX	1667844	1669209
chrX	1670476	1671772
chrX	1675751	1677422
chrX	1681321	1682594
chrX	1682786	1683382
chrX	1683517	1684785
chrX	1686364	1687673
chrX	1688632	1689968
chrX	1690071	1691401
chrX	1692445	1693352
chrX	1693955	1696046
chrX	1696841	1697862
chrX	1701774	1702419
chrX	1706254	1707562
chrX	1708411	1710139
chrX	1710323	1710825
chrX	1710944	1711482
chrX	1712678	1713198
chrX	1713596	1714959
chrX	1717561	1718093
chrX	1719740	1720253
chrX	1725280	1726089
chrX	1727350	1728215
chrX	1734831	1735616
chrX	1746266	1746975
chrX	1747151	1747712
chrX	1748378	1750719
chrX	1753779	1754648
chrX	1759147	1760008
chrX	1760175	1760678
chrX	1765815	1767346
chrX	1770165	1770686
chrX	1771297	1771845
chrX	1793886	1794709
chrX	1797262	1797768
chrX	1803860	1804404
chrX	1804799	1805299
chrX	1808147	1808652
chrX	1809613	1811829
chrX	1813173	1813742
chrX	1821510	1822017
chrX	1850573	1852626
chrX	1859935	1861394
chrX	1863040	1863540
chrX	1864564	1865706
chrX	1865995	1866511
chrX	1866925	1869455
chrX	1870411	1872120
chrX	1872544	1873658
chrX	1874140	1875820
chrX	1877311	1878309
chrX	1882540	1887629
chrX	1887926	1890063
chrX	1890516	1891314
chrX	1891567	1892125
chrX	1894459	1895443
chrX	1895884	1896762
chrX	1902604	1903293
chrX	1904478	1905142
chrX	1906423	1907822
chrX	1910452	1912426
chrX	1913152	1915567
chrX	1916784	1919726
chrX	1921052	1923875
chrX	1924837	1926345
chrX	1926516	1927255
chrX	1930717	1931315
chrX	1938467	1940099
chrX	1940736	1941443
chrX	1950172	1950710
chrX	1951099	1951797
chrX	1951930	1952435
chrX	1967054	1967691
chrX	1968614	1969775
chrX	1981341	1982365
chrX	1989904	1990411
chrX	1990844	1991561
chrX	1991696	1992402
chrX	1992987	1993985
chrX	1997400	2000803
chrX	2001043	2003347
chrX	2008692	2009303
chrX	2014275	2016506
chrX	2017383	2018101
chrX	2019826	2022176
chrX	2025458	2028202
chrX	2030299	2030875
chrX	2032467	2033196
chrX	2036355	2036953
chrX	2039241	2041253
chrX	2043572	2044077
chrX	2045052	2046999
chrX	2048266	2048815
chrX	2050015	2050773
chrX	2052608	2053344
chrX	2053820	2054549
chrX	2055760	2059608
chrX	2059978	2060965
chrX	2061459	2062110
chrX	2063316	2063877
chrX	2064305	2065223
chrX	2066665	2068116
chrX	2068892	2069395
chrX	2071887	2072390
chrX	2073426	2074812
chrX	2075156	2075913
chrX	2077031	2078020
chrX	2078436	2080431
chrX	2080812	2081731
chrX	2081955	2082540
chrX	2085451	2086723
chrX	2089132	2089636
chrX	2090915	2091887
chrX	2094437	2095563
chrX	2100317	2100822
chrX	2103161	2104090
chrX	2109577	2110854
chrX	2110971	2112014
chrX	2120477	2121748
chrX	2126944	2127493
chrX	2130475	2131029
chrX	2131265	2131831
chrX	2142891	2144888
chrX	2146892	2148527
chrX	2151873	2152813
chrX	2153021	2155850
chrX	2156244	2157660
chrX	2159199	2161167
chrX	2161363	2162312
chrX	2165173	2166171
chrX	2166348	2166857
chrX	2167729	2168247
chrX	2171015	2172087
chrX	2172620	2173176
chrX	2181315	2182102
chrX	2183910	2184645
chrX	2184870	2185408
chrX	2187743	2189619
chrX	2190202	2191074
chrX	2193034	2193794
chrX	2194335	2194879
chrX	2198678	2199294
chrX	2199892	2201055
chrX	2202119	2202856
chrX	2203096	2205042
chrX	2206008	2206628
chrX	2207382	2209003
chrX	2212923	2213990
chrX	2214879	2218302
chrX	2223444	2224093
chrX	2224254	2224808
chrX	2225280	2227294
chrX	2227524	2229936
chrX	2230788	2231708
chrX	2232419	2232928
chrX	2233096	2235552
chrX	2238471	2240113
chrX	2240539	2241042
chrX	2242538	2243669
chrX	2246495	2247409
chrX	2247656	2249916
chrX	2250624	2251160
chrX	2251507	2252027
chrX	2255420	2257535
chrX	2257937	2258910
chrX	2260680	2261419
chrX	2262920	2263980
chrX	2266805	2267334
chrX	2271350	2272060
chrX	2275890	2277744
chrX	2281532	2282740
chrX	2285406	2286003
chrX	2292272	2292777
chrX	2297131	2297653
chrX	2327737	2328924
chrX	2331594	2332449
chrX	2344020	2344551
chrX	2345450	2346118
chrX	2347546	2348500
chrX	2366248	2366801
chrX	2368323	2371252
chrX	2372759	2375408
chrX	2378010	2379851
chrX	2380693	2381988
chrX	2383437	2383979
chrX	2384189	2384700
chrX	2384967	2385875
chrX	2398525	2399052
chrX	2409575	2411182
chrX	2415103	2415766
chrX	2425049	2425737
chrX	2427274	2428510
chrX	2442286	2442788
chrX	2444832	2446348
chrX	2446878	2447630
chrX	2448024	2448650
chrX	2448751	2450305
chrX	2451237	2452162
chrX	2452271	2452858
chrX	2473704	2474205
chrX	2474410	2475322
chrX	2483479	2484068
chrX	2486918	2487527
chrX	2488063	2488569
chrX	2488913	2489473
chrX	2489745	2490248
chrX	2545369	2545872
chrX	2552834	2553365
chrX	2572959	2573478
chrX	2575891	2576617
chrX	2579223	2580219
chrX	2582956	2583765
chrX	2584430	2585458
chrX	2585977	2587331
chrX	2596218	2597016
chrX	2599684	2601685
chrX	2602118	2602630
chrX	2604200	2606641
chrX	2606892	2608752
chrX	2609214	2610310
chrX	2618880	2619671
chrX	2620002	2620646
chrX	2620765	2621761
chrX	2622150	2624387
chrX	2624737	2626987
chrX	2627827	2632868
chrX	2636025	2636577
chrX	2659447	2660705
chrX	2668030	2668992
chrX	2672766	2673909
chrX	2680317	2682918
chrX	2684465	2685318
chrX	2688089	2692594
chrX	2692884	2693793
chrX	2695345	2697180
chrX	2697384	2698162
chrX	2698748	2699386
chrX	2699823	2700593
chrX	2701697	2703841
chrX	2704886	2705504
chrX	2706302	2707526
chrX	2708852	2709910
chrX	2710182	2713515
chrX	2716131	2717133
chrX	2717578	2720002
chrX	2721447	2723426
chrX	2724226	2727522
chrX	2727703	2728416
chrX	2728520	2730056
chrX	2730330	2733174
chrX	2733426	2734329
chrX	2735242	2737444
chrX	2737869	2738750
chrX	2760096	2760620
chrX	2781838	2782827
chrX	2783652	2784458
chrX	2790693	2791341
chrX	2791921	2793223
chrX	2809907	2810620
chrX	2815726	2816255
chrX	2872160	2872698
chrX	2875463	2876577
chrX	2880224	2880812
chrX	2880965	2881525
chrX	2882440	2883508
chrX	2885274	2886064
chrX	2890465	2891027
chrX	2893207	2893879
chrX	2921352	2923533
chrX	2923647	2924462
chrX	2925783	2926869
chrX	2929902	2932332
chrX	2937088	2938087
chrX	2939576	2940668
chrX	2941387	2942506
chrX	2943654	2944665
chrX	2945482	2946586
chrX	2948188	2948947
chrX	2953534	2954529
chrX	2954634	2955230
chrX	2957379	2958000
chrX	3040603	3041147
chrX	3065894	3066467
chrX	3066688	3067446
chrX	3082255	3082832
chrX	3117822	3118350
chrX	3129234	3130034
chrX	3131241	3132547
chrX	3155927	3156489
chrX	3163431	3164261
chrX	3166411	3166957
chrX	3167662	3170973
chrX	3173763	3174263
chrX	3185398	3186016
chrX	3236102	3236762
chrX	3241582	3242119
chrX	3244944	3246691
chrX	3280177	3281239
chrX	3291083	3291957
chrX	3313699	3314651
chrX	3338324	3338825
chrX	3368204	3368751
chrX	3471881	3472838
chrX	3483579	3484102
chrX	3491718	3492225
chrX	3512967	3513692
chrX	3530583	3531224
chrX	3667808	3668386
chrX	3693298	3694049
chrX	3698474	3699043
chrX	3699919	3700532
chrX	3747097	3747635
chrX	3748519	3749104
chrX	3781771	3783263
chrX	3783606	3784642
chrX	3790387	3791429
chrX	3793516	3794745
chrX	3797940	3798918
chrX	3799470	3800512
chrX	3802608	3803839
chrX	3851989	3855808
chrX	3856031	3856820
chrX	3863323	3864061
chrX	3864267	3864872
chrX	3871976	3872485
chrX	3875606	3876264
chrX	3877929	3878670
chrX	3879473	3880310
chrX	3881447	3881975
chrX	3883769	3884278
chrX	3888555	3890453
chrX	3895621	3896749
chrX	3903951	3904632
chrX	3906163	3906666
chrX	3909591	3910278
chrX	3910416	3911798
chrX	3934230	3935213
chrX	3956497	3957129
chrX	3958489	3960414
chrX	3962494	3964056
chrX	3965733	3966544
chrX	3969550	3970075
chrX	3970409	3971379
chrX	3976385	3976934
chrX	3984369	3985140
chrX	4053385	4053998
chrX	4058370	4059574
chrX	4075175	4075765
chrX	4078076	4079273
chrX	4082881	4085051
chrX	4085384	4086099
chrX	4088981	4089559
chrX	4089781	4090858
chrX	4093778	4094339
chrX	4098558	4099468
chrX	4099960	4100723
chrX	4103036	4104218
chrX	4104358	4105621
chrX	4111174	4113497
chrX	4114140	4114798
chrX	4115692	4116848
chrX	4117769	4119083
chrX	4120356	4121303
chrX	4121446	4124531
chrX	4124771	4125874
chrX	4131526	4132354
chrX	4141986	4143439
chrX	4221590	4222288
chrX	4256558	4257076
chrX	4261211	4261817
chrX	4266091	4266608
chrX	4269840	4270577
chrX	4314750	4315396
chrX	4319854	4320358
chrX	4358277	4358979
chrX	4359775	4360340
chrX	4366367	4367823
chrX	4368860	4369360
chrX	4369686	4370478
chrX	4375473	4376148
chrX	4379932	4380530
chrX	4380742	4381585
chrX	4394295	4394818
chrX	4401534	4402070
chrX	4420148	4420652
chrX	4426574	4427326
chrX	4428648	4429733
chrX	4449865	4450518
chrX	4465604	4466106
chrX	4467265	4468032
chrX	4481885	4483938
chrX	4501074	4501579
chrX	4531729	4532796
chrX	4536524	4537463
chrX	4537700	4538440
chrX	4540995	4541684
chrX	4547319	4548110
chrX	4549066	4549724
chrX	4550855	4551604
chrX	4553216	4554117
chrX	4557976	4559051
chrX	4559245	4560034
chrX	4590027	4590531
chrX	4599621	4600121
chrX	4619901	4623885
chrX	4624315	4626028
chrX	4628100	4628643
chrX	4632023	4632524
chrX	4637037	4638705
chrX	4639195	4641215
chrX	4641730	4642278
chrX	4645616	4646532
chrX	4650165	4651645
chrX	4652018	4652881
chrX	4653239	4654289
chrX	4659113	4660554
chrX	4667902	4668874
chrX	4680486	4683451
chrX	4685055	4686024
chrX	4703500	4704307
chrX	4705991	4706979
chrX	4717541	4718050
chrX	4723176	4723747
chrX	4751312	4751827
chrX	4770532	4771301
chrX	4784337	4785086
chrX	4843695	4844196
chrX	4894500	4895968
chrX	4898312	4898912
chrX	4899149	4899658
chrX	4903944	4905472
chrX	4907737	4908250
chrX	4910778	4911330
chrX	4912940	4914261
chrX	4915361	4916223
chrX	4916337	4918391
chrX	4919874	4921272
chrX	4927594	4929112
chrX	4947636	4948262
chrX	4948888	4950231
chrX	4951245	4951815
chrX	4952295	4953141
chrX	5064538	5067927
chrX	5068098	5069087
chrX	5078057	5079451
chrX	5079677	5081134
chrX	5095181	5095744
chrX	5101399	5102088
chrX	5175111	5175863
chrX	5181462	5182198
chrX	5187102	5187628
chrX	5225125	5225857
chrX	5236685	5237192
chrX	5246635	5248136
chrX	5248864	5249365
chrX	5304272	5304828
chrX	5306052	5307283
chrX	5307641	5308399
chrX	5313352	5315158
chrX	5317363	5318854
chrX	5319925	5320803
chrX	5321752	5322472
chrX	5323967	5326711
chrX	5327260	5329384
chrX	5330181	5331229
chrX	5351725	5352699
chrX	5358147	5358830
chrX	5406438	5407076
chrX	5416130	5416860
chrX	5422405	5426496
chrX	5430387	5432403
chrX	5491496	5492602
chrX	5494123	5494681
chrX	5500225	5501297
chrX	5501707	5502596
chrX	5517390	5517917
chrX	5529183	5530328
chrX	5559250	5561114
chrX	5594324	5595286
chrX	5605917	5607190
chrX	5610703	5612184
chrX	5613315	5614432
chrX	5614611	5615127
chrX	5616858	5618848
chrX	5619734	5620343
chrX	5622464	5625470
chrX	5629859	5631631
chrX	5653275	5654761
chrX	5655672	5656871
chrX	5660026	5662271
chrX	5664719	5665586
chrX	5666222	5666791
chrX	5667298	5669824
chrX	5670923	5671435
chrX	5672957	5673484
chrX	5674085	5674723
chrX	5681221	5681787
chrX	5682915	5684396
chrX	5688423	5689391
chrX	5690659	5691197
chrX	5693359	5695235
chrX	5702895	5704418
chrX	5706460	5708644
chrX	5709058	5711038
chrX	5717260	5718009
chrX	5721271	5721780
chrX	5721945	5723040
chrX	5732605	5734582
chrX	5736970	5737797
chrX	5739767	5743556
chrX	5747790	5748715
chrX	5749011	5749540
chrX	5749835	5750376
chrX	5752277	5753661
chrX	5755923	5756444
chrX	5757807	5758917
chrX	5761106	5761616
chrX	5762075	5762702
chrX	5764823	5765668
chrX	5765881	5766957
chrX	5773093	5773977
chrX	5774549	5775117
chrX	5776154	5776728
chrX	5777289	5778311
chrX	5780687	5781659
chrX	5784338	5786577
chrX	5789939	5790833
chrX	5792046	5793150
chrX	5793300	5793889
chrX	5801823	5802337
chrX	5802885	5803437
chrX	5804716	5805302
chrX	5809125	5810120
chrX	5811380	5812123
chrX	5813542	5814333
chrX	5814943	5815940
chrX	5816457	5816966
chrX	5818446	5818966
chrX	5824437	5824991
chrX	5837031	5838887
chrX	5842893	5843401
chrX	5848426	5848926
chrX	5869120	5870091
chrX	5871324	5873399
chrX	5874900	5876938
chrX	5877976	5879572
chrX	5880951	5882793
chrX	5902617	5904014
chrX	5906104	5906931
chrX	5908176	5910115
chrX	5913042	5914509
chrX	5938594	5940695
chrX	5950327	5951467
chrX	5953222	5953991
chrX	5982096	5982606
chrX	5982740	5983452
chrX	5984069	5985564
chrX	5985729	5986267
chrX	5990440	5991369
chrX	5991477	5992015
chrX	5998915	5999478
chrX	6005201	6005703
chrX	6008649	6009201
chrX	6011895	6012948
chrX	6016556	6017073
chrX	6035976	6036950
chrX	6037991	6038609
chrX	6042137	6042930
chrX	6043054	6044660
chrX	6045668	6046225
chrX	6046654	6048729
chrX	6059784	6062434
chrX	6063710	6064345
chrX	6067973	6068502
chrX	6069850	6070777
chrX	6076324	6077042
chrX	6078890	6079538
chrX	6080256	6080828
chrX	6083522	6084077
chrX	6084705	6090126
chrX	6095944	6096796
chrX	6101560	6102743
chrX	6102954	6103643
chrX	6106935	6110151
chrX	6112365	6114779
chrX	6123734	6124732
chrX	6145027	6146265
chrX	6158229	6158807
chrX	6170186	6170712
chrX	6195026	6195675
chrX	6216476	6217094
chrX	6217860	6218391
chrX	6223380	6224181
chrX	6226235	6227685
chrX	6230349	6231331
chrX	6238786	6239533
chrX	6242197	6242730
chrX	6243163	6243797
chrX	6244035	6251981
chrX	6256121	6257286
chrX	6261172	6261978
chrX	6270022	6274558
chrX	6277142	6278669
chrX	6280285	6280835
chrX	6281275	6281793
chrX	6284491	6286591
chrX	6286708	6287628
chrX	6287926	6289549
chrX	6289962	6291018
chrX	6291222	6294206
chrX	6294566	6295177
chrX	6295305	6298255
chrX	6299230	6301354
chrX	6320460	6321122
chrX	6323549	6327767
chrX	6331002	6332360
chrX	6341969	6343490
chrX	6347462	6348995
chrX	6349640	6350310
chrX	6358775	6360193
chrX	6363658	6364556
chrX	6367311	6368081
chrX	6368529	6370036
chrX	6372264	6372864
chrX	6380198	6380711
chrX	6382661	6383387
chrX	6423520	6424034
chrX	6424496	6424996
chrX	6430102	6431405
chrX	6432029	6435104
chrX	6466767	6468685
chrX	6483443	6483972
chrX	6484639	6485383
chrX	6499654	6500154
chrX	6513341	6513873
chrX	6524260	6525969
chrX	6526320	6527825
chrX	6529471	6530700
chrX	6531040	6531543
chrX	6534076	6535099
chrX	6535750	6536952
chrX	6551876	6554847
chrX	6555748	6556545
chrX	6557745	6558339
chrX	6559816	6560318
chrX	6560766	6561635
chrX	6578135	6579211
chrX	6579531	6580428
chrX	6581299	6581961
chrX	6582652	6583251
chrX	6589339	6590249
chrX	6598006	6598506
chrX	6648476	6650683
chrX	6655066	6655759
chrX	6657708	6658620
chrX	6660591	6661189
chrX	6672535	6673924
chrX	6674449	6676812
chrX	6677314	6678094
chrX	6680257	6681550
chrX	6681858	6683586
chrX	6684500	6686944
chrX	6687647	6688765
chrX	6689639	6691504
chrX	6692342	6693779
chrX	6697132	6698513
chrX	6709375	6710022
chrX	6712288	6712855
chrX	6713825	6714772
chrX	6716141	6717098
chrX	6721484	6722708
chrX	6723373	6724187
chrX	6730226	6730745
chrX	6741635	6742475
chrX	6754133	6754929
chrX	6761944	6762445
chrX	6767180	6768098
chrX	6768465	6769388
chrX	6771594	6772953
chrX	6773918	6774907
chrX	6778420	6778935
chrX	6783062	6784852
chrX	6786005	6786981
chrX	6787363	6789182
chrX	6805567	6806296
chrX	6807794	6808424
chrX	6809466	6810465
chrX	6814443	6815840
chrX	6816451	6818318
chrX	6818541	6820634
chrX	6821166	6823660
chrX	6824583	6825189
chrX	6827064	6831360
chrX	6831482	6833164
chrX	6834233	6835376
chrX	6835564	6836654
chrX	6842336	6843824
chrX	6844275	6847827
chrX	6848755	6849485
chrX	6849854	6851185
chrX	6852048	6852664
chrX	6868055	6868561
chrX	6869246	6871141
chrX	6876475	6877252
chrX	6877499	6880064
chrX	6952302	6952803
chrX	6958401	6958915
chrX	6962156	6962823
chrX	6963517	6964425
chrX	6964612	6965874
chrX	6967656	6968649
chrX	6969774	6972213
chrX	6972469	6973154
chrX	6986555	6987064
chrX	6992362	6992895
chrX	6993181	6993774
chrX	6999142	6999821
chrX	7008176	7008803
chrX	7010488	7011018
chrX	7012256	7013509
chrX	7013855	7014776
chrX	7040647	7041606
chrX	7049548	7050311
chrX	7069605	7070254
chrX	7070421	7070929
chrX	7071357	7072208
chrX	7099427	7099934
chrX	7101869	7102405
chrX	7102884	7104408
chrX	7104887	7105413
chrX	7105660	7106268
chrX	7108446	7109627
chrX	7152867	7153568
chrX	7166512	7167230
chrX	7182417	7183139
chrX	7193798	7194316
chrX	7195538	7196519
chrX	7225958	7226513
chrX	7232215	7233130
chrX	7236946	7240171
chrX	7242082	7242584
chrX	7245765	7246395
chrX	7277888	7278560
chrX	7281993	7284907
chrX	7289729	7290374
chrX	7299660	7300163
chrX	7300770	7301399
chrX	7302701	7303215
chrX	7307354	7308065
chrX	7308522	7309125
chrX	7309478	7310684
chrX	7326253	7326761
chrX	7432280	7432849
chrX	7645746	7646706
chrX	7660638	7661143
chrX	7662656	7663621
chrX	7670792	7671329
chrX	7671479	7672586
chrX	7673009	7674642
chrX	7685780	7687762
chrX	7687998	7689670
chrX	7712999	7714516
chrX	7722392	7722910
chrX	7725219	7725728
chrX	7726602	7727111
chrX	7729592	7731061
chrX	7732292	7733487
chrX	7735746	7736327
chrX	7737443	7738000
chrX	7738351	7738877
chrX	7836730	7837245
chrX	7852938	7853516
chrX	7855387	7855959
chrX	7858197	7858713
chrX	7870228	7870794
chrX	7882652	7883167
chrX	7885972	7887007
chrX	7887400	7888828
chrX	7889193	7890021
chrX	7890651	7891456
chrX	7893991	7894741
chrX	7894868	7896719
chrX	7899656	7900381
chrX	7902561	7903061
chrX	7906206	7906987
chrX	7914954	7915493
chrX	7916338	7917335
chrX	7919416	7920134
chrX	7920508	7921331
chrX	7927021	7928603
chrX	7928954	7930602
chrX	7932467	7933240
chrX	7933953	7934666
chrX	7935122	7935915
chrX	7936774	7937795
chrX	7939675	7940355
chrX	7947863	7950322
chrX	7950870	7951654
chrX	7956116	7956678
chrX	7961440	7962327
chrX	7962463	7963172
chrX	7963333	7964160
chrX	7983933	7985181
chrX	7987152	7987723
chrX	7995333	7995857
chrX	8022903	8023446
chrX	8040696	8042630
chrX	8042864	8043861
chrX	8051460	8053317
chrX	8053963	8055413
chrX	8063807	8064512
chrX	8067548	8068785
chrX	8071042	8072077
chrX	8073603	8075088
chrX	8076135	8077392
chrX	8084313	8085476
chrX	8089241	8089879
chrX	8097831	8099311
chrX	8104053	8105907
chrX	8117090	8118159
chrX	8119148	8120920
chrX	8121527	8122056
chrX	8126461	8127832
chrX	8129911	8131599
chrX	8132335	8133923
chrX	8136122	8137031
chrX	8139027	8140956
chrX	8141519	8142079
chrX	8142552	8143502
chrX	8143957	8145638
chrX	8145790	8147536
chrX	8147848	8148519
chrX	8148887	8150395
chrX	8150987	8152274
chrX	8152805	8154526
chrX	8155747	8158444
chrX	8160067	8161458
chrX	8161586	8162755
chrX	8164513	8165801
chrX	8167597	8170147
chrX	8171517	8172951
chrX	8175680	8176378
chrX	8177681	8178200
chrX	8178370	8179039
chrX	8202981	8203550
chrX	8208680	8209603
chrX	8225224	8226264
chrX	8226798	8227326
chrX	8232382	8232909
chrX	8235414	8237753
chrX	8237981	8238497
chrX	8240716	8241396
chrX	8241499	8242157
chrX	8243543	8244053
chrX	8245223	8245813
chrX	8245971	8248025
chrX	8248735	8251625
chrX	8265853	8266639
chrX	8267539	8269920
chrX	8270266	8270878
chrX	8273467	8273985
chrX	8284801	8286112
chrX	8307904	8308446
chrX	8319431	8320011
chrX	8324587	8325145
chrX	8386349	8387568
chrX	8387951	8388772
chrX	8388950	8389505
chrX	8399152	8400620
chrX	8400808	8402884
chrX	8404788	8406283
chrX	8409766	8410272
chrX	8428498	8429137
chrX	8435129	8436784
chrX	8441546	8442104
chrX	8448137	8448849
chrX	8454873	8455384
chrX	8458620	8459356
chrX	8462045	8463240
chrX	8463591	8464108
chrX	8467888	8468624
chrX	8471340	8471845
chrX	8472264	8473005
chrX	8473712	8474214
chrX	8474712	8475270
chrX	8477250	8477913
chrX	8479114	8480443
chrX	8481442	8483335
chrX	8485731	8486712
chrX	8512153	8512798
chrX	8525975	8527963
chrX	8528227	8529145
chrX	8544866	8545535
chrX	8546144	8547677
chrX	8555329	8558923
chrX	8563583	8564432
chrX	8564639	8566984
chrX	8571235	8572715
chrX	8583463	8584333
chrX	8587251	8588360
chrX	8588714	8590583
chrX	8593323	8593828
chrX	8594026	8594663
chrX	8594902	8595484
chrX	8595883	8597822
chrX	8598968	8600805
chrX	8602424	8605017
chrX	8605534	8606381
chrX	8607848	8608406
chrX	8617400	8617928
chrX	8632500	8634013
chrX	8642359	8642865
chrX	8650517	8651069
chrX	8654433	8654951
chrX	8656935	8657455
chrX	8677750	8679800
chrX	8687241	8687770
chrX	8689404	8689941
chrX	8692065	8692849
chrX	8710476	8712401
chrX	8712728	8714181
chrX	8716182	8716696
chrX	8717039	8717923
chrX	8718091	8718757
chrX	8719103	8719852
chrX	8729834	8730443
chrX	8754965	8755537
chrX	8757837	8758535
chrX	8781046	8781567
chrX	8804866	8805480
chrX	8805601	8806170
chrX	8813273	8814013
chrX	8867624	8868237
chrX	8869054	8872026
chrX	8874158	8875884
chrX	8899160	8900079
chrX	8902243	8902841
chrX	8924645	8925255
chrX	8973645	8974373
chrX	9000575	9002120
chrX	9013963	9014668
chrX	9019481	9020044
chrX	9021897	9022586
chrX	9026720	9027234
chrX	9042206	9042743
chrX	9049909	9050438
chrX	9051137	9052384
chrX	9052758	9053391
chrX	9055003	9055714
chrX	9055997	9056614
chrX	9056971	9058209
chrX	9078939	9079817
chrX	9081334	9082192
chrX	9085033	9085545
chrX	9090402	9092469
chrX	9094048	9095987
chrX	9097744	9098362
chrX	9101470	9102286
chrX	9102491	9103116
chrX	9104409	9106061
chrX	9111586	9112120
chrX	9113622	9114749
chrX	9114908	9115906
chrX	9118708	9119357
chrX	9125213	9125722
chrX	9133834	9134402
chrX	9142808	9143320
chrX	9143866	9144913
chrX	9146272	9147713
chrX	9148319	9149028
chrX	9149277	9151950
chrX	9153334	9153853
chrX	9156952	9158280
chrX	9158671	9159276
chrX	9160448	9162028
chrX	9166494	9167057
chrX	9168701	9169892
chrX	9189623	9190144
chrX	9191564	9192408
chrX	9192735	9193701
chrX	9194023	9194821
chrX	9195509	9196102
chrX	9197069	9200212
chrX	9206184	9207136
chrX	9209606	9210384
chrX	9215047	9215640
chrX	9215839	9216408
chrX	9225276	9226675
chrX	9227124	9227997
chrX	9232654	9234928
chrX	9237461	9238080
chrX	9238646	9239253
chrX	9240432	9241371
chrX	9241488	9242080
chrX	9242297	9242925
chrX	9244357	9245673
chrX	9246209	9246902
chrX	9248517	9249188
chrX	9249352	9249927
chrX	9250406	9251295
chrX	9252290	9254505
chrX	9256237	9258193
chrX	9260630	9261282
chrX	9261426	9262025
chrX	9262512	9263090
chrX	9263389	9264171
chrX	9268764	9269735
chrX	9271644	9272833
chrX	9273472	9274887
chrX	9276449	9277407
chrX	9277619	9278182
chrX	9278678	9279178
chrX	9279521	9281159
chrX	9285730	9286892
chrX	9295149	9295727
chrX	9301766	9302976
chrX	9318175	9319768
chrX	9319971	9324397
chrX	9326866	9328712
chrX	9329029	9330342
chrX	9332233	9332812
chrX	9356689	9357422
chrX	9359947	9363427
chrX	9363548	9364200
chrX	9366233	9366751
chrX	9369285	9369857
chrX	9370329	9370835
chrX	9371657	9372206
chrX	9372702	9374011
chrX	9374998	9375642
chrX	9400550	9401103
chrX	9471896	9472620
chrX	9510009	9510714
chrX	9551760	9552885
chrX	9561633	9562182
chrX	9562602	9563553
chrX	9564606	9565281
chrX	9567159	9567721
chrX	9568846	9570245
chrX	9574304	9575028
chrX	9575301	9575864
chrX	9586217	9588059
chrX	9602017	9604120
chrX	9604871	9605895
chrX	9606369	9608376
chrX	9609382	9612446
chrX	9620585	9621691
chrX	9629049	9629618
chrX	9630024	9631199
chrX	9643701	9644342
chrX	9659189	9660187
chrX	9669467	9670734
chrX	9671079	9673078
chrX	9673489	9674257
chrX	9677113	9682440
chrX	9683100	9683672
chrX	9693702	9694327
chrX	9694612	9695552
chrX	9695755	9697165
chrX	9752873	9755234
chrX	9767516	9768112
chrX	9781155	9781772
chrX	9794264	9794769
chrX	9865945	9867047
chrX	9874670	9875936
chrX	9876310	9876843
chrX	9879923	9880472
chrX	9884243	9884991
chrX	9909315	9910232
chrX	9928304	9929743
chrX	9940912	9941430
chrX	10005094	10005921
chrX	10034804	10035325
chrX	10039538	10040038
chrX	10043209	10043777
chrX	10047934	10048552
chrX	10049503	10050448
chrX	10051001	10052329
chrX	10054195	10055493
chrX	10057208	10057722
chrX	10078409	10079397
chrX	10079688	10080684
chrX	10081182	10082587
chrX	10083224	10084786
chrX	10085119	10086068
chrX	10122667	10123185
chrX	10158059	10158562
chrX	10164393	10164898
chrX	10192189	10192987
chrX	10207051	10207620
chrX	10213223	10213819
chrX	10214834	10216281
chrX	10222849	10223576
chrX	10225189	10225752
chrX	10227360	10229543
chrX	10231029	10232546
chrX	10238526	10239116
chrX	10239313	10239910
chrX	10243364	10243919
chrX	10254552	10255289
chrX	10261090	10261638
chrX	10277460	10278034
chrX	10307956	10308636
chrX	10318328	10318896
chrX	10323474	10324238
chrX	10327022	10328063
chrX	10329300	10329835
chrX	10330366	10330984
chrX	10335777	10336518
chrX	10346702	10347730
chrX	10350602	10351291
chrX	10358035	10358579
chrX	10359282	10360265
chrX	10366536	10367351
chrX	10367899	10368995
chrX	10372099	10373089
chrX	10373947	10375188
chrX	10375405	10376605
chrX	10377655	10378282
chrX	10380076	10381330
chrX	10382168	10382680
chrX	10384248	10385039
chrX	10388441	10389063
chrX	10412628	10414012
chrX	10420756	10421688
chrX	10451946	10452555
chrX	10458354	10458939
chrX	10464192	10471751
chrX	10475044	10476190
chrX	10476583	10477212
chrX	10477505	10478346
chrX	10480082	10480604
chrX	10480856	10481741
chrX	10482413	10483391
chrX	10485708	10486330
chrX	10490723	10491243
chrX	10491376	10492370
chrX	10497085	10499580
chrX	10522765	10523583
chrX	10563688	10564253
chrX	10575344	10575844
chrX	10593587	10594807
chrX	10596265	10597696
chrX	10600957	10601840
chrX	10602117	10602735
chrX	10604017	10608841
chrX	10610714	10612550
chrX	10613659	10614184
chrX	10616806	10618699
chrX	10620105	10620729
chrX	10620872	10621929
chrX	10624903	10625689
chrX	10625848	10626398
chrX	10658397	10659504
chrX	10659801	10660349
chrX	10669719	10670297
chrX	10678780	10679281
chrX	10699388	10701192
chrX	10702431	10706103
chrX	10708189	10708847
chrX	10714193	10717515
chrX	10746107	10747126
chrX	10747456	10748069
chrX	10749745	10750374
chrX	10750831	10751930
chrX	10753028	10753767
chrX	10757335	10757835
chrX	10760432	10761035
chrX	10761144	10762479
chrX	10768603	10771024
chrX	10772267	10772770
chrX	10777938	10778444
chrX	10778980	10779709
chrX	10781620	10782134
chrX	10796753	10797648
chrX	10797825	10798415
chrX	10818742	10819331
chrX	10829562	10830092
chrX	10833643	10834190
chrX	10835471	10836007
chrX	10842018	10842698
chrX	10843075	10845029
chrX	10847552	10848304
chrX	10848702	10851942
chrX	10852481	10854699
chrX	10855353	10857321
chrX	10858250	10861187
chrX	10861660	10862918
chrX	10869627	10870588
chrX	10870886	10871885
chrX	10873106	10873730
chrX	10874651	10875155
chrX	10878299	10880657
chrX	10895028	10895600
chrX	10895886	10896797
chrX	10897291	10899287
chrX	10908588	10909246
chrX	10912249	10913037
chrX	10915477	10918671
chrX	10919802	10920595
chrX	10924507	10925154
chrX	10927544	10928922
chrX	10941322	10948709
chrX	10955498	10956414
chrX	10960890	10961615
chrX	10961979	10963515
chrX	10964215	10965372
chrX	10968456	10969385
chrX	10973092	10973595
chrX	10986432	10986953
chrX	11039759	11040305
chrX	11046990	11048656
chrX	11052538	11053094
chrX	11071686	11077304
chrX	11078000	11079271
chrX	11083408	11084148
chrX	11090430	11091953
chrX	11092763	11094552
chrX	11103429	11104867
chrX	11106500	11107014
chrX	11109870	11112230
chrX	11112454	11123843
chrX	11125344	11126694
chrX	11126905	11128902
chrX	11131481	11132081
chrX	11132497	11133495
chrX	11134816	11136062
chrX	11137883	11139186
chrX	11139815	11140383
chrX	11140608	11141281
chrX	11143949	11144514
chrX	11146497	11147023
chrX	11150634	11152196
chrX	11152870	11153406
chrX	11156844	11157762
chrX	11158075	11158823
chrX	11159078	11160077
chrX	11161165	11161676
chrX	11162215	11162944
chrX	11168139	11169172
chrX	11169864	11170573
chrX	11179364	11179878
chrX	11223908	11225225
chrX	11239505	11240078
chrX	11246597	11247749
chrX	11248364	11248873
chrX	11321629	11322422
chrX	11328687	11329203
chrX	11330333	11333364
chrX	11336173	11336673
chrX	11343220	11344098
chrX	11345145	11348037
chrX	11348217	11348780
chrX	11349922	11350631
chrX	11351578	11354667
chrX	11356220	11358274
chrX	11359280	11359903
chrX	11366331	11367895
chrX	11375675	11376832
chrX	11384598	11385126
chrX	11395185	11396074
chrX	11397946	11398572
chrX	11414496	11415027
chrX	11428711	11429672
chrX	11435690	11436423
chrX	11437173	11438310
chrX	11444091	11445616
chrX	11455793	11456536
chrX	11457226	11457815
chrX	11476943	11477792
chrX	11481459	11482250
chrX	11482439	11482942
chrX	11483456	11484178
chrX	11484371	11484963
chrX	11485470	11486140
chrX	11550368	11551364
chrX	11551740	11553066
chrX	11561785	11562306
chrX	11563297	11565527
chrX	11567389	11569061
chrX	11570529	11571366
chrX	11573737	11576111
chrX	11576927	11578863
chrX	11580901	11581952
chrX	11582980	11583693
chrX	11584550	11585173
chrX	11603260	11603967
chrX	11608701	11609276
chrX	11614006	11614688
chrX	11616724	11619244
chrX	11668064	11668902
chrX	11670339	11671837
chrX	11672684	11673186
chrX	11673693	11674208
chrX	11674434	11675070
chrX	11677702	11678357
chrX	11680585	11681171
chrX	11682242	11684350
chrX	11689064	11689589
chrX	11690258	11691542
chrX	11693474	11694059
chrX	11700418	11701286
chrX	11703223	11703741
chrX	11704487	11705227
chrX	11706907	11708900
chrX	11709092	11709810
chrX	11711304	11712470
chrX	11712645	11713640
chrX	11718382	11719560
chrX	11720379	11722172
chrX	11726415	11727362
chrX	11731182	11731729
chrX	11734142	11734731
chrX	11740614	11741114
chrX	11753882	11754382
chrX	11763878	11764501
chrX	11766986	11768644
chrX	11770750	11773194
chrX	11778664	11779273
chrX	11802530	11804479
chrX	11809855	11812782
chrX	11823154	11824544
chrX	11824714	11826707
chrX	11829450	11830029
chrX	11831947	11833340
chrX	11834723	11835522
chrX	11839710	11840674
chrX	11842850	11844031
chrX	11845353	11845902
chrX	11851445	11852272
chrX	11852834	11853343
chrX	11853700	11854687
chrX	11855208	11856365
chrX	11860754	11863789
chrX	11867405	11868035
chrX	11869680	11870718
chrX	11871449	11872871
chrX	11874165	11875103
chrX	11875583	11876203
chrX	11881309	11881976
chrX	11883060	11883713
chrX	11887407	11888082
chrX	11892700	11893429
chrX	11895847	11897936
chrX	11898775	11899506
chrX	11901330	11905219
chrX	11908431	11911256
chrX	11926980	11927986
chrX	11928627	11929547
chrX	11985759	11986292
chrX	11987196	11987725
chrX	11988133	11988945
chrX	11990116	11991912
chrX	11993749	11994745
chrX	11995439	11996272
chrX	11996866	11997699
chrX	12008145	12008837
chrX	12010098	12010613
chrX	12011144	12012017
chrX	12015909	12016738
chrX	12021089	12022721
chrX	12025591	12026120
chrX	12029795	12031515
chrX	12032729	12033235
chrX	12034408	12034937
chrX	12057273	12058166
chrX	12060127	12061210
chrX	12103209	12103823
chrX	12193599	12194268
chrX	12195684	12196713
chrX	12252895	12253554
chrX	12273860	12274494
chrX	12285431	12286747
chrX	12317992	12319497
chrX	12321785	12322548
chrX	12327525	12331275
chrX	12344639	12345154
chrX	12348338	12348838
chrX	12373196	12373937
chrX	12375935	12377795
chrX	12408905	12409484
chrX	12414344	12414852
chrX	12443232	12443830
chrX	12447052	12447944
chrX	12456421	12457417
chrX	12494860	12495374
chrX	12514397	12515570
chrX	12519520	12522778
chrX	12564269	12565493
chrX	12572480	12573546
chrX	12581407	12582740
chrX	12585832	12587845
chrX	12587993	12589138
chrX	12589771	12590564
chrX	12592682	12593705
chrX	12593814	12595718
chrX	12598451	12600471
chrX	12602939	12604296
chrX	12607973	12608858
chrX	12619523	12620312
chrX	12628533	12629572
chrX	12629927	12630898
chrX	12638566	12639579
chrX	12643812	12644864
chrX	12648523	12649225
chrX	12651518	12652152
chrX	12655370	12655959
chrX	12678221	12679401
chrX	12686783	12693504
chrX	12700751	12701528
chrX	12706174	12706769
chrX	12711234	12713149
chrX	12714104	12715132
chrX	12758061	12758659
chrX	12770102	12770614
chrX	12791272	12793028
chrX	12793469	12794403
chrX	12803029	12803581
chrX	12829727	12831751
chrX	12834037	12834537
chrX	12897363	12898619
chrX	12898877	12901032
chrX	12904241	12905120
chrX	12905448	12906074
chrX	12907338	12907854
chrX	12908056	12908796
chrX	12909009	12909512
chrX	12910009	12910747
chrX	12951233	12951742
chrX	12959619	12960281
chrX	12987058	12987592
chrX	13032234	13034366
chrX	13068028	13068608
chrX	13074758	13075948
chrX	13079964	13081268
chrX	13081411	13082478
chrX	13086629	13087158
chrX	13089313	13089910
chrX	13094707	13095405
chrX	13096625	13098602
chrX	13100827	13101523
chrX	13111595	13112115
chrX	13120477	13120986
chrX	13129051	13130043
chrX	13131087	13132067
chrX	13132854	13134353
chrX	13139533	13140071
chrX	13152060	13152958
chrX	13155040	13155798
chrX	13157962	13159573
chrX	13159908	13160513
chrX	13161853	13162353
chrX	13189689	13191950
chrX	13193461	13194346
chrX	13200135	13200649
chrX	13212419	13212937
chrX	13215928	13216504
chrX	13259789	13261474
chrX	13265074	13268405
chrX	13286335	13287602
chrX	13288169	13288670
chrX	13288981	13293919
chrX	13298664	13299747
chrX	13304347	13304851
chrX	13305472	13307067
chrX	13318357	13319195
chrX	13325800	13326963
chrX	13327376	13327950
chrX	13331058	13331885
chrX	13338399	13339320
chrX	13341308	13341915
chrX	13343294	13343835
chrX	13353306	13353807
chrX	13363544	13364438
chrX	13365510	13366087
chrX	13368393	13369291
chrX	13369830	13370335
chrX	13378512	13379576
chrX	13384154	13384804
chrX	13387832	13388814
chrX	13398572	13399073
chrX	13399301	13400101
chrX	13408212	13409058
chrX	13413036	13415040
chrX	13416264	13420597
chrX	13456600	13457212
chrX	13518367	13518885
chrX	13522542	13523839
chrX	13527750	13528748
chrX	13534881	13535388
chrX	13541969	13542521
chrX	13553621	13554370
chrX	13556697	13557669
chrX	13559408	13559985
chrX	13561852	13562904
chrX	13579944	13580459
chrX	13596278	13596827
chrX	13606243	13607666
chrX	13608217	13608981
chrX	13609703	13610560
chrX	13611359	13612008
chrX	13612231	13612746
chrX	13614257	13616329
chrX	13618570	13619095
chrX	13619769	13620321
chrX	13623528	13624213
chrX	13649701	13650209
chrX	13652897	13653473
chrX	13654706	13655251
chrX	13660659	13662772
chrX	13666557	13667154
chrX	13668614	13669181
chrX	13672221	13674337
chrX	13678191	13679173
chrX	13679893	13680411
chrX	13683467	13684056
chrX	13685759	13686548
chrX	13686792	13687787
chrX	13691350	13691879
chrX	13696411	13697281
chrX	13706075	13706583
chrX	13709794	13710440
chrX	13711024	13711905
chrX	13715655	13717667
chrX	13719158	13721705
chrX	13722165	13724197
chrX	13724510	13726690
chrX	13728066	13728651
chrX	13728937	13729934
chrX	13738331	13738959
chrX	13750535	13751955
chrX	13757436	13757949
chrX	13759420	13761159
chrX	13767630	13768176
chrX	13769094	13770234
chrX	13771176	13772528
chrX	13772955	13774068
chrX	13780154	13780654
chrX	13781467	13781967
chrX	13782355	13783214
chrX	13803322	13804060
chrX	13809156	13811328
chrX	13811546	13812836
chrX	13814317	13814911
chrX	13822814	13824141
chrX	13826317	13827091
chrX	13828526	13830320
chrX	13839376	13839885
chrX	13854501	13856872
chrX	13870237	13871403
chrX	13883073	13885537
chrX	13916639	13917146
chrX	13955741	13956243
chrX	13998074	13998728
chrX	14063206	14063818
chrX	14079442	14079952
chrX	14080399	14081029
chrX	14083627	14084654
chrX	14100314	14100843
chrX	14101692	14102399
chrX	14130446	14130952
chrX	14131157	14131755
chrX	14132437	14132939
chrX	14169698	14170207
chrX	14170791	14171447
chrX	14171944	14172445
chrX	14174875	14175633
chrX	14176725	14177408
chrX	14177509	14178041
chrX	14184484	14185458
chrX	14189559	14190728
chrX	14191291	14191807
chrX	14193258	14199884
chrX	14200228	14200856
chrX	14201226	14203371
chrX	14210317	14211219
chrX	14222880	14224363
chrX	14224733	14225954
chrX	14226211	14227166
chrX	14227337	14227850
chrX	14228271	14232382
chrX	14232713	14233256
chrX	14233417	14233983
chrX	14235715	14237912
chrX	14238239	14239948
chrX	14241272	14242735
chrX	14245496	14246536
chrX	14248578	14249114
chrX	14256545	14258284
chrX	14263414	14264143
chrX	14265500	14266462
chrX	14267454	14269061
chrX	14269688	14270378
chrX	14270874	14272559
chrX	14275460	14276741
chrX	14277411	14278360
chrX	14288896	14289514
chrX	14294227	14294801
chrX	14320698	14321314
chrX	14321813	14322653
chrX	14355615	14356120
chrX	14367397	14367955
chrX	14425146	14425781
chrX	14459013	14459751
chrX	14472616	14473768
chrX	14474448	14476089
chrX	14496478	14497055
chrX	14551824	14552422
chrX	14570330	14570838
chrX	14587107	14587797
chrX	14610301	14610831
chrX	14652062	14653301
chrX	14679677	14680685
chrX	14726289	14726838
chrX	14746449	14748154
chrX	14759202	14759706
chrX	14783452	14784081
chrX	14785443	14785974
chrX	14789594	14790593
chrX	14791170	14792606
chrX	14792907	14793803
chrX	14795687	14796261
chrX	14798861	14799641
chrX	14800269	14800874
chrX	14828924	14830515
chrX	14830973	14831686
chrX	14832971	14835878
chrX	14837516	14838153
chrX	14843937	14844498
chrX	14846787	14847685
chrX	14847826	14848471
chrX	14852392	14853056
chrX	14854859	14855360
chrX	14855531	14856278
chrX	14877673	14878187
chrX	14886551	14887058
chrX	14887419	14887928
chrX	14903952	14904950
chrX	14908649	14909198
chrX	14918071	14918649
chrX	14927622	14928805
chrX	14930675	14931393
chrX	14934534	14935468
chrX	14935834	14936538
chrX	14950270	14950874
chrX	14971159	14971859
chrX	15003794	15005544
chrX	15010675	15012451
chrX	15012846	15013949
chrX	15014359	15018782
chrX	15033534	15034143
chrX	15049815	15050315
chrX	15050466	15051093
chrX	15052380	15052915
chrX	15053766	15054448
chrX	15055360	15057064
chrX	15057386	15058801
chrX	15059856	15061058
chrX	15062639	15063147
chrX	15063848	15064568
chrX	15065457	15066367
chrX	15067128	15067701
chrX	15068396	15068916
chrX	15073872	15074397
chrX	15084064	15084574
chrX	15085219	15085725
chrX	15093419	15094796
chrX	15097617	15098783
chrX	15100652	15101190
chrX	15102648	15103157
chrX	15110989	15112405
chrX	15114663	15115436
chrX	15134528	15136261
chrX	15138605	15139270
chrX	15141179	15141796
chrX	15142621	15143368
chrX	15144107	15146544
chrX	15162956	15163477
chrX	15178120	15178722
chrX	15178987	15181390
chrX	15184596	15185425
chrX	15186266	15186815
chrX	15187270	15187864
chrX	15210367	15211314
chrX	15215553	15216246
chrX	15228817	15229704
chrX	15231925	15232426
chrX	15238706	15239247
chrX	15251117	15251624
chrX	15270133	15270662
chrX	15271308	15271896
chrX	15276601	15277253
chrX	15297384	15297993
chrX	15298569	15299138
chrX	15310227	15311298
chrX	15316340	15317278
chrX	15321818	15322807
chrX	15323121	15323736
chrX	15324301	15325167
chrX	15329013	15330763
chrX	15331043	15331599
chrX	15331737	15333004
chrX	15334791	15335473
chrX	15336253	15339018
chrX	15339503	15340322
chrX	15341215	15342006
chrX	15343708	15344526
chrX	15345276	15345787
chrX	15345978	15349762
chrX	15353930	15354943
chrX	15356404	15356999
chrX	15359907	15360561
chrX	15364906	15365412
chrX	15370057	15370557
chrX	15379069	15379759
chrX	15381772	15382352
chrX	15389478	15390908
chrX	15392241	15394565
chrX	15396108	15397355
chrX	15407963	15408686
chrX	15410693	15411262
chrX	15419712	15420495
chrX	15420790	15421336
chrX	15440924	15441978
chrX	15443311	15444275
chrX	15449035	15449807
chrX	15451328	15452707
chrX	15453249	15454671
chrX	15454964	15455470
chrX	15456368	15460965
chrX	15461278	15464544
chrX	15465354	15466031
chrX	15466153	15468114
chrX	15468492	15469204
chrX	15472152	15472870
chrX	15473796	15474515
chrX	15484907	15486604
chrX	15487075	15487867
chrX	15502753	15503306
chrX	15503494	15505156
chrX	15505969	15506698
chrX	15507110	15507764
chrX	15509682	15510453
chrX	15512860	15513363
chrX	15514354	15517346
chrX	15539433	15539971
chrX	15569037	15570352
chrX	15570735	15571881
[truncated: 13,180 more rows]
