# Supplementary material for: CpX Hunter web tool allows high-throughput identification of CpG, CpA, CpT, and CpC islands: A case study in Drosophila genome
Source: J Biol Chem. 2025 Apr 24;301(6):108537. doi: 10.1016/j.jbc.2025.108537 (PMC12148476; doi:10.1016/j.jbc.2025.108537)
Supplement: Supplementary Materials [file mmc1.zip › Supplementary Materials_F/Supplementary Material 1B - CpA islands.bed]

chrX	0	12518
chrX	12639	13361
chrX	14802	22658
chrX	22845	23665
chrX	23786	24508
chrX	25949	34164
chrX	34351	35171
chrX	35292	36014
chrX	37455	45835
chrX	46022	46842
chrX	46963	47685
chrX	49126	122586
chrX	125943	126468
chrX	127774	128669
chrX	132774	133896
chrX	134615	135547
chrX	139563	140441
chrX	142616	143568
chrX	147755	148744
chrX	149844	150384
chrX	159344	160222
chrX	161136	162634
chrX	162901	164588
chrX	165939	166480
chrX	166858	167838
chrX	169096	170792
chrX	171478	171999
chrX	172259	172780
chrX	175133	175665
chrX	176054	176865
chrX	177040	178329
chrX	181688	183146
chrX	185974	186716
chrX	191512	192210
chrX	198332	199773
chrX	246099	247710
chrX	248913	250882
chrX	252931	253462
chrX	254949	255515
chrX	256059	256584
chrX	258180	259710
chrX	266056	267225
chrX	267350	267853
chrX	269355	270044
chrX	271814	272384
chrX	274522	275122
chrX	276176	277076
chrX	278907	279410
chrX	279943	280552
chrX	285123	285887
chrX	288585	289093
chrX	291672	292194
chrX	304611	305158
chrX	309853	310440
chrX	310856	311543
chrX	311783	312484
chrX	312850	313350
chrX	314266	314766
chrX	319169	320481
chrX	321381	322128
chrX	322738	323238
chrX	326018	326554
chrX	330240	330758
chrX	336790	337309
chrX	337602	338187
chrX	339098	339608
chrX	343186	343920
chrX	347023	347761
chrX	348544	350382
chrX	352499	353002
chrX	354714	355267
chrX	355989	356658
chrX	357562	358555
chrX	358911	359603
chrX	360597	361467
chrX	362108	362692
chrX	363543	364181
chrX	365408	366915
chrX	369718	370953
chrX	371126	371964
chrX	373087	373600
chrX	376272	377234
chrX	377398	377906
chrX	378062	378627
chrX	379145	379803
chrX	381014	381518
chrX	381699	382307
chrX	383297	384896
chrX	387397	387911
chrX	388171	388689
chrX	388972	389501
chrX	393371	393877
chrX	394143	394862
chrX	395116	395626
chrX	396059	397543
chrX	397837	398341
chrX	400223	401028
chrX	403139	403888
chrX	404200	404806
chrX	405748	406626
chrX	409341	410729
chrX	411043	412141
chrX	413513	414323
chrX	415477	417493
chrX	418251	419015
chrX	420738	422014
chrX	427783	428297
chrX	429655	430325
chrX	432589	433112
chrX	440391	440980
chrX	442477	442992
chrX	444922	445428
chrX	447055	447949
chrX	452199	452833
chrX	453401	454830
chrX	455232	455877
chrX	457520	458178
chrX	458651	459252
chrX	460607	462503
chrX	463491	464122
chrX	465091	465597
chrX	466403	466980
chrX	470345	471131
chrX	475249	475780
chrX	476713	477233
chrX	487821	488404
chrX	495621	496126
chrX	496894	497557
chrX	500782	501292
chrX	503328	503924
chrX	504251	504816
chrX	507796	509411
chrX	511930	513693
chrX	513947	514545
chrX	520290	520799
chrX	522254	522819
chrX	530677	532589
chrX	535641	536367
chrX	543162	543695
chrX	548648	549426
chrX	551228	558951
chrX	565899	566568
chrX	567281	568456
chrX	571814	572481
chrX	573002	574377
chrX	574641	575157
chrX	575366	578575
chrX	578716	579252
chrX	580799	581448
chrX	582345	582845
chrX	583535	585401
chrX	585653	587648
chrX	588172	589380
chrX	590063	590691
chrX	591043	591986
chrX	593539	594508
chrX	596096	599514
chrX	600676	601304
chrX	602694	603239
chrX	604144	604822
chrX	605577	606518
chrX	608220	608762
chrX	610709	611393
chrX	614058	614651
chrX	615807	616628
chrX	616861	617839
chrX	621158	622067
chrX	622320	622869
chrX	625861	627245
chrX	628908	630439
chrX	632495	633785
chrX	635947	637417
chrX	640336	642798
chrX	643122	643771
chrX	644115	645952
chrX	646641	647255
chrX	649508	650031
chrX	654067	654897
chrX	658952	659819
chrX	666975	667498
chrX	672602	673111
chrX	675712	676502
chrX	681706	682399
chrX	690114	690643
chrX	691215	692066
chrX	693172	693801
chrX	700235	700740
chrX	702275	702779
chrX	704332	704842
chrX	709720	710279
chrX	712124	712741
chrX	713900	714845
chrX	715936	716514
chrX	718449	719049
chrX	719496	720492
chrX	722149	723125
chrX	724363	724876
chrX	725324	725867
chrX	728180	728749
chrX	731353	731962
chrX	736173	736847
chrX	737022	737538
chrX	739351	740195
chrX	740966	741990
chrX	742174	743127
chrX	747383	747897
chrX	748351	748898
chrX	759751	761386
chrX	761867	762386
chrX	764910	765955
chrX	767893	768749
chrX	769137	770978
chrX	772563	773122
chrX	773247	774225
chrX	774948	775486
chrX	775649	776352
chrX	776885	777439
chrX	777819	778847
chrX	780789	781378
chrX	783714	784229
chrX	784731	785268
chrX	786046	786718
chrX	790178	790830
chrX	793724	794287
chrX	806028	807686
chrX	810098	810600
chrX	812418	817898
chrX	821956	822557
chrX	823064	823579
chrX	824953	825531
chrX	827984	829649
chrX	829750	830309
chrX	830520	831918
chrX	832545	833145
chrX	834253	835217
chrX	837315	837893
chrX	839007	839509
chrX	846945	847546
chrX	848291	849033
chrX	849624	850439
chrX	854576	855086
chrX	858931	859563
chrX	860596	861434
chrX	862826	863328
chrX	864936	865743
chrX	866756	867319
chrX	868472	868986
chrX	870156	871717
chrX	873234	873868
chrX	874636	875189
chrX	877446	878496
chrX	880233	880976
chrX	881923	882661
chrX	883550	884642
chrX	885656	886556
chrX	887623	888124
chrX	888340	888882
chrX	894305	895746
chrX	897469	898052
chrX	898844	900089
chrX	900593	901111
chrX	902311	903522
chrX	903668	904197
chrX	907613	908285
chrX	909657	910574
chrX	917062	918179
chrX	919206	920579
chrX	922744	923302
chrX	927140	927765
chrX	932894	933423
chrX	933609	934686
chrX	934956	935774
chrX	935970	936768
chrX	937178	938409
chrX	938962	939521
chrX	940604	941153
chrX	948707	950052
chrX	951079	951649
chrX	954366	955206
chrX	956073	956935
chrX	961214	961792
chrX	965585	966121
chrX	967807	968736
chrX	976150	976682
chrX	980919	981451
chrX	985906	986408
chrX	988116	988966
chrX	990813	991334
chrX	994881	995467
chrX	996256	996945
chrX	998535	999116
chrX	1000246	1001203
chrX	1002114	1003240
chrX	1004134	1005597
chrX	1009957	1010473
chrX	1018472	1019024
chrX	1019663	1020392
chrX	1021364	1021941
chrX	1024341	1026083
chrX	1026284	1026894
chrX	1027686	1028267
chrX	1028586	1029086
chrX	1029888	1030388
chrX	1030741	1031352
chrX	1031935	1032738
chrX	1033188	1041165
chrX	1041374	1042232
chrX	1042494	1043012
chrX	1043188	1044279
chrX	1045191	1046226
chrX	1048154	1049085
chrX	1058174	1058727
chrX	1064138	1065884
chrX	1065985	1066544
chrX	1066755	1068216
chrX	1068395	1068995
chrX	1070481	1071022
chrX	1071400	1072380
chrX	1077646	1078151
chrX	1080590	1081105
chrX	1081391	1082275
chrX	1084302	1085008
chrX	1086079	1086584
chrX	1086869	1087752
chrX	1089799	1091026
chrX	1091254	1092663
chrX	1094256	1095457
chrX	1096515	1097473
chrX	1099789	1100334
chrX	1103141	1103647
chrX	1106026	1106694
chrX	1108128	1108723
chrX	1111919	1112833
chrX	1113814	1114410
chrX	1114599	1115099
chrX	1116079	1116960
chrX	1118616	1119122
chrX	1119768	1120452
chrX	1122992	1123864
chrX	1124461	1125153
chrX	1126009	1127664
chrX	1128789	1130006
chrX	1132241	1132882
chrX	1134423	1134930
chrX	1136661	1137280
chrX	1143342	1143865
chrX	1144269	1145735
chrX	1148078	1149159
chrX	1149814	1150314
chrX	1152454	1153040
chrX	1153693	1154373
chrX	1155026	1155531
chrX	1157752	1158802
chrX	1160160	1160843
chrX	1162025	1162611
chrX	1162840	1164929
chrX	1166008	1166610
chrX	1167001	1167501
chrX	1169904	1170533
chrX	1171421	1171932
chrX	1173300	1174297
chrX	1178693	1179406
chrX	1180662	1181824
chrX	1181955	1183586
chrX	1187131	1189164
chrX	1191267	1191809
chrX	1192830	1196137
chrX	1200671	1203090
chrX	1203770	1205582
chrX	1206056	1207587
chrX	1208424	1209421
chrX	1210643	1211903
chrX	1222056	1222597
chrX	1223574	1224129
chrX	1224559	1225529
chrX	1227646	1228242
chrX	1228803	1229568
chrX	1230105	1230614
chrX	1231578	1233251
chrX	1236234	1237233
chrX	1237390	1237890
chrX	1239777	1240417
chrX	1252242	1252775
chrX	1257822	1258431
chrX	1259079	1259705
chrX	1260286	1260809
chrX	1264192	1264695
chrX	1265207	1267083
chrX	1269956	1270878
chrX	1271018	1271567
chrX	1276364	1276896
chrX	1280590	1281385
chrX	1285880	1286440
chrX	1287772	1288274
chrX	1295740	1296660
chrX	1298560	1299151
chrX	1299562	1300454
chrX	1300737	1301609
chrX	1302966	1304023
chrX	1307555	1308433
chrX	1308882	1309480
chrX	1312375	1312904
chrX	1313897	1314501
chrX	1315488	1316023
chrX	1316156	1316785
chrX	1319808	1320444
chrX	1321663	1322653
chrX	1327938	1328496
chrX	1333581	1334490
chrX	1339816	1340376
chrX	1341220	1341956
chrX	1342157	1343594
chrX	1344055	1344834
chrX	1352062	1353358
chrX	1354200	1354777
chrX	1355171	1356589
chrX	1357271	1357940
chrX	1359216	1364078
chrX	1369312	1370310
chrX	1371202	1372069
chrX	1372265	1374898
chrX	1375539	1376217
chrX	1377019	1378053
chrX	1382611	1383133
chrX	1383448	1383992
chrX	1390484	1391193
chrX	1392532	1393441
chrX	1395743	1397334
chrX	1402163	1402665
chrX	1406646	1407164
chrX	1409300	1410785
chrX	1413183	1414459
chrX	1415676	1416377
chrX	1427088	1427837
chrX	1428884	1429884
chrX	1431195	1431731
chrX	1433669	1437657
chrX	1438113	1438619
chrX	1439657	1440166
chrX	1440536	1442723
chrX	1444830	1449013
chrX	1449402	1450011
chrX	1450425	1451888
chrX	1460894	1461563
chrX	1465883	1466406
chrX	1466745	1467369
chrX	1471775	1472391
chrX	1476057	1476560
chrX	1477163	1479482
chrX	1479778	1480439
chrX	1480646	1481167
chrX	1487397	1488639
chrX	1495818	1496630
chrX	1503006	1503541
chrX	1506767	1507284
chrX	1509794	1511409
chrX	1512497	1514364
chrX	1515063	1516027
chrX	1516359	1517269
chrX	1518370	1520404
chrX	1520689	1521653
chrX	1522434	1523274
chrX	1527194	1527732
chrX	1527877	1528922
chrX	1533239	1535274
chrX	1535908	1536754
chrX	1541601	1543524
chrX	1543652	1544639
chrX	1545276	1549861
chrX	1550560	1551129
chrX	1551327	1551838
chrX	1560201	1560734
chrX	1562355	1563781
chrX	1565984	1566587
chrX	1569432	1570728
chrX	1571185	1571875
chrX	1574752	1576615
chrX	1576765	1578090
chrX	1578907	1580235
chrX	1581364	1582792
chrX	1583235	1584867
chrX	1586261	1588649
chrX	1589531	1590469
chrX	1593215	1594404
chrX	1596175	1597049
chrX	1597724	1599877
chrX	1601048	1602875
chrX	1603196	1603708
chrX	1604467	1605840
chrX	1608871	1609373
chrX	1610449	1613708
chrX	1613908	1614675
chrX	1614895	1615815
chrX	1616455	1617131
chrX	1618246	1618969
chrX	1619165	1619669
chrX	1620776	1621329
chrX	1623861	1624982
chrX	1626501	1628030
chrX	1635557	1644712
chrX	1644858	1648503
chrX	1648603	1650558
chrX	1651453	1656436
chrX	1656552	1662269
chrX	1662688	1665079
chrX	1666942	1667481
chrX	1670087	1672676
chrX	1677316	1677843
chrX	1680630	1681205
chrX	1683882	1684456
chrX	1688854	1689612
chrX	1695848	1696511
chrX	1701372	1702496
chrX	1705454	1707015
chrX	1707360	1707879
chrX	1711594	1712094
chrX	1717837	1718501
chrX	1720571	1721376
chrX	1722517	1723667
chrX	1724243	1724942
chrX	1726695	1727430
chrX	1730581	1731333
chrX	1733602	1734231
chrX	1749055	1749555
chrX	1753613	1754120
chrX	1756139	1756885
chrX	1757475	1758712
chrX	1759640	1762003
chrX	1762580	1763098
chrX	1766891	1767584
chrX	1769598	1770140
chrX	1772398	1773093
chrX	1774041	1774985
chrX	1778449	1779079
chrX	1785745	1788219
chrX	1789121	1790150
chrX	1794711	1795582
chrX	1804178	1804808
chrX	1805083	1805595
chrX	1810038	1810628
chrX	1810916	1811477
chrX	1813154	1813654
chrX	1814344	1814862
chrX	1816870	1818303
chrX	1819057	1819561
chrX	1820787	1821482
chrX	1825251	1826634
chrX	1831231	1832234
chrX	1837925	1838462
chrX	1839739	1840374
chrX	1842003	1842544
chrX	1843266	1844407
chrX	1846249	1846840
chrX	1849336	1850223
chrX	1850327	1851545
chrX	1855394	1856022
chrX	1865874	1866399
chrX	1866626	1867235
chrX	1868576	1869105
chrX	1873588	1876547
chrX	1878384	1879216
chrX	1880657	1881246
chrX	1890646	1891173
chrX	1891936	1892722
chrX	1899284	1900356
chrX	1900728	1901382
chrX	1903306	1903920
chrX	1910417	1910919
chrX	1914560	1915108
chrX	1915882	1916418
chrX	1916999	1917692
chrX	1918419	1918928
chrX	1919298	1919874
chrX	1922312	1924289
chrX	1924524	1925031
chrX	1927316	1927874
chrX	1929755	1930715
chrX	1940744	1941475
chrX	1942196	1943136
chrX	1943289	1943798
chrX	1947016	1947866
chrX	1950319	1951720
chrX	1952595	1953582
chrX	1963883	1964398
chrX	1965759	1966967
chrX	1970842	1971423
chrX	1971578	1972594
chrX	1973365	1974044
chrX	1975221	1975950
chrX	1980500	1981337
chrX	1981932	1982444
chrX	1986609	1987306
chrX	1989311	1989939
chrX	1991081	1991587
chrX	1992141	1995434
chrX	1997179	1997684
chrX	1997934	2004813
chrX	2005095	2005628
chrX	2005736	2007599
chrX	2009611	2010342
chrX	2011348	2011930
chrX	2014293	2016200
chrX	2018481	2019041
chrX	2020685	2023908
chrX	2036019	2037049
chrX	2038120	2038744
chrX	2041138	2042309
chrX	2043819	2044328
chrX	2047056	2047669
chrX	2054465	2054977
chrX	2059299	2059804
chrX	2061473	2062073
chrX	2066390	2067054
chrX	2069051	2070978
chrX	2072037	2072707
chrX	2076545	2077102
chrX	2087767	2088874
chrX	2089761	2090272
chrX	2090864	2092708
chrX	2092892	2095450
chrX	2099248	2099782
chrX	2101957	2104421
chrX	2109326	2110401
chrX	2111010	2112340
chrX	2112486	2115926
chrX	2121601	2122299
chrX	2122823	2123381
chrX	2131754	2132275
chrX	2133592	2134092
chrX	2136230	2136957
chrX	2137129	2137647
chrX	2139371	2140057
chrX	2141841	2142432
chrX	2142790	2143453
chrX	2144958	2145476
chrX	2157734	2158348
chrX	2158628	2159193
chrX	2162990	2164941
chrX	2165216	2165726
chrX	2168056	2169374
chrX	2171260	2172172
chrX	2173096	2173612
chrX	2186472	2187114
chrX	2187783	2188694
chrX	2194769	2195276
chrX	2198383	2198891
chrX	2200314	2200869
chrX	2201302	2202127
chrX	2204790	2205766
chrX	2208382	2209097
chrX	2209298	2210589
chrX	2221663	2222501
chrX	2223866	2224903
chrX	2225042	2225823
chrX	2226521	2227076
chrX	2228262	2229340
chrX	2230424	2231280
chrX	2236167	2238269
chrX	2241957	2243875
chrX	2244134	2246056
chrX	2247997	2248522
chrX	2250159	2250661
chrX	2255769	2257296
chrX	2258945	2260447
chrX	2267667	2268911
chrX	2269691	2271063
chrX	2275365	2275874
chrX	2276009	2277262
chrX	2278338	2279763
chrX	2283117	2284084
chrX	2285823	2286781
chrX	2286889	2287407
chrX	2288052	2288857
chrX	2290529	2291955
chrX	2295270	2296079
chrX	2299623	2300341
chrX	2304716	2305270
chrX	2305533	2306547
chrX	2317356	2318796
chrX	2323961	2324540
chrX	2330143	2330921
chrX	2334444	2334949
chrX	2337062	2337660
chrX	2338314	2338845
chrX	2340606	2341724
chrX	2343283	2343816
chrX	2353244	2353805
chrX	2353949	2354568
chrX	2355048	2355548
chrX	2359225	2360304
chrX	2361351	2362020
chrX	2362728	2363448
chrX	2366002	2367016
chrX	2380241	2380796
chrX	2390088	2390719
chrX	2390842	2391471
chrX	2392182	2393041
chrX	2394505	2395083
chrX	2397776	2398276
chrX	2400218	2401948
chrX	2402049	2402608
chrX	2402819	2404217
chrX	2404844	2405444
chrX	2407037	2408023
chrX	2409012	2409520
chrX	2413685	2414750
chrX	2416160	2416716
chrX	2418115	2418633
chrX	2426000	2426546
chrX	2426886	2427415
chrX	2430575	2431106
chrX	2432137	2432667
chrX	2438957	2439625
chrX	2440278	2440887
chrX	2448408	2450251
chrX	2451629	2452167
chrX	2453183	2453957
chrX	2455493	2456001
chrX	2456542	2457896
chrX	2459404	2459938
chrX	2460414	2461060
chrX	2464043	2464571
chrX	2466410	2467486
chrX	2469148	2469926
chrX	2489013	2489569
chrX	2499878	2500423
chrX	2502259	2502759
chrX	2503903	2504452
chrX	2506797	2507589
chrX	2510955	2511744
chrX	2513961	2514564
chrX	2516142	2516645
chrX	2517983	2518552
chrX	2519156	2520067
chrX	2520708	2521651
chrX	2527044	2527794
chrX	2529631	2530509
chrX	2531967	2532518
chrX	2532803	2534041
chrX	2534728	2535274
chrX	2538329	2538854
chrX	2541568	2542760
chrX	2543145	2544241
chrX	2545775	2546544
chrX	2546997	2547540
chrX	2549476	2550571
chrX	2553818	2554798
chrX	2558714	2559697
chrX	2559950	2562790
chrX	2563136	2563891
chrX	2565769	2567180
chrX	2568619	2569526
chrX	2569682	2571188
chrX	2572956	2573456
chrX	2575814	2577134
chrX	2577300	2578381
chrX	2580145	2580767
chrX	2585416	2586845
chrX	2587367	2589859
chrX	2592020	2592528
chrX	2595624	2596508
chrX	2597821	2598628
chrX	2598878	2599420
chrX	2605568	2606082
chrX	2617289	2617859
chrX	2619039	2619588
chrX	2622675	2623483
chrX	2624621	2625399
chrX	2625991	2626867
chrX	2627791	2628291
chrX	2633929	2634442
chrX	2634742	2635272
chrX	2638140	2638949
chrX	2641043	2642301
chrX	2643013	2644298
chrX	2644740	2645269
chrX	2645942	2646459
chrX	2656371	2657047
chrX	2658759	2660021
chrX	2660142	2661149
chrX	2664102	2664632
chrX	2668169	2669388
chrX	2670506	2671359
chrX	2671617	2673319
chrX	2674470	2676888
chrX	2677060	2679945
chrX	2682366	2682899
chrX	2683828	2684882
chrX	2685600	2686618
chrX	2687915	2688744
chrX	2689462	2689971
chrX	2690199	2692811
chrX	2697779	2698337
chrX	2698606	2699622
chrX	2699941	2700473
chrX	2701473	2703136
chrX	2704850	2705351
chrX	2708752	2709770
chrX	2710609	2711162
chrX	2713902	2714482
chrX	2714624	2715576
chrX	2715746	2716617
chrX	2724564	2726040
chrX	2727230	2728268
chrX	2729050	2729608
chrX	2733071	2734265
chrX	2743700	2744274
chrX	2746296	2746863
chrX	2747272	2747792
chrX	2762849	2763613
chrX	2764843	2766479
chrX	2767370	2767887
chrX	2770610	2771222
chrX	2772156	2772657
chrX	2774410	2776134
chrX	2781962	2782598
chrX	2785798	2786853
chrX	2786962	2787487
chrX	2789358	2790399
chrX	2793941	2794624
chrX	2796295	2796795
chrX	2802351	2802865
chrX	2806792	2807818
chrX	2809087	2809786
chrX	2813509	2814108
chrX	2820937	2821437
chrX	2822343	2823222
chrX	2823363	2823881
chrX	2852574	2853259
chrX	2853860	2854453
chrX	2855117	2856336
chrX	2860535	2861306
chrX	2862173	2863142
chrX	2866910	2867454
chrX	2872833	2873372
chrX	2877984	2878523
chrX	2880892	2881401
chrX	2887675	2888540
chrX	2888976	2889495
chrX	2889886	2891631
chrX	2892141	2892809
chrX	2893494	2894485
chrX	2897611	2899674
chrX	2903151	2903931
chrX	2908232	2908767
chrX	2909876	2910385
chrX	2911808	2912406
chrX	2913925	2914666
chrX	2916834	2917965
chrX	2919726	2920412
chrX	2920686	2921380
chrX	2922347	2923205
chrX	2923640	2924786
chrX	2927238	2927796
chrX	2929392	2929951
chrX	2930171	2933001
chrX	2933237	2933980
chrX	2935981	2936509
chrX	2939310	2940899
chrX	2941295	2942647
chrX	2943323	2945187
chrX	2945367	2947092
chrX	2949465	2951130
chrX	2953043	2953747
chrX	2955987	2956490
chrX	2958672	2959290
chrX	2959474	2959983
chrX	2961807	2963643
chrX	2963900	2965277
chrX	2966658	2967214
chrX	2968336	2968836
chrX	2970559	2972016
chrX	2976424	2977602
chrX	2982019	2982529
chrX	2984365	2984966
chrX	2987723	2988270
chrX	2989154	2991032
chrX	2991299	2992298
chrX	2992441	2992965
chrX	2993575	2994397
chrX	2994860	2995481
chrX	2998795	2999792
chrX	3002102	3002704
chrX	3003634	3004381
chrX	3004576	3005465
chrX	3006575	3008218
chrX	3008667	3009222
chrX	3009547	3010285
chrX	3011890	3014007
chrX	3014348	3014875
chrX	3016758	3017387
chrX	3019672	3020553
chrX	3021281	3021782
chrX	3023762	3024731
chrX	3025202	3025966
chrX	3026676	3027247
chrX	3029077	3029591
chrX	3030891	3032257
chrX	3034514	3035119
chrX	3037379	3037969
chrX	3038315	3040138
chrX	3040301	3040859
chrX	3043246	3043808
chrX	3045144	3045702
chrX	3047254	3047767
chrX	3049946	3050525
chrX	3050714	3051343
chrX	3051704	3052276
chrX	3052698	3053380
chrX	3055727	3056283
chrX	3057485	3058201
chrX	3059344	3060924
chrX	3063357	3064732
chrX	3065205	3066838
chrX	3068294	3070365
chrX	3070468	3071036
chrX	3074688	3075273
chrX	3075544	3080865
chrX	3080972	3081550
chrX	3081908	3082585
chrX	3083846	3084701
chrX	3085060	3085756
chrX	3086797	3087626
chrX	3089876	3090394
chrX	3091249	3091775
chrX	3091894	3093045
chrX	3094841	3096532
chrX	3099201	3100581
chrX	3101930	3102884
chrX	3103994	3104911
chrX	3105221	3106186
chrX	3106505	3109009
chrX	3109982	3110846
chrX	3112024	3112800
chrX	3113236	3115082
chrX	3117279	3118413
chrX	3118697	3119647
chrX	3121019	3123101
chrX	3123240	3123818
chrX	3126100	3126809
chrX	3127062	3127742
chrX	3127966	3129557
chrX	3132302	3133704
chrX	3134272	3134861
chrX	3134987	3135991
chrX	3137424	3138022
chrX	3138144	3139384
chrX	3143392	3143941
chrX	3145375	3146173
chrX	3149165	3150631
chrX	3152683	3153758
chrX	3154143	3154675
chrX	3156079	3157046
chrX	3158636	3159185
chrX	3161844	3162500
chrX	3168949	3169451
chrX	3170253	3170920
chrX	3171632	3172255
chrX	3174919	3175730
chrX	3176445	3177524
chrX	3179031	3180380
chrX	3180838	3182585
chrX	3183070	3184028
chrX	3184134	3185300
chrX	3189545	3190997
chrX	3192206	3192764
chrX	3192952	3193502
chrX	3193610	3194818
chrX	3203771	3204731
chrX	3205413	3205913
chrX	3211049	3211558
chrX	3214639	3215160
chrX	3215635	3216402
chrX	3217758	3218354
chrX	3230372	3230883
chrX	3231796	3232345
chrX	3233115	3235245
chrX	3242204	3242982
chrX	3243799	3244475
chrX	3245285	3246819
chrX	3247405	3247953
chrX	3249114	3251146
chrX	3252539	3253120
chrX	3255912	3258048
chrX	3258163	3259302
chrX	3260707	3261296
chrX	3265971	3266514
chrX	3266778	3267287
chrX	3272107	3272988
chrX	3275967	3276506
chrX	3277584	3278084
chrX	3279104	3280819
chrX	3282726	3283340
chrX	3284390	3284891
chrX	3286605	3287350
chrX	3288188	3288995
chrX	3289360	3291892
chrX	3295104	3296405
chrX	3297000	3297540
chrX	3306485	3307154
chrX	3307301	3308119
chrX	3310671	3311222
chrX	3312683	3313661
chrX	3314249	3314751
chrX	3316726	3317335
chrX	3318031	3318943
chrX	3319277	3320410
chrX	3322408	3323223
chrX	3323403	3324399
chrX	3326563	3327455
chrX	3332438	3333988
chrX	3334116	3334643
chrX	3334941	3336861
chrX	3338579	3343711
chrX	3344684	3345213
chrX	3345929	3346540
chrX	3347185	3347803
chrX	3348683	3349567
chrX	3349789	3350392
chrX	3350645	3352689
chrX	3354114	3355524
chrX	3356678	3357192
chrX	3360330	3361085
chrX	3361957	3362470
chrX	3365854	3366853
chrX	3367789	3368984
chrX	3369859	3370377
chrX	3372193	3372742
chrX	3372903	3374278
chrX	3374934	3376766
chrX	3383259	3384930
chrX	3385542	3386496
chrX	3386731	3389206
chrX	3390760	3391725
chrX	3392586	3393267
chrX	3395133	3395771
chrX	3401680	3402190
chrX	3403205	3404107
chrX	3404774	3405728
chrX	3406969	3408328
chrX	3413510	3414437
chrX	3425000	3425528
chrX	3426276	3427776
chrX	3431247	3431852
chrX	3436419	3436941
chrX	3437350	3438588
chrX	3439551	3441142
chrX	3446300	3446917
chrX	3448080	3449009
chrX	3449314	3450002
chrX	3451549	3452113
chrX	3453099	3453614
chrX	3454070	3455304
chrX	3457863	3458631
chrX	3464854	3465620
chrX	3467906	3468534
chrX	3470734	3471626
chrX	3473371	3473960
chrX	3475347	3475936
chrX	3478462	3480097
chrX	3481348	3481860
chrX	3482338	3482915
chrX	3485562	3486744
chrX	3488417	3490826
chrX	3492795	3493323
chrX	3508400	3510709
chrX	3511336	3512201
chrX	3513666	3514173
chrX	3517692	3519685
chrX	3519882	3520838
chrX	3521333	3523482
chrX	3524094	3525116
chrX	3526426	3527763
chrX	3533219	3534062
chrX	3534284	3535273
chrX	3537154	3538355
chrX	3538504	3539008
chrX	3539340	3540867
chrX	3541177	3541733
chrX	3546961	3547465
chrX	3547582	3548768
chrX	3550003	3551112
chrX	3552129	3552685
chrX	3553114	3553906
chrX	3555095	3559025
chrX	3560505	3561997
chrX	3564965	3565573
chrX	3566530	3567555
chrX	3567707	3568356
chrX	3575716	3576713
chrX	3576979	3578005
chrX	3578647	3579169
chrX	3580656	3581234
chrX	3582611	3583162
chrX	3585713	3586268
chrX	3588232	3588756
chrX	3589691	3590256
chrX	3590394	3590966
chrX	3591619	3592128
chrX	3597941	3599662
chrX	3599763	3600322
chrX	3600533	3601347
chrX	3608534	3609075
chrX	3609448	3612228
chrX	3612329	3612888
chrX	3613099	3613915
chrX	3619898	3620747
chrX	3622639	3623281
chrX	3625962	3626471
chrX	3626910	3627465
chrX	3630528	3632007
chrX	3632950	3633459
chrX	3633572	3634100
chrX	3634483	3635309
chrX	3636720	3637318
chrX	3637845	3638353
chrX	3638705	3639803
chrX	3639959	3641394
chrX	3642922	3643792
chrX	3644932	3645675
chrX	3646702	3647221
chrX	3647764	3648271
chrX	3649686	3650320
chrX	3650587	3651202
chrX	3651840	3652360
chrX	3652478	3653256
chrX	3654733	3655311
chrX	3655951	3656620
chrX	3658651	3659201
chrX	3661135	3661699
chrX	3662440	3663138
chrX	3664578	3665081
chrX	3666063	3666650
chrX	3667021	3667540
chrX	3669701	3670699
chrX	3672199	3673461
chrX	3673808	3675522
chrX	3676629	3677854
chrX	3679109	3680213
chrX	3680399	3681092
chrX	3681999	3682729
chrX	3686443	3687398
chrX	3692595	3694393
chrX	3696900	3697606
chrX	3697780	3699032
chrX	3699320	3702664
chrX	3702868	3704137
chrX	3708685	3710043
chrX	3711730	3712653
chrX	3719866	3720686
chrX	3722225	3722743
chrX	3723738	3725606
chrX	3727011	3727574
chrX	3733954	3734469
chrX	3734876	3735794
chrX	3737874	3738613
chrX	3738780	3739379
chrX	3739891	3740575
chrX	3742743	3744281
chrX	3748734	3749561
chrX	3750113	3750905
chrX	3761568	3763185
chrX	3764465	3764972
chrX	3768182	3769180
chrX	3769935	3770439
chrX	3770543	3771114
chrX	3774695	3775279
chrX	3776364	3777702
chrX	3780221	3783965
chrX	3784885	3785474
chrX	3786029	3790201
chrX	3791403	3792732
chrX	3793378	3794127
chrX	3794665	3795634
chrX	3796336	3797334
chrX	3800486	3801839
chrX	3802471	3803220
chrX	3803833	3804658
chrX	3806355	3806857
chrX	3807380	3807880
chrX	3809288	3810943
chrX	3813534	3814400
chrX	3816499	3817004
chrX	3832234	3832812
chrX	3834823	3835352
chrX	3836118	3837421
chrX	3839365	3839895
chrX	3842223	3843269
chrX	3847567	3848069
chrX	3850118	3850735
chrX	3853532	3857365
chrX	3862548	3863216
chrX	3864404	3865269
chrX	3870299	3870852
chrX	3874225	3874725
chrX	3875836	3876449
chrX	3885206	3886472
chrX	3899175	3900262
chrX	3901827	3902385
chrX	3911894	3912537
chrX	3915580	3916646
chrX	3917411	3918015
chrX	3918981	3919950
chrX	3923135	3923636
chrX	3924239	3924966
chrX	3925964	3926476
chrX	3926634	3927761
chrX	3928233	3929521
chrX	3932940	3934437
chrX	3935275	3935800
chrX	3936187	3936736
chrX	3937354	3937863
chrX	3940648	3941149
chrX	3941592	3942101
chrX	3944556	3945293
chrX	3945789	3946299
chrX	3949210	3949913
chrX	3952578	3955691
chrX	3964492	3965019
chrX	3970540	3971328
chrX	3972609	3973217
chrX	3973763	3974841
chrX	3976358	3977014
chrX	3978503	3979124
chrX	3981079	3981625
chrX	3984716	3985279
chrX	3994739	3995330
chrX	3996786	3997344
chrX	4003572	4004344
chrX	4004994	4005718
chrX	4006976	4008246
chrX	4008665	4010615
chrX	4011970	4012495
chrX	4014279	4014779
chrX	4019559	4020059
chrX	4022568	4023437
chrX	4023594	4024446
chrX	4024828	4025686
chrX	4026114	4026648
chrX	4028101	4028656
chrX	4033398	4034521
chrX	4035902	4036536
chrX	4039147	4039931
chrX	4043530	4044033
chrX	4048102	4048768
chrX	4049573	4050510
chrX	4056598	4057127
chrX	4057383	4057901
chrX	4059006	4059506
chrX	4060794	4061401
chrX	4062405	4063133
chrX	4065076	4065691
chrX	4065881	4066776
chrX	4067332	4068328
chrX	4069077	4069772
chrX	4070680	4071196
chrX	4073803	4074354
chrX	4074618	4075161
chrX	4075732	4079302
chrX	4082373	4084537
chrX	4084938	4085482
chrX	4086292	4091139
chrX	4093233	4094368
chrX	4094962	4095791
chrX	4096996	4097516
chrX	4101356	4101954
chrX	4109450	4111262
chrX	4114229	4114970
chrX	4117345	4119892
chrX	4120295	4121292
chrX	4122107	4126134
chrX	4126783	4127973
chrX	4128372	4129146
chrX	4129327	4129845
chrX	4131268	4131877
chrX	4139819	4140404
chrX	4144344	4144949
chrX	4148835	4149335
chrX	4151995	4153224
chrX	4156507	4157084
chrX	4157755	4164919
chrX	4166752	4167417
chrX	4167772	4168462
chrX	4175260	4176003
chrX	4179181	4179694
chrX	4180655	4181392
chrX	4181545	4182254
chrX	4183701	4184420
chrX	4184530	4185153
chrX	4185748	4186248
chrX	4187110	4187868
chrX	4188708	4189401
chrX	4189762	4190624
chrX	4191406	4191915
chrX	4193110	4195114
chrX	4195596	4196197
chrX	4196952	4197504
chrX	4198159	4199157
chrX	4205881	4206383
chrX	4208099	4209256
chrX	4215354	4216005
chrX	4222472	4224316
chrX	4227605	4228206
chrX	4228832	4229362
chrX	4230271	4230966
chrX	4234523	4235079
chrX	4238353	4239538
chrX	4239668	4240168
chrX	4240526	4241142
chrX	4241278	4242147
chrX	4246119	4246977
chrX	4251068	4251569
chrX	4253367	4254036
chrX	4254672	4255608
chrX	4256036	4257982
chrX	4259931	4260688
chrX	4260969	4261654
chrX	4262841	4263670
chrX	4265213	4265838
chrX	4265944	4266943
chrX	4267776	4268364
chrX	4268697	4269918
chrX	4270072	4270579
chrX	4272767	4273543
chrX	4278129	4278658
chrX	4280036	4280561
chrX	4280810	4281338
chrX	4283655	4284357
chrX	4289694	4290773
chrX	4292663	4293604
chrX	4294062	4295349
chrX	4297187	4297688
chrX	4299401	4299988
chrX	4300902	4301513
chrX	4301685	4302557
chrX	4302890	4303517
chrX	4305611	4306454
chrX	4308234	4308847
chrX	4312143	4313576
chrX	4319202	4320586
chrX	4322314	4323158
chrX	4323934	4324441
chrX	4325279	4325860
chrX	4331134	4331719
chrX	4335549	4336123
chrX	4338368	4340065
chrX	4341354	4341939
chrX	4344458	4345749
chrX	4351516	4352744
chrX	4353759	4354268
chrX	4358525	4359026
chrX	4359728	4361231
chrX	4361581	4363806
chrX	4368205	4368794
chrX	4375806	4376629
chrX	4378384	4379010
chrX	4379663	4381779
chrX	4383483	4384820
chrX	4385417	4385994
chrX	4386197	4386966
chrX	4387131	4387814
chrX	4390182	4390691
chrX	4390958	4391707
chrX	4392317	4392826
chrX	4396554	4397392
chrX	4398638	4399993
chrX	4400998	4402005
chrX	4402984	4403484
chrX	4404026	4404611
chrX	4406149	4406960
chrX	4407759	4408280
chrX	4408557	4409106
chrX	4409669	4410673
chrX	4411124	4411632
chrX	4412617	4413192
chrX	4413541	4414426
chrX	4418302	4418850
chrX	4419982	4422830
chrX	4423401	4424593
chrX	4426593	4429610
chrX	4430606	4431293
chrX	4433746	4434418
chrX	4434592	4436108
chrX	4437622	4438200
chrX	4438676	4439176
chrX	4441179	4441917
chrX	4442521	4443091
chrX	4443321	4446464
chrX	4446967	4447590
chrX	4448344	4449776
chrX	4450892	4451583
chrX	4453369	4454061
chrX	4455480	4456178
chrX	4457367	4457896
chrX	4459291	4461169
chrX	4463855	4464359
chrX	4466329	4467124
chrX	4471087	4472660
chrX	4474562	4476060
chrX	4478509	4479077
chrX	4479922	4480436
chrX	4480714	4481273
chrX	4483185	4483732
chrX	4483923	4486092
chrX	4486699	4487227
chrX	4489752	4491059
chrX	4493017	4493586
chrX	4496422	4497459
chrX	4500908	4501760
chrX	4503101	4503959
chrX	4504631	4505520
chrX	4506077	4506625
chrX	4511286	4511789
chrX	4512117	4513218
chrX	4513340	4513843
chrX	4514153	4515087
chrX	4516057	4516583
chrX	4517058	4518053
chrX	4519427	4520040
chrX	4520309	4520840
chrX	4525664	4526814
chrX	4529714	4531194
chrX	4531321	4531930
chrX	4533362	4535468
chrX	4554933	4555440
chrX	4556350	4556854
chrX	4558673	4560113
chrX	4560222	4560722
chrX	4563389	4564512
chrX	4565035	4565563
chrX	4569327	4569845
chrX	4570266	4571118
chrX	4571867	4572726
chrX	4573961	4574630
chrX	4574906	4576017
chrX	4579612	4580123
chrX	4581508	4582591
chrX	4584795	4585618
chrX	4586437	4587038
chrX	4588471	4588977
chrX	4589426	4590420
chrX	4596471	4596981
chrX	4597359	4598003
chrX	4598754	4599261
chrX	4601026	4601669
chrX	4604068	4604759
chrX	4606303	4606904
chrX	4607179	4607825
chrX	4609169	4611644
chrX	4611820	4612694
chrX	4617011	4618715
chrX	4618875	4619388
chrX	4620899	4621991
chrX	4622751	4623376
chrX	4623752	4624853
chrX	4625178	4627612
chrX	4631112	4631618
chrX	4636325	4637069
chrX	4637809	4638747
chrX	4642297	4642990
chrX	4644142	4644748
chrX	4645455	4645956
chrX	4647934	4648716
chrX	4654029	4654738
chrX	4656244	4656754
chrX	4657487	4658131
chrX	4658782	4659385
chrX	4660656	4661339
chrX	4662286	4663205
chrX	4664915	4665609
chrX	4666295	4667291
chrX	4669321	4669881
chrX	4671076	4672935
chrX	4673589	4674103
chrX	4674602	4675696
chrX	4676013	4676644
chrX	4677401	4677989
chrX	4678545	4679095
chrX	4679583	4680336
chrX	4683952	4684452
chrX	4689442	4690427
chrX	4691512	4692030
chrX	4692766	4693274
chrX	4696094	4696709
chrX	4698144	4700122
chrX	4700539	4701875
chrX	4702276	4702994
chrX	4704352	4705367
chrX	4706868	4707458
chrX	4709354	4709963
chrX	4710576	4712025
chrX	4712228	4713593
chrX	4713772	4714274
chrX	4714741	4715243
chrX	4718447	4719023
chrX	4719239	4719740
chrX	4721103	4721827
chrX	4728277	4728866
chrX	4730439	4731348
chrX	4736575	4737092
chrX	4737616	4738225
chrX	4739092	4739595
chrX	4743372	4744180
chrX	4746018	4746572
chrX	4751681	4752201
chrX	4754299	4754802
chrX	4756538	4757328
chrX	4757732	4758710
chrX	4763177	4764151
chrX	4768273	4768776
chrX	4776557	4777058
chrX	4779975	4781208
chrX	4788539	4789235
chrX	4790316	4791329
chrX	4791636	4792209
chrX	4793458	4794146
chrX	4794918	4795589
chrX	4796275	4797330
chrX	4797435	4797938
chrX	4806753	4808294
chrX	4808718	4809356
chrX	4811436	4812806
chrX	4813242	4813971
chrX	4815398	4816604
chrX	4818057	4818591
chrX	4819273	4819806
chrX	4821931	4822601
chrX	4822709	4823678
chrX	4827291	4827962
chrX	4837581	4838117
chrX	4839421	4839925
chrX	4840900	4841415
chrX	4841989	4842936
chrX	4843608	4844108
chrX	4845699	4847498
chrX	4847665	4849148
chrX	4849406	4850674
chrX	4850779	4851938
chrX	4853625	4854965
chrX	4855595	4856105
chrX	4857332	4859270
chrX	4859948	4860544
chrX	4863516	4864597
chrX	4864829	4865522
chrX	4865669	4867185
chrX	4867598	4868102
chrX	4869071	4869638
chrX	4872443	4873388
chrX	4876386	4878780
chrX	4879982	4881976
chrX	4884775	4885612
chrX	4885837	4886612
chrX	4887063	4887589
chrX	4887868	4888467
chrX	4888573	4892079
chrX	4894374	4895975
chrX	4897131	4897720
chrX	4898770	4899355
chrX	4900401	4901257
chrX	4902871	4903429
chrX	4904802	4905427
chrX	4905996	4906642
chrX	4908689	4910654
chrX	4910908	4911558
chrX	4912773	4914375
chrX	4914480	4915436
chrX	4930065	4930622
chrX	4936115	4936620
chrX	4936997	4937671
chrX	4940093	4941175
chrX	4941603	4942120
chrX	4944719	4945257
chrX	4945881	4946612
chrX	4949674	4950192
chrX	4953702	4955140
chrX	4958481	4959149
chrX	4961157	4961706
chrX	4962194	4963339
chrX	4965327	4966052
chrX	4968465	4969887
chrX	4972656	4973511
chrX	4977416	4977992
chrX	4978763	4979762
chrX	4980428	4981011
chrX	4982298	4982840
chrX	4983714	4984272
chrX	4985664	4986464
chrX	4987367	4990153
chrX	4991008	4991528
chrX	4991746	4992305
chrX	4992514	4993912
chrX	4994539	4995139
chrX	5000880	5001450
chrX	5002404	5002971
chrX	5005762	5006303
chrX	5006504	5007170
chrX	5008090	5008654
chrX	5010643	5011146
chrX	5012807	5013312
chrX	5013898	5014631
chrX	5016066	5017667
chrX	5018080	5018838
chrX	5019450	5020380
chrX	5022021	5022533
chrX	5023809	5025792
chrX	5027863	5028698
chrX	5028810	5029388
chrX	5029800	5030390
chrX	5030624	5031723
chrX	5033693	5034462
chrX	5034689	5035681
chrX	5036509	5038306
chrX	5040589	5042286
chrX	5042457	5043215
chrX	5043979	5044750
chrX	5044998	5046686
chrX	5048167	5049855
chrX	5050975	5053391
chrX	5055641	5056567
chrX	5058346	5060282
chrX	5061442	5062189
chrX	5063006	5063695
chrX	5064374	5065366
chrX	5066233	5067785
chrX	5068091	5068845
chrX	5069262	5071033
chrX	5075640	5076418
chrX	5083174	5083700
chrX	5084110	5084637
chrX	5085396	5088098
chrX	5088306	5091024
chrX	5091803	5092492
chrX	5094360	5095237
chrX	5102810	5103359
chrX	5106419	5107265
chrX	5107922	5108508
chrX	5109047	5109599
chrX	5115301	5116812
chrX	5118044	5118589
chrX	5118731	5119339
chrX	5121699	5122603
chrX	5123292	5123945
chrX	5127544	5128062
chrX	5129352	5129899
chrX	5131002	5131532
chrX	5133756	5134554
chrX	5135284	5137023
chrX	5141311	5141818
chrX	5142102	5142851
chrX	5143526	5144041
chrX	5148880	5149400
chrX	5150278	5151137
chrX	5152392	5152899
chrX	5154967	5155872
chrX	5156919	5157546
chrX	5157873	5158411
chrX	5158838	5159438
chrX	5160586	5161433
chrX	5162790	5163371
chrX	5164585	5165693
chrX	5169233	5170191
chrX	5171118	5171621
chrX	5173603	5174141
chrX	5174365	5177685
chrX	5184099	5184713
chrX	5185093	5185721
chrX	5186805	5187413
chrX	5189028	5189537
chrX	5190299	5191445
chrX	5195801	5196340
chrX	5197579	5198237
chrX	5198660	5200628
chrX	5202985	5203504
chrX	5204289	5204847
chrX	5210123	5211352
chrX	5211532	5212496
chrX	5215174	5215753
chrX	5216031	5216620
chrX	5217743	5218772
chrX	5221041	5221561
chrX	5222331	5222862
chrX	5224878	5225521
chrX	5226938	5227787
chrX	5227963	5228699
chrX	5229663	5230355
chrX	5230710	5232100
chrX	5232870	5233748
chrX	5235301	5237341
chrX	5238805	5240267
chrX	5241902	5242898
chrX	5243492	5244506
chrX	5246366	5246867
chrX	5249056	5249561
chrX	5250437	5258763
chrX	5260654	5261240
chrX	5262818	5264904
chrX	5266386	5266907
chrX	5267144	5267795
chrX	5270424	5271356
chrX	5272844	5273344
chrX	5275738	5276239
chrX	5278444	5280274
chrX	5282392	5282912
chrX	5283300	5285924
chrX	5287224	5289220
chrX	5289490	5290036
chrX	5290579	5291951
chrX	5293209	5294917
chrX	5295098	5295900
chrX	5296009	5296647
chrX	5297801	5298515
chrX	5302566	5303091
chrX	5307187	5307694
chrX	5309200	5309837
chrX	5310002	5310660
chrX	5311313	5311814
chrX	5312010	5312783
chrX	5313223	5314167
chrX	5314734	5315303
chrX	5315909	5316469
chrX	5317475	5318282
chrX	5318554	5319110
chrX	5326406	5326947
chrX	5329828	5330368
chrX	5330659	5331794
chrX	5332059	5332965
chrX	5334010	5334795
chrX	5336896	5337924
chrX	5339738	5343627
chrX	5344181	5344685
chrX	5349776	5350339
chrX	5352025	5353509
chrX	5355571	5356734
chrX	5357950	5358979
chrX	5359260	5359762
chrX	5364146	5364884
chrX	5365028	5366994
chrX	5367730	5368533
chrX	5369153	5369758
chrX	5370445	5371003
chrX	5371720	5372261
chrX	5373438	5374305
chrX	5375634	5376699
chrX	5377250	5378247
chrX	5379161	5379826
chrX	5379998	5383270
chrX	5383990	5384492
chrX	5385322	5386127
chrX	5387488	5390003
chrX	5392930	5393599
chrX	5393774	5395998
chrX	5396172	5397664
chrX	5399252	5404178
chrX	5404450	5405446
chrX	5405978	5408345
chrX	5411414	5412380
chrX	5412674	5413178
chrX	5418540	5419198
chrX	5422296	5422872
chrX	5424237	5424955
chrX	5426657	5427293
chrX	5430500	5432759
chrX	5433845	5434346
chrX	5435947	5436464
chrX	5436621	5437156
chrX	5438209	5438765
chrX	5442935	5443559
chrX	5445110	5447554
chrX	5449682	5450194
chrX	5453957	5454885
chrX	5455892	5456459
chrX	5457565	5458417
chrX	5461427	5462265
chrX	5463918	5464498
chrX	5465140	5466496
chrX	5469067	5469569
chrX	5474377	5475013
chrX	5477841	5478448
chrX	5479326	5480004
chrX	5480756	5485316
chrX	5487181	5487690
chrX	5492180	5493038
chrX	5495883	5496481
chrX	5496915	5497434
chrX	5501461	5502093
chrX	5506731	5507359
chrX	5516481	5517116
chrX	5524846	5528647
chrX	5530325	5531106
chrX	5531695	5532562
chrX	5533152	5534404
chrX	5537838	5538439
chrX	5541505	5543034
chrX	5543245	5544002
chrX	5544753	5545275
chrX	5545614	5546333
chrX	5547600	5549015
chrX	5551679	5552673
chrX	5553577	5554187
chrX	5554363	5554863
chrX	5555785	5556937
chrX	5557076	5558447
chrX	5561371	5561871
chrX	5564325	5564911
chrX	5566311	5567473
chrX	5569280	5569959
chrX	5570862	5571979
chrX	5575817	5576815
chrX	5577489	5578308
chrX	5578779	5579322
chrX	5580079	5580695
chrX	5588814	5589366
chrX	5589678	5590285
chrX	5590955	5591952
chrX	5593390	5593950
chrX	5594144	5595225
chrX	5596165	5596688
chrX	5597945	5599516
chrX	5600836	5603154
chrX	5603474	5604567
chrX	5604999	5605737
chrX	5606322	5606885
chrX	5607135	5608359
chrX	5608575	5609692
chrX	5610790	5612713
chrX	5614565	5616708
chrX	5623529	5624147
chrX	5629916	5630434
chrX	5638224	5638880
chrX	5639171	5639767
chrX	5640615	5641147
chrX	5645472	5646503
chrX	5647983	5648686
chrX	5649128	5649937
chrX	5656766	5657679
chrX	5666324	5667099
chrX	5667224	5668142
chrX	5668510	5670050
chrX	5670399	5670993
chrX	5673021	5673532
chrX	5677705	5678263
chrX	5679363	5680102
chrX	5685252	5686196
chrX	5692890	5693848
chrX	5699226	5700665
chrX	5703725	5704388
chrX	5708953	5709453
chrX	5718209	5719428
chrX	5719569	5720139
chrX	5725160	5726503
chrX	5726928	5732423
chrX	5735307	5736918
chrX	5744601	5745312
chrX	5746493	5747171
chrX	5749253	5749794
chrX	5752579	5754340
chrX	5754871	5755731
chrX	5755944	5756918
chrX	5758678	5760480
chrX	5761491	5762005
chrX	5764770	5765583
chrX	5765766	5766415
chrX	5767840	5768346
chrX	5770532	5771187
chrX	5778430	5778941
chrX	5781739	5782456
chrX	5783048	5783560
chrX	5785299	5786297
chrX	5787568	5788157
chrX	5789032	5790020
chrX	5794025	5794854
chrX	5795735	5796250
chrX	5797362	5797939
chrX	5807054	5807556
chrX	5813849	5814839
chrX	5819279	5819785
chrX	5821755	5823067
chrX	5825189	5825986
chrX	5830747	5831638
chrX	5834143	5834705
chrX	5836152	5836663
chrX	5837124	5840057
chrX	5840273	5841033
chrX	5842210	5842737
chrX	5844159	5845607
chrX	5847665	5848824
chrX	5849321	5850784
chrX	5851636	5852253
chrX	5858815	5860393
chrX	5860949	5861734
chrX	5862868	5863510
chrX	5863812	5864337
chrX	5867962	5869609
chrX	5870469	5870969
chrX	5871305	5872036
chrX	5877331	5877952
chrX	5880615	5881144
chrX	5882640	5883145
chrX	5897385	5898788
chrX	5899486	5901788
chrX	5903784	5904844
chrX	5908726	5909811
chrX	5910420	5911234
chrX	5911345	5913235
chrX	5915652	5916314
chrX	5917065	5917714
chrX	5918717	5919706
chrX	5919818	5920860
chrX	5921135	5922293
chrX	5923898	5924662
chrX	5924830	5925445
chrX	5926769	5927493
chrX	5933266	5934042
chrX	5934448	5935129
chrX	5936669	5937169
chrX	5939453	5940149
chrX	5941166	5941923
chrX	5944476	5945092
chrX	5947325	5947931
chrX	5962918	5963418
chrX	5963704	5964242
chrX	5966528	5967062
chrX	5968348	5969055
chrX	5971649	5972173
chrX	5975102	5975672
chrX	5976607	5977640
chrX	5986431	5986933
chrX	5988737	5989482
chrX	5995206	5996363
chrX	5996634	5997479
chrX	5998064	5998595
chrX	6001427	6002150
chrX	6006790	6007377
chrX	6007792	6008460
chrX	6010923	6011634
chrX	6013096	6013619
chrX	6015322	6015957
chrX	6019874	6020718
chrX	6028568	6029508
chrX	6029954	6030466
chrX	6030864	6031660
chrX	6037774	6038503
chrX	6041395	6041910
chrX	6047984	6048513
chrX	6048805	6050183
chrX	6052350	6052925
chrX	6054276	6054785
chrX	6056491	6057207
chrX	6063325	6064331
chrX	6067773	6068529
chrX	6069769	6071663
chrX	6072694	6073601
chrX	6075113	6076111
chrX	6077420	6078062
chrX	6078880	6079412
chrX	6080695	6082738
chrX	6083125	6083803
chrX	6087289	6087817
chrX	6091176	6091734
chrX	6093608	6094521
chrX	6095251	6096572
chrX	6097937	6098635
chrX	6099465	6100022
chrX	6101189	6101689
chrX	6107628	6108157
chrX	6108487	6109015
chrX	6115693	6116610
chrX	6116777	6117286
chrX	6119078	6120095
chrX	6123365	6123877
chrX	6129168	6129919
chrX	6130157	6130975
chrX	6132328	6133418
chrX	6136167	6136893
chrX	6137386	6137887
chrX	6138958	6139787
chrX	6140653	6141891
chrX	6142033	6142675
chrX	6144107	6145505
chrX	6147275	6148258
chrX	6150908	6151895
chrX	6152965	6153737
chrX	6158393	6159354
chrX	6159751	6160329
chrX	6160555	6161322
chrX	6161562	6162546
chrX	6166788	6167469
chrX	6168838	6169738
chrX	6180068	6180578
chrX	6183531	6184442
chrX	6184706	6185378
chrX	6187807	6188414
chrX	6188528	6189521
chrX	6189888	6191332
chrX	6192436	6193508
chrX	6194256	6194872
chrX	6195927	6196516
chrX	6198350	6199400
chrX	6199867	6200702
chrX	6202282	6202805
[truncated: 38,701 more rows]
