# Supplementary material for: CpX Hunter web tool allows high-throughput identification of CpG, CpA, CpT, and CpC islands: A case study in Drosophila genome
Source: J Biol Chem. 2025 Apr 24;301(6):108537. doi: 10.1016/j.jbc.2025.108537 (PMC12148476; doi:10.1016/j.jbc.2025.108537)
Supplement: Supplementary Materials [file mmc1.zip › Supplementary Materials_F/Supplementary Material 1C - CpT islands.bed]

chrX	59311	59817
chrX	123089	123907
chrX	125098	125752
chrX	129867	131015
chrX	131568	132090
chrX	132342	132923
chrX	135112	136726
chrX	140506	141020
chrX	141186	142045
chrX	143543	144371
chrX	146968	147796
chrX	150599	151184
chrX	151575	152302
chrX	155517	156055
chrX	156683	157422
chrX	158589	159603
chrX	172754	173738
chrX	174566	175203
chrX	175457	176034
chrX	179846	181366
chrX	187207	187901
chrX	189462	190191
chrX	190399	191493
chrX	192168	193132
chrX	193614	194876
chrX	196048	196608
chrX	244332	244832
chrX	247486	247992
chrX	262033	262667
chrX	264765	265354
chrX	265557	267070
chrX	273432	274588
chrX	275139	276215
chrX	277572	278236
chrX	278959	279561
chrX	283893	284684
chrX	289871	290709
chrX	292556	293072
chrX	296013	298652
chrX	299024	303898
chrX	304056	304634
chrX	305772	306491
chrX	310027	311066
chrX	311576	312076
chrX	315473	316771
chrX	316983	317531
chrX	324174	325132
chrX	326873	327373
chrX	328896	329401
chrX	332794	333412
chrX	333651	334212
chrX	335808	336865
chrX	338151	339023
chrX	340277	340864
chrX	341105	341611
chrX	344700	345205
chrX	350814	351655
chrX	361421	361921
chrX	375424	375996
chrX	382042	382888
chrX	390277	390929
chrX	391131	391860
chrX	392802	393305
chrX	393480	394171
chrX	399713	400692
chrX	402404	403205
chrX	404671	405249
chrX	405364	406122
chrX	408019	408560
chrX	408799	409405
chrX	417607	418289
chrX	420189	420747
chrX	426088	426743
chrX	430287	431119
chrX	432123	432857
chrX	439241	439807
chrX	441346	441975
chrX	442864	443898
chrX	446272	446781
chrX	449147	449706
chrX	450578	451081
chrX	456325	456825
chrX	464206	466065
chrX	467973	468649
chrX	469039	469617
chrX	469821	470326
chrX	483988	484920
chrX	485200	485718
chrX	488379	488879
chrX	492655	493231
chrX	497243	498210
chrX	501057	501557
chrX	502686	503523
chrX	503819	504325
chrX	504464	505031
chrX	510502	511028
chrX	514474	515383
chrX	515931	518157
chrX	518588	519257
chrX	519748	520430
chrX	520907	521885
chrX	522049	522967
chrX	523828	524646
chrX	526160	527132
chrX	533140	534469
chrX	534707	535712
chrX	536471	538835
chrX	541493	542442
chrX	545289	545855
chrX	549070	550596
chrX	550938	551438
chrX	559981	560632
chrX	561006	561660
chrX	561858	565904
chrX	570966	571466
chrX	572095	573057
chrX	582001	583052
chrX	589071	589657
chrX	594609	595398
chrX	595935	596547
chrX	599682	600604
chrX	607610	608126
chrX	609882	610512
chrX	612226	613825
chrX	614197	615924
chrX	617812	618370
chrX	618783	619498
chrX	619822	620652
chrX	624725	625290
chrX	626402	626966
chrX	627389	627974
chrX	634348	635001
chrX	637119	637738
chrX	648648	649650
chrX	649808	653240
chrX	655068	656450
chrX	659396	660176
chrX	660815	661403
chrX	663816	664795
chrX	665533	667807
chrX	669721	670718
chrX	676884	677486
chrX	680642	681144
chrX	682447	682964
chrX	686223	686763
chrX	687816	688709
chrX	689252	690250
chrX	690649	691265
chrX	692255	692835
chrX	694434	695123
chrX	697872	700401
chrX	701155	702384
chrX	702598	704939
chrX	705241	706231
chrX	706364	706902
chrX	707657	708510
chrX	709318	710130
chrX	710935	711455
chrX	711567	712238
chrX	712747	713305
chrX	716427	717244
chrX	717664	718249
chrX	722648	723327
chrX	723582	724082
chrX	725850	728304
chrX	731656	732421
chrX	732632	734936
chrX	735571	736309
chrX	736784	737509
chrX	738111	739101
chrX	741148	742106
chrX	746165	746665
chrX	747775	748310
chrX	749411	750218
chrX	751570	752246
chrX	752403	752972
chrX	759921	761061
chrX	761225	761774
chrX	765559	767815
chrX	769530	770079
chrX	771785	772592
chrX	778411	778920
chrX	779318	780542
chrX	781397	782863
chrX	785367	786267
chrX	787294	787939
chrX	789601	790240
chrX	796135	796642
chrX	797381	797936
chrX	802103	803373
chrX	808192	808703
chrX	809084	810102
chrX	812171	812680
chrX	819199	819744
chrX	820673	821972
chrX	824583	826406
chrX	835240	835758
chrX	839632	841803
chrX	842893	843426
chrX	846061	846597
chrX	847736	849162
chrX	850224	851249
chrX	852502	853480
chrX	854168	855466
chrX	855659	856168
chrX	858025	859223
chrX	861263	861763
chrX	861918	862422
chrX	866267	866861
chrX	869254	869768
chrX	878183	878961
chrX	879246	879902
chrX	886357	886899
chrX	887026	887900
chrX	890006	890788
chrX	891028	892025
chrX	895661	896325
chrX	897270	898810
chrX	901772	902349
chrX	903061	903674
chrX	904651	905210
chrX	908369	909338
chrX	912967	913794
chrX	913928	914870
chrX	916596	917167
chrX	919466	919993
chrX	922418	922924
chrX	926496	927930
chrX	930494	931001
chrX	936586	937293
chrX	937652	938470
chrX	939359	940088
chrX	940236	941005
chrX	944921	946010
chrX	952143	952987
chrX	953148	953766
chrX	954603	955260
chrX	955374	956456
chrX	956747	957736
chrX	960497	961002
chrX	961572	962685
chrX	962924	963882
chrX	966168	966668
chrX	970364	970989
chrX	971772	972844
chrX	974439	975100
chrX	979533	980951
chrX	982011	982700
chrX	982818	984589
chrX	986278	986853
chrX	986985	987495
chrX	987673	988232
chrX	997526	998907
chrX	999870	1000864
chrX	1003822	1004335
chrX	1006236	1007620
chrX	1008801	1009416
chrX	1014551	1016700
chrX	1018811	1019349
chrX	1021944	1022575
chrX	1027510	1028099
chrX	1029436	1030176
chrX	1041704	1042362
chrX	1042722	1043501
chrX	1047734	1048246
chrX	1048850	1049495
chrX	1049718	1050797
chrX	1052079	1052624
chrX	1055146	1055841
chrX	1055963	1056466
chrX	1057799	1058496
chrX	1059721	1060224
chrX	1060329	1062336
chrX	1072996	1073980
chrX	1074137	1074910
chrX	1077959	1078887
chrX	1080701	1081536
chrX	1082277	1082797
chrX	1085039	1085899
chrX	1089084	1089646
chrX	1097245	1097966
chrX	1098089	1099180
chrX	1102436	1103110
chrX	1103675	1104989
chrX	1105525	1106103
chrX	1106458	1107400
chrX	1107665	1108433
chrX	1109711	1112373
chrX	1112547	1113545
chrX	1114872	1115373
chrX	1115735	1116256
chrX	1119192	1119720
chrX	1127679	1129080
chrX	1129358	1129949
chrX	1130453	1131049
chrX	1132712	1133294
chrX	1133880	1134870
chrX	1135573	1136604
chrX	1137641	1138278
chrX	1139396	1139965
chrX	1140453	1141351
chrX	1143365	1144253
chrX	1151317	1152842
chrX	1153119	1153973
chrX	1154929	1155487
chrX	1158808	1160257
chrX	1161709	1162942
chrX	1164684	1166332
chrX	1169241	1169989
chrX	1171320	1171855
chrX	1172216	1172721
chrX	1176027	1176628
chrX	1180199	1180867
chrX	1182347	1183323
chrX	1184119	1185124
chrX	1185630	1186259
chrX	1186660	1187188
chrX	1187649	1188477
chrX	1190042	1190607
chrX	1190708	1191617
chrX	1198330	1199856
chrX	1200104	1200698
chrX	1204722	1205337
chrX	1206751	1207277
chrX	1209954	1210483
chrX	1211191	1211716
chrX	1213428	1214339
chrX	1214883	1218137
chrX	1218739	1220333
chrX	1224355	1225159
chrX	1227304	1228204
chrX	1231104	1231756
chrX	1234382	1235060
chrX	1237844	1238726
chrX	1238861	1239871
chrX	1240276	1241158
chrX	1242845	1243617
chrX	1244487	1245058
chrX	1245234	1245999
chrX	1246203	1247102
chrX	1247228	1248126
chrX	1248658	1249238
chrX	1249880	1250878
chrX	1251598	1252100
chrX	1253128	1253706
chrX	1255066	1255684
chrX	1256829	1257415
chrX	1258074	1258670
chrX	1259462	1259964
chrX	1262318	1262825
chrX	1262997	1263586
chrX	1267429	1267978
chrX	1268348	1269110
chrX	1269222	1269820
chrX	1270610	1271170
chrX	1272865	1273494
chrX	1274385	1274930
chrX	1285367	1285936
chrX	1286385	1286954
chrX	1290349	1290904
chrX	1292364	1293033
chrX	1294753	1295945
chrX	1297348	1297861
chrX	1297977	1298715
chrX	1302301	1302879
chrX	1306801	1307326
chrX	1309244	1310726
chrX	1316673	1317214
chrX	1317670	1318399
chrX	1329821	1330799
chrX	1332378	1332956
chrX	1333120	1333664
chrX	1336319	1338054
chrX	1339046	1339642
chrX	1340293	1340878
chrX	1347155	1347702
chrX	1353131	1353816
chrX	1368511	1369191
chrX	1378319	1379297
chrX	1379976	1382138
chrX	1384866	1385941
chrX	1386830	1387455
chrX	1387579	1389310
chrX	1391768	1392280
chrX	1394954	1395977
chrX	1396395	1396895
chrX	1397594	1398323
chrX	1399200	1399700
chrX	1402239	1405875
chrX	1407235	1408221
chrX	1408510	1409288
chrX	1412682	1413256
chrX	1414980	1415631
chrX	1419041	1419567
chrX	1420090	1421635
chrX	1423548	1424056
chrX	1424228	1425373
chrX	1426029	1426864
chrX	1427963	1428661
chrX	1431242	1431784
chrX	1453406	1454081
chrX	1456273	1456950
chrX	1461682	1462243
chrX	1462885	1463894
chrX	1467282	1467805
chrX	1469946	1470486
chrX	1471002	1472452
chrX	1474791	1475301
chrX	1480489	1481013
chrX	1483365	1485128
chrX	1485671	1486737
chrX	1493297	1493800
chrX	1497058	1497701
chrX	1497977	1498635
chrX	1500509	1501010
chrX	1501198	1501710
chrX	1502798	1503303
chrX	1503437	1505624
chrX	1507045	1507635
chrX	1507965	1508816
chrX	1509068	1509568
chrX	1510349	1511018
chrX	1511690	1512600
chrX	1524296	1525021
chrX	1526640	1528525
chrX	1529810	1531292
chrX	1531513	1532500
chrX	1532766	1533598
chrX	1534220	1535219
chrX	1537021	1537545
chrX	1546943	1547452
chrX	1549287	1550011
chrX	1550262	1550764
chrX	1551574	1552576
chrX	1552823	1553819
chrX	1555127	1555689
chrX	1564501	1565379
chrX	1566886	1567401
chrX	1570977	1573489
chrX	1573681	1574455
chrX	1576707	1577215
chrX	1578514	1579155
chrX	1579710	1580223
chrX	1580545	1581141
chrX	1581721	1582273
chrX	1582470	1583208
chrX	1584715	1586147
chrX	1587414	1588110
chrX	1589485	1589992
chrX	1590539	1591242
chrX	1592096	1592805
chrX	1594393	1595425
chrX	1596958	1597948
chrX	1598340	1598847
chrX	1599778	1600777
chrX	1603783	1604790
chrX	1605590	1606184
chrX	1607064	1608934
chrX	1609725	1610450
chrX	1613292	1614342
chrX	1615533	1616564
chrX	1617562	1618228
chrX	1619821	1620525
chrX	1621823	1622816
chrX	1623503	1624025
chrX	1624556	1625225
chrX	1629983	1630530
chrX	1631333	1632296
chrX	1632767	1634585
chrX	1636867	1637484
chrX	1637866	1638997
chrX	1639449	1640335
chrX	1642381	1642882
chrX	1645062	1646020
chrX	1647806	1648325
chrX	1653322	1654211
chrX	1655739	1659089
chrX	1659499	1660002
chrX	1662644	1663184
chrX	1665304	1665834
chrX	1668899	1669419
chrX	1670337	1670854
chrX	1675175	1676559
chrX	1681558	1682176
chrX	1684153	1684844
chrX	1689779	1690368
chrX	1690939	1691468
chrX	1691953	1692553
chrX	1693442	1693966
chrX	1697278	1698344
chrX	1699445	1701356
chrX	1702308	1703149
chrX	1704849	1705753
chrX	1709573	1710092
chrX	1710451	1711108
chrX	1712544	1713444
chrX	1714281	1714990
chrX	1715159	1715754
chrX	1716530	1717031
chrX	1718275	1719396
chrX	1719835	1720594
chrX	1720746	1721375
chrX	1721522	1722859
chrX	1724519	1725117
chrX	1725363	1726499
chrX	1727901	1728776
chrX	1730280	1730899
chrX	1735395	1736493
chrX	1737750	1745862
chrX	1747606	1748276
chrX	1748395	1749533
chrX	1749972	1750493
chrX	1751272	1751928
chrX	1754689	1755832
chrX	1756673	1757238
chrX	1759084	1759925
chrX	1763631	1764243
chrX	1765738	1766940
chrX	1768167	1769244
chrX	1769360	1770047
chrX	1771655	1772470
chrX	1775982	1776833
chrX	1779465	1780225
chrX	1799302	1800223
chrX	1803016	1803518
chrX	1807962	1809233
chrX	1810653	1811611
chrX	1813263	1813778
chrX	1815644	1816433
chrX	1819577	1820125
chrX	1820375	1820988
chrX	1831013	1831543
chrX	1832966	1834499
chrX	1834698	1835761
chrX	1836450	1838172
chrX	1840542	1841199
chrX	1845146	1845649
chrX	1845968	1847036
chrX	1853080	1853580
chrX	1860737	1861251
chrX	1862354	1863257
chrX	1863370	1864039
chrX	1864190	1864695
chrX	1865334	1865913
chrX	1867625	1868273
chrX	1871165	1871816
chrX	1872923	1873677
chrX	1881982	1882505
chrX	1883956	1884494
chrX	1885586	1886304
chrX	1887470	1887993
chrX	1888446	1889047
chrX	1889283	1889792
chrX	1889960	1890494
chrX	1897318	1897827
chrX	1902553	1903178
chrX	1904496	1906239
chrX	1921202	1921826
chrX	1928479	1929119
chrX	1930323	1930925
chrX	1931430	1932691
chrX	1935127	1935692
chrX	1935855	1938010
chrX	1939419	1939924
chrX	1944909	1946805
chrX	1948176	1949592
chrX	1950075	1950740
chrX	1952081	1952732
chrX	1955412	1957565
chrX	1958089	1961405
chrX	1961506	1962298
chrX	1962512	1963018
chrX	1964538	1965321
chrX	1967578	1968216
chrX	1969877	1971324
chrX	1971793	1973884
chrX	1974357	1974865
chrX	1976655	1978131
chrX	1978528	1979428
chrX	1981791	1983770
chrX	1987095	1987721
chrX	1988783	1989396
chrX	1990604	1991418
chrX	1995039	1995577
chrX	1997615	1998148
chrX	2004153	2004868
chrX	2006557	2007165
chrX	2010286	2010944
chrX	2012445	2013367
chrX	2018009	2018756
chrX	2024656	2025669
chrX	2026026	2026686
chrX	2032071	2032630
chrX	2033360	2033908
chrX	2034350	2035854
chrX	2040081	2040661
chrX	2040780	2041392
chrX	2042663	2044069
chrX	2045451	2045958
chrX	2047803	2048415
chrX	2048561	2050020
chrX	2052445	2053543
chrX	2055115	2056008
chrX	2060122	2060767
chrX	2062616	2063208
chrX	2067279	2067781
chrX	2071345	2071858
chrX	2076867	2078865
chrX	2079898	2080429
chrX	2081847	2082359
chrX	2083255	2084336
chrX	2086569	2087218
chrX	2089490	2090179
chrX	2095541	2097311
chrX	2097533	2098410
chrX	2098542	2099053
chrX	2100051	2101282
chrX	2104269	2105710
chrX	2107517	2108509
chrX	2108653	2109191
chrX	2111526	2112026
chrX	2113012	2113529
chrX	2117148	2117807
chrX	2118766	2119654
chrX	2120886	2121429
chrX	2124087	2124975
chrX	2126320	2127829
chrX	2128745	2129559
chrX	2130596	2131125
chrX	2137238	2139567
chrX	2141195	2141988
chrX	2148114	2149043
chrX	2149853	2150363
chrX	2151220	2151809
chrX	2151975	2152836
chrX	2153240	2155900
chrX	2156560	2157139
chrX	2158301	2158820
chrX	2159594	2160104
chrX	2165137	2165665
chrX	2167228	2168226
chrX	2176586	2177152
chrX	2178358	2179314
chrX	2182902	2183434
chrX	2186438	2186940
chrX	2190508	2191137
chrX	2192518	2193403
chrX	2195972	2196584
chrX	2197166	2197673
chrX	2199778	2200303
chrX	2204041	2205442
chrX	2209177	2209698
chrX	2212298	2212901
chrX	2216487	2217960
chrX	2218793	2219873
chrX	2222143	2223103
chrX	2225423	2225925
chrX	2229810	2230643
chrX	2231453	2232794
chrX	2239755	2240528
chrX	2241121	2241771
chrX	2244953	2245469
chrX	2247014	2248587
chrX	2248815	2250182
chrX	2251477	2252414
chrX	2254762	2255782
chrX	2264833	2265338
chrX	2266549	2267111
chrX	2268717	2270101
chrX	2270948	2273190
chrX	2274715	2275232
chrX	2275827	2277813
chrX	2277917	2278420
chrX	2279976	2280688
chrX	2280987	2281981
chrX	2282694	2283202
chrX	2284575	2285470
chrX	2289153	2290697
chrX	2292393	2293483
chrX	2294967	2295529
chrX	2295692	2296528
chrX	2297162	2297854
chrX	2298881	2299767
chrX	2303726	2305064
chrX	2306370	2307450
chrX	2310282	2311405
chrX	2314587	2315106
chrX	2316699	2317228
chrX	2317719	2318445
chrX	2318546	2319257
chrX	2320584	2322046
chrX	2325060	2325835
chrX	2326695	2327526
chrX	2328637	2330457
chrX	2331994	2334842
chrX	2344007	2344601
chrX	2346048	2346704
chrX	2347404	2348008
chrX	2349109	2349701
chrX	2350667	2351167
chrX	2352709	2353327
chrX	2354382	2355052
chrX	2356015	2356558
chrX	2357035	2358398
chrX	2360574	2361613
chrX	2361957	2362489
chrX	2364523	2365451
chrX	2365562	2366181
chrX	2367735	2368484
chrX	2368846	2369649
chrX	2372454	2373381
chrX	2374018	2375516
chrX	2380838	2381904
chrX	2383038	2383621
chrX	2385167	2385689
chrX	2391818	2392439
chrX	2394966	2395825
chrX	2396845	2397528
chrX	2397783	2398706
chrX	2411941	2413429
chrX	2414985	2416135
chrX	2416946	2417495
chrX	2418903	2419754
chrX	2424860	2426230
chrX	2427539	2428040
chrX	2429086	2429699
chrX	2429884	2430602
chrX	2431354	2431855
chrX	2433212	2433901
chrX	2434048	2434641
chrX	2436079	2436583
chrX	2444618	2445383
chrX	2446970	2447499
chrX	2450329	2451061
chrX	2457934	2460411
chrX	2463008	2463932
chrX	2464436	2466740
chrX	2468156	2468703
chrX	2470158	2471243
chrX	2473090	2473759
chrX	2474401	2474901
chrX	2476663	2477274
chrX	2477463	2477981
chrX	2480235	2480803
chrX	2481794	2482306
chrX	2482982	2483511
chrX	2498814	2499414
chrX	2501503	2502114
chrX	2502840	2503733
chrX	2505587	2506202
chrX	2508335	2510253
chrX	2510637	2511192
chrX	2511910	2512693
chrX	2513141	2513732
chrX	2514694	2515196
chrX	2518623	2519300
chrX	2519801	2520750
chrX	2523608	2525606
chrX	2528284	2528873
chrX	2529077	2530258
chrX	2530549	2532411
chrX	2534258	2534775
chrX	2535007	2535925
chrX	2537093	2537593
chrX	2538819	2539465
chrX	2540207	2540885
chrX	2541538	2542106
chrX	2545348	2546162
chrX	2547339	2547921
chrX	2549120	2549718
chrX	2551407	2552409
chrX	2554814	2555812
chrX	2562637	2563145
chrX	2565295	2566026
chrX	2569542	2570143
chrX	2573004	2573505
chrX	2574742	2575420
chrX	2576584	2577769
chrX	2583883	2584501
chrX	2589559	2590160
chrX	2590442	2591530
chrX	2593987	2594499
chrX	2597245	2597810
chrX	2599548	2602565
chrX	2609365	2610466
chrX	2610972	2613116
chrX	2613740	2615035
chrX	2615430	2617390
chrX	2619393	2619995
chrX	2621006	2621520
chrX	2622152	2622680
chrX	2627087	2628147
chrX	2629395	2629942
chrX	2633005	2633564
chrX	2636142	2637628
chrX	2638757	2640805
chrX	2642148	2643151
chrX	2644055	2645140
chrX	2645411	2646432
chrX	2646945	2647821
chrX	2647942	2649477
chrX	2650386	2651589
chrX	2651825	2652378
chrX	2652897	2653734
chrX	2653862	2656597
chrX	2657319	2659087
chrX	2663128	2663917
chrX	2665386	2666111
chrX	2666270	2667637
chrX	2669136	2669730
chrX	2671063	2671748
chrX	2672315	2673226
chrX	2673523	2674084
chrX	2676635	2677145
chrX	2679983	2680971
chrX	2686343	2686847
chrX	2691096	2691814
chrX	2695381	2695949
chrX	2696274	2696903
chrX	2697332	2697865
chrX	2699337	2699990
chrX	2700522	2701076
chrX	2705689	2706367
chrX	2712274	2714072
chrX	2717497	2718689
chrX	2726411	2727000
chrX	2731317	2731822
chrX	2736717	2737287
chrX	2737780	2738587
chrX	2739145	2739839
chrX	2740205	2740908
chrX	2741345	2742280
chrX	2743220	2743733
chrX	2744438	2744970
chrX	2747474	2747996
chrX	2748207	2748716
chrX	2748922	2749546
chrX	2749927	2750714
chrX	2751143	2751655
chrX	2752437	2753766
chrX	2754336	2754883
chrX	2755825	2756655
chrX	2760728	2761856
chrX	2764000	2764700
chrX	2767141	2767716
chrX	2767880	2768666
chrX	2772680	2773190
chrX	2773402	2774072
chrX	2775929	2777323
chrX	2777568	2778108
chrX	2779538	2780173
chrX	2780285	2781083
chrX	2783391	2783896
chrX	2788918	2789567
chrX	2792894	2793394
chrX	2793608	2794170
chrX	2794440	2795094
chrX	2796719	2797248
chrX	2798917	2800247
chrX	2803153	2803862
chrX	2804704	2806202
chrX	2806316	2806820
chrX	2807324	2808762
chrX	2811485	2812896
chrX	2813276	2815325
chrX	2816350	2817102
chrX	2819632	2820477
chrX	2821776	2822288
chrX	2824428	2831982
chrX	2833755	2834593
chrX	2835238	2835853
chrX	2839537	2840933
chrX	2843431	2843961
chrX	2844969	2847890
chrX	2847998	2852316
chrX	2853660	2854369
chrX	2854644	2855243
chrX	2855966	2856545
chrX	2856976	2857494
chrX	2860392	2861204
chrX	2863910	2864415
chrX	2868807	2869541
chrX	2871142	2871642
chrX	2871962	2872531
chrX	2874322	2874831
chrX	2876849	2877751
chrX	2880742	2884239
chrX	2885254	2885813
chrX	2886552	2887070
chrX	2887337	2888226
chrX	2895111	2895995
chrX	2899467	2900160
chrX	2901717	2903595
chrX	2907463	2908356
chrX	2909549	2910056
chrX	2910401	2910989
chrX	2911974	2913021
chrX	2913337	2913996
chrX	2918103	2918631
chrX	2923800	2924458
chrX	2929933	2930608
chrX	2931292	2931929
chrX	2936265	2937284
chrX	2939413	2939933
chrX	2940849	2941349
chrX	2951702	2952691
chrX	2954618	2955176
chrX	2955942	2956442
chrX	2957956	2958477
chrX	2958894	2959584
chrX	2960053	2960575
chrX	2965528	2966728
chrX	2967578	2968367
chrX	2969610	2971075
chrX	2973360	2973887
chrX	2975129	2976675
chrX	2978838	2979382
chrX	2981944	2982445
chrX	2982627	2983419
chrX	2983609	2984112
chrX	2984844	2985721
chrX	2986183	2986699
chrX	2987259	2987888
chrX	2994182	2995016
chrX	2997645	2998156
chrX	2998684	2999307
chrX	2999940	3000609
chrX	3001045	3002034
chrX	3002891	3003426
chrX	3006601	3007202
chrX	3009217	3009803
chrX	3013624	3014582
chrX	3014920	3015434
chrX	3016130	3016769
chrX	3017051	3018421
chrX	3021051	3023409
chrX	3024495	3025300
chrX	3026045	3027661
chrX	3028010	3028682
chrX	3032494	3034645
chrX	3035256	3036289
chrX	3036425	3037477
chrX	3037870	3038444
chrX	3043775	3044522
chrX	3046812	3049221
chrX	3050546	3051156
chrX	3053220	3054566
chrX	3054726	3056057
chrX	3060854	3061660
chrX	3064268	3065679
chrX	3067867	3068507
chrX	3073759	3074294
chrX	3081709	3082282
chrX	3082782	3083730
chrX	3086442	3086972
chrX	3090484	3091469
chrX	3094364	3095233
chrX	3096179	3097707
chrX	3098719	3099228
chrX	3101068	3101586
chrX	3102816	3104227
chrX	3109048	3110639
chrX	3112094	3112916
chrX	3114921	3115459
chrX	3115561	3116255
chrX	3116650	3117309
chrX	3117724	3118854
chrX	3119895	3120857
chrX	3122965	3123518
chrX	3125176	3126193
chrX	3135997	3137112
chrX	3139197	3141242
chrX	3141718	3142816
chrX	3143401	3144224
chrX	3145820	3146814
chrX	3148105	3148891
chrX	3150458	3151854
chrX	3154123	3154792
chrX	3159879	3160581
chrX	3160760	3161271
chrX	3162925	3163432
chrX	3172203	3172937
chrX	3173245	3173745
chrX	3173890	3174520
chrX	3175790	3176316
chrX	3178046	3178789
chrX	3187270	3187935
chrX	3188510	3189062
chrX	3191093	3192461
chrX	3195451	3197081
chrX	3198225	3198771
chrX	3201577	3202265
chrX	3205763	3207226
chrX	3208942	3209443
chrX	3212292	3213143
chrX	3216517	3217038
chrX	3219145	3227241
chrX	3229159	3229722
chrX	3233613	3234182
chrX	3235201	3235795
chrX	3236563	3237068
chrX	3239065	3239893
chrX	3242145	3242681
chrX	3243246	3243759
chrX	3246236	3246750
chrX	3248399	3249297
chrX	3250966	3252191
chrX	3253865	3254436
chrX	3261190	3262453
chrX	3263505	3264174
chrX	3267440	3267940
chrX	3268363	3269028
chrX	3269326	3270082
chrX	3270745	3271722
chrX	3273741	3274424
chrX	3275038	3275788
chrX	3281284	3281785
chrX	3284883	3285391
chrX	3288812	3289645
chrX	3291750	3292306
chrX	3293372	3293885
chrX	3294117	3295048
chrX	3296258	3297327
chrX	3298347	3299361
chrX	3300307	3301848
chrX	3302930	3306325
chrX	3307074	3307757
chrX	3309421	3310870
chrX	3311530	3312528
chrX	3315475	3316453
chrX	3317133	3319369
chrX	3320298	3320976
chrX	3321161	3322754
chrX	3324800	3326548
chrX	3328087	3328587
chrX	3329712	3330593
chrX	3331307	3331895
chrX	3331998	3333105
chrX	3333234	3334166
chrX	3334454	3335033
chrX	3343801	3345800
chrX	3346448	3347364
chrX	3348242	3348940
chrX	3349178	3349903
chrX	3353208	3353751
chrX	3355333	3356073
chrX	3357444	3357988
chrX	3359437	3360286
chrX	3361570	3362070
chrX	3362383	3362890
chrX	3363126	3364009
chrX	3364323	3365794
chrX	3367265	3367851
chrX	3369252	3369950
chrX	3370659	3371193
chrX	3371726	3372352
chrX	3376657	3377580
chrX	3377822	3378364
chrX	3379209	3380094
chrX	3381147	3382033
chrX	3382387	3383511
chrX	3385213	3385732
chrX	3389157	3389659
chrX	3394007	3395006
chrX	3395921	3396507
chrX	3399015	3400218
chrX	3402229	3402729
chrX	3406657	3407211
chrX	3409657	3410195
chrX	3410763	3411373
chrX	3422085	3422617
chrX	3424511	3425149
chrX	3429444	3429946
chrX	3430444	3431150
chrX	3432747	3433263
chrX	3433443	3434909
chrX	3450504	3451097
chrX	3452259	3452808
chrX	3455401	3456562
chrX	3458528	3459124
chrX	3468853	3469399
chrX	3471473	3473519
chrX	3473814	3474897
chrX	3477745	3478639
chrX	3480661	3481423
chrX	3486755	3487268
chrX	3490547	3493057
chrX	3493722	3503532
chrX	3504880	3505529
chrX	3506894	3507724
chrX	3508806	3509364
chrX	3511014	3511540
chrX	3512200	3513679
chrX	3515902	3517683
chrX	3525786	3526404
chrX	3526889	3527500
chrX	3535478	3536581
chrX	3539892	3540420
chrX	3543474	3544005
chrX	3544431	3545310
chrX	3551278	3552136
chrX	3558854	3559390
chrX	3560032	3560622
chrX	3562097	3562691
chrX	3562831	3563827
chrX	3564595	3565101
chrX	3568724	3569352
chrX	3570147	3570683
chrX	3572794	3573557
chrX	3573817	3574352
chrX	3576344	3576908
chrX	3578910	3579425
chrX	3581441	3581959
chrX	3582139	3582730
chrX	3583843	3584350
chrX	3587324	3588014
chrX	3588622	3589917
chrX	3590952	3591511
chrX	3592046	3593045
chrX	3594645	3596789
chrX	3602098	3607505
chrX	3614666	3620012
chrX	3621743	3622299
chrX	3623674	3624186
chrX	3627008	3627559
chrX	3627693	3628691
chrX	3630148	3630650
chrX	3633138	3633638
chrX	3635362	3635992
chrX	3637640	3638709
chrX	3639410	3639934
chrX	3640269	3640798
chrX	3642061	3642712
chrX	3643590	3644268
chrX	3650512	3651224
chrX	3653746	3654850
chrX	3655521	3656296
chrX	3656967	3657874
chrX	3661942	3662491
chrX	3668862	3670131
chrX	3677530	3678046
chrX	3678423	3678933
chrX	3679432	3680037
chrX	3680147	3680679
chrX	3682696	3684143
chrX	3684641	3686184
chrX	3688309	3689628
chrX	3690042	3691000
chrX	3692159	3692877
chrX	3694566	3696515
chrX	3697191	3698102
chrX	3705139	3705675
chrX	3708562	3709073
chrX	3712833	3714997
chrX	3715355	3715883
chrX	3718776	3719693
chrX	3721546	3722046
chrX	3722236	3723674
chrX	3725691	3726596
chrX	3731325	3731874
chrX	3732185	3733604
chrX	3733734	3734268
chrX	3734410	3735962
chrX	3736840	3738200
chrX	3739185	3740079
chrX	3742075	3743210
chrX	3744622	3747088
chrX	3749834	3750525
chrX	3751871	3752490
chrX	3754514	3758956
chrX	3759150	3759982
chrX	3763273	3764042
chrX	3764223	3764832
chrX	3765822	3766322
chrX	3766885	3767503
chrX	3767611	3768150
chrX	3768470	3769366
chrX	3771240	3774768
chrX	3775014	3775622
chrX	3777924	3780422
chrX	3794675	3795351
chrX	3795982	3796779
chrX	3797986	3798780
chrX	3803785	3804426
chrX	3805719	3806253
chrX	3808799	3809326
chrX	3810365	3811040
chrX	3811143	3812092
chrX	3812627	3813254
chrX	3815010	3815883
chrX	3820287	3820836
chrX	3824598	3825955
chrX	3827239	3827893
chrX	3828966	3830421
chrX	3832663	3834062
chrX	3834969	3835678
chrX	3837894	3838518
chrX	3840023	3840737
chrX	3840914	3842498
chrX	3842983	3843781
chrX	3844520	3847197
chrX	3848599	3850124
chrX	3850742	3851267
chrX	3856934	3857476
chrX	3859832	3860524
chrX	3860890	3861837
chrX	3862082	3862800
chrX	3865758	3866914
chrX	3867578	3868207
chrX	3868675	3869588
chrX	3871290	3871877
chrX	3876212	3877008
chrX	3877113	3877788
chrX	3878604	3879309
chrX	3882280	3882813
chrX	3884621	3885625
chrX	3887260	3887766
chrX	3888196	3888734
chrX	3892603	3894449
chrX	3895080	3896785
chrX	3902471	3902972
chrX	3903582	3904105
chrX	3906483	3907001
chrX	3907376	3907876
chrX	3908824	3909402
chrX	3909994	3910652
chrX	3912412	3912947
chrX	3915294	3915798
chrX	3920375	3920880
chrX	3922128	3922752
chrX	3924841	3925359
chrX	3929709	3930327
chrX	3935625	3936593
chrX	3944074	3944575
chrX	3948270	3948770
chrX	3949510	3950598
chrX	3955924	3964172
chrX	3967670	3968187
chrX	3970089	3970591
chrX	3972903	3973800
chrX	3975381	3975964
chrX	3976151	3977600
chrX	3980835	3981351
chrX	3982371	3983416
chrX	3984740	3985507
chrX	3985773	3986859
chrX	3987027	3989666
chrX	3990054	3990798
chrX	3990998	3994903
chrX	3995588	3996548
chrX	3997775	4000109
chrX	4005209	4006200
chrX	4008730	4009339
chrX	4010551	4011060
chrX	4013910	4014699
chrX	4016985	4017682
chrX	4018623	4019516
chrX	4020911	4022471
chrX	4025929	4027470
chrX	4028628	4029378
chrX	4029737	4030569
chrX	4030715	4031640
chrX	4032946	4033703
chrX	4035606	4036121
chrX	4037391	4037947
chrX	4040548	4041397
chrX	4041668	4042213
chrX	4043571	4044578
chrX	4046199	4048435
chrX	4048698	4049329
chrX	4051181	4052075
chrX	4052199	4052868
chrX	4053526	4054173
chrX	4054957	4055468
chrX	4055734	4056403
chrX	4057874	4058443
chrX	4058854	4060328
chrX	4068796	4069496
chrX	4073213	4075087
chrX	4080063	4082805
chrX	4084716	4085254
chrX	4086043	4086550
chrX	4089269	4089891
chrX	4094841	4095531
chrX	4095751	4096291
chrX	4098717	4099455
chrX	4100429	4100967
chrX	4102889	4104379
chrX	4106060	4107746
chrX	4108944	4109484
chrX	4111150	4111677
chrX	4111820	4112527
chrX	4115766	4116278
chrX	4119685	4120186
chrX	4123935	4124443
chrX	4132292	4132805
chrX	4133869	4135098
chrX	4137699	4138228
chrX	4138469	4139125
chrX	4144960	4145921
chrX	4147067	4148227
chrX	4149739	4150523
chrX	4150760	4151287
chrX	4152933	4153496
chrX	4154031	4154640
chrX	4155831	4156361
chrX	4157249	4157766
chrX	4164517	4165483
chrX	4165635	4166144
chrX	4168395	4171657
chrX	4172074	4172577
chrX	4173628	4174626
chrX	4175564	4176693
chrX	4179741	4180740
chrX	4181785	4182725
chrX	4187617	4188552
chrX	4190594	4191095
chrX	4192015	4192515
chrX	4192857	4193386
chrX	4195864	4196554
chrX	4199385	4200421
chrX	4201124	4201629
chrX	4201944	4202659
chrX	4203024	4203629
chrX	4204035	4204624
chrX	4205258	4205763
chrX	4208767	4209505
chrX	4210382	4211400
chrX	4214972	4215545
chrX	4219130	4219888
chrX	4220305	4221557
chrX	4222550	4223415
chrX	4225040	4225698
chrX	4226199	4227045
chrX	4227985	4228594
chrX	4229842	4230342
chrX	4233008	4233924
chrX	4234165	4234855
chrX	4236721	4237350
chrX	4238046	4238775
chrX	4241894	4243577
chrX	4245617	4246235
chrX	4250261	4250999
chrX	4255728	4256244
chrX	4259680	4260338
chrX	4260950	4261498
chrX	4263235	4263765
chrX	4265286	4265980
chrX	4267328	4268057
chrX	4270497	4271378
chrX	4273846	4274873
chrX	4275023	4276111
chrX	4278624	4279476
chrX	4283530	4284055
chrX	4285077	4289248
chrX	4291666	4292438
chrX	4293044	4293893
chrX	4295318	4297681
chrX	4305115	4305617
chrX	4306048	4306559
chrX	4308700	4309540
chrX	4311148	4311673
chrX	4315624	4316125
chrX	4317893	4318404
chrX	4324031	4324611
chrX	4327376	4328205
chrX	4329589	4330138
chrX	4331595	4333127
chrX	4334101	4334688
chrX	4334858	4335789
chrX	4335979	4336490
chrX	4336851	4337912
chrX	4341820	4344834
chrX	4346351	4346956
chrX	4347978	4348563
chrX	4350292	4351019
chrX	4353642	4354795
chrX	4356510	4357032
chrX	4360886	4362099
chrX	4369077	4369582
chrX	4370960	4372395
chrX	4380552	4381410
chrX	4384796	4385517
chrX	4389295	4390122
chrX	4393416	4394253
chrX	4396343	4396870
chrX	4398146	4398768
chrX	4400001	4400639
chrX	4401635	4402408
chrX	4404469	4405197
chrX	4406421	4406965
chrX	4407235	4407961
chrX	4408449	4408994
chrX	4411467	4412707
chrX	4413088	4413758
chrX	4416101	4417932
chrX	4418130	4418703
chrX	4418808	4420978
chrX	4423123	4423684
chrX	4424730	4427452
chrX	4430340	4430840
chrX	4431553	4432308
chrX	4432824	4433442
chrX	4435881	4436527
chrX	4436744	4437288
chrX	4437809	4439094
chrX	4439600	4441483
chrX	4441854	4442379
chrX	4443207	4444043
chrX	4446063	4447046
chrX	4447272	4447904
chrX	4449163	4450374
chrX	4451696	4452523
chrX	4454360	4455189
chrX	4456742	4457411
chrX	4457881	4458852
chrX	4461747	4463443
chrX	4464789	4466699
chrX	4466817	4467499
chrX	4468902	4471216
chrX	4472128	4472745
chrX	4473235	4474169
chrX	4476433	4478426
chrX	4480026	4480586
chrX	4482750	4483351
chrX	4485723	4486242
chrX	4490763	4492415
chrX	4501113	4501613
chrX	4508307	4509275
chrX	4509511	4510507
chrX	4511788	4512396
chrX	4515754	4516751
chrX	4516948	4517495
chrX	4518867	4519396
chrX	4519564	4520107
chrX	4523236	4523814
chrX	4524142	4524849
chrX	4525050	4525565
chrX	4530520	4531564
chrX	4536475	4537050
chrX	4537259	4538370
chrX	4539898	4540876
chrX	4544656	4545652
chrX	4546375	4546903
chrX	4547249	4547767
chrX	4550160	4551064
chrX	4553106	4554872
chrX	4556078	4556746
chrX	4556944	4557444
chrX	4561482	4562192
chrX	4564202	4566420
chrX	4567759	4569055
chrX	4569867	4570485
chrX	4571420	4571936
chrX	4572262	4572970
chrX	4575838	4576707
chrX	4578153	4579089
chrX	4582535	4583067
chrX	4587428	4588237
chrX	4589993	4591557
chrX	4592223	4593724
chrX	4594394	4595550
chrX	4596802	4597385
chrX	4598024	4598540
chrX	4599860	4600365
chrX	4601237	4602734
chrX	4603443	4604152
chrX	4605091	4605702
chrX	4606768	4607426
chrX	4607622	4608516
chrX	4615821	4616407
chrX	4619065	4620009
chrX	4627842	4631437
chrX	4631841	4632830
chrX	4633084	4635979
chrX	4638829	4639631
chrX	4641277	4641786
chrX	4643502	4644129
chrX	4646685	4647266
chrX	4651147	4651894
chrX	4654958	4655788
chrX	4661283	4662669
chrX	4663762	4664402
chrX	4665653	4666345
chrX	4667463	4668362
chrX	4672571	4673106
chrX	4675266	4676124
chrX	4677040	4677590
chrX	4677927	4678597
chrX	4680277	4683431
chrX	4684184	4684729
chrX	4685282	4686881
chrX	4689509	4690174
chrX	4690358	4690916
chrX	4691043	4691654
chrX	4692395	4693029
chrX	4693882	4694610
chrX	4696516	4698056
chrX	4702891	4703594
chrX	4707506	4708236
chrX	4708464	4708966
chrX	4713929	4714540
chrX	4715078	4715839
chrX	4716087	4716588
chrX	4717145	4717839
chrX	4718268	4719062
chrX	4719299	4720894
chrX	4721684	4722288
chrX	4724685	4725225
chrX	4725466	4726037
chrX	4731836	4732384
chrX	4735191	4735714
chrX	4737056	4738054
chrX	4740732	4742684
chrX	4745507	4746043
chrX	4746283	4746791
chrX	4748191	4749374
chrX	4749875	4751611
chrX	4753062	4753591
chrX	4755106	4755704
chrX	4757309	4757947
chrX	4759784	4760381
chrX	4760748	4761923
chrX	4762158	4763127
chrX	4764773	4765283
chrX	4766878	4767717
chrX	4769210	4770511
chrX	4772269	4773102
chrX	4775802	4777371
chrX	4778764	4779405
chrX	4781053	4782158
chrX	4782737	4783251
chrX	4784455	4785617
chrX	4785839	4786341
chrX	4788013	4788560
chrX	4790748	4791486
chrX	4792341	4792939
chrX	4794690	4795353
chrX	4795873	4796391
chrX	4798614	4799829
chrX	4800948	4802891
chrX	4803162	4803666
chrX	4804737	4805382
chrX	4806774	4807304
chrX	4808308	4808830
chrX	4809564	4810082
chrX	4812639	4813237
chrX	4813382	4813926
chrX	4816910	4817428
chrX	4819695	4820292
chrX	4820760	4821498
chrX	4824575	4825163
chrX	4826818	4827325
chrX	4828361	4830685
chrX	4831183	4833976
chrX	4834078	4835347
chrX	4836577	4837286
chrX	4838794	4839495
chrX	4843765	4844914
chrX	4848890	4849426
chrX	4849996	4850841
chrX	4851901	4853312
chrX	4855097	4855626
chrX	4855792	4856312
chrX	4856447	4857569
chrX	4861251	4863225
chrX	4865085	4865654
chrX	4866814	4867392
chrX	4869833	4870351
chrX	4873150	4875687
chrX	4878811	4879758
chrX	4882986	4883557
chrX	4892331	4893813
chrX	4894725	4895231
chrX	4897910	4898505
chrX	4898966	4899508
chrX	4901119	4901781
chrX	4903014	4903524
chrX	4909693	4910237
chrX	4910559	4911088
chrX	4911332	4912280
chrX	4917116	4917625
chrX	4918576	4919128
chrX	4919769	4920366
chrX	4920785	4921286
chrX	4921664	4922167
chrX	4927497	4928144
chrX	4928793	4930281
chrX	4937649	4938388
chrX	4939852	4940456
chrX	4942733	4943235
chrX	4943462	4944111
chrX	4945369	4945989
chrX	4948330	4949238
chrX	4953292	4954061
chrX	4955135	4955907
chrX	4958173	4958950
chrX	4959338	4962207
chrX	4964130	4964636
chrX	4965850	4966423
chrX	4966803	4968733
chrX	4970721	4971633
chrX	4973379	4973919
chrX	4974161	4975752
chrX	4976197	4976705
chrX	4978250	4978799
chrX	4981591	4982580
chrX	4982956	4983535
chrX	4984813	4985641
chrX	4987119	4987637
chrX	4995665	4996844
chrX	4998265	4999038
chrX	4999189	4999760
chrX	5001322	5002529
chrX	5002908	5003638
chrX	5005597	5006172
chrX	5008258	5009321
chrX	5010162	5010811
chrX	5012603	5013123
chrX	5013279	5013921
chrX	5014500	5015418
chrX	5018938	5019461
chrX	5019999	5020941
chrX	5021213	5022002
chrX	5022152	5022671
chrX	5026243	5026989
chrX	5030076	5030708
chrX	5032002	5032807
chrX	5036717	5037306
chrX	5038877	5039830
chrX	5039956	5040519
chrX	5042056	5042714
chrX	5043517	5044229
chrX	5044490	5045220
chrX	5046535	5047130
chrX	5049458	5051095
chrX	5053751	5054251
chrX	5057745	5058302
chrX	5060140	5060959
chrX	5062256	5062780
chrX	5063951	5064517
chrX	5068845	5069473
chrX	5071244	5071839
chrX	5072530	5073396
chrX	5076490	5077452
chrX	5078597	5080866
chrX	5081171	5083499
chrX	5084226	5084925
chrX	5087759	5088668
chrX	5092485	5093860
chrX	5094116	5095061
chrX	5098308	5098896
chrX	5099945	5100910
chrX	5102263	5102782
chrX	5104181	5104927
chrX	5105849	5106502
chrX	5107450	5110113
chrX	5110268	5111228
chrX	5112219	5112808
chrX	5114107	5114611
chrX	5116618	5118249
chrX	5122052	5122799
chrX	5124779	5127136
chrX	5128874	5129407
chrX	5129826	5130525
chrX	5133999	5134675
chrX	5137374	5139199
chrX	5139767	5140843
chrX	5141447	5141970
chrX	5142542	5143046
chrX	5143399	5144286
chrX	5144830	5146166
chrX	5149116	5150213
chrX	5150696	5151586
chrX	5153450	5155140
chrX	5155756	5156338
chrX	5157470	5158249
chrX	5159770	5160964
chrX	5162340	5162843
chrX	5166480	5167000
chrX	5167739	5169261
chrX	5170395	5170926
chrX	5171921	5173327
chrX	5175127	5175673
chrX	5176860	5179988
chrX	5180137	5182602
chrX	5183807	5184411
chrX	5185956	5187058
chrX	5188244	5189084
chrX	5189253	5190344
chrX	5191003	5191692
chrX	5192073	5192766
chrX	5193807	5196606
chrX	5200744	5201435
chrX	5202730	5203347
chrX	5203784	5204339
chrX	5204526	5205207
chrX	5205613	5206396
chrX	5208557	5209309
chrX	5209684	5210202
chrX	5210842	5211862
chrX	5212641	5213310
chrX	5217070	5217620
chrX	5217797	5218615
chrX	5220245	5220967
chrX	5221537	5222451
chrX	5223174	5223923
chrX	5224272	5225188
chrX	5225750	5226253
chrX	5227470	5228467
chrX	5229872	5231750
chrX	5232545	5233687
chrX	5233865	5234711
chrX	5238033	5239515
chrX	5240263	5242011
chrX	5242892	5243448
chrX	5244571	5245425
chrX	5250081	5250879
chrX	5258087	5259016
chrX	5259207	5261745
chrX	5262032	5262570
chrX	5265976	5266541
chrX	5266877	5267454
chrX	5267708	5268754
chrX	5268975	5270096
chrX	5270715	5271259
chrX	5272274	5272959
chrX	5277510	5278160
chrX	5278946	5279574
chrX	5280410	5281321
chrX	5282481	5282985
chrX	5285235	5285766
chrX	5286720	5287623
chrX	5290082	5290620
chrX	5292512	5294045
chrX	5298365	5299805
chrX	5301940	5305883
chrX	5306724	5307231
chrX	5311151	5311732
chrX	5316434	5317507
chrX	5318716	5320144
chrX	5320551	5322675
chrX	5327399	5327933
chrX	5329039	5329748
chrX	5336058	5336682
chrX	5338086	5338807
chrX	5344153	5344777
chrX	5345714	5346449
chrX	5348014	5348516
chrX	5349697	5350632
chrX	5350848	5351646
chrX	5353564	5354115
chrX	5354329	5355885
chrX	5356734	5357384
chrX	5359029	5359562
chrX	5360612	5361149
chrX	5363360	5363998
chrX	5364557	5365361
chrX	5366926	5367987
chrX	5368721	5370656
chrX	5372416	5373141
chrX	5374609	5375545
chrX	5378453	5380187
chrX	5383218	5383805
chrX	5384595	5386030
chrX	5387245	5387904
chrX	5388984	5389502
chrX	5390136	5390666
chrX	5391604	5392213
chrX	5393247	5394063
chrX	5394707	5395219
chrX	5398373	5399312
chrX	5409209	5409724
chrX	5410224	5410922
chrX	5412308	5412865
chrX	5413319	5415360
chrX	5416237	5417316
chrX	5418243	5418816
chrX	5420355	5420859
chrX	5430107	5430608
chrX	5431065	5431568
chrX	5435067	5435568
chrX	5437586	5438115
chrX	5444123	5444707
chrX	5448464	5449321
chrX	5451640	5452286
chrX	5454931	5455740
chrX	5456439	5457463
chrX	5458492	5459974
chrX	5467550	5468108
chrX	5468564	5469068
chrX	5470434	5472017
chrX	5472454	5472973
chrX	5474835	5475526
chrX	5476577	5477079
chrX	5478953	5479821
chrX	5480769	5481269
chrX	5484912	5485942
chrX	5488822	5489359
chrX	5491026	5491653
chrX	5495336	5495893
chrX	5502379	5502961
chrX	5506044	5506611
chrX	5508556	5509114
chrX	5509331	5509832
chrX	5510695	5511399
chrX	5514807	5515789
chrX	5516656	5518128
chrX	5518793	5519435
chrX	5520331	5521414
chrX	5524628	5525128
chrX	5528795	5529333
chrX	5536387	5536921
chrX	5537140	5538132
chrX	5539837	5540708
chrX	5542894	5543435
chrX	5544108	5545076
chrX	5546609	5547304
chrX	5548654	5549602
chrX	5551313	5552290
chrX	5552962	5553477
chrX	5561962	5562740
chrX	5563128	5563915
chrX	5566500	5567061
chrX	5567534	5569058
chrX	5569456	5570836
chrX	5571984	5572513
chrX	5574087	5574664
chrX	5577249	5577852
chrX	5579118	5580096
chrX	5583628	5584601
chrX	5586201	5586813
chrX	5589956	5590465
chrX	5594774	5595393
chrX	5596348	5598179
chrX	5601662	5602180
chrX	5608161	5608916
chrX	5609417	5610036
chrX	5615673	5616199
chrX	5617476	5618075
chrX	5619487	5619991
chrX	5621321	5621848
chrX	5625921	5626659
chrX	5627070	5627570
chrX	5628425	5628925
chrX	5634575	5635161
chrX	5635795	5639257
chrX	5647405	5648191
chrX	5650256	5650837
chrX	5652177	5653945
chrX	5658691	5659474
chrX	5660422	5661190
chrX	5661328	5662578
chrX	5663314	5663815
chrX	5671149	5671652
chrX	5672345	5672853
chrX	5676471	5677464
chrX	5680925	5683124
chrX	5696462	5697053
chrX	5700359	5700933
chrX	5702226	5702742
chrX	5705212	5705765
chrX	5706023	5706747
chrX	5715835	5716364
chrX	5717140	5717778
chrX	5719951	5721146
chrX	5721392	5722021
chrX	5722943	5723443
chrX	5734566	5735324
chrX	5737007	5738276
chrX	5738571	5740287
chrX	5741513	5742449
chrX	5743460	5744825
chrX	5744983	5745536
chrX	5746774	5747527
chrX	5751582	5752082
chrX	5753783	5754898
chrX	5755190	5756495
chrX	5757368	5758166
chrX	5759473	5759982
chrX	5760399	5760938
chrX	5762147	5762649
chrX	5763611	5764225
chrX	5768502	5770769
chrX	5771991	5772741
chrX	5773344	5774385
chrX	5776354	5777136
chrX	5779774	5781373
chrX	5781509	5782103
chrX	5782355	5782883
chrX	5783546	5784298
chrX	5786064	5786765
chrX	5786907	5787538
chrX	5791343	5791957
chrX	5794398	5795277
chrX	5797656	5798180
chrX	5798535	5799193
chrX	5800487	5801086
chrX	5802318	5803115
chrX	5804050	5805644
chrX	5808649	5809173
chrX	5810521	5811759
chrX	5812248	5812755
chrX	5812995	5813549
chrX	5818349	5818877
chrX	5819904	5820738
chrX	5824099	5825008
chrX	5826004	5826696
chrX	5827293	5829812
chrX	5832076	5832602
chrX	5840876	5841497
chrX	5842644	5843878
chrX	5854477	5856241
chrX	5858571	5859262
chrX	5859362	5860346
chrX	5860621	5862098
chrX	5864537	5866731
chrX	5867467	5868014
chrX	5874892	5875797
chrX	5876021	5877113
chrX	5879977	5880768
chrX	5886983	5887861
chrX	5888096	5888614
chrX	5888964	5889591
chrX	5890086	5890715
chrX	5891567	5893130
chrX	5897024	5897597
chrX	5902238	5902742
chrX	5903055	5903558
chrX	5905056	5905767
chrX	5907177	5907986
chrX	5917955	5918640
chrX	5923309	5924028
chrX	5924984	5925498
chrX	5927711	5931883
chrX	5932003	5932530
chrX	5932719	5933297
chrX	5935118	5935632
chrX	5936001	5936884
chrX	5950000	5950556
chrX	5960286	5960858
chrX	5962079	5962581
chrX	5965202	5965900
chrX	5966677	5967247
chrX	5969207	5969707
chrX	5970966	5971636
chrX	5972108	5973315
chrX	5973962	5974848
chrX	5976276	5977025
chrX	5978330	5978855
chrX	5981029	5982035
chrX	5982900	5983406
chrX	5986613	5987240
chrX	5988058	5988636
chrX	5992815	5993341
chrX	5993919	5995580
chrX	6001179	6001838
chrX	6002323	6004534
chrX	6004926	6005718
chrX	6010107	6011142
chrX	6012549	6013795
chrX	6014360	6014898
chrX	6016156	6016974
chrX	6018539	6019601
chrX	6020822	6021373
chrX	6024282	6024942
chrX	6026325	6028319
chrX	6030362	6030925
chrX	6034856	6035531
chrX	6035951	6036464
chrX	6036611	6037180
chrX	6038172	6038708
chrX	6041924	6042602
chrX	6048203	6049141
chrX	6051444	6052050
chrX	6052803	6053321
chrX	6057629	6058965
chrX	6059179	6059997
chrX	6068522	6069521
chrX	6072846	6073801
chrX	6074076	6074845
chrX	6083067	6083796
chrX	6086016	6086714
chrX	6089213	6090221
chrX	6098151	6099070
chrX	6103345	6107206
chrX	6108025	6108584
chrX	6112364	6113257
chrX	6113769	6114687
chrX	6120962	6121503
chrX	6123064	6123603
chrX	6125666	6126503
chrX	6130150	6130651
chrX	6135509	6136010
chrX	6138503	6139247
chrX	6139905	6140462
chrX	6145384	6146265
chrX	6148685	6149990
chrX	6150239	6150782
chrX	6151720	6152725
[truncated: 40,038 more rows]
