# Supplementary material for: CpX Hunter web tool allows high-throughput identification of CpG, CpA, CpT, and CpC islands: A case study in Drosophila genome
Source: J Biol Chem. 2025 Apr 24;301(6):108537. doi: 10.1016/j.jbc.2025.108537 (PMC12148476; doi:10.1016/j.jbc.2025.108537)
Supplement: Supplementary Materials [file mmc1.zip › Supplementary Materials_F/Supplementary Material 2A - CpX ChIP Atlas ATACseq.xlsx]

## Sheet: CpG
	Analysis in https://chip-atlas.org/enrichment_analysis conducted on 25th November 2024. Parameters: dm6 genome version (reference); ATAC-seq (1930 experiments); All cell types; Threshold of significance = 100; Permutation times x100
	NCBI ID	Antigen class	Antigen	Cell class	Cell	Number of peaks	Overlaps/CpG	Overlaps/Control	Log P-val	Log Q-val	Fold enrichment (FE)	FE > 1.0
	SRX17045109	ATAC-Seq	Accessible chromatin	Larvae	Imaginal wing disc	10083	2510/15180	1292/15180	-99.6	-96.5	1.94	TRUE
	SRX17045111	ATAC-Seq	Accessible chromatin	Larvae	Imaginal wing disc	8789	2127/15180	1127/15180	-77.1	-74.2	1.89	TRUE
	SRX12440701	ATAC-Seq	Accessible chromatin	Larvae	3rd instar brain	7119	1753/15180	1060/15180	-42.4	-39.7	1.65	TRUE
	SRX12440710	ATAC-Seq	Accessible chromatin	Larvae	3rd instar brain	7163	1731/15180	1044/15180	-42.1	-39.6	1.66	TRUE
	SRX12440706	ATAC-Seq	Accessible chromatin	Larvae	3rd instar brain	6410	1596/15180	957/15180	-39.4	-37.0	1.67	TRUE
	SRX12440702	ATAC-Seq	Accessible chromatin	Larvae	3rd instar brain	7335	1745/15180	1099/15180	-36.5	-34.2	1.59	TRUE
	SRX12440708	ATAC-Seq	Accessible chromatin	Larvae	3rd instar brain	6908	1661/15180	1037/15180	-35.8	-33.5	1.60	TRUE
	SRX12440698	ATAC-Seq	Accessible chromatin	Larvae	3rd instar brain	6908	1629/15180	1021/15180	-34.5	-32.3	1.60	TRUE
	SRX12440700	ATAC-Seq	Accessible chromatin	Larvae	3rd instar brain	7165	1701/15180	1080/15180	-34.5	-32.3	1.57	TRUE
	SRX8369903	ATAC-Seq	Accessible chromatin	Larvae	Neuroblast	8259	1849/15180	1212/15180	-33.3	-31.2	1.53	TRUE
	SRX12440707	ATAC-Seq	Accessible chromatin	Larvae	3rd instar brain	7139	1652/15180	1055/15180	-32.7	-30.6	1.57	TRUE
	SRX12440705	ATAC-Seq	Accessible chromatin	Larvae	3rd instar brain	7286	1699/15180	1097/15180	-32.3	-30.3	1.55	TRUE
	SRX12440704	ATAC-Seq	Accessible chromatin	Larvae	3rd instar brain	6808	1581/15180	1025/15180	-29.4	-27.4	1.54	TRUE
	SRX24149569	ATAC-Seq	Accessible chromatin	Adult	Brains	12247	2356/15180	1682/15180	-29.4	-27.4	1.40	TRUE
	SRX12440709	ATAC-Seq	Accessible chromatin	Larvae	3rd instar brain	7214	1637/15180	1072/15180	-29.3	-27.4	1.53	TRUE
	SRX12440699	ATAC-Seq	Accessible chromatin	Larvae	3rd instar brain	7578	1702/15180	1130/15180	-28.9	-27.0	1.51	TRUE
	SRX8622119	ATAC-Seq	Accessible chromatin	Embryo	Embryos	847	298/15180	84/15180	-28.8	-26.9	3.55	TRUE
	SRX12440703	ATAC-Seq	Accessible chromatin	Larvae	3rd instar brain	6724	1536/15180	997/15180	-28.4	-26.6	1.54	TRUE
	SRX24149570	ATAC-Seq	Accessible chromatin	Adult	Brains	12602	2457/15180	1783/15180	-28.2	-26.4	1.38	TRUE
	SRX17473037	ATAC-Seq	Accessible chromatin	Larvae	Fat Body	5499	1329/15180	862/15180	-24.5	-22.7	1.54	TRUE
	SRX24149568	ATAC-Seq	Accessible chromatin	Adult	Brains	9692	1869/15180	1318/15180	-24.2	-22.5	1.42	TRUE
	SRX20000254	ATAC-Seq	Accessible chromatin	Adult	Germ cells	11339	1862/15180	1326/15180	-23.0	-21.2	1.40	TRUE
	SRX24149573	ATAC-Seq	Accessible chromatin	Adult	Brains	14431	2620/15180	2020/15180	-21.0	-19.2	1.30	TRUE
	SRX24149572	ATAC-Seq	Accessible chromatin	Adult	Brains	14327	2663/15180	2064/15180	-20.6	-18.9	1.29	TRUE
	SRX10367656	ATAC-Seq	Accessible chromatin	Cell line	Kc167	8675	516/15180	858/15180	-20.5	-18.8	0.60	FALSE
	SRX24149578	ATAC-Seq	Accessible chromatin	Adult	Eye	6950	1179/15180	776/15180	-20.4	-18.7	1.52	TRUE
	SRX24149567	ATAC-Seq	Accessible chromatin	Larvae	Eye disc	3758	726/15180	420/15180	-19.6	-17.9	1.73	TRUE
	SRX10367658	ATAC-Seq	Accessible chromatin	Cell line	Kc167	7078	410/15180	695/15180	-17.7	-16.0	0.59	FALSE
	SRX24149580	ATAC-Seq	Accessible chromatin	Adult	Eye	5743	972/15180	632/15180	-17.6	-15.9	1.54	TRUE
	SRX10367657	ATAC-Seq	Accessible chromatin	Cell line	Kc167	8813	550/15180	870/15180	-17.5	-15.9	0.63	FALSE
	SRX2661685	ATAC-Seq	Accessible chromatin	Larvae	3rd instar	3734	172/15180	366/15180	-16.7	-15.1	0.47	FALSE
	SRX8556258	ATAC-Seq	Accessible chromatin	Embryo	2-4h embryos	2892	690/15180	414/15180	-16.6	-15.0	1.67	TRUE
	SRX17473036	ATAC-Seq	Accessible chromatin	Larvae	Fat Body	5568	1276/15180	898/15180	-16.4	-14.8	1.42	TRUE
	SRX8369904	ATAC-Seq	Accessible chromatin	Larvae	Neuroblast	6663	1391/15180	999/15180	-16.2	-14.6	1.39	TRUE
	SRX9518313	ATAC-Seq	Accessible chromatin	Embryo	Embryos	1336	14/15180	98/15180	-16.0	-14.5	0.14	FALSE
	SRX8556259	ATAC-Seq	Accessible chromatin	Embryo	2-4h embryos	2263	544/15180	306/15180	-16.0	-14.4	1.78	TRUE
	SRX20000252	ATAC-Seq	Accessible chromatin	Adult	Germ cells	11733	1819/15180	1378/15180	-15.8	-14.2	1.32	TRUE
	SRX9518315	ATAC-Seq	Accessible chromatin	Embryo	Embryos	1944	60/15180	182/15180	-14.9	-13.3	0.33	FALSE
	SRX17473038	ATAC-Seq	Accessible chromatin	Larvae	Fat Body	4494	1013/15180	696/15180	-14.5	-13.0	1.46	TRUE
	SRX24149576	ATAC-Seq	Accessible chromatin	Larvae	Eye disc	3626	627/15180	385/15180	-14.0	-12.5	1.63	TRUE
	SRX24149584	ATAC-Seq	Accessible chromatin	Adult	Brains	9853	1754/15180	1349/15180	-13.7	-12.3	1.30	TRUE
	SRX14339042	ATAC-Seq	Accessible chromatin	Adult	GABAergic nuclei	3614	643/15180	400/15180	-13.7	-12.2	1.61	TRUE
	SRX17155373	ATAC-Seq	Accessible chromatin	Embryo	4h embryos	4184	904/15180	616/15180	-13.4	-12.0	1.47	TRUE
	SRX24149574	ATAC-Seq	Accessible chromatin	Adult	Brains	11319	1992/15180	1569/15180	-13.3	-11.8	1.27	TRUE
	SRX21237841	ATAC-Seq	Accessible chromatin	Cell line	Kc	2308	386/15180	206/15180	-13.1	-11.7	1.87	TRUE
	SRX24149571	ATAC-Seq	Accessible chromatin	Adult	Brains	13340	2324/15180	1874/15180	-13.1	-11.7	1.24	TRUE
	SRX20000250	ATAC-Seq	Accessible chromatin	Adult	Germ cells	9771	1717/15180	1326/15180	-13.1	-11.6	1.29	TRUE
	SRX17473040	ATAC-Seq	Accessible chromatin	Larvae	Fat Body	4368	985/15180	690/15180	-12.9	-11.5	1.43	TRUE
	SRX23729685	ATAC-Seq	Accessible chromatin	Adult	Non-clock neurons	6743	1511/15180	1155/15180	-12.2	-10.8	1.31	TRUE
	SRX19743302	ATAC-Seq	Accessible chromatin	Cell line	S2	5180	1067/15180	773/15180	-11.8	-10.4	1.38	TRUE
	SRX10447585	ATAC-Seq	Accessible chromatin	Larvae	Imaginal wing disc	8890	1306/15180	984/15180	-11.6	-10.2	1.33	TRUE
	SRX17155375	ATAC-Seq	Accessible chromatin	Embryo	5h embryos	4065	860/15180	600/15180	-11.5	-10.1	1.43	TRUE
	SRX10447589	ATAC-Seq	Accessible chromatin	Larvae	Imaginal wing disc	7130	1066/15180	778/15180	-11.3	-9.9	1.37	TRUE
	SRX24149577	ATAC-Seq	Accessible chromatin	Larvae	Eye disc	1546	327/15180	174/15180	-11.3	-9.9	1.88	TRUE
	SRX23729695	ATAC-Seq	Accessible chromatin	Adult	Non-clock neurons	6188	1380/15180	1055/15180	-11.1	-9.8	1.31	TRUE
	SRX22199381	ATAC-Seq	Accessible chromatin	Adult	Brains	1064	254/15180	123/15180	-11.0	-9.6	2.07	TRUE
	SRX14339043	ATAC-Seq	Accessible chromatin	Adult	GABAergic nuclei	3164	526/15180	330/15180	-10.9	-9.6	1.59	TRUE
	SRX17473041	ATAC-Seq	Accessible chromatin	Larvae	Fat Body	3954	859/15180	606/15180	-10.9	-9.5	1.42	TRUE
	SRX23729698	ATAC-Seq	Accessible chromatin	Adult	Non-clock neurons	5893	1312/15180	1004/15180	-10.5	-9.2	1.31	TRUE
	SRX19549275	ATAC-Seq	Accessible chromatin	Adult	Neurons	2392	456/15180	278/15180	-10.5	-9.2	1.64	TRUE
	SRX17473039	ATAC-Seq	Accessible chromatin	Larvae	Fat Body	3971	867/15180	617/15180	-10.5	-9.2	1.41	TRUE
	SRX23739734	ATAC-Seq	Accessible chromatin	Adult	Neurons	1749	337/15180	187/15180	-10.4	-9.1	1.80	TRUE
	SRX24149583	ATAC-Seq	Accessible chromatin	Adult	Eye	1892	326/15180	179/15180	-10.4	-9.1	1.82	TRUE
	SRX24149575	ATAC-Seq	Accessible chromatin	Adult	Brains	10779	1836/15180	1477/15180	-10.4	-9.1	1.24	TRUE
	SRX3426792	ATAC-Seq	Accessible chromatin	Adult	Brains	2769	522/15180	336/15180	-9.9	-8.6	1.55	TRUE
	SRX19323547	ATAC-Seq	Accessible chromatin	Adult	Intestines	4919	336/15180	522/15180	-9.9	-8.6	0.64	FALSE
	SRX17473049	ATAC-Seq	Accessible chromatin	Larvae	Fat Body	3808	819/15180	588/15180	-9.5	-8.2	1.39	TRUE
	SRX3426790	ATAC-Seq	Accessible chromatin	Adult	Brains	3372	604/15180	408/15180	-9.4	-8.1	1.48	TRUE
	SRX9263543	ATAC-Seq	Accessible chromatin	Cell line	S2R+	3955	351/15180	534/15180	-9.3	-8.1	0.66	FALSE
	SRX12175815	ATAC-Seq	Accessible chromatin	Adult	Photoreceptor neuron	7410	1509/15180	1201/15180	-9.2	-8.0	1.26	TRUE
	SRX23739733	ATAC-Seq	Accessible chromatin	Adult	Neurons	1340	281/15180	153/15180	-9.2	-8.0	1.84	TRUE
	SRX19323546	ATAC-Seq	Accessible chromatin	Adult	Intestines	4530	270/15180	432/15180	-9.2	-7.9	0.62	FALSE
	SRX12027416	ATAC-Seq	Accessible chromatin	Adult	Fat Body	690	2/15180	39/15180	-9.1	-7.9	0.05	FALSE
	SRX5736453	ATAC-Seq	Accessible chromatin	Embryo	Blastoderm	1839	94/15180	198/15180	-9.0	-7.8	0.47	FALSE
	SRX3141076	ATAC-Seq	Accessible chromatin	Cell line	S2	4091	273/15180	433/15180	-8.9	-7.7	0.63	FALSE
	SRX12175816	ATAC-Seq	Accessible chromatin	Adult	Photoreceptor neuron	6894	1413/15180	1120/15180	-8.9	-7.7	1.26	TRUE
	SRX3426795	ATAC-Seq	Accessible chromatin	Adult	Brains	6452	947/15180	708/15180	-8.8	-7.6	1.34	TRUE
	SRX23739739	ATAC-Seq	Accessible chromatin	Adult	Adult head	5027	979/15180	736/15180	-8.8	-7.6	1.33	TRUE
	SRX19743303	ATAC-Seq	Accessible chromatin	Cell line	S2	5091	1009/15180	765/15180	-8.6	-7.4	1.32	TRUE
	SRX17155376	ATAC-Seq	Accessible chromatin	Embryo	5h embryos	3410	698/15180	496/15180	-8.6	-7.4	1.41	TRUE
	SRX17473045	ATAC-Seq	Accessible chromatin	Larvae	Fat Body	3807	798/15180	584/15180	-8.4	-7.2	1.37	TRUE
	SRX17473047	ATAC-Seq	Accessible chromatin	Larvae	Fat Body	3735	795/15180	582/15180	-8.3	-7.1	1.37	TRUE
	SRX23729706	ATAC-Seq	Accessible chromatin	Adult	Non-clock neurons	5371	1153/15180	897/15180	-8.3	-7.1	1.29	TRUE
	SRX17473046	ATAC-Seq	Accessible chromatin	Larvae	Fat Body	2845	603/15180	419/15180	-8.3	-7.1	1.44	TRUE
	SRX25388674	ATAC-Seq	Accessible chromatin	Adult	Midgut	6529	489/15180	685/15180	-8.2	-7.1	0.71	FALSE
	SRX10412047	ATAC-Seq	Accessible chromatin	Adult	Photoreceptor neuron	6800	1373/15180	1096/15180	-8.2	-7.0	1.25	TRUE
	SRX25388672	ATAC-Seq	Accessible chromatin	Adult	Midgut	7691	589/15180	800/15180	-8.1	-7.0	0.74	FALSE
	SRX12119059	ATAC-Seq	Accessible chromatin	Adult	Photoreceptor neuron	3756	750/15180	546/15180	-8.1	-7.0	1.37	TRUE
	SRX9717948	ATAC-Seq	Accessible chromatin	Adult	Brains	2262	310/15180	183/15180	-8.1	-6.9	1.69	TRUE
	SRX19743305	ATAC-Seq	Accessible chromatin	Cell line	S2	4893	952/15180	724/15180	-8.0	-6.8	1.31	TRUE
	SRX3426789	ATAC-Seq	Accessible chromatin	Adult	Brains	1585	292/15180	170/15180	-7.9	-6.8	1.72	TRUE
	SRX12119060	ATAC-Seq	Accessible chromatin	Adult	Photoreceptor neuron	3741	741/15180	541/15180	-7.9	-6.8	1.37	TRUE
	SRX25388673	ATAC-Seq	Accessible chromatin	Adult	Midgut	9240	717/15180	942/15180	-7.8	-6.7	0.76	FALSE
	SRX17926615	ATAC-Seq	Accessible chromatin	Adult	Kenyon cells	2770	512/15180	348/15180	-7.8	-6.7	1.47	TRUE
	SRX19743297	ATAC-Seq	Accessible chromatin	Cell line	S2	3207	635/15180	452/15180	-7.8	-6.6	1.40	TRUE
	SRX20000255	ATAC-Seq	Accessible chromatin	Adult	Germ cells	11163	1665/15180	1371/15180	-7.7	-6.6	1.21	TRUE
	SRX19743299	ATAC-Seq	Accessible chromatin	Cell line	S2	4529	906/15180	689/15180	-7.6	-6.5	1.31	TRUE
	SRX19743294	ATAC-Seq	Accessible chromatin	Cell line	S2	5219	1063/15180	829/15180	-7.5	-6.4	1.28	TRUE
	SRX3467362	ATAC-Seq	Accessible chromatin	Larvae	3rd instar brain	10777	1560/15180	1279/15180	-7.5	-6.4	1.22	TRUE
	SRX12119058	ATAC-Seq	Accessible chromatin	Adult	Photoreceptor neuron	4284	829/15180	623/15180	-7.5	-6.4	1.33	TRUE
	SRX23729693	ATAC-Seq	Accessible chromatin	Adult	Clock neurons	2607	568/15180	399/15180	-7.4	-6.3	1.42	TRUE
	SRX12119061	ATAC-Seq	Accessible chromatin	Adult	Photoreceptor neuron	3440	681/15180	496/15180	-7.4	-6.3	1.37	TRUE
	SRX10412055	ATAC-Seq	Accessible chromatin	Adult	Photoreceptor neuron	6654	1368/15180	1106/15180	-7.4	-6.3	1.24	TRUE
	SRX3426794	ATAC-Seq	Accessible chromatin	Adult	Brains	1432	250/15180	142/15180	-7.4	-6.3	1.76	TRUE
	SRX7277046	ATAC-Seq	Accessible chromatin	Embryo	Embryos	1081	8/15180	48/15180	-7.3	-6.3	0.17	FALSE
	SRX12119056	ATAC-Seq	Accessible chromatin	Adult	Photoreceptor neuron	4770	932/15180	716/15180	-7.3	-6.2	1.30	TRUE
	SRX2745539	ATAC-Seq	Accessible chromatin	Cell line	Kc167	5936	564/15180	758/15180	-7.3	-6.2	0.74	FALSE
	SRX9518312	ATAC-Seq	Accessible chromatin	Embryo	Embryos	1605	81/15180	166/15180	-7.2	-6.2	0.49	FALSE
	SRX8622123	ATAC-Seq	Accessible chromatin	Embryo	Embryos	776	163/15180	79/15180	-7.2	-6.1	2.06	TRUE
	SRX3426793	ATAC-Seq	Accessible chromatin	Adult	Brains	1595	286/15180	171/15180	-7.2	-6.1	1.67	TRUE
	SRX23729687	ATAC-Seq	Accessible chromatin	Adult	Clock neurons	4474	945/15180	731/15180	-7.1	-6.0	1.29	TRUE
	SRX3467363	ATAC-Seq	Accessible chromatin	Larvae	3rd instar brain	6455	1000/15180	780/15180	-7.1	-6.0	1.28	TRUE
	SRX9518314	ATAC-Seq	Accessible chromatin	Embryo	Embryos	1208	53/15180	124/15180	-7.0	-6.0	0.43	FALSE
	SRX25388671	ATAC-Seq	Accessible chromatin	Adult	Midgut	9134	731/15180	944/15180	-7.0	-6.0	0.77	FALSE
	SRX4664638	ATAC-Seq	Accessible chromatin	Cell line	S2	4286	289/15180	430/15180	-6.9	-5.9	0.67	FALSE
	SRX8556257	ATAC-Seq	Accessible chromatin	Embryo	2-4h embryos	1994	416/15180	279/15180	-6.8	-5.8	1.49	TRUE
	ERX3978780	ATAC-Seq	Accessible chromatin	Embryo	Stage 11 embryos	4821	511/15180	689/15180	-6.8	-5.7	0.74	FALSE
	SRX17155374	ATAC-Seq	Accessible chromatin	Embryo	4h embryos	3001	570/15180	409/15180	-6.7	-5.7	1.39	TRUE
	SRX9263542	ATAC-Seq	Accessible chromatin	Cell line	S2R+	812	26/15180	79/15180	-6.7	-5.7	0.33	FALSE
	SRX10412049	ATAC-Seq	Accessible chromatin	Adult	Photoreceptor neuron	6760	1331/15180	1086/15180	-6.6	-5.7	1.23	TRUE
	SRX12119057	ATAC-Seq	Accessible chromatin	Adult	Photoreceptor neuron	4313	840/15180	645/15180	-6.6	-5.6	1.30	TRUE
	SRX23729692	ATAC-Seq	Accessible chromatin	Adult	Clock neurons	4269	889/15180	689/15180	-6.6	-5.6	1.29	TRUE
	SRX3426791	ATAC-Seq	Accessible chromatin	Adult	Brains	2245	337/15180	217/15180	-6.5	-5.5	1.55	TRUE
	SRX9786718	ATAC-Seq	Accessible chromatin	Adult	Intestinal stem cells	4172	328/15180	471/15180	-6.5	-5.5	0.70	FALSE
	SRX14702447	ATAC-Seq	Accessible chromatin	Cell line	S2	2570	211/15180	329/15180	-6.5	-5.5	0.64	FALSE
	SRX23729684	ATAC-Seq	Accessible chromatin	Adult	Clock neurons	4049	847/15180	654/15180	-6.4	-5.5	1.30	TRUE
	SRX19323548	ATAC-Seq	Accessible chromatin	Adult	Intestines	3237	179/15180	288/15180	-6.4	-5.4	0.62	FALSE
	SRX19743296	ATAC-Seq	Accessible chromatin	Cell line	S2	4650	879/15180	684/15180	-6.3	-5.4	1.29	TRUE
	SRX23729688	ATAC-Seq	Accessible chromatin	Adult	Non-clock neurons	6506	1306/15180	1070/15180	-6.3	-5.3	1.22	TRUE
	SRX8174038	ATAC-Seq	Accessible chromatin	Cell line	S2	2712	168/15180	273/15180	-6.3	-5.3	0.62	FALSE
	SRX3032254	ATAC-Seq	Accessible chromatin	Larvae	Imaginal wing disc	2057	323/15180	208/15180	-6.3	-5.3	1.55	TRUE
	SRX14702446	ATAC-Seq	Accessible chromatin	Cell line	S2	2394	192/15180	303/15180	-6.3	-5.3	0.63	FALSE
	SRX19323549	ATAC-Seq	Accessible chromatin	Adult	Intestines	3831	240/15180	362/15180	-6.2	-5.3	0.66	FALSE
	SRX10412054	ATAC-Seq	Accessible chromatin	Adult	Photoreceptor neuron	7032	1405/15180	1162/15180	-6.2	-5.3	1.21	TRUE
	SRX12175814	ATAC-Seq	Accessible chromatin	Adult	Photoreceptor neuron	6781	1322/15180	1087/15180	-6.2	-5.2	1.22	TRUE
	SRX23739738	ATAC-Seq	Accessible chromatin	Adult	Adult head	2579	494/15180	351/15180	-6.2	-5.2	1.41	TRUE
	SRX17155377	ATAC-Seq	Accessible chromatin	Embryo	5h embryos	3080	585/15180	429/15180	-6.2	-5.2	1.36	TRUE
	SRX9263544	ATAC-Seq	Accessible chromatin	Cell line	S2R+	1587	96/15180	178/15180	-6.1	-5.2	0.54	FALSE
	SRX23729694	ATAC-Seq	Accessible chromatin	Adult	Non-clock neurons	6192	1262/15180	1034/15180	-6.1	-5.2	1.22	TRUE
	SRX23729690	ATAC-Seq	Accessible chromatin	Adult	Clock neurons	4133	847/15180	660/15180	-6.1	-5.1	1.28	TRUE
	SRX9103803	ATAC-Seq	Accessible chromatin	Adult	Intestinal stem cells	6379	511/15180	678/15180	-6.1	-5.1	0.75	FALSE
	SRX23739732	ATAC-Seq	Accessible chromatin	Adult	Neurons	2710	523/15180	377/15180	-6.1	-5.1	1.39	TRUE
	SRX9103813	ATAC-Seq	Accessible chromatin	Adult	Intestinal stem cells	4499	349/15180	490/15180	-6.0	-5.1	0.71	FALSE
	SRX23729705	ATAC-Seq	Accessible chromatin	Adult	Clock neurons	3885	814/15180	631/15180	-6.0	-5.1	1.29	TRUE
	SRX16982640	ATAC-Seq	Accessible chromatin	Larvae	Imaginal wing disc	8792	1327/15180	1095/15180	-6.0	-5.1	1.21	TRUE
	SRX9263548	ATAC-Seq	Accessible chromatin	Cell line	S2R+	2677	236/15180	354/15180	-6.0	-5.1	0.67	FALSE
	SRX3141077	ATAC-Seq	Accessible chromatin	Cell line	S2	3434	246/15180	366/15180	-6.0	-5.1	0.67	FALSE
	SRX10412050	ATAC-Seq	Accessible chromatin	Adult	Photoreceptor neuron	6195	1223/15180	1002/15180	-5.9	-5.0	1.22	TRUE
	SRX9786715	ATAC-Seq	Accessible chromatin	Adult	Intestinal stem cells	3753	290/15180	418/15180	-5.9	-5.0	0.69	FALSE
	SRX19549274	ATAC-Seq	Accessible chromatin	Adult	Neurons	826	136/15180	67/15180	-5.9	-5.0	2.03	TRUE
	SRX2661684	ATAC-Seq	Accessible chromatin	Larvae	3rd instar	5796	432/15180	584/15180	-5.9	-5.0	0.74	FALSE
	SRX23739725	ATAC-Seq	Accessible chromatin	Adult	Clock neurons	1928	356/15180	239/15180	-5.8	-5.0	1.49	TRUE
	SRX3426788	ATAC-Seq	Accessible chromatin	Adult	Brains	5302	809/15180	630/15180	-5.8	-4.9	1.28	TRUE
	SRX3467361	ATAC-Seq	Accessible chromatin	Larvae	3rd instar brain	8730	1267/15180	1044/15180	-5.8	-4.9	1.21	TRUE
	SRX9263545	ATAC-Seq	Accessible chromatin	Cell line	S2R+	2403	203/15180	311/15180	-5.7	-4.9	0.65	FALSE
	SRX19743295	ATAC-Seq	Accessible chromatin	Cell line	S2	5480	1037/15180	836/15180	-5.7	-4.9	1.24	TRUE
	SRX25388670	ATAC-Seq	Accessible chromatin	Adult	Midgut	9233	748/15180	939/15180	-5.7	-4.9	0.80	FALSE
	SRX8174035	ATAC-Seq	Accessible chromatin	Cell line	S2	3060	206/15180	314/15180	-5.7	-4.8	0.66	FALSE
	SRX21237844	ATAC-Seq	Accessible chromatin	Cell line	Kc	2284	337/15180	225/15180	-5.7	-4.8	1.50	TRUE
	SRX14702444	ATAC-Seq	Accessible chromatin	Cell line	S2	2628	225/15180	337/15180	-5.7	-4.8	0.67	FALSE
	SRX9263546	ATAC-Seq	Accessible chromatin	Cell line	S2R+	2385	201/15180	307/15180	-5.6	-4.8	0.65	FALSE
	SRX9103808	ATAC-Seq	Accessible chromatin	Adult	Intestinal stem cells	4344	329/15180	460/15180	-5.6	-4.7	0.72	FALSE
	SRX12027406	ATAC-Seq	Accessible chromatin	Adult	Fat Body	353	1/15180	23/15180	-5.5	-4.7	0.04	FALSE
	SRX9263547	ATAC-Seq	Accessible chromatin	Cell line	S2R+	3664	382/15180	521/15180	-5.5	-4.7	0.73	FALSE
	SRX14702445	ATAC-Seq	Accessible chromatin	Cell line	S2	2293	188/15180	288/15180	-5.4	-4.5	0.65	FALSE
	SRX7351028	ATAC-Seq	Accessible chromatin	Cell line	S2	1106	34/15180	84/15180	-5.3	-4.5	0.40	FALSE
	SRX12027415	ATAC-Seq	Accessible chromatin	Adult	Fat Body	476	3/15180	28/15180	-5.3	-4.5	0.11	FALSE
	SRX23739735	ATAC-Seq	Accessible chromatin	Adult	Neurons	3997	614/15180	466/15180	-5.3	-4.5	1.32	TRUE
	SRX23729683	ATAC-Seq	Accessible chromatin	Adult	Clock neurons	4429	917/15180	736/15180	-5.3	-4.5	1.25	TRUE
	SRX17473044	ATAC-Seq	Accessible chromatin	Larvae	Fat Body	3228	640/15180	489/15180	-5.3	-4.5	1.31	TRUE
	SRX5736455	ATAC-Seq	Accessible chromatin	Embryo	Blastoderm	288	1/15180	22/15180	-5.2	-4.4	0.05	FALSE
	SRX12119064	ATAC-Seq	Accessible chromatin	Adult	Photoreceptor neuron	5941	1101/15180	904/15180	-5.2	-4.4	1.22	TRUE
	SRX2745540	ATAC-Seq	Accessible chromatin	Cell line	Kc167	4311	360/15180	491/15180	-5.2	-4.4	0.73	FALSE
	ERX3978730	ATAC-Seq	Accessible chromatin	Embryo	Stage 11 embryos	3398	346/15180	474/15180	-5.2	-4.4	0.73	FALSE
	SRX9103815	ATAC-Seq	Accessible chromatin	Adult	Intestinal stem cells	3961	317/15180	440/15180	-5.2	-4.4	0.72	FALSE
	ERX3978768	ATAC-Seq	Accessible chromatin	Embryo	Stage 11 embryos	5487	617/15180	782/15180	-5.2	-4.4	0.79	FALSE
	SRX9103807	ATAC-Seq	Accessible chromatin	Adult	Intestinal stem cells	3782	296/15180	415/15180	-5.1	-4.3	0.71	FALSE
	SRX19758136	ATAC-Seq	Accessible chromatin	Cell line	S2	1237	43/15180	96/15180	-5.1	-4.3	0.45	FALSE
	SRX9103800	ATAC-Seq	Accessible chromatin	Adult	Intestinal stem cells	5425	439/15180	580/15180	-5.1	-4.3	0.76	FALSE
	SRX12119063	ATAC-Seq	Accessible chromatin	Adult	Photoreceptor neuron	6101	1110/15180	915/15180	-5.1	-4.3	1.21	TRUE
	SRX5736448	ATAC-Seq	Accessible chromatin	Embryo	Blastoderm	2475	179/15180	274/15180	-5.1	-4.3	0.65	FALSE
	SRX10367655	ATAC-Seq	Accessible chromatin	Cell line	Kc167	6619	498/15180	647/15180	-5.1	-4.3	0.77	FALSE
	SRX6817532	ATAC-Seq	Accessible chromatin	Embryo	3h embryos	2387	465/15180	340/15180	-5.0	-4.3	1.37	TRUE
	SRX12119062	ATAC-Seq	Accessible chromatin	Adult	Photoreceptor neuron	6015	1112/15180	918/15180	-5.0	-4.3	1.21	TRUE
	SRX17029220	ATAC-Seq	Accessible chromatin	Cell line	S2	1903	150/15180	237/15180	-5.0	-4.2	0.63	FALSE
	SRX20000265	ATAC-Seq	Accessible chromatin	Adult	Germ cells	4587	742/15180	584/15180	-5.0	-4.2	1.27	TRUE
	SRX9103814	ATAC-Seq	Accessible chromatin	Adult	Intestinal stem cells	4023	321/15180	442/15180	-5.0	-4.2	0.73	FALSE
	SRX23729697	ATAC-Seq	Accessible chromatin	Adult	Clock neurons	3213	654/15180	506/15180	-5.0	-4.2	1.29	TRUE
	SRX7277050	ATAC-Seq	Accessible chromatin	Embryo	Embryos	426	1/15180	21/15180	-5.0	-4.2	0.05	FALSE
	SRX5101713	ATAC-Seq	Accessible chromatin	Cell line	S2	588	26/15180	69/15180	-4.9	-4.2	0.38	FALSE
	SRX9786722	ATAC-Seq	Accessible chromatin	Adult	Intestinal stem cells	4022	319/15180	439/15180	-4.9	-4.2	0.73	FALSE
	SRX13386240	ATAC-Seq	Accessible chromatin	Adult	Neurons	2698	426/15180	308/15180	-4.9	-4.2	1.38	TRUE
	SRX23729708	ATAC-Seq	Accessible chromatin	Adult	Clock neurons	1802	382/15180	271/15180	-4.9	-4.1	1.41	TRUE
	SRX19549270	ATAC-Seq	Accessible chromatin	Adult	Neurons	1197	242/15180	155/15180	-4.9	-4.1	1.56	TRUE
	SRX7572784	ATAC-Seq	Accessible chromatin	Embryo	1-3h embryos	1123	69/15180	131/15180	-4.9	-4.1	0.53	FALSE
	SRX5101710	ATAC-Seq	Accessible chromatin	Cell line	S2	4193	432/15180	568/15180	-4.9	-4.1	0.76	FALSE
	SRX4664619	ATAC-Seq	Accessible chromatin	Cell line	Kc167	2788	178/15180	270/15180	-4.9	-4.1	0.66	FALSE
	SRX3426796	ATAC-Seq	Accessible chromatin	Adult	Brains	6502	864/15180	696/15180	-4.9	-4.1	1.24	TRUE
	SRX9103809	ATAC-Seq	Accessible chromatin	Adult	Intestinal stem cells	3783	291/15180	405/15180	-4.9	-4.1	0.72	FALSE
	SRX23729714	ATAC-Seq	Accessible chromatin	Adult	Clock neurons	1457	313/15180	214/15180	-4.8	-4.1	1.46	TRUE
	SRX9103804	ATAC-Seq	Accessible chromatin	Adult	Intestinal stem cells	5137	426/15180	560/15180	-4.8	-4.1	0.76	FALSE
	SRX9786719	ATAC-Seq	Accessible chromatin	Adult	Intestinal stem cells	3153	259/15180	366/15180	-4.8	-4.0	0.71	FALSE
	SRX9103830	ATAC-Seq	Accessible chromatin	Adult	Intestinal stem cells	7278	606/15180	762/15180	-4.8	-4.0	0.80	FALSE
	SRX9263550	ATAC-Seq	Accessible chromatin	Cell line	S2R+	1511	115/15180	190/15180	-4.7	-4.0	0.61	FALSE
	SRX17029218	ATAC-Seq	Accessible chromatin	Cell line	S2	1909	150/15180	234/15180	-4.7	-4.0	0.64	FALSE
	SRX10412048	ATAC-Seq	Accessible chromatin	Adult	Photoreceptor neuron	6539	1249/15180	1051/15180	-4.7	-4.0	1.19	TRUE
	SRX12027405	ATAC-Seq	Accessible chromatin	Adult	Fat Body	355	2/15180	23/15180	-4.7	-4.0	0.09	FALSE
	SRX12027413	ATAC-Seq	Accessible chromatin	Adult	Fat Body	365	2/15180	23/15180	-4.7	-4.0	0.09	FALSE
	SRX9786717	ATAC-Seq	Accessible chromatin	Adult	Intestinal stem cells	3692	304/15180	418/15180	-4.7	-4.0	0.73	FALSE
	SRX9103811	ATAC-Seq	Accessible chromatin	Adult	Intestinal stem cells	4486	356/15180	478/15180	-4.7	-4.0	0.74	FALSE
	SRX12027414	ATAC-Seq	Accessible chromatin	Adult	Fat Body	305	1/15180	20/15180	-4.7	-4.0	0.05	FALSE
	SRX7192191	ATAC-Seq	Accessible chromatin	Larvae	Imaginal wing disc	5702	1008/15180	831/15180	-4.6	-3.9	1.21	TRUE
	SRX9103806	ATAC-Seq	Accessible chromatin	Adult	Intestinal stem cells	4819	390/15180	516/15180	-4.6	-3.9	0.76	FALSE
	SRX4664633	ATAC-Seq	Accessible chromatin	Cell line	S2	2989	184/15180	274/15180	-4.6	-3.9	0.67	FALSE
	SRX4664618	ATAC-Seq	Accessible chromatin	Cell line	Kc167	3243	231/15180	330/15180	-4.5	-3.8	0.70	FALSE
	ERX3978756	ATAC-Seq	Accessible chromatin	Embryo	Stage 5 embryos	3122	325/15180	440/15180	-4.5	-3.8	0.74	FALSE
	SRX9103805	ATAC-Seq	Accessible chromatin	Adult	Intestinal stem cells	5500	455/15180	588/15180	-4.5	-3.8	0.77	FALSE
	SRX15109528	ATAC-Seq	Accessible chromatin	Adult	Photoreceptor neuron	4995	961/15180	791/15180	-4.5	-3.8	1.21	TRUE
	SRX10447586	ATAC-Seq	Accessible chromatin	Larvae	Imaginal wing disc	8557	1126/15180	944/15180	-4.4	-3.7	1.19	TRUE
	ERX3978740	ATAC-Seq	Accessible chromatin	Embryo	Stage 11 embryos	5091	583/15180	730/15180	-4.4	-3.7	0.80	FALSE
	SRX4664636	ATAC-Seq	Accessible chromatin	Cell line	S2	2895	174/15180	260/15180	-4.4	-3.7	0.67	FALSE
	SRX17473042	ATAC-Seq	Accessible chromatin	Larvae	Fat Body	2937	579/15180	449/15180	-4.4	-3.7	1.29	TRUE
	SRX23729713	ATAC-Seq	Accessible chromatin	Adult	Clock neurons	3044	607/15180	474/15180	-4.4	-3.7	1.28	TRUE
	SRX15109524	ATAC-Seq	Accessible chromatin	Adult	Photoreceptor neuron	5403	1012/15180	841/15180	-4.3	-3.7	1.20	TRUE
	SRX14868947	ATAC-Seq	Accessible chromatin	Embryo	14-17h embryos	4104	641/15180	505/15180	-4.3	-3.7	1.27	TRUE
	SRX15109529	ATAC-Seq	Accessible chromatin	Adult	Photoreceptor neuron	5127	973/15180	806/15180	-4.3	-3.6	1.21	TRUE
	SRX8174043	ATAC-Seq	Accessible chromatin	Cell line	S2	508	12/15180	42/15180	-4.3	-3.6	0.29	FALSE
	SRX23729707	ATAC-Seq	Accessible chromatin	Adult	Clock neurons	2697	542/15180	418/15180	-4.3	-3.6	1.30	TRUE
	SRX5101717	ATAC-Seq	Accessible chromatin	Cell line	S2	634	32/15180	74/15180	-4.3	-3.6	0.43	FALSE
	SRX18393576	ATAC-Seq	Accessible chromatin	Embryo	1.5-2h embryos	1738	241/15180	160/15180	-4.3	-3.6	1.51	TRUE
	SRX15109527	ATAC-Seq	Accessible chromatin	Adult	Photoreceptor neuron	5357	1009/15180	840/15180	-4.3	-3.6	1.20	TRUE
	SRX19743301	ATAC-Seq	Accessible chromatin	Cell line	S2	4508	812/15180	661/15180	-4.2	-3.6	1.23	TRUE
	SRX19549267	ATAC-Seq	Accessible chromatin	Adult	Neurons	880	181/15180	112/15180	-4.2	-3.6	1.62	TRUE
	SRX9103812	ATAC-Seq	Accessible chromatin	Adult	Intestinal stem cells	3765	289/15180	393/15180	-4.2	-3.5	0.74	FALSE
	SRX23729711	ATAC-Seq	Accessible chromatin	Adult	Clock neurons	2109	431/15180	322/15180	-4.2	-3.5	1.34	TRUE
	SRX8556260	ATAC-Seq	Accessible chromatin	Embryo	2-4h embryos	883	173/15180	106/15180	-4.2	-3.5	1.63	TRUE
	SRX23729704	ATAC-Seq	Accessible chromatin	Adult	Clock neurons	2938	591/15180	463/15180	-4.2	-3.5	1.28	TRUE
	SRX12175822	ATAC-Seq	Accessible chromatin	Adult	Photoreceptor neuron	6457	1178/15180	998/15180	-4.2	-3.5	1.18	TRUE
	SRX23729689	ATAC-Seq	Accessible chromatin	Adult	Clock neurons	3741	741/15180	598/15180	-4.1	-3.5	1.24	TRUE
	SRX8174034	ATAC-Seq	Accessible chromatin	Cell line	S2	3835	281/15180	383/15180	-4.1	-3.5	0.73	FALSE
	SRX23739731	ATAC-Seq	Accessible chromatin	Adult	Neurons	4905	778/15180	632/15180	-4.1	-3.5	1.23	TRUE
	SRX4664621	ATAC-Seq	Accessible chromatin	Cell line	Kc167	3467	253/15180	350/15180	-4.1	-3.5	0.72	FALSE
	SRX8174039	ATAC-Seq	Accessible chromatin	Cell line	S2	642	21/15180	56/15180	-4.1	-3.5	0.38	FALSE
	SRX10447587	ATAC-Seq	Accessible chromatin	Larvae	Imaginal wing disc	10739	1345/15180	1157/15180	-4.0	-3.4	1.16	TRUE
	SRX23729691	ATAC-Seq	Accessible chromatin	Adult	Non-clock neurons	5719	1120/15180	948/15180	-4.0	-3.4	1.18	TRUE
	SRX15109525	ATAC-Seq	Accessible chromatin	Adult	Photoreceptor neuron	5358	1015/15180	851/15180	-4.0	-3.4	1.19	TRUE
	SRX19743298	ATAC-Seq	Accessible chromatin	Cell line	S2	4236	791/15180	646/15180	-4.0	-3.4	1.22	TRUE
	SRX9103802	ATAC-Seq	Accessible chromatin	Adult	Intestinal stem cells	3633	285/15180	385/15180	-4.0	-3.3	0.74	FALSE
	SRX22199380	ATAC-Seq	Accessible chromatin	Adult	Brains	1474	218/15180	144/15180	-4.0	-3.3	1.51	TRUE
	SRX17029217	ATAC-Seq	Accessible chromatin	Cell line	S2	1293	92/15180	153/15180	-4.0	-3.3	0.60	FALSE
	SRX19549269	ATAC-Seq	Accessible chromatin	Adult	Neurons	1162	230/15180	154/15180	-4.0	-3.3	1.49	TRUE
	SRX17155360	ATAC-Seq	Accessible chromatin	Embryo	5h embryos	4322	785/15180	642/15180	-3.9	-3.3	1.22	TRUE
	SRX15109526	ATAC-Seq	Accessible chromatin	Adult	Photoreceptor neuron	5240	988/15180	829/15180	-3.9	-3.3	1.19	TRUE
	SRX4664629	ATAC-Seq	Accessible chromatin	Cell line	S2	2481	135/15180	206/15180	-3.9	-3.3	0.66	FALSE
	SRX3032293	ATAC-Seq	Accessible chromatin	Larvae	Eye-antennal disc	7693	712/15180	860/15180	-3.9	-3.2	0.83	FALSE
	SRX3426797	ATAC-Seq	Accessible chromatin	Adult	Brains	5889	814/15180	670/15180	-3.9	-3.2	1.21	TRUE
	SRX16751649	ATAC-Seq	Accessible chromatin	Embryo	13-17h embryos	6489	999/15180	840/15180	-3.8	-3.2	1.19	TRUE
	SRX4664622	ATAC-Seq	Accessible chromatin	Cell line	Kc167	3135	226/15180	314/15180	-3.8	-3.2	0.72	FALSE
	SRX23729700	ATAC-Seq	Accessible chromatin	Adult	Clock neurons	3452	688/15180	557/15180	-3.8	-3.2	1.24	TRUE
	ERX3978755	ATAC-Seq	Accessible chromatin	Embryo	Stage 11 embryos	4402	505/15180	630/15180	-3.8	-3.2	0.80	FALSE
	SRX12175819	ATAC-Seq	Accessible chromatin	Adult	Photoreceptor neuron	6055	1135/15180	968/15180	-3.8	-3.2	1.17	TRUE
	ERX3978769	ATAC-Seq	Accessible chromatin	Embryo	Stage 11 embryos	3893	412/15180	526/15180	-3.8	-3.2	0.78	FALSE
	SRX6817537	ATAC-Seq	Accessible chromatin	Embryo	3h embryos	2563	465/15180	358/15180	-3.8	-3.2	1.30	TRUE
	SRX17473048	ATAC-Seq	Accessible chromatin	Larvae	Fat Body	2552	492/15180	382/15180	-3.7	-3.1	1.29	TRUE
	SRX12119065	ATAC-Seq	Accessible chromatin	Adult	Photoreceptor neuron	6125	1091/15180	928/15180	-3.7	-3.1	1.18	TRUE
	SRX23729686	ATAC-Seq	Accessible chromatin	Adult	Clock neurons	3450	684/15180	555/15180	-3.7	-3.1	1.23	TRUE
	SRX23729701	ATAC-Seq	Accessible chromatin	Adult	Clock neurons	3958	772/15180	635/15180	-3.7	-3.1	1.22	TRUE
	ERX3978739	ATAC-Seq	Accessible chromatin	Embryo	Stage 11 embryos	3269	345/15180	449/15180	-3.7	-3.1	0.77	FALSE
	SRX16751648	ATAC-Seq	Accessible chromatin	Embryo	13-17h embryos	4686	734/15180	601/15180	-3.7	-3.1	1.22	TRUE
	SRX23729709	ATAC-Seq	Accessible chromatin	Adult	Non-clock neurons	4426	864/15180	720/15180	-3.7	-3.1	1.20	TRUE
	SRX7572782	ATAC-Seq	Accessible chromatin	Embryo	1-3h embryos	997	68/15180	119/15180	-3.6	-3.1	0.57	FALSE
	SRX8556250	ATAC-Seq	Accessible chromatin	Embryo	0-2h embryos	1182	65/15180	115/15180	-3.6	-3.1	0.57	FALSE
	SRX5101714	ATAC-Seq	Accessible chromatin	Cell line	S2	3056	301/15180	398/15180	-3.6	-3.0	0.76	FALSE
	SRX17155367	ATAC-Seq	Accessible chromatin	Embryo	5h embryos	3781	646/15180	522/15180	-3.6	-3.0	1.24	TRUE
	SRX7277052	ATAC-Seq	Accessible chromatin	Embryo	Embryos	682	19/15180	50/15180	-3.6	-3.0	0.38	FALSE
	SRX19758137	ATAC-Seq	Accessible chromatin	Cell line	S2	1520	64/15180	113/15180	-3.6	-3.0	0.57	FALSE
	SRX7282929	ATAC-Seq	Accessible chromatin	Larvae	Eye-antennal disc	13584	1730/15180	1533/15180	-3.6	-3.0	1.13	TRUE
	SRX6404818	ATAC-Seq	Accessible chromatin	Cell line	S2	12602	1089/15180	1259/15180	-3.6	-3.0	0.86	FALSE
	SRX23739727	ATAC-Seq	Accessible chromatin	Adult	Clock neurons	3354	522/15180	412/15180	-3.5	-3.0	1.27	TRUE
	SRX23739730	ATAC-Seq	Accessible chromatin	Adult	Neurons	5279	823/15180	685/15180	-3.5	-3.0	1.20	TRUE
	SRX4664639	ATAC-Seq	Accessible chromatin	Cell line	S2	1569	59/15180	106/15180	-3.5	-2.9	0.56	FALSE
	SRX19758135	ATAC-Seq	Accessible chromatin	Cell line	S2	1772	79/15180	132/15180	-3.5	-2.9	0.60	FALSE
	SRX23729702	ATAC-Seq	Accessible chromatin	Adult	Clock neurons	3528	685/15180	560/15180	-3.5	-2.9	1.22	TRUE
	SRX11760562	ATAC-Seq	Accessible chromatin	Embryo	Neuroblast	4171	334/15180	433/15180	-3.5	-2.9	0.77	FALSE
	SRX9103801	ATAC-Seq	Accessible chromatin	Adult	Intestinal stem cells	3652	285/15180	377/15180	-3.5	-2.9	0.76	FALSE
	SRX11704569	ATAC-Seq	Accessible chromatin	Adult	Brains	11617	1399/15180	1223/15180	-3.5	-2.9	1.14	TRUE
	SRX16982643	ATAC-Seq	Accessible chromatin	Larvae	Imaginal wing disc	10244	1417/15180	1241/15180	-3.4	-2.9	1.14	TRUE
	SRX23739726	ATAC-Seq	Accessible chromatin	Adult	Clock neurons	3401	538/15180	429/15180	-3.4	-2.8	1.25	TRUE
	SRX5736454	ATAC-Seq	Accessible chromatin	Embryo	Blastoderm	597	18/15180	47/15180	-3.4	-2.8	0.38	FALSE
	ERX3978767	ATAC-Seq	Accessible chromatin	Embryo	Stage 5 embryos	2944	317/15180	412/15180	-3.4	-2.8	0.77	FALSE
	SRX23729703	ATAC-Seq	Accessible chromatin	Adult	Non-clock neurons	5261	1019/15180	870/15180	-3.4	-2.8	1.17	TRUE
	SRX12175826	ATAC-Seq	Accessible chromatin	Adult	Photoreceptor neuron	4386	750/15180	622/15180	-3.4	-2.8	1.21	TRUE
	SRX4664630	ATAC-Seq	Accessible chromatin	Cell line	S2	2310	118/15180	179/15180	-3.3	-2.8	0.66	FALSE
	SRX3282117	ATAC-Seq	Accessible chromatin	Embryo	2-3h embryos	2976	271/15180	359/15180	-3.3	-2.8	0.75	FALSE
	ERX3978763	ATAC-Seq	Accessible chromatin	Embryo	Stage 5 embryos	2552	265/15180	352/15180	-3.3	-2.8	0.75	FALSE
	SRX2612505	ATAC-Seq	Accessible chromatin	Cell line	S2	1337	82/15180	134/15180	-3.3	-2.8	0.61	FALSE
	SRX21237846	ATAC-Seq	Accessible chromatin	Cell line	Kc	6441	764/15180	636/15180	-3.3	-2.8	1.20	TRUE
	SRX4664617	ATAC-Seq	Accessible chromatin	Cell line	Kc167	2183	121/15180	182/15180	-3.3	-2.8	0.66	FALSE
	SRX12027411	ATAC-Seq	Accessible chromatin	Adult	Gut	240	4/15180	22/15180	-3.3	-2.7	0.18	FALSE
	SRX5101716	ATAC-Seq	Accessible chromatin	Cell line	S2	1060	81/15180	132/15180	-3.3	-2.7	0.61	FALSE
	SRX23729699	ATAC-Seq	Accessible chromatin	Adult	Clock neurons	3356	652/15180	535/15180	-3.2	-2.7	1.22	TRUE
	SRX4664632	ATAC-Seq	Accessible chromatin	Cell line	S2	2542	145/15180	210/15180	-3.2	-2.7	0.69	FALSE
	SRX23729696	ATAC-Seq	Accessible chromatin	Adult	Clock neurons	3417	659/15180	542/15180	-3.2	-2.7	1.22	TRUE
	SRX16751647	ATAC-Seq	Accessible chromatin	Embryo	13-17h embryos	6435	977/15180	835/15180	-3.2	-2.7	1.17	TRUE
	SRX23729710	ATAC-Seq	Accessible chromatin	Adult	Clock neurons	1784	353/15180	268/15180	-3.2	-2.7	1.32	TRUE
	SRX18393580	ATAC-Seq	Accessible chromatin	Embryo	2-2.5h embryos	1174	188/15180	127/15180	-3.2	-2.7	1.48	TRUE
	SRX7277017	ATAC-Seq	Accessible chromatin	Embryo	Embryos	933	59/15180	103/15180	-3.2	-2.7	0.57	FALSE
	SRX12175818	ATAC-Seq	Accessible chromatin	Adult	Photoreceptor neuron	5565	1023/15180	879/15180	-3.2	-2.6	1.16	TRUE
	SRX3032258	ATAC-Seq	Accessible chromatin	Larvae	Imaginal wing disc	2871	392/15180	303/15180	-3.1	-2.6	1.29	TRUE
	ERX3978744	ATAC-Seq	Accessible chromatin	Embryo	Stage 11 embryos	3655	415/15180	517/15180	-3.1	-2.6	0.80	FALSE
	SRX11760558	ATAC-Seq	Accessible chromatin	Embryo	Neuroblast	5766	515/15180	627/15180	-3.1	-2.6	0.82	FALSE
	SRX18393588	ATAC-Seq	Accessible chromatin	Embryo	2.5-3h embryos	6653	636/15180	759/15180	-3.1	-2.6	0.84	FALSE
	SRX8174036	ATAC-Seq	Accessible chromatin	Cell line	S2	813	38/15180	74/15180	-3.1	-2.6	0.51	FALSE
	SRX4664627	ATAC-Seq	Accessible chromatin	Cell line	S2	1963	115/15180	172/15180	-3.1	-2.5	0.67	FALSE
	SRX8174037	ATAC-Seq	Accessible chromatin	Cell line	S2	1039	56/15180	98/15180	-3.1	-2.5	0.57	FALSE
	SRX12027407	ATAC-Seq	Accessible chromatin	Adult	Gut	168	0/15180	11/15180	-3.0	-2.5	0.00	FALSE
	SRX8556255	ATAC-Seq	Accessible chromatin	Embryo	2-4h embryos	1594	280/15180	207/15180	-3.0	-2.5	1.35	TRUE
	SRX7572779	ATAC-Seq	Accessible chromatin	Embryo	3h embryos	2253	396/15180	309/15180	-3.0	-2.5	1.28	TRUE
	ERX3978777	ATAC-Seq	Accessible chromatin	Embryo	Stage 11 embryos	4434	530/15180	641/15180	-3.0	-2.5	0.83	FALSE
	SRX8174042	ATAC-Seq	Accessible chromatin	Cell line	S2	670	25/15180	55/15180	-3.0	-2.5	0.45	FALSE
	SRX11704566	ATAC-Seq	Accessible chromatin	Adult	Brains	11757	1364/15180	1204/15180	-3.0	-2.5	1.13	TRUE
	SRX12119066	ATAC-Seq	Accessible chromatin	Adult	Photoreceptor neuron	5631	984/15180	847/15180	-3.0	-2.5	1.16	TRUE
	SRX7281008	ATAC-Seq	Accessible chromatin	Larvae	Eye-antennal disc	10103	1260/15180	1106/15180	-3.0	-2.5	1.14	TRUE
	ERX3978751	ATAC-Seq	Accessible chromatin	Embryo	Stage 5 embryos	3829	443/15180	545/15180	-3.0	-2.5	0.81	FALSE
	SRX2612503	ATAC-Seq	Accessible chromatin	Cell line	S2	1539	89/15180	139/15180	-3.0	-2.5	0.64	FALSE
	SRX17473034	ATAC-Seq	Accessible chromatin	Larvae	Fat Body	1609	315/15180	238/15180	-3.0	-2.5	1.32	TRUE
	SRX19549271	ATAC-Seq	Accessible chromatin	Adult	Neurons	927	178/15180	121/15180	-3.0	-2.5	1.47	TRUE
	SRX7572781	ATAC-Seq	Accessible chromatin	Embryo	1-3h embryos	1031	70/15180	115/15180	-3.0	-2.5	0.61	FALSE
	ERX3978772	ATAC-Seq	Accessible chromatin	Embryo	Stage 11 embryos	3111	347/15180	438/15180	-2.9	-2.5	0.79	FALSE
	SRX11704568	ATAC-Seq	Accessible chromatin	Adult	Brains	8743	1060/15180	919/15180	-2.9	-2.5	1.15	TRUE
	SRX7351027	ATAC-Seq	Accessible chromatin	Cell line	S2	1277	60/15180	102/15180	-2.9	-2.4	0.59	FALSE
	SRX4664635	ATAC-Seq	Accessible chromatin	Cell line	S2	2915	177/15180	244/15180	-2.9	-2.4	0.73	FALSE
	SRX12119067	ATAC-Seq	Accessible chromatin	Adult	Photoreceptor neuron	5683	1022/15180	884/15180	-2.9	-2.4	1.16	TRUE
	SRX3032251	ATAC-Seq	Accessible chromatin	Larvae	Eye-antennal disc	4488	581/15180	477/15180	-2.9	-2.4	1.22	TRUE
	SRX4664628	ATAC-Seq	Accessible chromatin	Cell line	S2	2226	115/15180	170/15180	-2.9	-2.4	0.68	FALSE
	SRX7277014	ATAC-Seq	Accessible chromatin	Embryo	Embryos	836	42/15180	78/15180	-2.9	-2.4	0.54	FALSE
	SRX18393583	ATAC-Seq	Accessible chromatin	Embryo	2.5-3h embryos	1994	325/15180	248/15180	-2.9	-2.4	1.31	TRUE
	SRX10089732	ATAC-Seq	Accessible chromatin	Larvae	Imaginal haltere disc	11764	1146/15180	1299/15180	-2.9	-2.4	0.88	FALSE
	SRX25388675	ATAC-Seq	Accessible chromatin	Adult	Midgut	3100	260/15180	338/15180	-2.8	-2.4	0.77	FALSE
	SRX5736449	ATAC-Seq	Accessible chromatin	Embryo	Blastoderm	811	35/15180	68/15180	-2.8	-2.4	0.51	FALSE
	SRX4712921	ATAC-Seq	Accessible chromatin	Embryo	14-17h embryos	7089	1015/15180	880/15180	-2.8	-2.4	1.15	TRUE
	SRX9786716	ATAC-Seq	Accessible chromatin	Adult	Intestinal stem cells	3542	310/15180	394/15180	-2.8	-2.3	0.79	FALSE
	SRX23729715	ATAC-Seq	Accessible chromatin	Adult	Non-clock neurons	4235	789/15180	670/15180	-2.8	-2.3	1.18	TRUE
	SRX7277038	ATAC-Seq	Accessible chromatin	Embryo	Embryos	1155	80/15180	126/15180	-2.8	-2.3	0.63	FALSE
	SRX7277054	ATAC-Seq	Accessible chromatin	Embryo	Embryos	437	9/15180	29/15180	-2.8	-2.3	0.31	FALSE
	SRX11760555	ATAC-Seq	Accessible chromatin	Embryo	Neuroblast	6116	575/15180	685/15180	-2.8	-2.3	0.84	FALSE
	SRX25388669	ATAC-Seq	Accessible chromatin	Adult	Midgut	4845	380/15180	471/15180	-2.8	-2.3	0.81	FALSE
	SRX3032280	ATAC-Seq	Accessible chromatin	Larvae	Eye-antennal disc	9779	1222/15180	1077/15180	-2.7	-2.3	1.13	TRUE
	SRX19743304	ATAC-Seq	Accessible chromatin	Cell line	S2	4233	783/15180	666/15180	-2.7	-2.3	1.18	TRUE
	SRX19743293	ATAC-Seq	Accessible chromatin	Cell line	S2	867	63/15180	104/15180	-2.7	-2.3	0.61	FALSE
	SRX7572783	ATAC-Seq	Accessible chromatin	Embryo	1-3h embryos	1171	87/15180	134/15180	-2.7	-2.3	0.65	FALSE
	ERX3978757	ATAC-Seq	Accessible chromatin	Embryo	Stage 5 embryos	1821	183/15180	248/15180	-2.7	-2.3	0.74	FALSE
	SRX19549268	ATAC-Seq	Accessible chromatin	Adult	Neurons	682	135/15180	88/15180	-2.7	-2.2	1.53	TRUE
	SRX18393589	ATAC-Seq	Accessible chromatin	Embryo	2.5-3h embryos	5908	579/15180	688/15180	-2.7	-2.2	0.84	FALSE
	SRX7351026	ATAC-Seq	Accessible chromatin	Cell line	S2	1322	64/15180	105/15180	-2.7	-2.2	0.61	FALSE
	SRX9263549	ATAC-Seq	Accessible chromatin	Cell line	S2R+	5155	620/15180	732/15180	-2.7	-2.2	0.85	FALSE
	ERX3978725	ATAC-Seq	Accessible chromatin	Embryo	Stage 5 embryos	2506	271/15180	348/15180	-2.7	-2.2	0.78	FALSE
	SRX19743281	ATAC-Seq	Accessible chromatin	Cell line	S2	1835	186/15180	251/15180	-2.7	-2.2	0.74	FALSE
	SRX7572780	ATAC-Seq	Accessible chromatin	Embryo	1-3h embryos	973	69/15180	111/15180	-2.7	-2.2	0.62	FALSE
	SRX19549266	ATAC-Seq	Accessible chromatin	Adult	Neurons	858	160/15180	109/15180	-2.7	-2.2	1.47	TRUE
	SRX12175817	ATAC-Seq	Accessible chromatin	Adult	Photoreceptor neuron	5623	1025/15180	894/15180	-2.7	-2.2	1.15	TRUE
	SRX17155354	ATAC-Seq	Accessible chromatin	Embryo	3h embryos	809	55/15180	93/15180	-2.7	-2.2	0.59	FALSE
	SRX4664637	ATAC-Seq	Accessible chromatin	Cell line	S2	1746	88/15180	134/15180	-2.6	-2.2	0.66	FALSE
	SRX5101712	ATAC-Seq	Accessible chromatin	Cell line	S2	628	43/15180	77/15180	-2.6	-2.2	0.56	FALSE
	SRX3467364	ATAC-Seq	Accessible chromatin	Larvae	Eye-antennal disc	6551	905/15180	783/15180	-2.6	-2.2	1.16	TRUE
	SRX5736451	ATAC-Seq	Accessible chromatin	Embryo	Blastoderm	542	16/15180	39/15180	-2.6	-2.1	0.41	FALSE
	SRX13386238	ATAC-Seq	Accessible chromatin	Adult	Neurons	3721	503/15180	413/15180	-2.6	-2.1	1.22	TRUE
	SRX7277008	ATAC-Seq	Accessible chromatin	Embryo	Embryos	729	36/15180	67/15180	-2.5	-2.1	0.54	FALSE
	SRX7572785	ATAC-Seq	Accessible chromatin	Embryo	1-3h embryos	1998	183/15180	245/15180	-2.5	-2.1	0.75	FALSE
	ERX3978758	ATAC-Seq	Accessible chromatin	Embryo	Stage 13 embryos	6724	1129/15180	996/15180	-2.5	-2.1	1.13	TRUE
	SRX19743280	ATAC-Seq	Accessible chromatin	Cell line	S2	5152	680/15180	792/15180	-2.5	-2.1	0.86	FALSE
	SRX22150277	ATAC-Seq	Accessible chromatin	Cell line	S2	292	13/15180	34/15180	-2.5	-2.1	0.38	FALSE
	SRX23729712	ATAC-Seq	Accessible chromatin	Adult	Non-clock neurons	3880	731/15180	624/15180	-2.5	-2.0	1.17	TRUE
	SRX11760556	ATAC-Seq	Accessible chromatin	Embryo	Neuroblast	5978	550/15180	651/15180	-2.5	-2.0	0.84	FALSE
	SRX17608392	ATAC-Seq	Accessible chromatin	Cell line	Kc167	3690	314/15180	392/15180	-2.5	-2.0	0.80	FALSE
	SRX5101715	ATAC-Seq	Accessible chromatin	Cell line	S2	1173	101/15180	148/15180	-2.5	-2.0	0.68	FALSE
	SRX16982644	ATAC-Seq	Accessible chromatin	Larvae	Imaginal wing disc	6766	954/15180	833/15180	-2.5	-2.0	1.15	TRUE
	SRX7351025	ATAC-Seq	Accessible chromatin	Cell line	S2	1489	88/15180	132/15180	-2.5	-2.0	0.67	FALSE
	SRX11760560	ATAC-Seq	Accessible chromatin	Embryo	Neuroblast	2919	242/15180	310/15180	-2.4	-2.0	0.78	FALSE
	SRX8622117	ATAC-Seq	Accessible chromatin	Embryo	Embryos	1021	147/15180	101/15180	-2.4	-2.0	1.46	TRUE
	SRX10089734	ATAC-Seq	Accessible chromatin	Larvae	Imaginal wing disc	10136	985/15180	1113/15180	-2.4	-2.0	0.88	FALSE
	SRX11760561	ATAC-Seq	Accessible chromatin	Embryo	Neuroblast	3983	340/15180	419/15180	-2.4	-1.9	0.81	FALSE
	SRX14868928	ATAC-Seq	Accessible chromatin	Embryo	14-17h embryos	464	11/15180	30/15180	-2.4	-1.9	0.37	FALSE
	SRX7192192	ATAC-Seq	Accessible chromatin	Larvae	Imaginal wing disc	8382	882/15180	1003/15180	-2.4	-1.9	0.88	FALSE
	SRX20000259	ATAC-Seq	Accessible chromatin	Adult	Germ cells	7425	795/15180	910/15180	-2.3	-1.9	0.87	FALSE
	SRX6817535	ATAC-Seq	Accessible chromatin	Embryo	3h embryos	1279	94/15180	138/15180	-2.3	-1.9	0.68	FALSE
	SRX21237842	ATAC-Seq	Accessible chromatin	Cell line	Kc	7368	835/15180	725/15180	-2.3	-1.9	1.15	TRUE
	SRX7277036	ATAC-Seq	Accessible chromatin	Embryo	Embryos	2489	230/15180	295/15180	-2.3	-1.9	0.78	FALSE
	SRX12175821	ATAC-Seq	Accessible chromatin	Adult	Photoreceptor neuron	6240	1103/15180	978/15180	-2.3	-1.9	1.13	TRUE
	SRX19743292	ATAC-Seq	Accessible chromatin	Cell line	S2	1290	112/15180	159/15180	-2.3	-1.9	0.70	FALSE
	SRX5101711	ATAC-Seq	Accessible chromatin	Cell line	S2	990	83/15180	124/15180	-2.3	-1.9	0.67	FALSE
	SRX7277021	ATAC-Seq	Accessible chromatin	Embryo	Embryos	1080	74/15180	113/15180	-2.3	-1.9	0.65	FALSE
	SRX9717950	ATAC-Seq	Accessible chromatin	Adult	Brains	670	16/15180	37/15180	-2.3	-1.8	0.43	FALSE
	SRX15312090	ATAC-Seq	Accessible chromatin	Larvae	Imaginal wing disc	12905	1317/15180	1457/15180	-2.3	-1.8	0.90	FALSE
	ERX3978783	ATAC-Seq	Accessible chromatin	Embryo	Stage 13 embryos	5535	690/15180	795/15180	-2.2	-1.8	0.87	FALSE
	SRX3426798	ATAC-Seq	Accessible chromatin	Adult	Brains	11497	1379/15180	1243/15180	-2.2	-1.8	1.11	TRUE
	SRX8622118	ATAC-Seq	Accessible chromatin	Embryo	Embryos	624	48/15180	80/15180	-2.2	-1.8	0.60	FALSE
	ERX3978731	ATAC-Seq	Accessible chromatin	Embryo	Stage 5 embryos	1568	154/15180	207/15180	-2.2	-1.8	0.74	FALSE
	SRX8755940	ATAC-Seq	Accessible chromatin	Larvae	Neurons	7957	919/15180	807/15180	-2.2	-1.8	1.14	TRUE
	SRX8755936	ATAC-Seq	Accessible chromatin	Larvae	Neurons	7391	856/15180	748/15180	-2.2	-1.8	1.14	TRUE
	SRX4664634	ATAC-Seq	Accessible chromatin	Cell line	S2	2418	150/15180	202/15180	-2.2	-1.8	0.74	FALSE
	SRX19743269	ATAC-Seq	Accessible chromatin	Cell line	S2	3693	621/15180	529/15180	-2.2	-1.8	1.17	TRUE
	SRX7277053	ATAC-Seq	Accessible chromatin	Embryo	Embryos	551	17/15180	38/15180	-2.2	-1.8	0.45	FALSE
	SRX10089731	ATAC-Seq	Accessible chromatin	Larvae	Imaginal haltere disc	10559	1077/15180	1203/15180	-2.2	-1.8	0.90	FALSE
	SRX7277051	ATAC-Seq	Accessible chromatin	Embryo	Embryos	514	15/15180	35/15180	-2.2	-1.8	0.43	FALSE
	SRX9304584	ATAC-Seq	Accessible chromatin	Adult	Neurons	6597	773/15180	672/15180	-2.2	-1.7	1.15	TRUE
	SRX19549264	ATAC-Seq	Accessible chromatin	Adult	Neurons	765	132/15180	91/15180	-2.2	-1.7	1.45	TRUE
	ERX3978770	ATAC-Seq	Accessible chromatin	Embryo	Stage 5 embryos	1690	177/15180	232/15180	-2.1	-1.7	0.76	FALSE
	SRX3032252	ATAC-Seq	Accessible chromatin	Larvae	Imaginal wing disc	4122	506/15180	425/15180	-2.1	-1.7	1.19	TRUE
	SRX13305310	ATAC-Seq	Accessible chromatin	Embryo	0-20h embryos	95	0/15180	8/15180	-2.1	-1.7	0.00	FALSE
	SRX13305311	ATAC-Seq	Accessible chromatin	Embryo	0-20h embryos	97	0/15180	8/15180	-2.1	-1.7	0.00	FALSE
	SRX16982641	ATAC-Seq	Accessible chromatin	Larvae	Imaginal wing disc	11625	1564/15180	1425/15180	-2.1	-1.7	1.10	TRUE
	SRX7277049	ATAC-Seq	Accessible chromatin	Embryo	Embryos	541	14/15180	33/15180	-2.1	-1.7	0.42	FALSE
	SRX10089733	ATAC-Seq	Accessible chromatin	Larvae	Imaginal wing disc	10446	1012/15180	1131/15180	-2.1	-1.7	0.89	FALSE
	SRX21237845	ATAC-Seq	Accessible chromatin	Cell line	Kc	12942	1395/15180	1264/15180	-2.1	-1.7	1.10	TRUE
	SRX7277012	ATAC-Seq	Accessible chromatin	Embryo	Embryos	976	71/15180	107/15180	-2.1	-1.7	0.66	FALSE
	SRX11704567	ATAC-Seq	Accessible chromatin	Adult	Brains	14216	1572/15180	1434/15180	-2.1	-1.7	1.10	TRUE
	SRX7277033	ATAC-Seq	Accessible chromatin	Embryo	Embryos	1995	179/15180	233/15180	-2.1	-1.7	0.77	FALSE
	SRX17155366	ATAC-Seq	Accessible chromatin	Embryo	5h embryos	3119	504/15180	425/15180	-2.0	-1.6	1.19	TRUE
	SRX7806727	ATAC-Seq	Accessible chromatin	Adult	Testis	2004	302/15180	241/15180	-2.0	-1.6	1.25	TRUE
	SRX3032286	ATAC-Seq	Accessible chromatin	Larvae	Eye-antennal disc	10856	1096/15180	1217/15180	-2.0	-1.6	0.90	FALSE
	SRX19743300	ATAC-Seq	Accessible chromatin	Cell line	S2	3786	674/15180	583/15180	-2.0	-1.6	1.16	TRUE
	SRX9304586	ATAC-Seq	Accessible chromatin	Adult	Neurons	8483	948/15180	841/15180	-2.0	-1.6	1.13	TRUE
	SRX17155371	ATAC-Seq	Accessible chromatin	Embryo	3h embryos	781	53/15180	84/15180	-2.0	-1.6	0.63	FALSE
	SRX9910782	ATAC-Seq	Accessible chromatin	Embryo	2-2.5h embryos	725	53/15180	84/15180	-2.0	-1.6	0.63	FALSE
	SRX18393571	ATAC-Seq	Accessible chromatin	Embryo	2.5-3h embryos	4200	410/15180	487/15180	-2.0	-1.6	0.84	FALSE
	SRX11704595	ATAC-Seq	Accessible chromatin	Adult	Brains	11944	1427/15180	1298/15180	-2.0	-1.6	1.10	TRUE
	SRX4712920	ATAC-Seq	Accessible chromatin	Embryo	14-17h embryos	6912	948/15180	842/15180	-2.0	-1.6	1.13	TRUE
	SRX17155358	ATAC-Seq	Accessible chromatin	Embryo	5h embryos	3356	561/15180	479/15180	-2.0	-1.6	1.17	TRUE
	SRX8755937	ATAC-Seq	Accessible chromatin	Larvae	Neurons	9773	1098/15180	985/15180	-2.0	-1.6	1.11	TRUE
	SRX20741513	ATAC-Seq	Accessible chromatin	Adult	Intestines	4064	553/15180	640/15180	-2.0	-1.6	0.86	FALSE
	SRX2612501	ATAC-Seq	Accessible chromatin	Cell line	S2	1438	83/15180	120/15180	-2.0	-1.6	0.69	FALSE
	SRX9910786	ATAC-Seq	Accessible chromatin	Embryo	2-2.5h embryos	1181	111/15180	153/15180	-2.0	-1.6	0.73	FALSE
	SRX4664626	ATAC-Seq	Accessible chromatin	Cell line	Kc167	2178	150/15180	198/15180	-2.0	-1.6	0.76	FALSE
	ERX3978778	ATAC-Seq	Accessible chromatin	Embryo	Stage 5 embryos	2610	294/15180	359/15180	-1.9	-1.6	0.82	FALSE
	SRX21237843	ATAC-Seq	Accessible chromatin	Cell line	Kc	9676	1051/15180	941/15180	-1.9	-1.6	1.12	TRUE
	SRX7351030	ATAC-Seq	Accessible chromatin	Cell line	S2	1485	101/15180	141/15180	-1.9	-1.6	0.72	FALSE
	SRX12027410	ATAC-Seq	Accessible chromatin	Adult	Gut	100	1/15180	10/15180	-1.9	-1.6	0.10	FALSE
	SRX3032256	ATAC-Seq	Accessible chromatin	Larvae	Imaginal wing disc	2623	347/15180	284/15180	-1.9	-1.5	1.22	TRUE
	SRX4664623	ATAC-Seq	Accessible chromatin	Cell line	Kc167	2062	110/15180	151/15180	-1.9	-1.5	0.73	FALSE
	SRX7192197	ATAC-Seq	Accessible chromatin	Larvae	Imaginal wing disc	7901	1190/15180	1075/15180	-1.9	-1.5	1.11	TRUE
	SRX4664625	ATAC-Seq	Accessible chromatin	Cell line	Kc167	2159	129/15180	173/15180	-1.9	-1.5	0.75	FALSE
	SRX9910790	ATAC-Seq	Accessible chromatin	Embryo	2-2.5h embryos	649	38/15180	64/15180	-1.9	-1.5	0.59	FALSE
	SRX4664624	ATAC-Seq	Accessible chromatin	Cell line	Kc167	2063	123/15180	166/15180	-1.9	-1.5	0.74	FALSE
	SRX17155352	ATAC-Seq	Accessible chromatin	Embryo	3h embryos	1729	165/15180	214/15180	-1.9	-1.5	0.77	FALSE
	SRX19323550	ATAC-Seq	Accessible chromatin	Adult	Intestines	2511	165/15180	214/15180	-1.9	-1.5	0.77	FALSE
	SRX15392572	ATAC-Seq	Accessible chromatin	Embryo	4.5-5h embryos	416	15/15180	33/15180	-1.9	-1.5	0.45	FALSE
	SRX19743277	ATAC-Seq	Accessible chromatin	Cell line	S2	1260	124/15180	167/15180	-1.9	-1.5	0.74	FALSE
	SRX8755939	ATAC-Seq	Accessible chromatin	Larvae	Neurons	7582	872/15180	774/15180	-1.9	-1.5	1.13	TRUE
	SRX3032283	ATAC-Seq	Accessible chromatin	Larvae	Eye-antennal disc	9477	1200/15180	1086/15180	-1.9	-1.5	1.10	TRUE
	SRX3467367	ATAC-Seq	Accessible chromatin	Larvae	Eye-antennal disc	7081	949/15180	847/15180	-1.9	-1.5	1.12	TRUE
	ERX3978752	ATAC-Seq	Accessible chromatin	Embryo	Stage 11 embryos	3197	371/15180	441/15180	-1.9	-1.5	0.84	FALSE
	SRX7277037	ATAC-Seq	Accessible chromatin	Embryo	Embryos	1970	179/15180	229/15180	-1.8	-1.5	0.78	FALSE
	SRX10089735	ATAC-Seq	Accessible chromatin	Larvae	Imaginal wing disc	11652	1169/15180	1286/15180	-1.8	-1.5	0.91	FALSE
	SRX9103833	ATAC-Seq	Accessible chromatin	Adult	Intestinal stem cells	3607	309/15180	373/15180	-1.8	-1.5	0.83	FALSE
	SRX7277011	ATAC-Seq	Accessible chromatin	Embryo	Embryos	855	61/15180	92/15180	-1.8	-1.5	0.66	FALSE
	SRX7281011	ATAC-Seq	Accessible chromatin	Larvae	Eye-antennal disc	8164	810/15180	909/15180	-1.8	-1.5	0.89	FALSE
	SRX12175820	ATAC-Seq	Accessible chromatin	Adult	Photoreceptor neuron	6673	1160/15180	1049/15180	-1.8	-1.5	1.11	TRUE
	SRX7281010	ATAC-Seq	Accessible chromatin	Larvae	Eye-antennal disc	7689	760/15180	856/15180	-1.8	-1.5	0.89	FALSE
	SRX7277057	ATAC-Seq	Accessible chromatin	Embryo	Embryos	743	37/15180	62/15180	-1.8	-1.5	0.60	FALSE
	SRX7282925	ATAC-Seq	Accessible chromatin	Larvae	Eye-antennal disc	2447	335/15180	275/15180	-1.8	-1.4	1.22	TRUE
	SRX13386237	ATAC-Seq	Accessible chromatin	Adult	Neurons	5548	764/15180	674/15180	-1.8	-1.4	1.13	TRUE
	SRX17029219	ATAC-Seq	Accessible chromatin	Cell line	S2	1099	84/15180	119/15180	-1.8	-1.4	0.71	FALSE
	SRX8556254	ATAC-Seq	Accessible chromatin	Embryo	0-2h embryos	1403	185/15180	141/15180	-1.8	-1.4	1.31	TRUE
	SRX19323545	ATAC-Seq	Accessible chromatin	Adult	Intestines	1443	74/15180	107/15180	-1.8	-1.4	0.69	FALSE
	ERX3978749	ATAC-Seq	Accessible chromatin	Embryo	Stage 11 embryos	3923	453/15180	527/15180	-1.8	-1.4	0.86	FALSE
	SRX7192189	ATAC-Seq	Accessible chromatin	Larvae	Imaginal wing disc	618	85/15180	56/15180	-1.7	-1.4	1.52	TRUE
	SRX9217373	ATAC-Seq	Accessible chromatin	Larvae	Eye-antennal disc	8826	751/15180	844/15180	-1.7	-1.4	0.89	FALSE
	SRX8755943	ATAC-Seq	Accessible chromatin	Pupae	Pupal neurons	8496	966/15180	867/15180	-1.7	-1.4	1.11	TRUE
	SRX19758134	ATAC-Seq	Accessible chromatin	Cell line	S2	2491	178/15180	226/15180	-1.7	-1.4	0.79	FALSE
	SRX2661686	ATAC-Seq	Accessible chromatin	Larvae	3rd instar	11285	957/15180	1060/15180	-1.7	-1.4	0.90	FALSE
	SRX19743268	ATAC-Seq	Accessible chromatin	Cell line	S2	3107	511/15180	439/15180	-1.7	-1.4	1.16	TRUE
	SRX14868926	ATAC-Seq	Accessible chromatin	Embryo	14-17h embryos	2122	258/15180	207/15180	-1.7	-1.4	1.25	TRUE
	SRX4712926	ATAC-Seq	Accessible chromatin	Embryo	14-17h embryos	2122	258/15180	207/15180	-1.7	-1.4	1.25	TRUE
	SRX9304580	ATAC-Seq	Accessible chromatin	Adult	Neurons	6682	756/15180	669/15180	-1.7	-1.4	1.13	TRUE
	SRX4664631	ATAC-Seq	Accessible chromatin	Cell line	S2	1872	96/15180	132/15180	-1.7	-1.4	0.73	FALSE
	SRX16982648	ATAC-Seq	Accessible chromatin	Larvae	Imaginal wing disc	11952	1564/15180	1442/15180	-1.7	-1.4	1.08	TRUE
	SRX7277055	ATAC-Seq	Accessible chromatin	Embryo	Embryos	523	21/15180	40/15180	-1.7	-1.3	0.53	FALSE
	SRX7282944	ATAC-Seq	Accessible chromatin	Larvae	Eye-antennal disc	15308	1556/15180	1681/15180	-1.7	-1.3	0.93	FALSE
	SRX7192199	ATAC-Seq	Accessible chromatin	Larvae	Imaginal wing disc	11670	1138/15180	1247/15180	-1.7	-1.3	0.91	FALSE
	SRX22150276	ATAC-Seq	Accessible chromatin	Cell line	S2	105	3/15180	13/15180	-1.7	-1.3	0.23	FALSE
	SRX17155353	ATAC-Seq	Accessible chromatin	Embryo	3h embryos	1154	99/15180	135/15180	-1.7	-1.3	0.73	FALSE
	ERX3978748	ATAC-Seq	Accessible chromatin	Embryo	Stage 13 embryos	2744	318/15180	379/15180	-1.7	-1.3	0.84	FALSE
	SRX7281021	ATAC-Seq	Accessible chromatin	Larvae	Eye-antennal disc	11460	1143/15180	1252/15180	-1.7	-1.3	0.91	FALSE
	SRX5736452	ATAC-Seq	Accessible chromatin	Embryo	Blastoderm	2070	200/15180	249/15180	-1.7	-1.3	0.80	FALSE
	SRX8755941	ATAC-Seq	Accessible chromatin	Pupae	Pupal neurons	7832	887/15180	795/15180	-1.6	-1.3	1.12	TRUE
	SRX7277034	ATAC-Seq	Accessible chromatin	Embryo	Embryos	1283	101/15180	137/15180	-1.6	-1.3	0.74	FALSE
	SRX3032284	ATAC-Seq	Accessible chromatin	Larvae	Eye-antennal disc	12039	1378/15180	1265/15180	-1.6	-1.3	1.09	TRUE
	SRX19549265	ATAC-Seq	Accessible chromatin	Adult	Neurons	639	97/15180	67/15180	-1.6	-1.3	1.45	TRUE
	SRX7281019	ATAC-Seq	Accessible chromatin	Larvae	Eye-antennal disc	5942	594/15180	674/15180	-1.6	-1.3	0.88	FALSE
	SRX19743262	ATAC-Seq	Accessible chromatin	Cell line	S2	3091	367/15180	431/15180	-1.6	-1.3	0.85	FALSE
	SRX8491213	ATAC-Seq	Accessible chromatin	Cell line	S2	3091	367/15180	431/15180	-1.6	-1.3	0.85	FALSE
	SRX7277056	ATAC-Seq	Accessible chromatin	Embryo	Embryos	873	49/15180	75/15180	-1.6	-1.3	0.65	FALSE
	SRX10089736	ATAC-Seq	Accessible chromatin	Larvae	Imaginal wing disc	10684	1105/15180	1210/15180	-1.6	-1.3	0.91	FALSE
	SRX7277013	ATAC-Seq	Accessible chromatin	Embryo	Embryos	761	45/15180	70/15180	-1.6	-1.3	0.64	FALSE
	SRX7277020	ATAC-Seq	Accessible chromatin	Embryo	Embryos	1041	81/15180	113/15180	-1.6	-1.3	0.72	FALSE
	SRX8755935	ATAC-Seq	Accessible chromatin	Larvae	Neurons	7270	833/15180	746/15180	-1.6	-1.3	1.12	TRUE
	SRX15392573	ATAC-Seq	Accessible chromatin	Embryo	4.5-5h embryos	2969	285/15180	341/15180	-1.6	-1.3	0.84	FALSE
	SRX7281025	ATAC-Seq	Accessible chromatin	Larvae	Eye-antennal disc	13477	1577/15180	1461/15180	-1.6	-1.2	1.08	TRUE
	ERX3978779	ATAC-Seq	Accessible chromatin	Embryo	Stage 11 embryos	4885	624/15180	703/15180	-1.5	-1.2	0.89	FALSE
	SRX16982639	ATAC-Seq	Accessible chromatin	Larvae	Imaginal wing disc	13172	1654/15180	1536/15180	-1.5	-1.2	1.08	TRUE
	SRX9304582	ATAC-Seq	Accessible chromatin	Adult	Neurons	9056	966/15180	874/15180	-1.5	-1.2	1.11	TRUE
	SRX7277032	ATAC-Seq	Accessible chromatin	Embryo	Embryos	1774	157/15180	199/15180	-1.5	-1.2	0.79	FALSE
	SRX15392580	ATAC-Seq	Accessible chromatin	Embryo	5.5-6h embryos	480	16/15180	32/15180	-1.5	-1.2	0.50	FALSE
	SRX7192193	ATAC-Seq	Accessible chromatin	Larvae	Imaginal wing disc	6382	614/15180	692/15180	-1.5	-1.2	0.89	FALSE
	SRX25388676	ATAC-Seq	Accessible chromatin	Adult	Midgut	2343	204/15180	251/15180	-1.5	-1.2	0.81	FALSE
	SRX7281020	ATAC-Seq	Accessible chromatin	Larvae	Eye-antennal disc	14602	1454/15180	1568/15180	-1.5	-1.2	0.93	FALSE
	SRX20000258	ATAC-Seq	Accessible chromatin	Adult	Germ cells	7416	811/15180	899/15180	-1.5	-1.2	0.90	FALSE
	SRX3032285	ATAC-Seq	Accessible chromatin	Larvae	Eye-antennal disc	9213	1109/15180	1012/15180	-1.5	-1.2	1.10	TRUE
	SRX17608395	ATAC-Seq	Accessible chromatin	Cell line	Kc167	2565	218/15180	266/15180	-1.5	-1.2	0.82	FALSE
	SRX13305238	ATAC-Seq	Accessible chromatin	Embryo	0-20h embryos	82	0/15180	6/15180	-1.5	-1.2	0.00	FALSE
	SRX13305239	ATAC-Seq	Accessible chromatin	Embryo	0-20h embryos	81	0/15180	6/15180	-1.5	-1.2	0.00	FALSE
	SRX13305240	ATAC-Seq	Accessible chromatin	Embryo	0-20h embryos	82	0/15180	6/15180	-1.5	-1.2	0.00	FALSE
	SRX13305241	ATAC-Seq	Accessible chromatin	Embryo	0-20h embryos	80	0/15180	6/15180	-1.5	-1.2	0.00	FALSE
	SRX13305275	ATAC-Seq	Accessible chromatin	Embryo	0-20h embryos	80	0/15180	6/15180	-1.5	-1.2	0.00	FALSE
	SRX13305276	ATAC-Seq	Accessible chromatin	Embryo	0-20h embryos	80	0/15180	6/15180	-1.5	-1.2	0.00	FALSE
	SRX13305277	ATAC-Seq	Accessible chromatin	Embryo	0-20h embryos	78	0/15180	6/15180	-1.5	-1.2	0.00	FALSE
	SRX7282765	ATAC-Seq	Accessible chromatin	Larvae	Eye-antennal disc	82	0/15180	6/15180	-1.5	-1.2	0.00	FALSE
	SRX10089737	ATAC-Seq	Accessible chromatin	Larvae	Imaginal haltere disc	9235	870/15180	960/15180	-1.5	-1.2	0.91	FALSE
	ERX3978759	ATAC-Seq	Accessible chromatin	Embryo	Stage 5 embryos	2889	336/15180	394/15180	-1.5	-1.2	0.85	FALSE
	SRX14868941	ATAC-Seq	Accessible chromatin	Embryo	17-20h embryos	469	17/15180	33/15180	-1.5	-1.2	0.52	FALSE
	SRX8755938	ATAC-Seq	Accessible chromatin	Larvae	Neurons	9132	1016/15180	924/15180	-1.5	-1.2	1.10	TRUE
	SRX17155368	ATAC-Seq	Accessible chromatin	Embryo	5h embryos	3746	613/15180	541/15180	-1.5	-1.2	1.13	TRUE
	SRX7806734	ATAC-Seq	Accessible chromatin	Adult	Testis	683	95/15180	67/15180	-1.5	-1.2	1.42	TRUE
	SRX5736450	ATAC-Seq	Accessible chromatin	Embryo	Blastoderm	1447	98/15180	131/15180	-1.5	-1.2	0.75	FALSE
	SRX11760563	ATAC-Seq	Accessible chromatin	Embryo	Neuroblast	1590	129/15180	166/15180	-1.5	-1.1	0.78	FALSE
	SRX19549273	ATAC-Seq	Accessible chromatin	Adult	Neurons	859	84/15180	58/15180	-1.5	-1.1	1.45	TRUE
	SRX3104579	ATAC-Seq	Accessible chromatin	Larvae	Imaginal wing disc	9860	1378/15180	1274/15180	-1.4	-1.1	1.08	TRUE
	SRX9304585	ATAC-Seq	Accessible chromatin	Adult	Neurons	6016	697/15180	622/15180	-1.4	-1.1	1.12	TRUE
	SRX4664620	ATAC-Seq	Accessible chromatin	Cell line	Kc167	2055	149/15180	188/15180	-1.4	-1.1	0.79	FALSE
	SRX3032291	ATAC-Seq	Accessible chromatin	Larvae	Eye-antennal disc	7909	779/15180	862/15180	-1.4	-1.1	0.90	FALSE
	SRX10089729	ATAC-Seq	Accessible chromatin	Larvae	Imaginal haltere disc	9175	915/15180	1004/15180	-1.4	-1.1	0.91	FALSE
	SRX6817531	ATAC-Seq	Accessible chromatin	Embryo	3h embryos	2306	375/15180	320/15180	-1.4	-1.1	1.17	TRUE
	SRX17155370	ATAC-Seq	Accessible chromatin	Embryo	3h embryos	1094	97/15180	129/15180	-1.4	-1.1	0.75	FALSE
	SRX10089728	ATAC-Seq	Accessible chromatin	Larvae	Imaginal haltere disc	9670	944/15180	1034/15180	-1.4	-1.1	0.91	FALSE
	SRX13305312	ATAC-Seq	Accessible chromatin	Embryo	0-20h embryos	107	1/15180	8/15180	-1.4	-1.1	0.12	FALSE
	ERX3978784	ATAC-Seq	Accessible chromatin	Embryo	Stage 13 embryos	6683	882/15180	969/15180	-1.4	-1.1	0.91	FALSE
	SRX4517988	ATAC-Seq	Accessible chromatin	Embryo	Blastoderm	5542	693/15180	619/15180	-1.4	-1.1	1.12	TRUE
	SRX18393572	ATAC-Seq	Accessible chromatin	Embryo	2.5-3h embryos	2361	211/15180	256/15180	-1.4	-1.1	0.82	FALSE
	SRX6817536	ATAC-Seq	Accessible chromatin	Embryo	3h embryos	895	74/15180	102/15180	-1.4	-1.1	0.73	FALSE
	SRX3032270	ATAC-Seq	Accessible chromatin	Larvae	Eye-antennal disc	12838	1435/15180	1332/15180	-1.4	-1.1	1.08	TRUE
	SRX7281023	ATAC-Seq	Accessible chromatin	Larvae	Eye-antennal disc	6259	638/15180	712/15180	-1.4	-1.1	0.90	FALSE
	ERX3978727	ATAC-Seq	Accessible chromatin	Embryo	Stage 5 embryos	2526	296/15180	348/15180	-1.4	-1.1	0.85	FALSE
	SRX15392589	ATAC-Seq	Accessible chromatin	Embryo	6.5-7h embryos	3058	395/15180	340/15180	-1.4	-1.1	1.16	TRUE
	SRX19743273	ATAC-Seq	Accessible chromatin	Cell line	S2	2079	209/15180	253/15180	-1.4	-1.1	0.83	FALSE
	SRX9304587	ATAC-Seq	Accessible chromatin	Adult	Neurons	6817	768/15180	692/15180	-1.4	-1.1	1.11	TRUE
	SRX6817529	ATAC-Seq	Accessible chromatin	Embryo	3h embryos	1389	119/15180	153/15180	-1.4	-1.1	0.78	FALSE
	SRX17155372	ATAC-Seq	Accessible chromatin	Embryo	4h embryos	2974	475/15180	415/15180	-1.4	-1.1	1.14	TRUE
	SRX8755944	ATAC-Seq	Accessible chromatin	Pupae	Pupal neurons	9983	1104/15180	1014/15180	-1.3	-1.1	1.09	TRUE
	SRX16982642	ATAC-Seq	Accessible chromatin	Larvae	Imaginal wing disc	5279	694/15180	622/15180	-1.3	-1.1	1.12	TRUE
	SRX9786720	ATAC-Seq	Accessible chromatin	Adult	Intestinal stem cells	2171	194/15180	236/15180	-1.3	-1.0	0.82	FALSE
	ERX3978782	ATAC-Seq	Accessible chromatin	Embryo	Stage 5 embryos	3758	472/15180	535/15180	-1.3	-1.0	0.88	FALSE
	SRX15392586	ATAC-Seq	Accessible chromatin	Embryo	6.5-7h embryos	610	28/15180	46/15180	-1.3	-1.0	0.61	FALSE
	SRX18393573	ATAC-Seq	Accessible chromatin	Embryo	2.5-3h embryos	5637	578/15180	647/15180	-1.3	-1.0	0.89	FALSE
	SRX19743285	ATAC-Seq	Accessible chromatin	Cell line	S2	5043	694/15180	769/15180	-1.3	-1.0	0.90	FALSE
	SRX4517991	ATAC-Seq	Accessible chromatin	Embryo	Blastoderm	576	80/15180	56/15180	-1.3	-1.0	1.43	TRUE
	SRX19743267	ATAC-Seq	Accessible chromatin	Cell line	S2	2297	366/15180	314/15180	-1.3	-1.0	1.17	TRUE
	SRX8622125	ATAC-Seq	Accessible chromatin	Embryo	Embryos	1995	326/15180	277/15180	-1.3	-1.0	1.18	TRUE
	SRX10089730	ATAC-Seq	Accessible chromatin	Larvae	Imaginal haltere disc	9528	932/15180	1017/15180	-1.3	-1.0	0.92	FALSE
	SRX19549262	ATAC-Seq	Accessible chromatin	Adult	Adult body	296	10/15180	22/15180	-1.3	-1.0	0.45	FALSE
	SRX19743286	ATAC-Seq	Accessible chromatin	Cell line	S2	6577	1161/15180	1071/15180	-1.3	-1.0	1.08	TRUE
	ERX3978774	ATAC-Seq	Accessible chromatin	Embryo	Stage 13 embryos	6084	804/15180	883/15180	-1.3	-1.0	0.91	FALSE
	SRX9217372	ATAC-Seq	Accessible chromatin	Larvae	Eye-antennal disc	11220	946/15180	1031/15180	-1.3	-1.0	0.92	FALSE
	SRX9910788	ATAC-Seq	Accessible chromatin	Embryo	2-2.5h embryos	630	48/15180	70/15180	-1.3	-1.0	0.69	FALSE
	SRX19743276	ATAC-Seq	Accessible chromatin	Cell line	S2	1271	131/15180	165/15180	-1.3	-1.0	0.79	FALSE
	SRX19014540	ATAC-Seq	Accessible chromatin	Pupae	Wing	13896	1252/15180	1347/15180	-1.3	-1.0	0.93	FALSE
	SRX18393577	ATAC-Seq	Accessible chromatin	Embryo	1.5-2h embryos	1001	132/15180	102/15180	-1.2	-1.0	1.29	TRUE
	SRX3104592	ATAC-Seq	Accessible chromatin	Larvae	Imaginal wing disc	9766	1056/15180	1143/15180	-1.2	-1.0	0.92	FALSE
	SRX19743270	ATAC-Seq	Accessible chromatin	Cell line	S2	5094	790/15180	717/15180	-1.2	-1.0	1.10	TRUE
	SRX3032253	ATAC-Seq	Accessible chromatin	Larvae	Eye-antennal disc	4213	493/15180	435/15180	-1.2	-1.0	1.13	TRUE
	SRX20000261	ATAC-Seq	Accessible chromatin	Adult	Germ cells	7621	834/15180	912/15180	-1.2	-1.0	0.91	FALSE
	SRX3032264	ATAC-Seq	Accessible chromatin	Larvae	Eye-antennal disc	9830	1015/15180	1100/15180	-1.2	-1.0	0.92	FALSE
	SRX14868946	ATAC-Seq	Accessible chromatin	Embryo	14-17h embryos	3223	446/15180	391/15180	-1.2	-1.0	1.14	TRUE
	SRX18393564	ATAC-Seq	Accessible chromatin	Embryo	1-1.5h embryos	2866	266/15180	312/15180	-1.2	-1.0	0.85	FALSE
	SRX24218447	ATAC-Seq	Accessible chromatin	Embryo	Mitotic cycle 14	312	14/15180	27/15180	-1.2	-1.0	0.52	FALSE
	SRX8174041	ATAC-Seq	Accessible chromatin	Cell line	S2	1361	105/15180	135/15180	-1.2	-0.9	0.78	FALSE
	SRX7281013	ATAC-Seq	Accessible chromatin	Larvae	Eye-antennal disc	15707	1574/15180	1676/15180	-1.2	-0.9	0.94	FALSE
	SRX6817540	ATAC-Seq	Accessible chromatin	Embryo	7-10h embryos	1099	47/15180	68/15180	-1.2	-0.9	0.69	FALSE
	SRX11760554	ATAC-Seq	Accessible chromatin	Embryo	Neuroblast	4719	454/15180	512/15180	-1.2	-0.9	0.89	FALSE
	SRX9786721	ATAC-Seq	Accessible chromatin	Adult	Intestinal stem cells	870	53/15180	75/15180	-1.2	-0.9	0.71	FALSE
	SRX13305274	ATAC-Seq	Accessible chromatin	Embryo	0-20h embryos	75	0/15180	5/15180	-1.2	-0.9	0.00	FALSE
	SRX22150278	ATAC-Seq	Accessible chromatin	Cell line	S2	43	0/15180	5/15180	-1.2	-0.9	0.00	FALSE
	SRX7282531	ATAC-Seq	Accessible chromatin	Larvae	Eye-antennal disc	64	0/15180	5/15180	-1.2	-0.9	0.00	FALSE
	SRX7277010	ATAC-Seq	Accessible chromatin	Embryo	Embryos	543	33/15180	51/15180	-1.2	-0.9	0.65	FALSE
	SRX12027412	ATAC-Seq	Accessible chromatin	Adult	Gut	150	5/15180	14/15180	-1.2	-0.9	0.36	FALSE
	SRX20741517	ATAC-Seq	Accessible chromatin	Adult	Intestines	2020	241/15180	284/15180	-1.2	-0.9	0.85	FALSE
	SRX20000251	ATAC-Seq	Accessible chromatin	Adult	Germ cells	9679	1278/15180	1189/15180	-1.2	-0.9	1.07	TRUE
	SRX3032271	ATAC-Seq	Accessible chromatin	Larvae	Eye-antennal disc	8566	885/15180	963/15180	-1.2	-0.9	0.92	FALSE
	SRX9910783	ATAC-Seq	Accessible chromatin	Embryo	2-2.5h embryos	1212	118/15180	149/15180	-1.2	-0.9	0.79	FALSE
	SRX14868942	ATAC-Seq	Accessible chromatin	Embryo	17-20h embryos	422	15/15180	28/15180	-1.2	-0.9	0.54	FALSE
	ERX3978773	ATAC-Seq	Accessible chromatin	Embryo	Stage 13 embryos	7558	1181/15180	1096/15180	-1.2	-0.9	1.08	TRUE
	SRX7192198	ATAC-Seq	Accessible chromatin	Larvae	Imaginal wing disc	11295	1241/15180	1330/15180	-1.2	-0.9	0.93	FALSE
	SRX11704594	ATAC-Seq	Accessible chromatin	Adult	Brains	13126	1528/15180	1434/15180	-1.1	-0.9	1.07	TRUE
	SRX7806726	ATAC-Seq	Accessible chromatin	Adult	Testis	1336	188/15180	154/15180	-1.1	-0.9	1.22	TRUE
	SRX19743290	ATAC-Seq	Accessible chromatin	Cell line	S2	1707	186/15180	223/15180	-1.1	-0.9	0.83	FALSE
	SRX17155369	ATAC-Seq	Accessible chromatin	Embryo	3h embryos	1914	210/15180	249/15180	-1.1	-0.9	0.84	FALSE
	SRX7281003	ATAC-Seq	Accessible chromatin	Larvae	Eye-antennal disc	10913	1279/15180	1193/15180	-1.1	-0.9	1.07	TRUE
	SRX22150279	ATAC-Seq	Accessible chromatin	Cell line	S2	148	8/15180	18/15180	-1.1	-0.9	0.44	FALSE
	SRX11760557	ATAC-Seq	Accessible chromatin	Embryo	Neuroblast	6569	652/15180	717/15180	-1.1	-0.9	0.91	FALSE
	SRX7351029	ATAC-Seq	Accessible chromatin	Cell line	S2	925	60/15180	82/15180	-1.1	-0.9	0.73	FALSE
	SRX19549272	ATAC-Seq	Accessible chromatin	Adult	Neurons	702	62/15180	43/15180	-1.1	-0.9	1.44	TRUE
	SRX15312089	ATAC-Seq	Accessible chromatin	Larvae	Imaginal wing disc	13638	1345/15180	1434/15180	-1.1	-0.8	0.94	FALSE
	SRX7281030	ATAC-Seq	Accessible chromatin	Larvae	Eye-antennal disc	12177	1248/15180	1334/15180	-1.1	-0.8	0.94	FALSE
	SRX14868944	ATAC-Seq	Accessible chromatin	Embryo	14-17h embryos	9812	1173/15180	1092/15180	-1.1	-0.8	1.07	TRUE
	SRX7277047	ATAC-Seq	Accessible chromatin	Embryo	Embryos	845	44/15180	63/15180	-1.1	-0.8	0.70	FALSE
	SRX3467365	ATAC-Seq	Accessible chromatin	Larvae	Eye-antennal disc	9556	1211/15180	1129/15180	-1.1	-0.8	1.07	TRUE
	SRX14868927	ATAC-Seq	Accessible chromatin	Embryo	14-17h embryos	1542	176/15180	144/15180	-1.1	-0.8	1.22	TRUE
	SRX4712927	ATAC-Seq	Accessible chromatin	Embryo	14-17h embryos	1542	176/15180	144/15180	-1.1	-0.8	1.22	TRUE
	SRX10089740	ATAC-Seq	Accessible chromatin	Larvae	Imaginal wing disc	10668	982/15180	1059/15180	-1.1	-0.8	0.93	FALSE
	SRX7277016	ATAC-Seq	Accessible chromatin	Embryo	Embryos	530	39/15180	57/15180	-1.1	-0.8	0.68	FALSE
	SRX4517993	ATAC-Seq	Accessible chromatin	Embryo	Blastoderm	3554	421/15180	372/15180	-1.1	-0.8	1.13	TRUE
	ERX3978741	ATAC-Seq	Accessible chromatin	Embryo	Stage 5 embryos	1984	227/15180	266/15180	-1.1	-0.8	0.85	FALSE
	SRX7281028	ATAC-Seq	Accessible chromatin	Larvae	Eye-antennal disc	12538	1466/15180	1378/15180	-1.1	-0.8	1.06	TRUE
	SRX3032257	ATAC-Seq	Accessible chromatin	Larvae	Eye-antennal disc	3536	428/15180	379/15180	-1.1	-0.8	1.13	TRUE
	SRX19549261	ATAC-Seq	Accessible chromatin	Adult	Adult body	276	9/15180	19/15180	-1.1	-0.8	0.47	FALSE
	SRX18393594	ATAC-Seq	Accessible chromatin	Embryo	2-2.5h embryos	2574	316/15180	274/15180	-1.1	-0.8	1.15	TRUE
	SRX15312088	ATAC-Seq	Accessible chromatin	Larvae	Imaginal wing disc	13573	1397/15180	1485/15180	-1.1	-0.8	0.94	FALSE
	SRX19743266	ATAC-Seq	Accessible chromatin	Cell line	S2	2504	386/15180	340/15180	-1.0	-0.8	1.14	TRUE
	SRX3032281	ATAC-Seq	Accessible chromatin	Larvae	Eye-antennal disc	7991	850/15180	920/15180	-1.0	-0.8	0.92	FALSE
	SRX12027408	ATAC-Seq	Accessible chromatin	Adult	Gut	189	7/15180	16/15180	-1.0	-0.8	0.44	FALSE
	SRX7281016	ATAC-Seq	Accessible chromatin	Larvae	Eye-antennal disc	3141	391/15180	345/15180	-1.0	-0.8	1.13	TRUE
	SRX3032290	ATAC-Seq	Accessible chromatin	Larvae	Eye-antennal disc	692	90/15180	68/15180	-1.0	-0.8	1.32	TRUE
	SRX4518001	ATAC-Seq	Accessible chromatin	Embryo	Blastoderm	1810	214/15180	180/15180	-1.0	-0.8	1.19	TRUE
	SRX3081798	ATAC-Seq	Accessible chromatin	Larvae	Eye-antennal disc	1986	284/15180	245/15180	-1.0	-0.8	1.16	TRUE
	ERX3978742	ATAC-Seq	Accessible chromatin	Embryo	Stage 5 embryos	1566	182/15180	216/15180	-1.0	-0.8	0.84	FALSE
	SRX3282115	ATAC-Seq	Accessible chromatin	Embryo	2-3h embryos	3527	354/15180	400/15180	-1.0	-0.8	0.89	FALSE
	SRX19743274	ATAC-Seq	Accessible chromatin	Cell line	S2	1508	162/15180	194/15180	-1.0	-0.8	0.84	FALSE
	SRX17608394	ATAC-Seq	Accessible chromatin	Cell line	Kc167	2299	198/15180	233/15180	-1.0	-0.8	0.85	FALSE
	SRX7806725	ATAC-Seq	Accessible chromatin	Adult	Testis	2897	409/15180	363/15180	-1.0	-0.8	1.13	TRUE
	SRX19014545	ATAC-Seq	Accessible chromatin	Pupae	Wing	13854	1261/15180	1341/15180	-1.0	-0.7	0.94	FALSE
	SRX7281018	ATAC-Seq	Accessible chromatin	Larvae	Eye-antennal disc	7178	748/15180	811/15180	-1.0	-0.7	0.92	FALSE
	SRX15392588	ATAC-Seq	Accessible chromatin	Embryo	6.5-7h embryos	717	80/15180	60/15180	-1.0	-0.7	1.33	TRUE
	SRX7806737	ATAC-Seq	Accessible chromatin	Adult	Testis	1797	245/15180	210/15180	-1.0	-0.7	1.17	TRUE
	SRX3032289	ATAC-Seq	Accessible chromatin	Larvae	Eye-antennal disc	5337	584/15180	640/15180	-1.0	-0.7	0.91	FALSE
	SRX12801968	ATAC-Seq	Accessible chromatin	Cell line	S2	76	2/15180	8/15180	-1.0	-0.7	0.25	FALSE
	SRX13305313	ATAC-Seq	Accessible chromatin	Embryo	0-20h embryos	98	2/15180	8/15180	-1.0	-0.7	0.25	FALSE
	SRX7281014	ATAC-Seq	Accessible chromatin	Larvae	Eye-antennal disc	12663	1299/15180	1379/15180	-1.0	-0.7	0.94	FALSE
	SRX18393599	ATAC-Seq	Accessible chromatin	Embryo	2.5-3h embryos	4265	441/15180	490/15180	-1.0	-0.7	0.90	FALSE
	SRX4517995	ATAC-Seq	Accessible chromatin	Embryo	Blastoderm	3306	413/15180	368/15180	-1.0	-0.7	1.12	TRUE
	SRX20000263	ATAC-Seq	Accessible chromatin	Adult	Germ cells	7026	946/15180	879/15180	-1.0	-0.7	1.08	TRUE
	SRX9343231	ATAC-Seq	Accessible chromatin	Embryo	12-13h embryos	6486	626/15180	683/15180	-0.9	-0.7	0.92	FALSE
	SRX18393587	ATAC-Seq	Accessible chromatin	Embryo	2.5-3h embryos	5256	535/15180	588/15180	-0.9	-0.7	0.91	FALSE
	SRX7281017	ATAC-Seq	Accessible chromatin	Larvae	Eye-antennal disc	11609	1191/15180	1267/15180	-0.9	-0.7	0.94	FALSE
	SRX3081797	ATAC-Seq	Accessible chromatin	Larvae	Eye-antennal disc	7698	788/15180	851/15180	-0.9	-0.7	0.93	FALSE
	SRX7277018	ATAC-Seq	Accessible chromatin	Embryo	Embryos	867	71/15180	92/15180	-0.9	-0.7	0.77	FALSE
	SRX3032288	ATAC-Seq	Accessible chromatin	Larvae	Eye-antennal disc	8267	976/15180	909/15180	-0.9	-0.7	1.07	TRUE
	SRX7806735	ATAC-Seq	Accessible chromatin	Adult	Testis	447	61/15180	44/15180	-0.9	-0.7	1.39	TRUE
	SRX7277009	ATAC-Seq	Accessible chromatin	Embryo	Embryos	731	44/15180	61/15180	-0.9	-0.7	0.72	FALSE
	SRX8174040	ATAC-Seq	Accessible chromatin	Cell line	S2	1303	98/15180	122/15180	-0.9	-0.7	0.80	FALSE
	SRX7572777	ATAC-Seq	Accessible chromatin	Embryo	3h embryos	2010	309/15180	271/15180	-0.9	-0.7	1.14	TRUE
	SRX11760559	ATAC-Seq	Accessible chromatin	Embryo	Neuroblast	7439	761/15180	822/15180	-0.9	-0.7	0.93	FALSE
	SRX8622126	ATAC-Seq	Accessible chromatin	Embryo	Embryos	41	0/15180	4/15180	-0.9	-0.7	0.00	FALSE
	SRX15392574	ATAC-Seq	Accessible chromatin	Embryo	4.5-5h embryos	434	20/15180	32/15180	-0.9	-0.7	0.62	FALSE
	SRX8755945	ATAC-Seq	Accessible chromatin	Pupae	Pupal neurons	10930	1182/15180	1111/15180	-0.9	-0.7	1.06	TRUE
	SRX18393582	ATAC-Seq	Accessible chromatin	Embryo	2.5-3h embryos	2669	253/15180	289/15180	-0.9	-0.7	0.88	FALSE
	SRX13305290	ATAC-Seq	Accessible chromatin	Embryo	0-20h embryos	1144	162/15180	135/15180	-0.9	-0.7	1.20	TRUE
	SRX7281002	ATAC-Seq	Accessible chromatin	Larvae	Eye-antennal disc	12928	1332/15180	1408/15180	-0.9	-0.7	0.95	FALSE
	SRX20741515	ATAC-Seq	Accessible chromatin	Adult	Enterocyte	1860	201/15180	233/15180	-0.9	-0.7	0.86	FALSE
	SRX24218448	ATAC-Seq	Accessible chromatin	Embryo	Mitotic cycle 14	399	22/15180	34/15180	-0.9	-0.6	0.65	FALSE
	SRX12622248	ATAC-Seq	Accessible chromatin	Adult	Heart	4050	460/15180	506/15180	-0.9	-0.6	0.91	FALSE
	SRX7281027	ATAC-Seq	Accessible chromatin	Larvae	Eye-antennal disc	11853	1219/15180	1290/15180	-0.8	-0.6	0.94	FALSE
	SRX7806724	ATAC-Seq	Accessible chromatin	Adult	Testis	1713	235/15180	204/15180	-0.8	-0.6	1.15	TRUE
	SRX18393597	ATAC-Seq	Accessible chromatin	Embryo	2.5-3h embryos	4867	507/15180	554/15180	-0.8	-0.6	0.92	FALSE
	SRX9304581	ATAC-Seq	Accessible chromatin	Adult	Neurons	7354	802/15180	746/15180	-0.8	-0.6	1.08	TRUE
	SRX12027409	ATAC-Seq	Accessible chromatin	Adult	Gut	153	8/15180	16/15180	-0.8	-0.6	0.50	FALSE
	SRX19743289	ATAC-Seq	Accessible chromatin	Cell line	S2	5077	748/15180	804/15180	-0.8	-0.6	0.93	FALSE
	SRX9910791	ATAC-Seq	Accessible chromatin	Embryo	2-2.5h embryos	576	41/15180	56/15180	-0.8	-0.6	0.73	FALSE
	SRX9910784	ATAC-Seq	Accessible chromatin	Embryo	2-2.5h embryos	964	89/15180	110/15180	-0.8	-0.6	0.81	FALSE
	SRX15392583	ATAC-Seq	Accessible chromatin	Embryo	5.5-6h embryos	3508	449/15180	407/15180	-0.8	-0.6	1.10	TRUE
	SRX7277007	ATAC-Seq	Accessible chromatin	Embryo	Embryos	1012	64/15180	82/15180	-0.8	-0.6	0.78	FALSE
	SRX3032266	ATAC-Seq	Accessible chromatin	Larvae	Eye-antennal disc	2835	372/15180	334/15180	-0.8	-0.6	1.11	TRUE
	SRX14868948	ATAC-Seq	Accessible chromatin	Embryo	14-17h embryos	5062	632/15180	583/15180	-0.8	-0.6	1.08	TRUE
	SRX8755942	ATAC-Seq	Accessible chromatin	Pupae	Pupal neurons	12818	1359/15180	1289/15180	-0.8	-0.6	1.05	TRUE
	SRX10447588	ATAC-Seq	Accessible chromatin	Larvae	Imaginal wing disc	3439	419/15180	379/15180	-0.8	-0.6	1.11	TRUE
	ERX3978761	ATAC-Seq	Accessible chromatin	Embryo	Stage 13 embryos	3631	446/15180	489/15180	-0.8	-0.6	0.91	FALSE
	SRX12175823	ATAC-Seq	Accessible chromatin	Adult	Photoreceptor neuron	4591	731/15180	679/15180	-0.8	-0.6	1.08	TRUE
	SRX12622250	ATAC-Seq	Accessible chromatin	Adult	Heart	4481	507/15180	552/15180	-0.8	-0.6	0.92	FALSE
	SRX9304583	ATAC-Seq	Accessible chromatin	Adult	Neurons	6244	689/15180	639/15180	-0.8	-0.6	1.08	TRUE
	SRX12622232	ATAC-Seq	Accessible chromatin	Adult	Heart	3799	438/15180	480/15180	-0.8	-0.6	0.91	FALSE
	SRX7281009	ATAC-Seq	Accessible chromatin	Larvae	Eye-antennal disc	8343	986/15180	927/15180	-0.8	-0.6	1.06	TRUE
	SRX19743284	ATAC-Seq	Accessible chromatin	Cell line	S2	4858	711/15180	763/15180	-0.8	-0.6	0.93	FALSE
	SRX10089738	ATAC-Seq	Accessible chromatin	Larvae	Imaginal haltere disc	8956	850/15180	906/15180	-0.8	-0.6	0.94	FALSE
	SRX10089744	ATAC-Seq	Accessible chromatin	Larvae	Imaginal wing disc	10578	1112/15180	1175/15180	-0.8	-0.5	0.95	FALSE
	SRX3282116	ATAC-Seq	Accessible chromatin	Embryo	2-3h embryos	1363	136/15180	160/15180	-0.7	-0.5	0.85	FALSE
	SRX4517986	ATAC-Seq	Accessible chromatin	Embryo	Blastoderm	2912	345/15180	310/15180	-0.7	-0.5	1.11	TRUE
	ERX3978776	ATAC-Seq	Accessible chromatin	Embryo	Stage 11 embryos	6131	831/15180	886/15180	-0.7	-0.5	0.94	FALSE
	ERX3978775	ATAC-Seq	Accessible chromatin	Embryo	Stage 5 embryos	3987	511/15180	555/15180	-0.7	-0.5	0.92	FALSE
	SRX12622234	ATAC-Seq	Accessible chromatin	Adult	Heart	1531	164/15180	190/15180	-0.7	-0.5	0.86	FALSE
	SRX12622241	ATAC-Seq	Accessible chromatin	Adult	Heart	4818	544/15180	589/15180	-0.7	-0.5	0.92	FALSE
	SRX21375756	ATAC-Seq	Accessible chromatin	Adult	Ovary	5787	767/15180	716/15180	-0.7	-0.5	1.07	TRUE
	SRX18393592	ATAC-Seq	Accessible chromatin	Embryo	1.5-2h embryos	781	49/15180	64/15180	-0.7	-0.5	0.77	FALSE
	SRX9910789	ATAC-Seq	Accessible chromatin	Embryo	2-2.5h embryos	648	66/15180	83/15180	-0.7	-0.5	0.80	FALSE
	SRX19743271	ATAC-Seq	Accessible chromatin	Cell line	S2	2650	306/15180	340/15180	-0.7	-0.5	0.90	FALSE
	SRX7192195	ATAC-Seq	Accessible chromatin	Larvae	Imaginal wing disc	9532	1099/15180	1160/15180	-0.7	-0.5	0.95	FALSE
	SRX3032292	ATAC-Seq	Accessible chromatin	Larvae	Eye-antennal disc	3068	314/15180	348/15180	-0.7	-0.5	0.90	FALSE
	SRX19743272	ATAC-Seq	Accessible chromatin	Cell line	S2	2831	336/15180	371/15180	-0.7	-0.5	0.91	FALSE
	SRX13305317	ATAC-Seq	Accessible chromatin	Embryo	0-20h embryos	1413	110/15180	131/15180	-0.7	-0.5	0.84	FALSE
	SRX13305253	ATAC-Seq	Accessible chromatin	Embryo	0-20h embryos	1388	187/15180	162/15180	-0.7	-0.5	1.15	TRUE
	SRX9103828	ATAC-Seq	Accessible chromatin	Adult	Intestinal stem cells	2812	242/15180	272/15180	-0.7	-0.5	0.89	FALSE
	SRX7281006	ATAC-Seq	Accessible chromatin	Larvae	Eye-antennal disc	12555	1319/15180	1384/15180	-0.7	-0.5	0.95	FALSE
	SRX17473035	ATAC-Seq	Accessible chromatin	Larvae	Fat Body	272	50/15180	37/15180	-0.7	-0.5	1.35	TRUE
	SRX7572778	ATAC-Seq	Accessible chromatin	Embryo	3h embryos	1805	273/15180	243/15180	-0.7	-0.5	1.12	TRUE
	SRX12622239	ATAC-Seq	Accessible chromatin	Adult	Heart	2680	300/15180	333/15180	-0.7	-0.5	0.90	FALSE
	SRX18393585	ATAC-Seq	Accessible chromatin	Embryo	2-2.5h embryos	5619	592/15180	637/15180	-0.7	-0.5	0.93	FALSE
	SRX8755946	ATAC-Seq	Accessible chromatin	Pupae	Pupal neurons	13175	1381/15180	1317/15180	-0.7	-0.5	1.05	TRUE
	SRX7277039	ATAC-Seq	Accessible chromatin	Embryo	Embryos	1733	169/15180	194/15180	-0.7	-0.5	0.87	FALSE
	SRX9910787	ATAC-Seq	Accessible chromatin	Embryo	2-2.5h embryos	686	54/15180	69/15180	-0.7	-0.5	0.78	FALSE
	SRX6817539	ATAC-Seq	Accessible chromatin	Embryo	3h embryos	1967	302/15180	271/15180	-0.7	-0.5	1.11	TRUE
	SRX3032275	ATAC-Seq	Accessible chromatin	Larvae	Eye-antennal disc	11467	1149/15180	1209/15180	-0.7	-0.5	0.95	FALSE
	SRX10089739	ATAC-Seq	Accessible chromatin	Larvae	Imaginal wing disc	9945	953/15180	1008/15180	-0.7	-0.5	0.95	FALSE
	SRX17608393	ATAC-Seq	Accessible chromatin	Cell line	Kc167	3081	293/15180	325/15180	-0.7	-0.5	0.90	FALSE
	SRX4517987	ATAC-Seq	Accessible chromatin	Embryo	Blastoderm	5432	629/15180	585/15180	-0.7	-0.5	1.08	TRUE
	SRX12801966	ATAC-Seq	Accessible chromatin	Cell line	S2	1211	154/15180	132/15180	-0.7	-0.5	1.17	TRUE
	SRX3945496	ATAC-Seq	Accessible chromatin	Pupae	Pupal legs	8252	807/15180	758/15180	-0.7	-0.5	1.06	TRUE
	SRX15392576	ATAC-Seq	Accessible chromatin	Embryo	4.5-5h embryos	515	27/15180	38/15180	-0.7	-0.5	0.71	FALSE
	SRX15392582	ATAC-Seq	Accessible chromatin	Embryo	5.5-6h embryos	490	27/15180	38/15180	-0.7	-0.5	0.71	FALSE
	SRX14868929	ATAC-Seq	Accessible chromatin	Embryo	14-17h embryos	1242	128/15180	108/15180	-0.7	-0.5	1.19	TRUE
	SRX4712930	ATAC-Seq	Accessible chromatin	Embryo	14-17h embryos	1242	128/15180	108/15180	-0.7	-0.5	1.19	TRUE
	SRX17155363	ATAC-Seq	Accessible chromatin	Embryo	4h embryos	3157	456/15180	419/15180	-0.7	-0.5	1.09	TRUE
	SRX6817534	ATAC-Seq	Accessible chromatin	Embryo	3h embryos	1094	110/15180	130/15180	-0.7	-0.5	0.85	FALSE
	SRX12175824	ATAC-Seq	Accessible chromatin	Adult	Photoreceptor neuron	5013	830/15180	781/15180	-0.7	-0.5	1.06	TRUE
	SRX13305316	ATAC-Seq	Accessible chromatin	Embryo	0-20h embryos	1472	111/15180	131/15180	-0.7	-0.5	0.85	FALSE
	SRX9103832	ATAC-Seq	Accessible chromatin	Adult	Intestinal stem cells	2650	215/15180	242/15180	-0.7	-0.5	0.89	FALSE
	SRX7806718	ATAC-Seq	Accessible chromatin	Adult	Testis	1561	207/15180	182/15180	-0.7	-0.5	1.14	TRUE
	SRX10089741	ATAC-Seq	Accessible chromatin	Larvae	Imaginal haltere disc	10528	1106/15180	1163/15180	-0.7	-0.5	0.95	FALSE
	SRX3104584	ATAC-Seq	Accessible chromatin	Larvae	Imaginal wing disc	9426	1046/15180	1101/15180	-0.6	-0.5	0.95	FALSE
	SRX13386235	ATAC-Seq	Accessible chromatin	Adult	Neurons	6892	942/15180	891/15180	-0.6	-0.5	1.06	TRUE
	SRX7277027	ATAC-Seq	Accessible chromatin	Embryo	Embryos	1634	158/15180	181/15180	-0.6	-0.5	0.87	FALSE
	SRX17155365	ATAC-Seq	Accessible chromatin	Embryo	4h embryos	3113	455/15180	419/15180	-0.6	-0.5	1.09	TRUE
	SRX23174624	ATAC-Seq	Accessible chromatin	Pupae	Abdominal epidermis	9950	1121/15180	1066/15180	-0.6	-0.5	1.05	TRUE
	SRX18393584	ATAC-Seq	Accessible chromatin	Embryo	2-2.5h embryos	5833	623/15180	666/15180	-0.6	-0.5	0.94	FALSE
	SRX4517996	ATAC-Seq	Accessible chromatin	Embryo	Blastoderm	4633	551/15180	512/15180	-0.6	-0.5	1.08	TRUE
	SRX3282113	ATAC-Seq	Accessible chromatin	Embryo	2-3h embryos	918	113/15180	95/15180	-0.6	-0.5	1.19	TRUE
	SRX15392584	ATAC-Seq	Accessible chromatin	Embryo	6.5-7h embryos	673	38/15180	50/15180	-0.6	-0.4	0.76	FALSE
	SRX15312087	ATAC-Seq	Accessible chromatin	Larvae	Imaginal wing disc	13830	1474/15180	1536/15180	-0.6	-0.4	0.96	FALSE
	SRX12622251	ATAC-Seq	Accessible chromatin	Adult	Heart	3869	444/15180	480/15180	-0.6	-0.4	0.93	FALSE
	SRX15392571	ATAC-Seq	Accessible chromatin	Embryo	3.5-4h embryos	2536	258/15180	286/15180	-0.6	-0.4	0.90	FALSE
	SRX12261369	ATAC-Seq	Accessible chromatin	Larvae	Imaginal leg disc	11165	1095/15180	1149/15180	-0.6	-0.4	0.95	FALSE
	SRX15392587	ATAC-Seq	Accessible chromatin	Embryo	6.5-7h embryos	4405	545/15180	507/15180	-0.6	-0.4	1.07	TRUE
	SRX12801967	ATAC-Seq	Accessible chromatin	Cell line	S2	528	70/15180	56/15180	-0.6	-0.4	1.25	TRUE
	SRX13305314	ATAC-Seq	Accessible chromatin	Embryo	0-20h embryos	1686	155/15180	177/15180	-0.6	-0.4	0.88	FALSE
	SRX4517989	ATAC-Seq	Accessible chromatin	Embryo	Blastoderm	4171	492/15180	456/15180	-0.6	-0.4	1.08	TRUE
	SRX7282923	ATAC-Seq	Accessible chromatin	Larvae	Eye-antennal disc	6626	708/15180	752/15180	-0.6	-0.4	0.94	FALSE
	SRX18158066	ATAC-Seq	Accessible chromatin	Pupae	Flight muscles	24	0/15180	3/15180	-0.6	-0.4	0.00	FALSE
	SRX18158067	ATAC-Seq	Accessible chromatin	Pupae	Flight muscles	34	0/15180	3/15180	-0.6	-0.4	0.00	FALSE
	SRX23739736	ATAC-Seq	Accessible chromatin	Adult	Glial cells	2562	248/15180	275/15180	-0.6	-0.4	0.90	FALSE
	SRX4782829	ATAC-Seq	Accessible chromatin	Larvae	3rd instar brain	10069	1136/15180	1083/15180	-0.6	-0.4	1.05	TRUE
	SRX3032267	ATAC-Seq	Accessible chromatin	Larvae	Eye-antennal disc	6616	722/15180	766/15180	-0.6	-0.4	0.94	FALSE
	SRX7277048	ATAC-Seq	Accessible chromatin	Embryo	Embryos	744	49/15180	62/15180	-0.6	-0.4	0.79	FALSE
	SRX15392567	ATAC-Seq	Accessible chromatin	Embryo	3.5-4h embryos	2435	274/15180	302/15180	-0.6	-0.4	0.91	FALSE
	SRX9910781	ATAC-Seq	Accessible chromatin	Embryo	2-2.5h embryos	662	59/15180	73/15180	-0.6	-0.4	0.81	FALSE
	SRX12622242	ATAC-Seq	Accessible chromatin	Adult	Heart	2830	321/15180	351/15180	-0.6	-0.4	0.91	FALSE
	SRX20000262	ATAC-Seq	Accessible chromatin	Adult	Germ cells	4752	649/15180	609/15180	-0.6	-0.4	1.07	TRUE
	SRX3467366	ATAC-Seq	Accessible chromatin	Larvae	Eye-antennal disc	8009	1003/15180	954/15180	-0.6	-0.4	1.05	TRUE
	SRX14868932	ATAC-Seq	Accessible chromatin	Embryo	14-17h embryos	5051	627/15180	588/15180	-0.6	-0.4	1.07	TRUE
	SRX19549263	ATAC-Seq	Accessible chromatin	Adult	Adult body	122	4/15180	9/15180	-0.6	-0.4	0.44	FALSE
	SRX13305315	ATAC-Seq	Accessible chromatin	Embryo	0-20h embryos	1209	84/15180	100/15180	-0.6	-0.4	0.84	FALSE
	SRX8556256	ATAC-Seq	Accessible chromatin	Embryo	2-4h embryos	501	66/15180	53/15180	-0.6	-0.4	1.25	TRUE
	SRX7806720	ATAC-Seq	Accessible chromatin	Adult	Testis	1358	180/15180	159/15180	-0.6	-0.4	1.13	TRUE
	SRX7282924	ATAC-Seq	Accessible chromatin	Larvae	Eye-antennal disc	14963	1735/15180	1674/15180	-0.6	-0.4	1.04	TRUE
	SRX18393566	ATAC-Seq	Accessible chromatin	Embryo	1.5-2h embryos	1227	117/15180	100/15180	-0.6	-0.4	1.17	TRUE
	SRX3282118	ATAC-Seq	Accessible chromatin	Embryo	2-3h embryos	4544	521/15180	557/15180	-0.6	-0.4	0.94	FALSE
	SRX10089742	ATAC-Seq	Accessible chromatin	Larvae	Imaginal haltere disc	11482	1196/15180	1248/15180	-0.5	-0.4	0.96	FALSE
	SRX18393598	ATAC-Seq	Accessible chromatin	Embryo	2.5-3h embryos	4635	501/15180	536/15180	-0.5	-0.4	0.93	FALSE
	SRX9343228	ATAC-Seq	Accessible chromatin	Embryo	12-13h embryos	5698	611/15180	649/15180	-0.5	-0.4	0.94	FALSE
	ERX3978781	ATAC-Seq	Accessible chromatin	Embryo	Stage 13 embryos	4293	581/15180	618/15180	-0.5	-0.4	0.94	FALSE
	SRX18393563	ATAC-Seq	Accessible chromatin	Embryo	1-1.5h embryos	3080	318/15180	346/15180	-0.5	-0.4	0.92	FALSE
	SRX12622235	ATAC-Seq	Accessible chromatin	Adult	Heart	3194	371/15180	401/15180	-0.5	-0.4	0.93	FALSE
	SRX7277030	ATAC-Seq	Accessible chromatin	Embryo	Embryos	2442	251/15180	276/15180	-0.5	-0.4	0.91	FALSE
	SRX17155351	ATAC-Seq	Accessible chromatin	Embryo	3h embryos	1740	192/15180	214/15180	-0.5	-0.4	0.90	FALSE
	SRX7281007	ATAC-Seq	Accessible chromatin	Larvae	Eye-antennal disc	9272	972/15180	1018/15180	-0.5	-0.4	0.95	FALSE
	ERX3978733	ATAC-Seq	Accessible chromatin	Embryo	Stage 13 embryos	3296	413/15180	444/15180	-0.5	-0.4	0.93	FALSE
	SRX7277022	ATAC-Seq	Accessible chromatin	Embryo	Embryos	1433	142/15180	161/15180	-0.5	-0.4	0.88	FALSE
	SRX7806722	ATAC-Seq	Accessible chromatin	Adult	Testis	868	113/15180	97/15180	-0.5	-0.4	1.16	TRUE
	SRX4517999	ATAC-Seq	Accessible chromatin	Embryo	Blastoderm	3912	445/15180	414/15180	-0.5	-0.4	1.07	TRUE
	SRX24218446	ATAC-Seq	Accessible chromatin	Embryo	Mitotic cycle 14	580	42/15180	53/15180	-0.5	-0.4	0.79	FALSE
	SRX7806719	ATAC-Seq	Accessible chromatin	Adult	Testis	764	101/15180	86/15180	-0.5	-0.4	1.17	TRUE
	ERX3978736	ATAC-Seq	Accessible chromatin	Embryo	Stage 13 embryos	3872	495/15180	528/15180	-0.5	-0.4	0.94	FALSE
	SRX3945498	ATAC-Seq	Accessible chromatin	Pupae	Pupal legs	9023	884/15180	842/15180	-0.5	-0.4	1.05	TRUE
	SRX14868919	ATAC-Seq	Accessible chromatin	Embryo	14-17h embryos	322	14/15180	21/15180	-0.5	-0.4	0.67	FALSE
	SRX7192194	ATAC-Seq	Accessible chromatin	Larvae	Imaginal wing disc	3065	437/15180	407/15180	-0.5	-0.4	1.07	TRUE
	SRX18393574	ATAC-Seq	Accessible chromatin	Embryo	1-1.5h embryos	1444	170/15180	151/15180	-0.5	-0.4	1.13	TRUE
	SRX7281012	ATAC-Seq	Accessible chromatin	Larvae	Eye-antennal disc	7260	769/15180	809/15180	-0.5	-0.4	0.95	FALSE
	SRX4517990	ATAC-Seq	Accessible chromatin	Embryo	Blastoderm	5328	648/15180	612/15180	-0.5	-0.4	1.06	TRUE
	SRX17155357	ATAC-Seq	Accessible chromatin	Embryo	4h embryos	2396	356/15180	329/15180	-0.5	-0.4	1.08	TRUE
	SRX3104591	ATAC-Seq	Accessible chromatin	Larvae	Imaginal wing disc	11057	1390/15180	1339/15180	-0.5	-0.4	1.04	TRUE
	SRX17926616	ATAC-Seq	Accessible chromatin	Adult	Kenyon cells	3721	515/15180	483/15180	-0.5	-0.4	1.07	TRUE
	SRX6817547	ATAC-Seq	Accessible chromatin	Embryo	3h embryos	2606	362/15180	335/15180	-0.5	-0.4	1.08	TRUE
	SRX14868940	ATAC-Seq	Accessible chromatin	Embryo	14-17h embryos	1713	122/15180	139/15180	-0.5	-0.4	0.88	FALSE
	SRX7277028	ATAC-Seq	Accessible chromatin	Embryo	Embryos	1742	175/15180	195/15180	-0.5	-0.4	0.90	FALSE
	SRX11704572	ATAC-Seq	Accessible chromatin	Adult	Brains	13467	1317/15180	1367/15180	-0.5	-0.4	0.96	FALSE
	ERX3978747	ATAC-Seq	Accessible chromatin	Embryo	Stage 5 embryos	4230	562/15180	596/15180	-0.5	-0.4	0.94	FALSE
	SRX7192196	ATAC-Seq	Accessible chromatin	Larvae	Imaginal wing disc	5981	604/15180	639/15180	-0.5	-0.3	0.95	FALSE
	SRX6430368	ATAC-Seq	Accessible chromatin	Adult	Midgut	997	125/15180	109/15180	-0.5	-0.3	1.15	TRUE
	SRX3104580	ATAC-Seq	Accessible chromatin	Larvae	Imaginal wing disc	8901	1013/15180	1057/15180	-0.5	-0.3	0.96	FALSE
	SRX18393590	ATAC-Seq	Accessible chromatin	Embryo	1-1.5h embryos	5995	653/15180	689/15180	-0.5	-0.3	0.95	FALSE
	SRX3032273	ATAC-Seq	Accessible chromatin	Larvae	Eye-antennal disc	9120	988/15180	1031/15180	-0.5	-0.3	0.96	FALSE
	SRX12622236	ATAC-Seq	Accessible chromatin	Adult	Heart	4139	486/15180	517/15180	-0.5	-0.3	0.94	FALSE
	SRX3104581	ATAC-Seq	Accessible chromatin	Larvae	Imaginal wing disc	8973	1053/15180	1097/15180	-0.5	-0.3	0.96	FALSE
	SRX3032282	ATAC-Seq	Accessible chromatin	Larvae	Eye-antennal disc	13532	1461/15180	1411/15180	-0.5	-0.3	1.04	TRUE
	SRX7572775	ATAC-Seq	Accessible chromatin	Embryo	3h embryos	1441	171/15180	190/15180	-0.5	-0.3	0.90	FALSE
	SRX7277015	ATAC-Seq	Accessible chromatin	Embryo	Embryos	586	50/15180	61/15180	-0.5	-0.3	0.82	FALSE
	SRX18393569	ATAC-Seq	Accessible chromatin	Embryo	2-2.5h embryos	3568	372/15180	399/15180	-0.5	-0.3	0.93	FALSE
	SRX9343230	ATAC-Seq	Accessible chromatin	Embryo	12-13h embryos	3788	373/15180	400/15180	-0.5	-0.3	0.93	FALSE
	SRX15392570	ATAC-Seq	Accessible chromatin	Embryo	3.5-4h embryos	759	74/15180	62/15180	-0.5	-0.3	1.19	TRUE
	SRX12622243	ATAC-Seq	Accessible chromatin	Adult	Heart	3990	475/15180	505/15180	-0.5	-0.3	0.94	FALSE
	SRX7806731	ATAC-Seq	Accessible chromatin	Adult	Testis	432	52/15180	42/15180	-0.5	-0.3	1.24	TRUE
	SRX20000257	ATAC-Seq	Accessible chromatin	Adult	Germ cells	7509	868/15180	907/15180	-0.5	-0.3	0.96	FALSE
	SRX3032274	ATAC-Seq	Accessible chromatin	Larvae	Eye-antennal disc	8220	872/15180	911/15180	-0.5	-0.3	0.96	FALSE
	SRX6430353	ATAC-Seq	Accessible chromatin	Adult	Midgut	1077	92/15180	106/15180	-0.5	-0.3	0.87	FALSE
	SRX7192200	ATAC-Seq	Accessible chromatin	Larvae	Imaginal wing disc	5513	815/15180	778/15180	-0.5	-0.3	1.05	TRUE
	SRX12261366	ATAC-Seq	Accessible chromatin	Larvae	Imaginal leg disc	10390	1036/15180	1078/15180	-0.4	-0.3	0.96	FALSE
	SRX19743264	ATAC-Seq	Accessible chromatin	Cell line	S2	1964	276/15180	254/15180	-0.4	-0.3	1.09	TRUE
	SRX3945497	ATAC-Seq	Accessible chromatin	Pupae	Pupal legs	7616	745/15180	710/15180	-0.4	-0.3	1.05	TRUE
	SRX12175828	ATAC-Seq	Accessible chromatin	Adult	Photoreceptor neuron	3474	537/15180	507/15180	-0.4	-0.3	1.06	TRUE
	SRX7806736	ATAC-Seq	Accessible chromatin	Adult	Testis	386	43/15180	34/15180	-0.4	-0.3	1.26	TRUE
	SRX3032260	ATAC-Seq	Accessible chromatin	Larvae	Eye-antennal disc	8170	908/15180	947/15180	-0.4	-0.3	0.96	FALSE
	SRX4518004	ATAC-Seq	Accessible chromatin	Embryo	Blastoderm	5598	624/15180	592/15180	-0.4	-0.3	1.05	TRUE
	SRX15392578	ATAC-Seq	Accessible chromatin	Embryo	5.5-6h embryos	881	96/15180	83/15180	-0.4	-0.3	1.16	TRUE
	SRX18393591	ATAC-Seq	Accessible chromatin	Embryo	1.5-2h embryos	2198	217/15180	237/15180	-0.4	-0.3	0.92	FALSE
	SRX15392585	ATAC-Seq	Accessible chromatin	Embryo	6.5-7h embryos	3533	416/15180	390/15180	-0.4	-0.3	1.07	TRUE
	SRX12175825	ATAC-Seq	Accessible chromatin	Adult	Photoreceptor neuron	4959	793/15180	758/15180	-0.4	-0.3	1.05	TRUE
	SRX4518003	ATAC-Seq	Accessible chromatin	Embryo	Blastoderm	4410	494/15180	466/15180	-0.4	-0.3	1.06	TRUE
	SRX14868922	ATAC-Seq	Accessible chromatin	Embryo	14-17h embryos	2148	220/15180	201/15180	-0.4	-0.3	1.09	TRUE
	SRX4712922	ATAC-Seq	Accessible chromatin	Embryo	14-17h embryos	2148	220/15180	201/15180	-0.4	-0.3	1.09	TRUE
	SRX14868945	ATAC-Seq	Accessible chromatin	Embryo	14-17h embryos	5216	663/15180	631/15180	-0.4	-0.3	1.05	TRUE
	SRX6817541	ATAC-Seq	Accessible chromatin	Embryo	3h embryos	1602	180/15180	198/15180	-0.4	-0.3	0.91	FALSE
	ERX3978745	ATAC-Seq	Accessible chromatin	Embryo	Stage 11 embryos	6246	880/15180	917/15180	-0.4	-0.3	0.96	FALSE
	SRX6430375	ATAC-Seq	Accessible chromatin	Adult	Midgut	361	20/15180	27/15180	-0.4	-0.3	0.74	FALSE
	SRX12801965	ATAC-Seq	Accessible chromatin	Cell line	S2	1296	158/15180	142/15180	-0.4	-0.3	1.11	TRUE
	SRX7281026	ATAC-Seq	Accessible chromatin	Larvae	Eye-antennal disc	10239	1081/15180	1121/15180	-0.4	-0.3	0.96	FALSE
	SRX7282933	ATAC-Seq	Accessible chromatin	Larvae	Eye-antennal disc	6977	762/15180	796/15180	-0.4	-0.3	0.96	FALSE
	SRX18393602	ATAC-Seq	Accessible chromatin	Embryo	1-1.5h embryos	343	21/15180	28/15180	-0.4	-0.3	0.75	FALSE
	SRX7282932	ATAC-Seq	Accessible chromatin	Larvae	Eye-antennal disc	13351	1437/15180	1482/15180	-0.4	-0.3	0.97	FALSE
	SRX12622238	ATAC-Seq	Accessible chromatin	Adult	Heart	3606	427/15180	453/15180	-0.4	-0.3	0.94	FALSE
	SRX4782827	ATAC-Seq	Accessible chromatin	Larvae	3rd instar brain	11027	1278/15180	1236/15180	-0.4	-0.3	1.03	TRUE
	SRX19743275	ATAC-Seq	Accessible chromatin	Cell line	S2	1705	203/15180	221/15180	-0.4	-0.3	0.92	FALSE
	SRX3104583	ATAC-Seq	Accessible chromatin	Larvae	Imaginal wing disc	7993	927/15180	963/15180	-0.4	-0.3	0.96	FALSE
	SRX6430371	ATAC-Seq	Accessible chromatin	Adult	Midgut	435	51/15180	42/15180	-0.4	-0.3	1.21	TRUE
	SRX4518006	ATAC-Seq	Accessible chromatin	Embryo	Blastoderm	4502	496/15180	470/15180	-0.4	-0.3	1.06	TRUE
	SRX12622237	ATAC-Seq	Accessible chromatin	Adult	Heart	3154	376/15180	399/15180	-0.4	-0.3	0.94	FALSE
	SRX12622240	ATAC-Seq	Accessible chromatin	Adult	Heart	2110	248/15180	267/15180	-0.4	-0.3	0.93	FALSE
	SRX6430372	ATAC-Seq	Accessible chromatin	Adult	Midgut	517	55/15180	46/15180	-0.4	-0.3	1.20	TRUE
	SRX3032278	ATAC-Seq	Accessible chromatin	Larvae	Eye-antennal disc	11479	1169/15180	1207/15180	-0.4	-0.3	0.97	FALSE
	SRX7277029	ATAC-Seq	Accessible chromatin	Embryo	Embryos	2158	226/15180	244/15180	-0.4	-0.3	0.93	FALSE
	SRX14868933	ATAC-Seq	Accessible chromatin	Embryo	14-17h embryos	732	71/15180	61/15180	-0.4	-0.3	1.16	TRUE
	ERX3978734	ATAC-Seq	Accessible chromatin	Embryo	Stage 5 embryos	3886	516/15180	542/15180	-0.4	-0.3	0.95	FALSE
	SRX6430370	ATAC-Seq	Accessible chromatin	Adult	Midgut	310	33/15180	26/15180	-0.4	-0.3	1.27	TRUE
	SRX7572776	ATAC-Seq	Accessible chromatin	Embryo	3h embryos	1486	181/15180	197/15180	-0.4	-0.3	0.92	FALSE
	SRX17045114	ATAC-Seq	Accessible chromatin	Larvae	Imaginal wing disc	8449	1080/15180	1116/15180	-0.4	-0.3	0.97	FALSE
	SRX3032287	ATAC-Seq	Accessible chromatin	Larvae	Eye-antennal disc	8565	900/15180	933/15180	-0.4	-0.3	0.96	FALSE
	ERX3978771	ATAC-Seq	Accessible chromatin	Embryo	Stage 5 embryos	2534	334/15180	355/15180	-0.4	-0.3	0.94	FALSE
	SRX12622233	ATAC-Seq	Accessible chromatin	Adult	Heart	2266	270/15180	289/15180	-0.4	-0.3	0.93	FALSE
	SRX7281004	ATAC-Seq	Accessible chromatin	Larvae	Eye-antennal disc	12513	1339/15180	1378/15180	-0.4	-0.2	0.97	FALSE
	SRX12261367	ATAC-Seq	Accessible chromatin	Larvae	Imaginal leg disc	11698	1118/15180	1154/15180	-0.4	-0.2	0.97	FALSE
	SRX17045112	ATAC-Seq	Accessible chromatin	Larvae	Imaginal wing disc	8857	1127/15180	1163/15180	-0.3	-0.2	0.97	FALSE
	ERX3978743	ATAC-Seq	Accessible chromatin	Embryo	Stage 13 embryos	5956	909/15180	877/15180	-0.3	-0.2	1.04	TRUE
	SRX12622244	ATAC-Seq	Accessible chromatin	Adult	Heart	2950	348/15180	369/15180	-0.3	-0.2	0.94	FALSE
	SRX17473043	ATAC-Seq	Accessible chromatin	Larvae	Fat Body	19	5/15180	2/15180	-0.3	-0.2	2.50	TRUE
	SRX9217375	ATAC-Seq	Accessible chromatin	Larvae	Eye-antennal disc	4364	434/15180	457/15180	-0.3	-0.2	0.95	FALSE
	SRX4517994	ATAC-Seq	Accessible chromatin	Embryo	Blastoderm	3539	391/15180	370/15180	-0.3	-0.2	1.06	TRUE
	SRX7806721	ATAC-Seq	Accessible chromatin	Adult	Testis	1692	220/15180	204/15180	-0.3	-0.2	1.08	TRUE
	SRX12622249	ATAC-Seq	Accessible chromatin	Adult	Heart	4260	506/15180	530/15180	-0.3	-0.2	0.95	FALSE
	SRX17155364	ATAC-Seq	Accessible chromatin	Embryo	4h embryos	2615	361/15180	341/15180	-0.3	-0.2	1.06	TRUE
	SRX15392581	ATAC-Seq	Accessible chromatin	Embryo	5.5-6h embryos	5090	588/15180	563/15180	-0.3	-0.2	1.04	TRUE
	SRX23174626	ATAC-Seq	Accessible chromatin	Pupae	Abdominal epidermis	12845	1501/15180	1463/15180	-0.3	-0.2	1.03	TRUE
	SRX9217371	ATAC-Seq	Accessible chromatin	Larvae	Eye-antennal disc	1576	93/15180	104/15180	-0.3	-0.2	0.89	FALSE
	SRX3104588	ATAC-Seq	Accessible chromatin	Larvae	Imaginal wing disc	8916	1075/15180	1108/15180	-0.3	-0.2	0.97	FALSE
	SRX12261365	ATAC-Seq	Accessible chromatin	Larvae	Imaginal leg disc	8670	813/15180	842/15180	-0.3	-0.2	0.97	FALSE
	ERX3978754	ATAC-Seq	Accessible chromatin	Embryo	Stage 13 embryos	5038	646/15180	672/15180	-0.3	-0.2	0.96	FALSE
	SRX3282114	ATAC-Seq	Accessible chromatin	Embryo	2-3h embryos	2947	325/15180	344/15180	-0.3	-0.2	0.94	FALSE
	SRX11704573	ATAC-Seq	Accessible chromatin	Adult	Brains	9346	956/15180	987/15180	-0.3	-0.2	0.97	FALSE
	SRX12622231	ATAC-Seq	Accessible chromatin	Adult	Heart	3798	453/15180	475/15180	-0.3	-0.2	0.95	FALSE
	SRX12622245	ATAC-Seq	Accessible chromatin	Adult	Heart	3215	372/15180	392/15180	-0.3	-0.2	0.95	FALSE
	SRX8556251	ATAC-Seq	Accessible chromatin	Embryo	0-2h embryos	1210	99/15180	110/15180	-0.3	-0.2	0.90	FALSE
	SRX8622124	ATAC-Seq	Accessible chromatin	Embryo	Embryos	396	41/15180	34/15180	-0.3	-0.2	1.21	TRUE
	SRX4517998	ATAC-Seq	Accessible chromatin	Embryo	Blastoderm	5516	645/15180	620/15180	-0.3	-0.2	1.04	TRUE
	ERX3978737	ATAC-Seq	Accessible chromatin	Embryo	Stage 13 embryos	5710	802/15180	830/15180	-0.3	-0.2	0.97	FALSE
	SRX18393565	ATAC-Seq	Accessible chromatin	Embryo	1.5-2h embryos	1839	191/15180	177/15180	-0.3	-0.2	1.08	TRUE
	SRX9910785	ATAC-Seq	Accessible chromatin	Embryo	2-2.5h embryos	1433	178/15180	192/15180	-0.3	-0.2	0.93	FALSE
	SRX6430369	ATAC-Seq	Accessible chromatin	Adult	Midgut	659	75/15180	66/15180	-0.3	-0.2	1.14	TRUE
	SRX15392577	ATAC-Seq	Accessible chromatin	Embryo	4.5-5h embryos	1779	181/15180	195/15180	-0.3	-0.2	0.93	FALSE
	SRX18158065	ATAC-Seq	Accessible chromatin	Pupae	Flight muscles	19	0/15180	2/15180	-0.3	-0.2	0.00	FALSE
	SRX20741516	ATAC-Seq	Accessible chromatin	Adult	Enteroendocrine cells	23	0/15180	2/15180	-0.3	-0.2	0.00	FALSE
	SRX20000264	ATAC-Seq	Accessible chromatin	Adult	Germ cells	5088	602/15180	626/15180	-0.3	-0.2	0.96	FALSE
	SRX7806730	ATAC-Seq	Accessible chromatin	Adult	Testis	522	60/15180	52/15180	-0.3	-0.2	1.15	TRUE
	SRX7282922	ATAC-Seq	Accessible chromatin	Larvae	Eye-antennal disc	8382	992/15180	963/15180	-0.3	-0.2	1.03	TRUE
	ERX3978766	ATAC-Seq	Accessible chromatin	Embryo	Stage 5 embryos	5449	801/15180	775/15180	-0.3	-0.2	1.03	TRUE
	SRX9689642	ATAC-Seq	Accessible chromatin	Larvae	Optic lobe	10885	1153/15180	1184/15180	-0.3	-0.2	0.97	FALSE
	SRX18393600	ATAC-Seq	Accessible chromatin	Embryo	1-1.5h embryos	911	73/15180	82/15180	-0.3	-0.2	0.89	FALSE
	SRX6430350	ATAC-Seq	Accessible chromatin	Adult	Midgut	1481	142/15180	154/15180	-0.3	-0.2	0.92	FALSE
	SRX12622252	ATAC-Seq	Accessible chromatin	Adult	Heart	3802	444/15180	464/15180	-0.3	-0.2	0.96	FALSE
	SRX7277025	ATAC-Seq	Accessible chromatin	Embryo	Embryos	1695	173/15180	186/15180	-0.3	-0.2	0.93	FALSE
	SRX23174625	ATAC-Seq	Accessible chromatin	Pupae	Abdominal epidermis	13159	1524/15180	1490/15180	-0.3	-0.2	1.02	TRUE
	SRX7281029	ATAC-Seq	Accessible chromatin	Larvae	Eye-antennal disc	6152	724/15180	700/15180	-0.3	-0.2	1.03	TRUE
	SRX11704570	ATAC-Seq	Accessible chromatin	Adult	Brains	11099	1126/15180	1155/15180	-0.3	-0.2	0.97	FALSE
	ERX3978753	ATAC-Seq	Accessible chromatin	Embryo	Stage 13 embryos	4188	550/15180	571/15180	-0.3	-0.2	0.96	FALSE
	SRX4518005	ATAC-Seq	Accessible chromatin	Embryo	Blastoderm	5757	638/15180	616/15180	-0.3	-0.2	1.04	TRUE
	SRX17155361	ATAC-Seq	Accessible chromatin	Embryo	3h embryos	1957	228/15180	242/15180	-0.3	-0.2	0.94	FALSE
	SRX12622246	ATAC-Seq	Accessible chromatin	Adult	Heart	5177	629/15180	651/15180	-0.3	-0.2	0.97	FALSE
	SRX2661681	ATAC-Seq	Accessible chromatin	Larvae	3rd instar	11935	1202/15180	1173/15180	-0.3	-0.2	1.02	TRUE
	SRX7277035	ATAC-Seq	Accessible chromatin	Embryo	Embryos	1591	166/15180	178/15180	-0.3	-0.2	0.93	FALSE
	SRX22057439	ATAC-Seq	Accessible chromatin	Cell line	ML-DmD17-c3	1132	89/15180	98/15180	-0.3	-0.2	0.91	FALSE
	SRX18393595	ATAC-Seq	Accessible chromatin	Embryo	2-2.5h embryos	2656	287/15180	302/15180	-0.3	-0.2	0.95	FALSE
	SRX3032263	ATAC-Seq	Accessible chromatin	Larvae	Eye-antennal disc	8307	912/15180	937/15180	-0.2	-0.2	0.97	FALSE
	SRX4517992	ATAC-Seq	Accessible chromatin	Embryo	Blastoderm	5151	576/15180	556/15180	-0.2	-0.2	1.04	TRUE
	ERX3978760	ATAC-Seq	Accessible chromatin	Embryo	Stage 11 embryos	5814	880/15180	856/15180	-0.2	-0.2	1.03	TRUE
	SRX18393570	ATAC-Seq	Accessible chromatin	Embryo	2-2.5h embryos	1893	184/15180	196/15180	-0.2	-0.2	0.94	FALSE
	ERX3978765	ATAC-Seq	Accessible chromatin	Embryo	Stage 13 embryos	5908	883/15180	859/15180	-0.2	-0.2	1.03	TRUE
	SRX19549260	ATAC-Seq	Accessible chromatin	Adult	Adult body	195	12/15180	16/15180	-0.2	-0.2	0.75	FALSE
	SRX6430359	ATAC-Seq	Accessible chromatin	Adult	Midgut	817	73/15180	81/15180	-0.2	-0.2	0.90	FALSE
	ERX3978729	ATAC-Seq	Accessible chromatin	Embryo	Stage 11 embryos	5972	892/15180	868/15180	-0.2	-0.2	1.03	TRUE
	SRX14868939	ATAC-Seq	Accessible chromatin	Embryo	14-17h embryos	875	83/15180	75/15180	-0.2	-0.2	1.11	TRUE
	SRX12175827	ATAC-Seq	Accessible chromatin	Adult	Photoreceptor neuron	4027	614/15180	594/15180	-0.2	-0.2	1.03	TRUE
	SRX7277019	ATAC-Seq	Accessible chromatin	Embryo	Embryos	782	76/15180	84/15180	-0.2	-0.2	0.90	FALSE
	SRX3032268	ATAC-Seq	Accessible chromatin	Larvae	Eye-antennal disc	11297	1207/15180	1234/15180	-0.2	-0.2	0.98	FALSE
	SRX19743283	ATAC-Seq	Accessible chromatin	Cell line	S2	5053	765/15180	787/15180	-0.2	-0.2	0.97	FALSE
	SRX18393593	ATAC-Seq	Accessible chromatin	Embryo	1.5-2h embryos	1969	211/15180	199/15180	-0.2	-0.2	1.06	TRUE
	SRX3032272	ATAC-Seq	Accessible chromatin	Larvae	Eye-antennal disc	14391	1446/15180	1475/15180	-0.2	-0.2	0.98	FALSE
	SRX19743278	ATAC-Seq	Accessible chromatin	Cell line	S2	5317	877/15180	854/15180	-0.2	-0.2	1.03	TRUE
	SRX6817538	ATAC-Seq	Accessible chromatin	Embryo	3h embryos	1849	241/15180	254/15180	-0.2	-0.2	0.95	FALSE
	SRX7277031	ATAC-Seq	Accessible chromatin	Embryo	Embryos	2244	241/15180	254/15180	-0.2	-0.2	0.95	FALSE
	SRX17155362	ATAC-Seq	Accessible chromatin	Embryo	3h embryos	2649	352/15180	337/15180	-0.2	-0.2	1.04	TRUE
	SRX14868920	ATAC-Seq	Accessible chromatin	Embryo	14-17h embryos	1874	188/15180	177/15180	-0.2	-0.2	1.06	TRUE
	SRX4712928	ATAC-Seq	Accessible chromatin	Embryo	Gut	1874	188/15180	177/15180	-0.2	-0.2	1.06	TRUE
	SRX6430367	ATAC-Seq	Accessible chromatin	Adult	Midgut	663	71/15180	64/15180	-0.2	-0.2	1.11	TRUE
	SRX7281024	ATAC-Seq	Accessible chromatin	Larvae	Eye-antennal disc	6478	709/15180	729/15180	-0.2	-0.2	0.97	FALSE
	SRX12622247	ATAC-Seq	Accessible chromatin	Adult	Heart	4134	498/15180	515/15180	-0.2	-0.2	0.97	FALSE
	SRX8556252	ATAC-Seq	Accessible chromatin	Embryo	0-2h embryos	551	45/15180	51/15180	-0.2	-0.2	0.88	FALSE
	SRX18393567	ATAC-Seq	Accessible chromatin	Embryo	1.5-2h embryos	1179	99/15180	91/15180	-0.2	-0.1	1.09	TRUE
	SRX18393568	ATAC-Seq	Accessible chromatin	Embryo	2-2.5h embryos	1676	158/15180	168/15180	-0.2	-0.1	0.94	FALSE
	ERX3978732	ATAC-Seq	Accessible chromatin	Embryo	Stage 13 embryos	2841	409/15180	394/15180	-0.2	-0.1	1.04	TRUE
	SRX7281022	ATAC-Seq	Accessible chromatin	Larvae	Eye-antennal disc	9701	1036/15180	1059/15180	-0.2	-0.1	0.98	FALSE
	SRX7806723	ATAC-Seq	Accessible chromatin	Adult	Testis	3814	489/15180	473/15180	-0.2	-0.1	1.03	TRUE
	SRX4517997	ATAC-Seq	Accessible chromatin	Embryo	Blastoderm	4058	451/15180	436/15180	-0.2	-0.1	1.03	TRUE
	SRX3032262	ATAC-Seq	Accessible chromatin	Larvae	Eye-antennal disc	8881	972/15180	951/15180	-0.2	-0.1	1.02	TRUE
	SRX14339041	ATAC-Seq	Accessible chromatin	Adult	Dopaminergic nuclei	4983	536/15180	520/15180	-0.2	-0.1	1.03	TRUE
	SRX4518000	ATAC-Seq	Accessible chromatin	Embryo	Blastoderm	4388	475/15180	460/15180	-0.2	-0.1	1.03	TRUE
	SRX3032276	ATAC-Seq	Accessible chromatin	Larvae	Eye-antennal disc	8309	885/15180	905/15180	-0.2	-0.1	0.98	FALSE
	SRX19743287	ATAC-Seq	Accessible chromatin	Cell line	S2	5192	813/15180	832/15180	-0.2	-0.1	0.98	FALSE
	SRX15392568	ATAC-Seq	Accessible chromatin	Embryo	3.5-4h embryos	475	36/15180	41/15180	-0.2	-0.1	0.88	FALSE
	SRX23739729	ATAC-Seq	Accessible chromatin	Adult	Glial cells	1042	124/15180	116/15180	-0.2	-0.1	1.07	TRUE
	SRX19549258	ATAC-Seq	Accessible chromatin	Adult	Adult body	206	24/15180	20/15180	-0.2	-0.1	1.20	TRUE
	ERX3978750	ATAC-Seq	Accessible chromatin	Embryo	Stage 11 embryos	5335	744/15180	762/15180	-0.2	-0.1	0.98	FALSE
	SRX4782828	ATAC-Seq	Accessible chromatin	Larvae	3rd instar brain	13592	1567/15180	1543/15180	-0.2	-0.1	1.02	TRUE
	SRX19743263	ATAC-Seq	Accessible chromatin	Cell line	S2	2932	398/15180	411/15180	-0.2	-0.1	0.97	FALSE
	SRX8491214	ATAC-Seq	Accessible chromatin	Cell line	S2	2932	398/15180	411/15180	-0.2	-0.1	0.97	FALSE
	SRX6817545	ATAC-Seq	Accessible chromatin	Embryo	3h embryos	2348	286/15180	297/15180	-0.2	-0.1	0.96	FALSE
	SRX18393578	ATAC-Seq	Accessible chromatin	Embryo	2-2.5h embryos	1884	182/15180	191/15180	-0.2	-0.1	0.95	FALSE
	SRX7282921	ATAC-Seq	Accessible chromatin	Larvae	Eye-antennal disc	5263	595/15180	610/15180	-0.2	-0.1	0.98	FALSE
	SRX3032269	ATAC-Seq	Accessible chromatin	Larvae	Eye-antennal disc	8053	904/15180	922/15180	-0.2	-0.1	0.98	FALSE
	SRX3945500	ATAC-Seq	Accessible chromatin	Pupae	Pupal legs	8366	845/15180	828/15180	-0.2	-0.1	1.02	TRUE
	SRX4517985	ATAC-Seq	Accessible chromatin	Embryo	Blastoderm	4896	549/15180	535/15180	-0.2	-0.1	1.03	TRUE
	SRX9103810	ATAC-Seq	Accessible chromatin	Adult	Intestinal stem cells	353	26/15180	30/15180	-0.2	-0.1	0.87	FALSE
	SRX2661682	ATAC-Seq	Accessible chromatin	Larvae	3rd instar	12495	1237/15180	1217/15180	-0.2	-0.1	1.02	TRUE
	SRX3104589	ATAC-Seq	Accessible chromatin	Larvae	Imaginal wing disc	8619	998/15180	1016/15180	-0.2	-0.1	0.98	FALSE
	SRX16982646	ATAC-Seq	Accessible chromatin	Larvae	Imaginal wing disc	12208	1454/15180	1433/15180	-0.2	-0.1	1.01	TRUE
	SRX19549259	ATAC-Seq	Accessible chromatin	Adult	Adult body	346	32/15180	28/15180	-0.2	-0.1	1.14	TRUE
	SRX22057438	ATAC-Seq	Accessible chromatin	Cell line	ML-DmD17-c3	1124	90/15180	84/15180	-0.2	-0.1	1.07	TRUE
	SRX6817542	ATAC-Seq	Accessible chromatin	Embryo	3h embryos	2213	297/15180	287/15180	-0.2	-0.1	1.03	TRUE
	SRX23739728	ATAC-Seq	Accessible chromatin	Adult	Glial cells	1112	132/15180	125/15180	-0.2	-0.1	1.06	TRUE
	SRX2661683	ATAC-Seq	Accessible chromatin	Larvae	3rd instar	10937	1132/15180	1114/15180	-0.1	-0.1	1.02	TRUE
	ERX3978762	ATAC-Seq	Accessible chromatin	Embryo	Stage 5 embryos	3959	549/15180	536/15180	-0.1	-0.1	1.02	TRUE
	SRX6430356	ATAC-Seq	Accessible chromatin	Adult	Midgut	1036	93/15180	99/15180	-0.1	-0.1	0.94	FALSE
	SRX13386239	ATAC-Seq	Accessible chromatin	Adult	Neurons	1916	199/15180	191/15180	-0.1	-0.1	1.04	TRUE
	SRX7806733	ATAC-Seq	Accessible chromatin	Adult	Testis	415	34/15180	38/15180	-0.1	-0.1	0.89	FALSE
	SRX3104582	ATAC-Seq	Accessible chromatin	Larvae	Imaginal wing disc	12410	1535/15180	1516/15180	-0.1	-0.1	1.01	TRUE
	SRX7277026	ATAC-Seq	Accessible chromatin	Embryo	Embryos	1947	211/15180	219/15180	-0.1	-0.1	0.96	FALSE
	SRX9689641	ATAC-Seq	Accessible chromatin	Larvae	Optic lobe	10086	1096/15180	1112/15180	-0.1	-0.1	0.99	FALSE
	SRX7281015	ATAC-Seq	Accessible chromatin	Larvae	Eye-antennal disc	4253	501/15180	490/15180	-0.1	-0.1	1.02	TRUE
	SRX10089743	ATAC-Seq	Accessible chromatin	Larvae	Imaginal wing disc	9102	1018/15180	1033/15180	-0.1	-0.1	0.99	FALSE
	SRX7192190	ATAC-Seq	Accessible chromatin	Larvae	Imaginal wing disc	3371	330/15180	321/15180	-0.1	-0.1	1.03	TRUE
	SRX6430374	ATAC-Seq	Accessible chromatin	Adult	Midgut	470	48/15180	44/15180	-0.1	-0.1	1.09	TRUE
	SRX21375757	ATAC-Seq	Accessible chromatin	Adult	Ovary	4428	555/15180	544/15180	-0.1	-0.1	1.02	TRUE
	ERX3978735	ATAC-Seq	Accessible chromatin	Embryo	Stage 11 embryos	5610	815/15180	828/15180	-0.1	-0.1	0.98	FALSE
	SRX20741514	ATAC-Seq	Accessible chromatin	Adult	Enteroendocrine cells	2578	390/15180	381/15180	-0.1	-0.1	1.02	TRUE
	SRX19743282	ATAC-Seq	Accessible chromatin	Cell line	S2	4930	764/15180	776/15180	-0.1	-0.1	0.98	FALSE
	SRX3032255	ATAC-Seq	Accessible chromatin	Larvae	Eye-antennal disc	4900	516/15180	506/15180	-0.1	-0.1	1.02	TRUE
	SRX19549256	ATAC-Seq	Accessible chromatin	Adult	Adult body	219	26/15180	23/15180	-0.1	-0.1	1.13	TRUE
	ERX3978726	ATAC-Seq	Accessible chromatin	Embryo	Stage 13 embryos	4533	635/15180	646/15180	-0.1	-0.1	0.98	FALSE
	SRX3032279	ATAC-Seq	Accessible chromatin	Larvae	Eye-antennal disc	7001	788/15180	800/15180	-0.1	-0.1	0.98	FALSE
	SRX7281005	ATAC-Seq	Accessible chromatin	Larvae	Eye-antennal disc	10346	1168/15180	1154/15180	-0.1	-0.1	1.01	TRUE
	SRX20000256	ATAC-Seq	Accessible chromatin	Adult	Germ cells	5327	708/15180	719/15180	-0.1	-0.1	0.98	FALSE
	SRX3104590	ATAC-Seq	Accessible chromatin	Larvae	Imaginal wing disc	9422	1104/15180	1117/15180	-0.1	-0.1	0.99	FALSE
	SRX12261368	ATAC-Seq	Accessible chromatin	Larvae	Imaginal leg disc	11065	1125/15180	1138/15180	-0.1	-0.1	0.99	FALSE
	SRX19743279	ATAC-Seq	Accessible chromatin	Cell line	S2	5452	852/15180	863/15180	-0.1	-0.1	0.99	FALSE
	SRX9343232	ATAC-Seq	Accessible chromatin	Embryo	12-13h embryos	5227	556/15180	565/15180	-0.1	-0.1	0.98	FALSE
	SRX3104587	ATAC-Seq	Accessible chromatin	Larvae	Imaginal wing disc	8894	1111/15180	1099/15180	-0.1	-0.1	1.01	TRUE
	SRX3282112	ATAC-Seq	Accessible chromatin	Embryo	2-3h embryos	1443	141/15180	146/15180	-0.1	-0.1	0.97	FALSE
	SRX19743291	ATAC-Seq	Accessible chromatin	Cell line	S2	1174	143/15180	148/15180	-0.1	-0.1	0.97	FALSE
	SRX15392575	ATAC-Seq	Accessible chromatin	Embryo	4.5-5h embryos	2871	336/15180	329/15180	-0.1	-0.1	1.02	TRUE
	SRX6430376	ATAC-Seq	Accessible chromatin	Adult	Midgut	964	86/15180	90/15180	-0.1	-0.0	0.96	FALSE
	SRX9910792	ATAC-Seq	Accessible chromatin	Embryo	2-2.5h embryos	1256	156/15180	161/15180	-0.1	-0.0	0.97	FALSE
	SRX6430380	ATAC-Seq	Accessible chromatin	Adult	Midgut	473	38/15180	41/15180	-0.1	-0.0	0.93	FALSE
	SRX15392566	ATAC-Seq	Accessible chromatin	Embryo	3.5-4h embryos	543	45/15180	48/15180	-0.1	-0.0	0.94	FALSE
	ERX3978746	ATAC-Seq	Accessible chromatin	Embryo	Stage 13 embryos	5507	800/15180	791/15180	-0.1	-0.0	1.01	TRUE
	SRX18393596	ATAC-Seq	Accessible chromatin	Embryo	2-2.5h embryos	2674	308/15180	302/15180	-0.1	-0.0	1.02	TRUE
	ERX3978764	ATAC-Seq	Accessible chromatin	Embryo	Stage 11 embryos	5525	804/15180	813/15180	-0.1	-0.0	0.99	FALSE
	SRX7277023	ATAC-Seq	Accessible chromatin	Embryo	Embryos	1026	117/15180	113/15180	-0.1	-0.0	1.04	TRUE
	SRX17155356	ATAC-Seq	Accessible chromatin	Embryo	4h embryos	2449	333/15180	327/15180	-0.1	-0.0	1.02	TRUE
	SRX7282930	ATAC-Seq	Accessible chromatin	Larvae	Eye-antennal disc	6082	701/15180	693/15180	-0.1	-0.0	1.01	TRUE
	SRX6817528	ATAC-Seq	Accessible chromatin	Embryo	3h embryos	1072	122/15180	126/15180	-0.1	-0.0	0.97	FALSE
	SRX6817546	ATAC-Seq	Accessible chromatin	Embryo	3h embryos	2717	362/15180	356/15180	-0.1	-0.0	1.02	TRUE
	SRX8622122	ATAC-Seq	Accessible chromatin	Embryo	Embryos	106	15/15180	13/15180	-0.1	-0.0	1.15	TRUE
	SRX8622121	ATAC-Seq	Accessible chromatin	Embryo	Embryos	449	58/15180	55/15180	-0.1	-0.0	1.05	TRUE
	SRX14868924	ATAC-Seq	Accessible chromatin	Embryo	14-17h embryos	3992	412/15180	406/15180	-0.1	-0.0	1.01	TRUE
	SRX4712924	ATAC-Seq	Accessible chromatin	Embryo	14-17h embryos	3992	412/15180	406/15180	-0.1	-0.0	1.01	TRUE
	SRX12801969	ATAC-Seq	Accessible chromatin	Cell line	S2	1691	182/15180	186/15180	-0.1	-0.0	0.98	FALSE
	SRX15392569	ATAC-Seq	Accessible chromatin	Embryo	3.5-4h embryos	1597	187/15180	191/15180	-0.1	-0.0	0.98	FALSE
	SRX7282927	ATAC-Seq	Accessible chromatin	Larvae	Eye-antennal disc	14874	1546/15180	1537/15180	-0.1	-0.0	1.01	TRUE
	SRX11704571	ATAC-Seq	Accessible chromatin	Adult	Brains	7733	830/15180	823/15180	-0.1	-0.0	1.01	TRUE
	SRX20000260	ATAC-Seq	Accessible chromatin	Adult	Germ cells	7206	844/15180	851/15180	-0.1	-0.0	0.99	FALSE
	SRX3032259	ATAC-Seq	Accessible chromatin	Larvae	Eye-antennal disc	7461	856/15180	849/15180	-0.1	-0.0	1.01	TRUE
	SRX6817533	ATAC-Seq	Accessible chromatin	Embryo	3h embryos	810	105/15180	108/15180	-0.1	-0.0	0.97	FALSE
	SRX6817544	ATAC-Seq	Accessible chromatin	Embryo	11-12h embryos	2419	245/15180	241/15180	-0.1	-0.0	1.02	TRUE
	SRX6430357	ATAC-Seq	Accessible chromatin	Adult	Midgut	1127	107/15180	110/15180	-0.0	-0.0	0.97	FALSE
	SRX7806728	ATAC-Seq	Accessible chromatin	Adult	Testis	308	26/15180	28/15180	-0.0	-0.0	0.93	FALSE
	SRX3032277	ATAC-Seq	Accessible chromatin	Larvae	Eye-antennal disc	6960	814/15180	808/15180	-0.0	-0.0	1.01	TRUE
	SRX19743288	ATAC-Seq	Accessible chromatin	Cell line	S2	5281	845/15180	839/15180	-0.0	-0.0	1.01	TRUE
	SRX3032265	ATAC-Seq	Accessible chromatin	Larvae	Eye-antennal disc	11684	1267/15180	1274/15180	-0.0	-0.0	0.99	FALSE
	SRX6430373	ATAC-Seq	Accessible chromatin	Adult	Midgut	1175	133/15180	130/15180	-0.0	-0.0	1.02	TRUE
	SRX7282920	ATAC-Seq	Accessible chromatin	Larvae	Eye-antennal disc	7797	885/15180	891/15180	-0.0	-0.0	0.99	FALSE
	SRX6430379	ATAC-Seq	Accessible chromatin	Adult	Midgut	1437	143/15180	146/15180	-0.0	-0.0	0.98	FALSE
	SRX18393586	ATAC-Seq	Accessible chromatin	Embryo	2-2.5h embryos	6088	670/15180	675/15180	-0.0	-0.0	0.99	FALSE
	SRX3104585	ATAC-Seq	Accessible chromatin	Larvae	Imaginal wing disc	9046	1082/15180	1088/15180	-0.0	-0.0	0.99	FALSE
	SRX15392579	ATAC-Seq	Accessible chromatin	Embryo	5.5-6h embryos	1586	163/15180	166/15180	-0.0	-0.0	0.98	FALSE
	SRX6817543	ATAC-Seq	Accessible chromatin	Embryo	3h embryos	1386	174/15180	171/15180	-0.0	-0.0	1.02	TRUE
	SRX14868921	ATAC-Seq	Accessible chromatin	Embryo	14-17h embryos	1866	182/15180	179/15180	-0.0	-0.0	1.02	TRUE
	SRX4712929	ATAC-Seq	Accessible chromatin	Embryo	Gut	1866	182/15180	179/15180	-0.0	-0.0	1.02	TRUE
	SRX18393579	ATAC-Seq	Accessible chromatin	Embryo	2-2.5h embryos	1969	204/15180	201/15180	-0.0	-0.0	1.01	TRUE
	SRX18393601	ATAC-Seq	Accessible chromatin	Embryo	1-1.5h embryos	2188	222/15180	219/15180	-0.0	-0.0	1.01	TRUE
	SRX7282928	ATAC-Seq	Accessible chromatin	Larvae	Eye-antennal disc	14845	1529/15180	1523/15180	-0.0	-0.0	1.00	TRUE
	SRX6430378	ATAC-Seq	Accessible chromatin	Adult	Midgut	622	55/15180	57/15180	-0.0	-0.0	0.96	FALSE
	SRX7282926	ATAC-Seq	Accessible chromatin	Larvae	Eye-antennal disc	15221	1591/15180	1597/15180	-0.0	-0.0	1.00	FALSE
	SRX4518002	ATAC-Seq	Accessible chromatin	Embryo	Blastoderm	5061	537/15180	533/15180	-0.0	-0.0	1.01	TRUE
	SRX8556253	ATAC-Seq	Accessible chromatin	Embryo	0-2h embryos	601	64/15180	62/15180	-0.0	-0.0	1.03	TRUE
	SRX9343229	ATAC-Seq	Accessible chromatin	Embryo	12-13h embryos	6172	696/15180	692/15180	-0.0	-0.0	1.01	TRUE
	SRX3032261	ATAC-Seq	Accessible chromatin	Larvae	Eye-antennal disc	6895	754/15180	758/15180	-0.0	-0.0	0.99	FALSE
	SRX20000266	ATAC-Seq	Accessible chromatin	Adult	Germ cells	6876	808/15180	804/15180	-0.0	-0.0	1.00	TRUE
	SRX14868925	ATAC-Seq	Accessible chromatin	Embryo	14-17h embryos	4020	422/15180	419/15180	-0.0	-0.0	1.01	TRUE
	SRX4712925	ATAC-Seq	Accessible chromatin	Embryo	14-17h embryos	4020	422/15180	419/15180	-0.0	-0.0	1.01	TRUE
	SRX13386236	ATAC-Seq	Accessible chromatin	Adult	Neurons	7885	1035/15180	1031/15180	-0.0	-0.0	1.00	TRUE
	SRX18393603	ATAC-Seq	Accessible chromatin	Embryo	1.5-2h embryos	1569	142/15180	140/15180	-0.0	-0.0	1.01	TRUE
	SRX6430351	ATAC-Seq	Accessible chromatin	Adult	Midgut	1457	144/15180	146/15180	-0.0	-0.0	0.99	FALSE
	SRX18393562	ATAC-Seq	Accessible chromatin	Embryo	1-1.5h embryos	1682	161/15180	159/15180	-0.0	-0.0	1.01	TRUE
	ERX3978728	ATAC-Seq	Accessible chromatin	Embryo	Stage 13 embryos	4962	693/15180	696/15180	-0.0	-0.0	1.00	FALSE
	SRX7277024	ATAC-Seq	Accessible chromatin	Embryo	Embryos	1734	190/15180	192/15180	-0.0	-0.0	0.99	FALSE
	SRX12801964	ATAC-Seq	Accessible chromatin	Cell line	S2	1847	198/15180	200/15180	-0.0	-0.0	0.99	FALSE
	SRX3104586	ATAC-Seq	Accessible chromatin	Larvae	Imaginal wing disc	8816	1061/15180	1058/15180	-0.0	-0.0	1.00	TRUE
	SRX17155359	ATAC-Seq	Accessible chromatin	Embryo	5h embryos	2554	346/15180	344/15180	-0.0	-0.0	1.01	TRUE
	ERX3978738	ATAC-Seq	Accessible chromatin	Embryo	Stage 13 embryos	5822	843/15180	845/15180	-0.0	0.0	1.00	FALSE
	SRX16982645	ATAC-Seq	Accessible chromatin	Larvae	Imaginal wing disc	13690	1571/15180	1569/15180	-0.0	0.0	1.00	TRUE
	SRX9217374	ATAC-Seq	Accessible chromatin	Larvae	Eye-antennal disc	148	13/15180	12/15180	0.0	0.0	1.08	TRUE
	SRX19549257	ATAC-Seq	Accessible chromatin	Adult	Adult body	185	18/15180	17/15180	0.0	0.0	1.06	TRUE
	SRX8622120	ATAC-Seq	Accessible chromatin	Embryo	Embryos	240	19/15180	18/15180	0.0	0.0	1.06	TRUE
	SRX7806729	ATAC-Seq	Accessible chromatin	Adult	Testis	292	28/15180	27/15180	0.0	0.0	1.04	TRUE
	SRX14868931	ATAC-Seq	Accessible chromatin	Embryo	14-17h embryos	996	83/15180	82/15180	0.0	0.0	1.01	TRUE
	SRX23739737	ATAC-Seq	Accessible chromatin	Adult	Glial cells	1090	88/15180	87/15180	0.0	0.0	1.01	TRUE
	SRX7282931	ATAC-Seq	Accessible chromatin	Larvae	Eye-antennal disc	8150	943/15180	942/15180	0.0	0.0	1.00	TRUE
	SRX9689643	ATAC-Seq	Accessible chromatin	Larvae	Optic lobe	10290	1096/15180	1095/15180	0.0	0.0	1.00	TRUE
	SRX12261370	ATAC-Seq	Accessible chromatin	Larvae	Imaginal leg disc	9778	1022/15180	1022/15180	0.0	0.0	1.00	FALSE
	SRX20000253	ATAC-Seq	Accessible chromatin	Adult	Germ cells	10563	1258/15180	1258/15180	0.0	0.0	1.00	FALSE
	SRX20000267	ATAC-Seq	Accessible chromatin	Adult	Germ cells	4754	584/15180	584/15180	0.0	0.0	1.00	FALSE
	SRX7806732	ATAC-Seq	Accessible chromatin	Adult	Testis	420	39/15180	39/15180	0.0	0.0	1.00	FALSE
	SRX17155355	ATAC-Seq	Accessible chromatin	Embryo	4h embryos	1961	255/15180	256/15180	0.0	0.0	1.00	FALSE
	SRX18393575	ATAC-Seq	Accessible chromatin	Embryo	1-1.5h embryos	2234	242/15180	243/15180	0.0	0.0	1.00	FALSE
	SRX6817530	ATAC-Seq	Accessible chromatin	Embryo	3h embryos	1763	223/15180	224/15180	0.0	0.0	1.00	FALSE
	SRX19743265	ATAC-Seq	Accessible chromatin	Cell line	S2	1455	185/15180	186/15180	0.0	0.0	0.99	FALSE
	SRX8556249	ATAC-Seq	Accessible chromatin	Embryo	0-2h embryos	389	36/15180	37/15180	0.0	0.0	0.97	FALSE
	SRX16981333	ATAC-Seq	Accessible chromatin	Larvae	Eye disc	1	0/15180	0/15180	0.0	0.0	99999	TRUE
	SRX18158068	ATAC-Seq	Accessible chromatin	Pupae	Flight muscles	13	0/15180	1/15180	0.0	0.0	0.00	FALSE
	SRX3088394	ATAC-Seq	Accessible chromatin	Larvae	Eye-antennal disc	2	0/15180	0/15180	0.0	0.0	99999	TRUE
	SRX7282525	ATAC-Seq	Accessible chromatin	Larvae	Eye-antennal disc	4	0/15180	0/15180	0.0	0.0	99999	TRUE
	SRX7282532	ATAC-Seq	Accessible chromatin	Larvae	Eye-antennal disc	9	0/15180	0/15180	0.0	0.0	99999	TRUE
	SRX7282617	ATAC-Seq	Accessible chromatin	Larvae	Eye-antennal disc	1	0/15180	0/15180	0.0	0.0	99999	TRUE
	SRX7282634	ATAC-Seq	Accessible chromatin	Larvae	Eye-antennal disc	1	0/15180	0/15180	0.0	0.0	99999	TRUE
	SRX7282721	ATAC-Seq	Accessible chromatin	Larvae	Eye-antennal disc	1	0/15180	0/15180	0.0	0.0	99999	TRUE
	SRX7282724	ATAC-Seq	Accessible chromatin	Larvae	Eye-antennal disc	1	0/15180	0/15180	0.0	0.0	99999	TRUE
	SRX7282800	ATAC-Seq	Accessible chromatin	Larvae	Eye-antennal disc	2	0/15180	0/15180	0.0	0.0	99999	TRUE
	SRX7282856	ATAC-Seq	Accessible chromatin	Larvae	Eye-antennal disc	1	0/15180	0/15180	0.0	0.0	99999	TRUE
	SRX9717933	ATAC-Seq	Accessible chromatin	Pupae	Brain	2	0/15180	0/15180	0.0	0.0	99999	TRUE
	SRX9717934	ATAC-Seq	Accessible chromatin	Pupae	Brain	4	0/15180	1/15180	0.0	0.0	0.00	FALSE
	SRX9717935	ATAC-Seq	Accessible chromatin	Pupae	Brain	6	0/15180	1/15180	0.0	0.0	0.00	FALSE
	SRX9717936	ATAC-Seq	Accessible chromatin	Pupae	Brain	8	0/15180	1/15180	0.0	0.0	0.00	FALSE
	SRX9717937	ATAC-Seq	Accessible chromatin	Pupae	Brain	2	0/15180	0/15180	0.0	0.0	99999	TRUE
	SRX9717938	ATAC-Seq	Accessible chromatin	Pupae	Brain	1	0/15180	0/15180	0.0	0.0	99999	TRUE
	SRX9717939	ATAC-Seq	Accessible chromatin	Pupae	Brain	3	0/15180	0/15180	0.0	0.0	99999	TRUE
	SRX9717940	ATAC-Seq	Accessible chromatin	Pupae	Brain	2	0/15180	0/15180	0.0	0.0	99999	TRUE

## Sheet: CpA
	Analysis in https://chip-atlas.org/enrichment_analysis conducted on 25th November 2024. Parameters: dm6 genome version (reference); ATAC-seq (1930 experiments); All cell types; Threshold of significance = 100; Permutation times x100
	NCBI ID	Antigen class	Antigen	Cell class	Cell	Number of peaks	Overlaps/CpA	Overlaps/Control	Log P-val	Log Q-val	Fold enrichment (FE)	FE > 1.0
	SRX8556250	ATAC-Seq	Accessible chromatin	Embryo	0-2h embryos	1182	114/40701	315/40701	-22.2	-19.1	0.36	FALSE
	SRX9518313	ATAC-Seq	Accessible chromatin	Embryo	Embryos	1336	95/40701	271/40701	-20.1	-17.3	0.35	FALSE
	SRX24149572	ATAC-Seq	Accessible chromatin	Adult	Brains	14327	6397/40701	5493/40701	-18.5	-15.9	1.16	TRUE
	SRX24149573	ATAC-Seq	Accessible chromatin	Adult	Brains	14431	6265/40701	5383/40701	-17.9	-15.4	1.16	TRUE
	SRX8556251	ATAC-Seq	Accessible chromatin	Embryo	0-2h embryos	1210	122/40701	300/40701	-17.8	-15.3	0.41	FALSE
	SRX24149570	ATAC-Seq	Accessible chromatin	Adult	Brains	12602	5577/40701	4753/40701	-17.4	-15.0	1.17	TRUE
	SRX7277046	ATAC-Seq	Accessible chromatin	Embryo	Embryos	1081	28/40701	134/40701	-17.1	-14.8	0.21	FALSE
	SRX24149569	ATAC-Seq	Accessible chromatin	Adult	Brains	12247	5272/40701	4482/40701	-16.8	-14.6	1.18	TRUE
	SRX7282929	ATAC-Seq	Accessible chromatin	Larvae	Eye-antennal disc	13584	4849/40701	4092/40701	-16.6	-14.5	1.19	TRUE
	SRX7282924	ATAC-Seq	Accessible chromatin	Larvae	Eye-antennal disc	14963	5219/40701	4461/40701	-15.6	-13.5	1.17	TRUE
	SRX24149571	ATAC-Seq	Accessible chromatin	Adult	Brains	13340	5791/40701	4998/40701	-15.6	-13.5	1.16	TRUE
	SRX17045109	ATAC-Seq	Accessible chromatin	Larvae	Imaginal wing disc	10083	4124/40701	3445/40701	-15.6	-13.5	1.20	TRUE
	SRX18393577	ATAC-Seq	Accessible chromatin	Embryo	1.5-2h embryos	1001	118/40701	276/40701	-15.0	-13.0	0.43	FALSE
	SRX17045111	ATAC-Seq	Accessible chromatin	Larvae	Imaginal wing disc	8789	3641/40701	3013/40701	-15.0	-13.0	1.21	TRUE
	SRX7281013	ATAC-Seq	Accessible chromatin	Larvae	Eye-antennal disc	15707	5206/40701	4467/40701	-14.9	-13.0	1.17	TRUE
	SRX7282928	ATAC-Seq	Accessible chromatin	Larvae	Eye-antennal disc	14845	4762/40701	4054/40701	-14.8	-12.9	1.17	TRUE
	SRX7282926	ATAC-Seq	Accessible chromatin	Larvae	Eye-antennal disc	15221	4962/40701	4242/40701	-14.8	-12.9	1.17	TRUE
	SRX7281025	ATAC-Seq	Accessible chromatin	Larvae	Eye-antennal disc	13477	4594/40701	3899/40701	-14.8	-12.9	1.18	TRUE
	SRX7281020	ATAC-Seq	Accessible chromatin	Larvae	Eye-antennal disc	14602	4897/40701	4183/40701	-14.7	-12.9	1.17	TRUE
	SRX3104582	ATAC-Seq	Accessible chromatin	Larvae	Imaginal wing disc	12410	4725/40701	4028/40701	-14.5	-12.7	1.17	TRUE
	SRX7282932	ATAC-Seq	Accessible chromatin	Larvae	Eye-antennal disc	13351	4640/40701	3952/40701	-14.3	-12.6	1.17	TRUE
	SRX3467362	ATAC-Seq	Accessible chromatin	Larvae	3rd instar brain	10777	4056/40701	3413/40701	-14.2	-12.4	1.19	TRUE
	SRX7282927	ATAC-Seq	Accessible chromatin	Larvae	Eye-antennal disc	14874	4788/40701	4096/40701	-14.1	-12.4	1.17	TRUE
	SRX8556254	ATAC-Seq	Accessible chromatin	Embryo	0-2h embryos	1403	199/40701	383/40701	-13.8	-12.1	0.52	FALSE
	SRX7281014	ATAC-Seq	Accessible chromatin	Larvae	Eye-antennal disc	12663	4331/40701	3681/40701	-13.7	-12.0	1.18	TRUE
	SRX16982648	ATAC-Seq	Accessible chromatin	Larvae	Imaginal wing disc	11952	4492/40701	3833/40701	-13.6	-11.9	1.17	TRUE
	SRX24149575	ATAC-Seq	Accessible chromatin	Adult	Brains	10779	4602/40701	3942/40701	-13.3	-11.7	1.17	TRUE
	SRX15312087	ATAC-Seq	Accessible chromatin	Larvae	Imaginal wing disc	13830	4748/40701	4083/40701	-13.2	-11.5	1.16	TRUE
	SRX7281028	ATAC-Seq	Accessible chromatin	Larvae	Eye-antennal disc	12538	4315/40701	3679/40701	-13.1	-11.5	1.17	TRUE
	SRX15312090	ATAC-Seq	Accessible chromatin	Larvae	Imaginal wing disc	12905	4525/40701	3875/40701	-13.1	-11.5	1.17	TRUE
	SRX24218446	ATAC-Seq	Accessible chromatin	Embryo	Mitotic cycle 14	580	44/40701	145/40701	-13.1	-11.5	0.30	FALSE
	SRX7192195	ATAC-Seq	Accessible chromatin	Larvae	Imaginal wing disc	9532	3683/40701	3094/40701	-13.1	-11.5	1.19	TRUE
	SRX24149574	ATAC-Seq	Accessible chromatin	Adult	Brains	11319	4865/40701	4195/40701	-13.1	-11.5	1.16	TRUE
	SRX16982645	ATAC-Seq	Accessible chromatin	Larvae	Imaginal wing disc	13690	4837/40701	4169/40701	-13.0	-11.5	1.16	TRUE
	SRX3104591	ATAC-Seq	Accessible chromatin	Larvae	Imaginal wing disc	11057	4187/40701	3566/40701	-12.9	-11.3	1.17	TRUE
	SRX7281002	ATAC-Seq	Accessible chromatin	Larvae	Eye-antennal disc	12928	4395/40701	3761/40701	-12.8	-11.3	1.17	TRUE
	SRX11704572	ATAC-Seq	Accessible chromatin	Adult	Brains	13467	4286/40701	3660/40701	-12.8	-11.3	1.17	TRUE
	SRX16982643	ATAC-Seq	Accessible chromatin	Larvae	Imaginal wing disc	10244	3895/40701	3297/40701	-12.8	-11.3	1.18	TRUE
	SRX3104579	ATAC-Seq	Accessible chromatin	Larvae	Imaginal wing disc	9860	4001/40701	3396/40701	-12.8	-11.3	1.18	TRUE
	SRX16982639	ATAC-Seq	Accessible chromatin	Larvae	Imaginal wing disc	13172	4736/40701	4082/40701	-12.8	-11.3	1.16	TRUE
	SRX3426798	ATAC-Seq	Accessible chromatin	Adult	Brains	11497	3935/40701	3335/40701	-12.8	-11.3	1.18	TRUE
	SRX3032272	ATAC-Seq	Accessible chromatin	Larvae	Eye-antennal disc	14391	4583/40701	3940/40701	-12.7	-11.2	1.16	TRUE
	SRX16982641	ATAC-Seq	Accessible chromatin	Larvae	Imaginal wing disc	11625	4417/40701	3785/40701	-12.7	-11.2	1.17	TRUE
	SRX7281004	ATAC-Seq	Accessible chromatin	Larvae	Eye-antennal disc	12513	4303/40701	3679/40701	-12.7	-11.2	1.17	TRUE
	SRX7281006	ATAC-Seq	Accessible chromatin	Larvae	Eye-antennal disc	12555	4311/40701	3690/40701	-12.5	-11.1	1.17	TRUE
	SRX3032268	ATAC-Seq	Accessible chromatin	Larvae	Eye-antennal disc	11297	3895/40701	3303/40701	-12.5	-11.1	1.18	TRUE
	SRX24149568	ATAC-Seq	Accessible chromatin	Adult	Brains	9692	4130/40701	3524/40701	-12.4	-11.0	1.17	TRUE
	SRX16982646	ATAC-Seq	Accessible chromatin	Larvae	Imaginal wing disc	12208	4430/40701	3804/40701	-12.4	-11.0	1.16	TRUE
	SRX3032284	ATAC-Seq	Accessible chromatin	Larvae	Eye-antennal disc	12039	3975/40701	3381/40701	-12.4	-11.0	1.18	TRUE
	SRX7282944	ATAC-Seq	Accessible chromatin	Larvae	Eye-antennal disc	15308	5145/40701	4478/40701	-12.3	-10.9	1.15	TRUE
	SRX10089732	ATAC-Seq	Accessible chromatin	Larvae	Imaginal haltere disc	11764	4058/40701	3460/40701	-12.3	-10.9	1.17	TRUE
	SRX3032265	ATAC-Seq	Accessible chromatin	Larvae	Eye-antennal disc	11684	3994/40701	3401/40701	-12.3	-10.9	1.17	TRUE
	SRX3104590	ATAC-Seq	Accessible chromatin	Larvae	Imaginal wing disc	9422	3537/40701	2979/40701	-12.2	-10.8	1.19	TRUE
	SRX3032282	ATAC-Seq	Accessible chromatin	Larvae	Eye-antennal disc	13532	4382/40701	3765/40701	-12.2	-10.8	1.16	TRUE
	SRX12261369	ATAC-Seq	Accessible chromatin	Larvae	Imaginal leg disc	11165	3640/40701	3075/40701	-12.2	-10.8	1.18	TRUE
	SRX3032270	ATAC-Seq	Accessible chromatin	Larvae	Eye-antennal disc	12838	4156/40701	3555/40701	-12.2	-10.8	1.17	TRUE
	SRX15312088	ATAC-Seq	Accessible chromatin	Larvae	Imaginal wing disc	13573	4574/40701	3947/40701	-12.1	-10.8	1.16	TRUE
	SRX3104586	ATAC-Seq	Accessible chromatin	Larvae	Imaginal wing disc	8816	3365/40701	2825/40701	-12.0	-10.7	1.19	TRUE
	SRX3104588	ATAC-Seq	Accessible chromatin	Larvae	Imaginal wing disc	8916	3501/40701	2953/40701	-11.9	-10.6	1.19	TRUE
	SRX3467365	ATAC-Seq	Accessible chromatin	Larvae	Eye-antennal disc	9556	3568/40701	3016/40701	-11.9	-10.5	1.18	TRUE
	SRX3467361	ATAC-Seq	Accessible chromatin	Larvae	3rd instar brain	8730	3320/40701	2787/40701	-11.8	-10.5	1.19	TRUE
	SRX12261366	ATAC-Seq	Accessible chromatin	Larvae	Imaginal leg disc	10390	3426/40701	2888/40701	-11.7	-10.4	1.19	TRUE
	SRX10089741	ATAC-Seq	Accessible chromatin	Larvae	Imaginal haltere disc	10528	3656/40701	3103/40701	-11.6	-10.3	1.18	TRUE
	SRX7281027	ATAC-Seq	Accessible chromatin	Larvae	Eye-antennal disc	11853	4025/40701	3447/40701	-11.6	-10.3	1.17	TRUE
	SRX7281017	ATAC-Seq	Accessible chromatin	Larvae	Eye-antennal disc	11609	3955/40701	3382/40701	-11.6	-10.3	1.17	TRUE
	SRX7192197	ATAC-Seq	Accessible chromatin	Larvae	Imaginal wing disc	7901	3399/40701	2866/40701	-11.6	-10.3	1.19	TRUE
	SRX10089743	ATAC-Seq	Accessible chromatin	Larvae	Imaginal wing disc	9102	3283/40701	2759/40701	-11.6	-10.3	1.19	TRUE
	SRX11704566	ATAC-Seq	Accessible chromatin	Adult	Brains	11757	3782/40701	3222/40701	-11.6	-10.3	1.17	TRUE
	SRX7192199	ATAC-Seq	Accessible chromatin	Larvae	Imaginal wing disc	11670	3889/40701	3324/40701	-11.5	-10.2	1.17	TRUE
	SRX9910790	ATAC-Seq	Accessible chromatin	Embryo	2-2.5h embryos	649	67/40701	174/40701	-11.4	-10.2	0.39	FALSE
	SRX17045114	ATAC-Seq	Accessible chromatin	Larvae	Imaginal wing disc	8449	3513/40701	2975/40701	-11.4	-10.2	1.18	TRUE
	SRX10447587	ATAC-Seq	Accessible chromatin	Larvae	Imaginal wing disc	10739	3627/40701	3081/40701	-11.4	-10.2	1.18	TRUE
	SRX3104587	ATAC-Seq	Accessible chromatin	Larvae	Imaginal wing disc	8894	3460/40701	2927/40701	-11.4	-10.2	1.18	TRUE
	SRX10447585	ATAC-Seq	Accessible chromatin	Larvae	Imaginal wing disc	8890	3132/40701	2626/40701	-11.3	-10.1	1.19	TRUE
	SRX11704569	ATAC-Seq	Accessible chromatin	Adult	Brains	11617	3820/40701	3266/40701	-11.2	-10.0	1.17	TRUE
	SRX7281003	ATAC-Seq	Accessible chromatin	Larvae	Eye-antennal disc	10913	3737/40701	3189/40701	-11.2	-10.0	1.17	TRUE
	SRX12261367	ATAC-Seq	Accessible chromatin	Larvae	Imaginal leg disc	11698	3631/40701	3091/40701	-11.2	-10.0	1.17	TRUE
	SRX10089744	ATAC-Seq	Accessible chromatin	Larvae	Imaginal wing disc	10578	3666/40701	3125/40701	-11.1	-9.9	1.17	TRUE
	SRX11704567	ATAC-Seq	Accessible chromatin	Adult	Brains	14216	4415/40701	3826/40701	-11.1	-9.9	1.15	TRUE
	SRX3467366	ATAC-Seq	Accessible chromatin	Larvae	Eye-antennal disc	8009	3044/40701	2550/40701	-11.1	-9.9	1.19	TRUE
	SRX11704568	ATAC-Seq	Accessible chromatin	Adult	Brains	8743	2944/40701	2458/40701	-11.1	-9.9	1.20	TRUE
	SRX10089742	ATAC-Seq	Accessible chromatin	Larvae	Imaginal haltere disc	11482	3881/40701	3328/40701	-11.0	-9.8	1.17	TRUE
	SRX10089731	ATAC-Seq	Accessible chromatin	Larvae	Imaginal haltere disc	10559	3752/40701	3211/40701	-10.9	-9.7	1.17	TRUE
	SRX23174626	ATAC-Seq	Accessible chromatin	Pupae	Abdominal epidermis	12845	4494/40701	3907/40701	-10.8	-9.7	1.15	TRUE
	SRX11704594	ATAC-Seq	Accessible chromatin	Adult	Brains	13126	4420/40701	3838/40701	-10.8	-9.6	1.15	TRUE
	SRX23174625	ATAC-Seq	Accessible chromatin	Pupae	Abdominal epidermis	13159	4572/40701	3984/40701	-10.7	-9.5	1.15	TRUE
	SRX12261370	ATAC-Seq	Accessible chromatin	Larvae	Imaginal leg disc	9778	3241/40701	2741/40701	-10.7	-9.5	1.18	TRUE
	SRX10089736	ATAC-Seq	Accessible chromatin	Larvae	Imaginal wing disc	10684	3756/40701	3220/40701	-10.7	-9.5	1.17	TRUE
	SRX15312089	ATAC-Seq	Accessible chromatin	Larvae	Imaginal wing disc	13638	4395/40701	3819/40701	-10.7	-9.5	1.15	TRUE
	SRX16982640	ATAC-Seq	Accessible chromatin	Larvae	Imaginal wing disc	8792	3433/40701	2921/40701	-10.6	-9.5	1.18	TRUE
	SRX24149584	ATAC-Seq	Accessible chromatin	Adult	Brains	9853	4168/40701	3609/40701	-10.6	-9.4	1.15	TRUE
	SRX3467367	ATAC-Seq	Accessible chromatin	Larvae	Eye-antennal disc	7081	2722/40701	2266/40701	-10.5	-9.4	1.20	TRUE
	SRX3032280	ATAC-Seq	Accessible chromatin	Larvae	Eye-antennal disc	9779	3385/40701	2879/40701	-10.5	-9.4	1.18	TRUE
	SRX11704595	ATAC-Seq	Accessible chromatin	Adult	Brains	11944	4024/40701	3476/40701	-10.5	-9.4	1.16	TRUE
	SRX3032278	ATAC-Seq	Accessible chromatin	Larvae	Eye-antennal disc	11479	3764/40701	3233/40701	-10.5	-9.4	1.16	TRUE
	SRX7281026	ATAC-Seq	Accessible chromatin	Larvae	Eye-antennal disc	10239	3514/40701	3000/40701	-10.5	-9.4	1.17	TRUE
	SRX3104581	ATAC-Seq	Accessible chromatin	Larvae	Imaginal wing disc	8973	3431/40701	2923/40701	-10.5	-9.3	1.17	TRUE
	SRX12261368	ATAC-Seq	Accessible chromatin	Larvae	Imaginal leg disc	11065	3567/40701	3051/40701	-10.4	-9.3	1.17	TRUE
	SRX3104589	ATAC-Seq	Accessible chromatin	Larvae	Imaginal wing disc	8619	3205/40701	2715/40701	-10.4	-9.3	1.18	TRUE
	SRX3032285	ATAC-Seq	Accessible chromatin	Larvae	Eye-antennal disc	9213	3203/40701	2714/40701	-10.4	-9.3	1.18	TRUE
	SRX7281021	ATAC-Seq	Accessible chromatin	Larvae	Eye-antennal disc	11460	3877/40701	3344/40701	-10.3	-9.2	1.16	TRUE
	SRX8755946	ATAC-Seq	Accessible chromatin	Pupae	Pupal neurons	13175	4067/40701	3522/40701	-10.3	-9.2	1.15	TRUE
	SRX7192198	ATAC-Seq	Accessible chromatin	Larvae	Imaginal wing disc	11295	4091/40701	3545/40701	-10.3	-9.2	1.15	TRUE
	SRX7282920	ATAC-Seq	Accessible chromatin	Larvae	Eye-antennal disc	7797	2842/40701	2383/40701	-10.3	-9.2	1.19	TRUE
	SRX3467363	ATAC-Seq	Accessible chromatin	Larvae	3rd instar brain	6455	2505/40701	2074/40701	-10.2	-9.1	1.21	TRUE
	SRX16982644	ATAC-Seq	Accessible chromatin	Larvae	Imaginal wing disc	6766	2669/40701	2225/40701	-10.2	-9.1	1.20	TRUE
	SRX17045112	ATAC-Seq	Accessible chromatin	Larvae	Imaginal wing disc	8857	3609/40701	3097/40701	-10.1	-9.1	1.17	TRUE
	SRX8755942	ATAC-Seq	Accessible chromatin	Pupae	Pupal neurons	12818	3988/40701	3453/40701	-10.1	-9.0	1.15	TRUE
	SRX3032293	ATAC-Seq	Accessible chromatin	Larvae	Eye-antennal disc	7693	2753/40701	2305/40701	-10.1	-9.0	1.19	TRUE
	SRX7281005	ATAC-Seq	Accessible chromatin	Larvae	Eye-antennal disc	10346	3593/40701	3085/40701	-10.0	-9.0	1.16	TRUE
	SRX3426795	ATAC-Seq	Accessible chromatin	Adult	Brains	6452	2310/40701	1903/40701	-9.9	-8.8	1.21	TRUE
	SRX3032275	ATAC-Seq	Accessible chromatin	Larvae	Eye-antennal disc	11467	3746/40701	3232/40701	-9.9	-8.8	1.16	TRUE
	SRX7282922	ATAC-Seq	Accessible chromatin	Larvae	Eye-antennal disc	8382	3039/40701	2574/40701	-9.9	-8.8	1.18	TRUE
	SRX7192192	ATAC-Seq	Accessible chromatin	Larvae	Imaginal wing disc	8382	3157/40701	2684/40701	-9.8	-8.8	1.18	TRUE
	SRX3104585	ATAC-Seq	Accessible chromatin	Larvae	Imaginal wing disc	9046	3390/40701	2901/40701	-9.8	-8.8	1.17	TRUE
	SRX3032286	ATAC-Seq	Accessible chromatin	Larvae	Eye-antennal disc	10856	3762/40701	3250/40701	-9.8	-8.7	1.16	TRUE
	SRX23729688	ATAC-Seq	Accessible chromatin	Adult	Non-clock neurons	6506	3357/40701	2872/40701	-9.8	-8.7	1.17	TRUE
	SRX10089735	ATAC-Seq	Accessible chromatin	Larvae	Imaginal wing disc	11652	3945/40701	3422/40701	-9.8	-8.7	1.15	TRUE
	SRX3081797	ATAC-Seq	Accessible chromatin	Larvae	Eye-antennal disc	7698	2722/40701	2284/40701	-9.7	-8.7	1.19	TRUE
	SRX3104584	ATAC-Seq	Accessible chromatin	Larvae	Imaginal wing disc	9426	3428/40701	2939/40701	-9.7	-8.7	1.17	TRUE
	SRX3032283	ATAC-Seq	Accessible chromatin	Larvae	Eye-antennal disc	9477	3385/40701	2901/40701	-9.7	-8.6	1.17	TRUE
	SRX4782828	ATAC-Seq	Accessible chromatin	Larvae	3rd instar brain	13592	4686/40701	4123/40701	-9.6	-8.6	1.14	TRUE
	SRX7282931	ATAC-Seq	Accessible chromatin	Larvae	Eye-antennal disc	8150	2974/40701	2521/40701	-9.6	-8.6	1.18	TRUE
	SRX11704570	ATAC-Seq	Accessible chromatin	Adult	Brains	11099	3589/40701	3094/40701	-9.6	-8.5	1.16	TRUE
	SRX10447586	ATAC-Seq	Accessible chromatin	Larvae	Imaginal wing disc	8557	2976/40701	2524/40701	-9.5	-8.5	1.18	TRUE
	SRX11704571	ATAC-Seq	Accessible chromatin	Adult	Brains	7733	2633/40701	2210/40701	-9.4	-8.4	1.19	TRUE
	SRX3426788	ATAC-Seq	Accessible chromatin	Adult	Brains	5302	2055/40701	1681/40701	-9.4	-8.4	1.22	TRUE
	SRX14868928	ATAC-Seq	Accessible chromatin	Embryo	14-17h embryos	464	20/40701	82/40701	-9.4	-8.4	0.24	FALSE
	SRX11704573	ATAC-Seq	Accessible chromatin	Adult	Brains	9346	3102/40701	2645/40701	-9.4	-8.4	1.17	TRUE
	SRX8556252	ATAC-Seq	Accessible chromatin	Embryo	0-2h embryos	551	52/40701	137/40701	-9.3	-8.3	0.38	FALSE
	SRX3104580	ATAC-Seq	Accessible chromatin	Larvae	Imaginal wing disc	8901	3287/40701	2819/40701	-9.3	-8.3	1.17	TRUE
	SRX12175814	ATAC-Seq	Accessible chromatin	Adult	Photoreceptor neuron	6781	3393/40701	2918/40701	-9.3	-8.3	1.16	TRUE
	SRX7281022	ATAC-Seq	Accessible chromatin	Larvae	Eye-antennal disc	9701	3307/40701	2838/40701	-9.3	-8.3	1.17	TRUE
	SRX24218448	ATAC-Seq	Accessible chromatin	Embryo	Mitotic cycle 14	399	27/40701	94/40701	-9.2	-8.2	0.29	FALSE
	SRX3032291	ATAC-Seq	Accessible chromatin	Larvae	Eye-antennal disc	7909	2730/40701	2306/40701	-9.1	-8.2	1.18	TRUE
	SRX6817540	ATAC-Seq	Accessible chromatin	Embryo	7-10h embryos	1099	85/40701	186/40701	-9.1	-8.2	0.46	FALSE
	SRX3032274	ATAC-Seq	Accessible chromatin	Larvae	Eye-antennal disc	8220	2876/40701	2442/40701	-9.1	-8.1	1.18	TRUE
	SRX7281008	ATAC-Seq	Accessible chromatin	Larvae	Eye-antennal disc	10103	3438/40701	2966/40701	-9.1	-8.1	1.16	TRUE
	SRX7281030	ATAC-Seq	Accessible chromatin	Larvae	Eye-antennal disc	12177	4068/40701	3560/40701	-9.0	-8.0	1.14	TRUE
	SRX19758135	ATAC-Seq	Accessible chromatin	Cell line	S2	1772	212/40701	357/40701	-8.9	-8.0	0.59	FALSE
	SRX12175820	ATAC-Seq	Accessible chromatin	Adult	Photoreceptor neuron	6673	3282/40701	2826/40701	-8.9	-7.9	1.16	TRUE
	SRX12175815	ATAC-Seq	Accessible chromatin	Adult	Photoreceptor neuron	7410	3707/40701	3224/40701	-8.9	-7.9	1.15	TRUE
	SRX10412047	ATAC-Seq	Accessible chromatin	Adult	Photoreceptor neuron	6800	3412/40701	2948/40701	-8.8	-7.9	1.16	TRUE
	SRX3032264	ATAC-Seq	Accessible chromatin	Larvae	Eye-antennal disc	9830	3408/40701	2945/40701	-8.8	-7.9	1.16	TRUE
	SRX3467364	ATAC-Seq	Accessible chromatin	Larvae	Eye-antennal disc	6551	2494/40701	2096/40701	-8.8	-7.9	1.19	TRUE
	SRX15392584	ATAC-Seq	Accessible chromatin	Embryo	6.5-7h embryos	673	54/40701	137/40701	-8.8	-7.9	0.39	FALSE
	SRX23729685	ATAC-Seq	Accessible chromatin	Adult	Non-clock neurons	6743	3572/40701	3099/40701	-8.8	-7.9	1.15	TRUE
	SRX10089734	ATAC-Seq	Accessible chromatin	Larvae	Imaginal wing disc	10136	3431/40701	2967/40701	-8.8	-7.9	1.16	TRUE
	SRX23729691	ATAC-Seq	Accessible chromatin	Adult	Non-clock neurons	5719	2976/40701	2543/40701	-8.8	-7.8	1.17	TRUE
	SRX3032263	ATAC-Seq	Accessible chromatin	Larvae	Eye-antennal disc	8307	2943/40701	2513/40701	-8.7	-7.8	1.17	TRUE
	SRX12175821	ATAC-Seq	Accessible chromatin	Adult	Photoreceptor neuron	6240	3074/40701	2635/40701	-8.7	-7.8	1.17	TRUE
	SRX14868941	ATAC-Seq	Accessible chromatin	Embryo	17-20h embryos	469	26/40701	90/40701	-8.7	-7.8	0.29	FALSE
	SRX15392580	ATAC-Seq	Accessible chromatin	Embryo	5.5-6h embryos	480	25/40701	88/40701	-8.7	-7.8	0.28	FALSE
	SRX7192200	ATAC-Seq	Accessible chromatin	Larvae	Imaginal wing disc	5513	2481/40701	2087/40701	-8.7	-7.8	1.19	TRUE
	SRX15392576	ATAC-Seq	Accessible chromatin	Embryo	4.5-5h embryos	515	35/40701	105/40701	-8.6	-7.7	0.33	FALSE
	SRX24149578	ATAC-Seq	Accessible chromatin	Adult	Eye	6950	2487/40701	2095/40701	-8.6	-7.7	1.19	TRUE
	SRX23729694	ATAC-Seq	Accessible chromatin	Adult	Non-clock neurons	6192	3220/40701	2776/40701	-8.6	-7.7	1.16	TRUE
	SRX7282923	ATAC-Seq	Accessible chromatin	Larvae	Eye-antennal disc	6626	2395/40701	2011/40701	-8.5	-7.6	1.19	TRUE
	SRX23729689	ATAC-Seq	Accessible chromatin	Adult	Clock neurons	3741	1950/40701	1604/40701	-8.5	-7.6	1.22	TRUE
	SRX3032288	ATAC-Seq	Accessible chromatin	Larvae	Eye-antennal disc	8267	2850/40701	2434/40701	-8.5	-7.6	1.17	TRUE
	SRX7282933	ATAC-Seq	Accessible chromatin	Larvae	Eye-antennal disc	6977	2521/40701	2130/40701	-8.4	-7.5	1.18	TRUE
	SRX12119064	ATAC-Seq	Accessible chromatin	Adult	Photoreceptor neuron	5941	2850/40701	2435/40701	-8.4	-7.5	1.17	TRUE
	SRX10412048	ATAC-Seq	Accessible chromatin	Adult	Photoreceptor neuron	6539	3270/40701	2827/40701	-8.4	-7.5	1.16	TRUE
	SRX12119063	ATAC-Seq	Accessible chromatin	Adult	Photoreceptor neuron	6101	2875/40701	2460/40701	-8.4	-7.5	1.17	TRUE
	SRX12261365	ATAC-Seq	Accessible chromatin	Larvae	Imaginal leg disc	8670	2665/40701	2265/40701	-8.3	-7.5	1.18	TRUE
	SRX16982642	ATAC-Seq	Accessible chromatin	Larvae	Imaginal wing disc	5279	2018/40701	1670/40701	-8.3	-7.4	1.21	TRUE
	SRX3032269	ATAC-Seq	Accessible chromatin	Larvae	Eye-antennal disc	8053	2881/40701	2468/40701	-8.3	-7.4	1.17	TRUE
	SRX21237845	ATAC-Seq	Accessible chromatin	Cell line	Kc	12942	3854/40701	3380/40701	-8.3	-7.4	1.14	TRUE
	SRX3032262	ATAC-Seq	Accessible chromatin	Larvae	Eye-antennal disc	8881	2961/40701	2543/40701	-8.2	-7.4	1.16	TRUE
	SRX10412054	ATAC-Seq	Accessible chromatin	Adult	Photoreceptor neuron	7032	3583/40701	3126/40701	-8.2	-7.3	1.15	TRUE
	SRX3104583	ATAC-Seq	Accessible chromatin	Larvae	Imaginal wing disc	7993	2990/40701	2571/40701	-8.2	-7.3	1.16	TRUE
	SRX7281007	ATAC-Seq	Accessible chromatin	Larvae	Eye-antennal disc	9272	3152/40701	2723/40701	-8.2	-7.3	1.16	TRUE
	SRX9910791	ATAC-Seq	Accessible chromatin	Embryo	2-2.5h embryos	576	68/40701	154/40701	-8.1	-7.3	0.44	FALSE
	SRX9717950	ATAC-Seq	Accessible chromatin	Adult	Brains	670	33/40701	99/40701	-8.1	-7.3	0.33	FALSE
	SRX7572781	ATAC-Seq	Accessible chromatin	Embryo	1-3h embryos	1031	182/40701	310/40701	-8.1	-7.3	0.59	FALSE
	SRX10089733	ATAC-Seq	Accessible chromatin	Larvae	Imaginal wing disc	10446	3463/40701	3017/40701	-8.1	-7.2	1.15	TRUE
	SRX23729687	ATAC-Seq	Accessible chromatin	Adult	Clock neurons	4474	2328/40701	1960/40701	-8.1	-7.2	1.19	TRUE
	SRX15109527	ATAC-Seq	Accessible chromatin	Adult	Photoreceptor neuron	5357	2649/40701	2257/40701	-8.1	-7.2	1.17	TRUE
	SRX12119062	ATAC-Seq	Accessible chromatin	Adult	Photoreceptor neuron	6015	2877/40701	2469/40701	-8.1	-7.2	1.17	TRUE
	SRX10089738	ATAC-Seq	Accessible chromatin	Larvae	Imaginal haltere disc	8956	2825/40701	2422/40701	-8.0	-7.2	1.17	TRUE
	SRX3032259	ATAC-Seq	Accessible chromatin	Larvae	Eye-antennal disc	7461	2671/40701	2279/40701	-8.0	-7.2	1.17	TRUE
	SRX12175822	ATAC-Seq	Accessible chromatin	Adult	Photoreceptor neuron	6457	3104/40701	2683/40701	-8.0	-7.2	1.16	TRUE
	SRX10089728	ATAC-Seq	Accessible chromatin	Larvae	Imaginal haltere disc	9670	3174/40701	2749/40701	-8.0	-7.1	1.15	TRUE
	SRX12119066	ATAC-Seq	Accessible chromatin	Adult	Photoreceptor neuron	5631	2664/40701	2274/40701	-8.0	-7.1	1.17	TRUE
	SRX10412049	ATAC-Seq	Accessible chromatin	Adult	Photoreceptor neuron	6760	3364/40701	2928/40701	-7.9	-7.1	1.15	TRUE
	SRX3032277	ATAC-Seq	Accessible chromatin	Larvae	Eye-antennal disc	6960	2547/40701	2166/40701	-7.9	-7.1	1.18	TRUE
	SRX10412050	ATAC-Seq	Accessible chromatin	Adult	Photoreceptor neuron	6195	3118/40701	2698/40701	-7.9	-7.1	1.16	TRUE
	SRX12119065	ATAC-Seq	Accessible chromatin	Adult	Photoreceptor neuron	6125	2903/40701	2498/40701	-7.9	-7.1	1.16	TRUE
	SRX23729692	ATAC-Seq	Accessible chromatin	Adult	Clock neurons	4269	2205/40701	1851/40701	-7.9	-7.1	1.19	TRUE
	SRX10412055	ATAC-Seq	Accessible chromatin	Adult	Photoreceptor neuron	6654	3410/40701	2973/40701	-7.9	-7.1	1.15	TRUE
	SRX23729703	ATAC-Seq	Accessible chromatin	Adult	Non-clock neurons	5261	2733/40701	2340/40701	-7.9	-7.1	1.17	TRUE
	SRX7351028	ATAC-Seq	Accessible chromatin	Cell line	S2	1106	124/40701	231/40701	-7.9	-7.1	0.54	FALSE
	SRX12027416	ATAC-Seq	Accessible chromatin	Adult	Fat Body	690	40/40701	109/40701	-7.9	-7.1	0.37	FALSE
	SRX10089737	ATAC-Seq	Accessible chromatin	Larvae	Imaginal haltere disc	9235	2966/40701	2558/40701	-7.9	-7.1	1.16	TRUE
	SRX12175819	ATAC-Seq	Accessible chromatin	Adult	Photoreceptor neuron	6055	3019/40701	2608/40701	-7.8	-7.0	1.16	TRUE
	SRX15109525	ATAC-Seq	Accessible chromatin	Adult	Photoreceptor neuron	5358	2682/40701	2294/40701	-7.8	-7.0	1.17	TRUE
	SRX4782827	ATAC-Seq	Accessible chromatin	Larvae	3rd instar brain	11027	3764/40701	3308/40701	-7.8	-7.0	1.14	TRUE
	SRX8622124	ATAC-Seq	Accessible chromatin	Embryo	Embryos	396	30/40701	92/40701	-7.8	-7.0	0.33	FALSE
	SRX12175817	ATAC-Seq	Accessible chromatin	Adult	Photoreceptor neuron	5623	2800/40701	2405/40701	-7.8	-7.0	1.16	TRUE
	SRX8755944	ATAC-Seq	Accessible chromatin	Pupae	Pupal neurons	9983	3125/40701	2709/40701	-7.8	-7.0	1.15	TRUE
	SRX8622120	ATAC-Seq	Accessible chromatin	Embryo	Embryos	240	9/40701	52/40701	-7.7	-7.0	0.17	FALSE
	SRX15109529	ATAC-Seq	Accessible chromatin	Adult	Photoreceptor neuron	5127	2541/40701	2166/40701	-7.7	-6.9	1.17	TRUE
	SRX8755943	ATAC-Seq	Accessible chromatin	Pupae	Pupal neurons	8496	2703/40701	2317/40701	-7.7	-6.9	1.17	TRUE
	SRX12175816	ATAC-Seq	Accessible chromatin	Adult	Photoreceptor neuron	6894	3444/40701	3011/40701	-7.7	-6.9	1.14	TRUE
	SRX10447589	ATAC-Seq	Accessible chromatin	Larvae	Imaginal wing disc	7130	2448/40701	2081/40701	-7.7	-6.9	1.18	TRUE
	SRX3104592	ATAC-Seq	Accessible chromatin	Larvae	Imaginal wing disc	9766	3480/40701	3046/40701	-7.6	-6.9	1.14	TRUE
	SRX3032279	ATAC-Seq	Accessible chromatin	Larvae	Eye-antennal disc	7001	2515/40701	2145/40701	-7.6	-6.8	1.17	TRUE
	SRX15109524	ATAC-Seq	Accessible chromatin	Adult	Photoreceptor neuron	5403	2646/40701	2267/40701	-7.6	-6.8	1.17	TRUE
	SRX12175818	ATAC-Seq	Accessible chromatin	Adult	Photoreceptor neuron	5565	2744/40701	2360/40701	-7.5	-6.7	1.16	TRUE
	SRX3032273	ATAC-Seq	Accessible chromatin	Larvae	Eye-antennal disc	9120	3168/40701	2757/40701	-7.5	-6.7	1.15	TRUE
	SRX23729690	ATAC-Seq	Accessible chromatin	Adult	Clock neurons	4133	2107/40701	1770/40701	-7.5	-6.7	1.19	TRUE
	SRX15109526	ATAC-Seq	Accessible chromatin	Adult	Photoreceptor neuron	5240	2614/40701	2240/40701	-7.5	-6.7	1.17	TRUE
	SRX3032271	ATAC-Seq	Accessible chromatin	Larvae	Eye-antennal disc	8566	2979/40701	2582/40701	-7.4	-6.7	1.15	TRUE
	SRX10089730	ATAC-Seq	Accessible chromatin	Larvae	Imaginal haltere disc	9528	3114/40701	2709/40701	-7.4	-6.7	1.15	TRUE
	SRX23729701	ATAC-Seq	Accessible chromatin	Adult	Clock neurons	3958	2031/40701	1703/40701	-7.4	-6.6	1.19	TRUE
	SRX7192193	ATAC-Seq	Accessible chromatin	Larvae	Imaginal wing disc	6382	2201/40701	1860/40701	-7.4	-6.6	1.18	TRUE
	SRX15109528	ATAC-Seq	Accessible chromatin	Adult	Photoreceptor neuron	4995	2490/40701	2128/40701	-7.4	-6.6	1.17	TRUE
	SRX3032276	ATAC-Seq	Accessible chromatin	Larvae	Eye-antennal disc	8309	2814/40701	2430/40701	-7.3	-6.6	1.16	TRUE
	SRX9304581	ATAC-Seq	Accessible chromatin	Adult	Neurons	7354	2344/40701	1993/40701	-7.3	-6.6	1.18	TRUE
	SRX7281029	ATAC-Seq	Accessible chromatin	Larvae	Eye-antennal disc	6152	2213/40701	1872/40701	-7.3	-6.6	1.18	TRUE
	SRX12440709	ATAC-Seq	Accessible chromatin	Larvae	3rd instar brain	7214	3283/40701	2871/40701	-7.3	-6.6	1.14	TRUE
	SRX8622117	ATAC-Seq	Accessible chromatin	Embryo	Embryos	1021	159/40701	272/40701	-7.3	-6.5	0.58	FALSE
	SRX23729695	ATAC-Seq	Accessible chromatin	Adult	Non-clock neurons	6188	3249/40701	2840/40701	-7.3	-6.5	1.14	TRUE
	SRX7282930	ATAC-Seq	Accessible chromatin	Larvae	Eye-antennal disc	6082	2190/40701	1853/40701	-7.2	-6.5	1.18	TRUE
	SRX12175825	ATAC-Seq	Accessible chromatin	Adult	Photoreceptor neuron	4959	2387/40701	2037/40701	-7.2	-6.4	1.17	TRUE
	SRX10089729	ATAC-Seq	Accessible chromatin	Larvae	Imaginal haltere disc	9175	3071/40701	2676/40701	-7.2	-6.4	1.15	TRUE
	SRX3032281	ATAC-Seq	Accessible chromatin	Larvae	Eye-antennal disc	7991	2851/40701	2470/40701	-7.2	-6.4	1.15	TRUE
	SRX7282921	ATAC-Seq	Accessible chromatin	Larvae	Eye-antennal disc	5263	1949/40701	1633/40701	-7.1	-6.4	1.19	TRUE
	SRX12119067	ATAC-Seq	Accessible chromatin	Adult	Photoreceptor neuron	5683	2750/40701	2376/40701	-7.1	-6.4	1.16	TRUE
	SRX3426796	ATAC-Seq	Accessible chromatin	Adult	Brains	6502	2199/40701	1864/40701	-7.1	-6.4	1.18	TRUE
	SRX14868942	ATAC-Seq	Accessible chromatin	Embryo	17-20h embryos	422	24/40701	78/40701	-7.1	-6.4	0.31	FALSE
	SRX7281012	ATAC-Seq	Accessible chromatin	Larvae	Eye-antennal disc	7260	2523/40701	2165/40701	-7.1	-6.4	1.17	TRUE
	SRX24149580	ATAC-Seq	Accessible chromatin	Adult	Eye	5743	2030/40701	1709/40701	-7.1	-6.4	1.19	TRUE
	SRX3032260	ATAC-Seq	Accessible chromatin	Larvae	Eye-antennal disc	8170	2916/40701	2534/40701	-7.0	-6.3	1.15	TRUE
	SRX10089739	ATAC-Seq	Accessible chromatin	Larvae	Imaginal wing disc	9945	3079/40701	2688/40701	-7.0	-6.3	1.15	TRUE
	SRX12175824	ATAC-Seq	Accessible chromatin	Adult	Photoreceptor neuron	5013	2452/40701	2102/40701	-7.0	-6.3	1.17	TRUE
	SRX3032287	ATAC-Seq	Accessible chromatin	Larvae	Eye-antennal disc	8565	2876/40701	2498/40701	-7.0	-6.3	1.15	TRUE
	SRX8755945	ATAC-Seq	Accessible chromatin	Pupae	Pupal neurons	10930	3376/40701	2969/40701	-7.0	-6.3	1.14	TRUE
	SRX3426797	ATAC-Seq	Accessible chromatin	Adult	Brains	5889	2113/40701	1789/40701	-6.9	-6.2	1.18	TRUE
	SRX23729683	ATAC-Seq	Accessible chromatin	Adult	Clock neurons	4429	2317/40701	1978/40701	-6.9	-6.2	1.17	TRUE
	SRX3426790	ATAC-Seq	Accessible chromatin	Adult	Brains	3372	1353/40701	1094/40701	-6.9	-6.2	1.24	TRUE
	SRX23729684	ATAC-Seq	Accessible chromatin	Adult	Clock neurons	4049	2071/40701	1752/40701	-6.9	-6.2	1.18	TRUE
	SRX4782829	ATAC-Seq	Accessible chromatin	Larvae	3rd instar brain	10069	3296/40701	2898/40701	-6.8	-6.1	1.14	TRUE
	SRX12440710	ATAC-Seq	Accessible chromatin	Larvae	3rd instar brain	7163	3183/40701	2792/40701	-6.8	-6.1	1.14	TRUE
	SRX10089740	ATAC-Seq	Accessible chromatin	Larvae	Imaginal wing disc	10668	3218/40701	2825/40701	-6.8	-6.1	1.14	TRUE
	SRX7192196	ATAC-Seq	Accessible chromatin	Larvae	Imaginal wing disc	5981	2030/40701	1716/40701	-6.8	-6.1	1.18	TRUE
	SRX3032267	ATAC-Seq	Accessible chromatin	Larvae	Eye-antennal disc	6616	2392/40701	2052/40701	-6.8	-6.1	1.17	TRUE
	SRX12175826	ATAC-Seq	Accessible chromatin	Adult	Photoreceptor neuron	4386	1986/40701	1676/40701	-6.8	-6.1	1.18	TRUE
	SRX12440707	ATAC-Seq	Accessible chromatin	Larvae	3rd instar brain	7139	3222/40701	2830/40701	-6.8	-6.1	1.14	TRUE
	SRX6817535	ATAC-Seq	Accessible chromatin	Embryo	3h embryos	1279	241/40701	370/40701	-6.7	-6.1	0.65	FALSE
	SRX23729699	ATAC-Seq	Accessible chromatin	Adult	Clock neurons	3356	1724/40701	1436/40701	-6.7	-6.0	1.20	TRUE
	SRX23739731	ATAC-Seq	Accessible chromatin	Adult	Neurons	4905	2001/40701	1691/40701	-6.7	-6.0	1.18	TRUE
	SRX24149567	ATAC-Seq	Accessible chromatin	Larvae	Eye disc	3758	1381/40701	1125/40701	-6.7	-6.0	1.23	TRUE
	SRX18393602	ATAC-Seq	Accessible chromatin	Embryo	1-1.5h embryos	343	25/40701	77/40701	-6.6	-5.9	0.32	FALSE
	SRX5736451	ATAC-Seq	Accessible chromatin	Embryo	Blastoderm	542	43/40701	106/40701	-6.6	-5.9	0.41	FALSE
	SRX12175823	ATAC-Seq	Accessible chromatin	Adult	Photoreceptor neuron	4591	2149/40701	1831/40701	-6.6	-5.9	1.17	TRUE
	SRX8622119	ATAC-Seq	Accessible chromatin	Embryo	Embryos	847	132/40701	230/40701	-6.6	-5.9	0.57	FALSE
	SRX23729698	ATAC-Seq	Accessible chromatin	Adult	Non-clock neurons	5893	3076/40701	2699/40701	-6.5	-5.9	1.14	TRUE
	SRX9304582	ATAC-Seq	Accessible chromatin	Adult	Neurons	9056	2693/40701	2341/40701	-6.5	-5.8	1.15	TRUE
	SRX19014545	ATAC-Seq	Accessible chromatin	Pupae	Wing	13854	4022/40701	3597/40701	-6.5	-5.8	1.12	TRUE
	SRX12440705	ATAC-Seq	Accessible chromatin	Larvae	3rd instar brain	7286	3329/40701	2940/40701	-6.5	-5.8	1.13	TRUE
	SRX8369903	ATAC-Seq	Accessible chromatin	Larvae	Neuroblast	8259	3660/40701	3255/40701	-6.4	-5.8	1.12	TRUE
	SRX9910787	ATAC-Seq	Accessible chromatin	Embryo	2-2.5h embryos	686	100/40701	186/40701	-6.4	-5.7	0.54	FALSE
	SRX17029219	ATAC-Seq	Accessible chromatin	Cell line	S2	1099	203/40701	319/40701	-6.4	-5.7	0.64	FALSE
	SRX20000263	ATAC-Seq	Accessible chromatin	Adult	Germ cells	7026	2704/40701	2355/40701	-6.4	-5.7	1.15	TRUE
	SRX3032252	ATAC-Seq	Accessible chromatin	Larvae	Imaginal wing disc	4122	1392/40701	1141/40701	-6.4	-5.7	1.22	TRUE
	SRX7281018	ATAC-Seq	Accessible chromatin	Larvae	Eye-antennal disc	7178	2501/40701	2166/40701	-6.3	-5.7	1.15	TRUE
	SRX9304585	ATAC-Seq	Accessible chromatin	Adult	Neurons	6016	1959/40701	1662/40701	-6.3	-5.7	1.18	TRUE
	SRX7351026	ATAC-Seq	Accessible chromatin	Cell line	S2	1322	179/40701	288/40701	-6.3	-5.7	0.62	FALSE
	SRX7281024	ATAC-Seq	Accessible chromatin	Larvae	Eye-antennal disc	6478	2267/40701	1949/40701	-6.3	-5.6	1.16	TRUE
	SRX8755937	ATAC-Seq	Accessible chromatin	Larvae	Neurons	9773	3002/40701	2638/40701	-6.3	-5.6	1.14	TRUE
	SRX23729706	ATAC-Seq	Accessible chromatin	Adult	Non-clock neurons	5371	2767/40701	2417/40701	-6.3	-5.6	1.14	TRUE
	SRX12440699	ATAC-Seq	Accessible chromatin	Larvae	3rd instar brain	7578	3413/40701	3027/40701	-6.2	-5.6	1.13	TRUE
	SRX2661683	ATAC-Seq	Accessible chromatin	Larvae	3rd instar	10937	3359/40701	2976/40701	-6.2	-5.6	1.13	TRUE
	SRX23729709	ATAC-Seq	Accessible chromatin	Adult	Non-clock neurons	4426	2254/40701	1938/40701	-6.2	-5.6	1.16	TRUE
	SRX23174624	ATAC-Seq	Accessible chromatin	Pupae	Abdominal epidermis	9950	3240/40701	2864/40701	-6.2	-5.6	1.13	TRUE
	SRX19758137	ATAC-Seq	Accessible chromatin	Cell line	S2	1520	195/40701	307/40701	-6.2	-5.6	0.64	FALSE
	SRX23729702	ATAC-Seq	Accessible chromatin	Adult	Clock neurons	3528	1781/40701	1501/40701	-6.2	-5.5	1.19	TRUE
	SRX23729696	ATAC-Seq	Accessible chromatin	Adult	Clock neurons	3417	1732/40701	1456/40701	-6.2	-5.5	1.19	TRUE
	SRX7192191	ATAC-Seq	Accessible chromatin	Larvae	Imaginal wing disc	5702	2558/40701	2224/40701	-6.2	-5.5	1.15	TRUE
	SRX19014540	ATAC-Seq	Accessible chromatin	Pupae	Wing	13896	4014/40701	3602/40701	-6.1	-5.5	1.11	TRUE
	SRX23739735	ATAC-Seq	Accessible chromatin	Adult	Neurons	3997	1504/40701	1249/40701	-6.1	-5.5	1.20	TRUE
	SRX3032261	ATAC-Seq	Accessible chromatin	Larvae	Eye-antennal disc	6895	2351/40701	2033/40701	-6.1	-5.5	1.16	TRUE
	SRX24149576	ATAC-Seq	Accessible chromatin	Larvae	Eye disc	3626	1269/40701	1036/40701	-6.0	-5.4	1.22	TRUE
	SRX20000265	ATAC-Seq	Accessible chromatin	Adult	Germ cells	4587	1861/40701	1579/40701	-6.0	-5.4	1.18	TRUE
	SRX12440704	ATAC-Seq	Accessible chromatin	Larvae	3rd instar brain	6808	3112/40701	2750/40701	-6.0	-5.4	1.13	TRUE
	SRX7281011	ATAC-Seq	Accessible chromatin	Larvae	Eye-antennal disc	8164	2769/40701	2427/40701	-6.0	-5.4	1.14	TRUE
	SRX12119059	ATAC-Seq	Accessible chromatin	Adult	Photoreceptor neuron	3756	1743/40701	1471/40701	-6.0	-5.4	1.18	TRUE
	SRX8755941	ATAC-Seq	Accessible chromatin	Pupae	Pupal neurons	7832	2451/40701	2130/40701	-5.9	-5.3	1.15	TRUE
	SRX7281023	ATAC-Seq	Accessible chromatin	Larvae	Eye-antennal disc	6259	2213/40701	1908/40701	-5.9	-5.3	1.16	TRUE
	SRX12440703	ATAC-Seq	Accessible chromatin	Larvae	3rd instar brain	6724	3031/40701	2676/40701	-5.9	-5.3	1.13	TRUE
	SRX18393567	ATAC-Seq	Accessible chromatin	Embryo	1.5-2h embryos	1179	150/40701	247/40701	-5.9	-5.3	0.61	FALSE
	SRX9304587	ATAC-Seq	Accessible chromatin	Adult	Neurons	6817	2148/40701	1849/40701	-5.9	-5.3	1.16	TRUE
	SRX8755938	ATAC-Seq	Accessible chromatin	Larvae	Neurons	9132	2808/40701	2468/40701	-5.9	-5.3	1.14	TRUE
	SRX12440708	ATAC-Seq	Accessible chromatin	Larvae	3rd instar brain	6908	3139/40701	2781/40701	-5.8	-5.2	1.13	TRUE
	SRX23729715	ATAC-Seq	Accessible chromatin	Adult	Non-clock neurons	4235	2097/40701	1803/40701	-5.8	-5.2	1.16	TRUE
	SRX14339042	ATAC-Seq	Accessible chromatin	Adult	GABAergic nuclei	3614	1305/40701	1075/40701	-5.7	-5.1	1.21	TRUE
	SRX7281009	ATAC-Seq	Accessible chromatin	Larvae	Eye-antennal disc	8343	2812/40701	2476/40701	-5.7	-5.1	1.14	TRUE
	SRX9689641	ATAC-Seq	Accessible chromatin	Larvae	Optic lobe	10086	3334/40701	2970/40701	-5.7	-5.1	1.12	TRUE
	SRX23729697	ATAC-Seq	Accessible chromatin	Adult	Clock neurons	3213	1609/40701	1354/40701	-5.7	-5.1	1.19	TRUE
	SRX3032289	ATAC-Seq	Accessible chromatin	Larvae	Eye-antennal disc	5337	1996/40701	1713/40701	-5.7	-5.1	1.17	TRUE
	SRX14868940	ATAC-Seq	Accessible chromatin	Embryo	14-17h embryos	1713	256/40701	375/40701	-5.6	-5.1	0.68	FALSE
	SRX2661681	ATAC-Seq	Accessible chromatin	Larvae	3rd instar	11935	3507/40701	3137/40701	-5.6	-5.0	1.12	TRUE
	SRX23739730	ATAC-Seq	Accessible chromatin	Adult	Neurons	5279	2128/40701	1837/40701	-5.6	-5.0	1.16	TRUE
	SRX12440701	ATAC-Seq	Accessible chromatin	Larvae	3rd instar brain	7119	3195/40701	2841/40701	-5.6	-5.0	1.12	TRUE
	SRX24218447	ATAC-Seq	Accessible chromatin	Embryo	Mitotic cycle 14	312	26/40701	73/40701	-5.6	-5.0	0.36	FALSE
	SRX9304583	ATAC-Seq	Accessible chromatin	Adult	Neurons	6244	1984/40701	1704/40701	-5.6	-5.0	1.16	TRUE
	SRX23729700	ATAC-Seq	Accessible chromatin	Adult	Clock neurons	3452	1755/40701	1492/40701	-5.6	-5.0	1.18	TRUE
	SRX12175827	ATAC-Seq	Accessible chromatin	Adult	Photoreceptor neuron	4027	1879/40701	1607/40701	-5.6	-5.0	1.17	TRUE
	SRX12440702	ATAC-Seq	Accessible chromatin	Larvae	3rd instar brain	7335	3298/40701	2941/40701	-5.6	-5.0	1.12	TRUE
	SRX23729712	ATAC-Seq	Accessible chromatin	Adult	Non-clock neurons	3880	1953/40701	1676/40701	-5.6	-5.0	1.17	TRUE
	SRX9689642	ATAC-Seq	Accessible chromatin	Larvae	Optic lobe	10885	3525/40701	3157/40701	-5.6	-5.0	1.12	TRUE
	SRX12119061	ATAC-Seq	Accessible chromatin	Adult	Photoreceptor neuron	3440	1584/40701	1335/40701	-5.5	-5.0	1.19	TRUE
	SRX8755940	ATAC-Seq	Accessible chromatin	Larvae	Neurons	7957	2476/40701	2166/40701	-5.5	-4.9	1.14	TRUE
	SRX21237843	ATAC-Seq	Accessible chromatin	Cell line	Kc	9676	2844/40701	2514/40701	-5.5	-4.9	1.13	TRUE
	SRX7281019	ATAC-Seq	Accessible chromatin	Larvae	Eye-antennal disc	5942	2091/40701	1807/40701	-5.5	-4.9	1.16	TRUE
	SRX23729686	ATAC-Seq	Accessible chromatin	Adult	Clock neurons	3450	1752/40701	1492/40701	-5.5	-4.9	1.17	TRUE
	SRX23729705	ATAC-Seq	Accessible chromatin	Adult	Clock neurons	3885	1972/40701	1698/40701	-5.4	-4.8	1.16	TRUE
	SRX15392574	ATAC-Seq	Accessible chromatin	Embryo	4.5-5h embryos	434	37/40701	89/40701	-5.4	-4.8	0.42	FALSE
	SRX15392586	ATAC-Seq	Accessible chromatin	Embryo	6.5-7h embryos	610	61/40701	124/40701	-5.4	-4.8	0.49	FALSE
	SRX3032292	ATAC-Seq	Accessible chromatin	Larvae	Eye-antennal disc	3068	1142/40701	934/40701	-5.4	-4.8	1.22	TRUE
	SRX3032255	ATAC-Seq	Accessible chromatin	Larvae	Eye-antennal disc	4900	1606/40701	1360/40701	-5.3	-4.8	1.18	TRUE
	SRX3032256	ATAC-Seq	Accessible chromatin	Larvae	Imaginal wing disc	2623	949/40701	761/40701	-5.3	-4.8	1.25	TRUE
	SRX12440706	ATAC-Seq	Accessible chromatin	Larvae	3rd instar brain	6410	2894/40701	2567/40701	-5.3	-4.8	1.13	TRUE
	SRX12119056	ATAC-Seq	Accessible chromatin	Adult	Photoreceptor neuron	4770	2217/40701	1930/40701	-5.3	-4.7	1.15	TRUE
	SRX9304580	ATAC-Seq	Accessible chromatin	Adult	Neurons	6682	2072/40701	1795/40701	-5.3	-4.7	1.15	TRUE
	SRX23729704	ATAC-Seq	Accessible chromatin	Adult	Clock neurons	2938	1483/40701	1249/40701	-5.2	-4.7	1.19	TRUE
	SRX2661682	ATAC-Seq	Accessible chromatin	Larvae	3rd instar	12495	3610/40701	3250/40701	-5.2	-4.7	1.11	TRUE
	SRX13386235	ATAC-Seq	Accessible chromatin	Adult	Neurons	6892	2700/40701	2392/40701	-5.1	-4.5	1.13	TRUE
	SRX9263542	ATAC-Seq	Accessible chromatin	Cell line	S2R+	812	131/40701	214/40701	-5.1	-4.5	0.61	FALSE
	SRX3032258	ATAC-Seq	Accessible chromatin	Larvae	Imaginal wing disc	2871	1004/40701	816/40701	-5.0	-4.5	1.23	TRUE
	SRX20000262	ATAC-Seq	Accessible chromatin	Adult	Germ cells	4752	1904/40701	1645/40701	-5.0	-4.5	1.16	TRUE
	SRX3426792	ATAC-Seq	Accessible chromatin	Adult	Brains	2769	1094/40701	898/40701	-5.0	-4.5	1.22	TRUE
	SRX20000258	ATAC-Seq	Accessible chromatin	Adult	Germ cells	7416	2726/40701	2418/40701	-5.0	-4.5	1.13	TRUE
	SRX18393566	ATAC-Seq	Accessible chromatin	Embryo	1.5-2h embryos	1227	177/40701	271/40701	-5.0	-4.5	0.65	FALSE
	SRX8755936	ATAC-Seq	Accessible chromatin	Larvae	Neurons	7391	2291/40701	2008/40701	-5.0	-4.5	1.14	TRUE
	SRX8755939	ATAC-Seq	Accessible chromatin	Larvae	Neurons	7582	2359/40701	2072/40701	-5.0	-4.5	1.14	TRUE
	SRX9304586	ATAC-Seq	Accessible chromatin	Adult	Neurons	8483	2544/40701	2247/40701	-5.0	-4.5	1.13	TRUE
	ERX3978773	ATAC-Seq	Accessible chromatin	Embryo	Stage 13 embryos	7558	3278/40701	2943/40701	-5.0	-4.5	1.11	TRUE
	SRX8556249	ATAC-Seq	Accessible chromatin	Embryo	0-2h embryos	389	47/40701	101/40701	-5.0	-4.5	0.47	FALSE
	SRX7572780	ATAC-Seq	Accessible chromatin	Embryo	1-3h embryos	973	201/40701	300/40701	-5.0	-4.4	0.67	FALSE
	SRX3032253	ATAC-Seq	Accessible chromatin	Larvae	Eye-antennal disc	4213	1390/40701	1170/40701	-5.0	-4.4	1.19	TRUE
	SRX7281010	ATAC-Seq	Accessible chromatin	Larvae	Eye-antennal disc	7689	2586/40701	2288/40701	-4.9	-4.4	1.13	TRUE
	SRX15392582	ATAC-Seq	Accessible chromatin	Embryo	5.5-6h embryos	490	50/40701	105/40701	-4.9	-4.4	0.48	FALSE
	SRX9689643	ATAC-Seq	Accessible chromatin	Larvae	Optic lobe	10290	3253/40701	2921/40701	-4.9	-4.4	1.11	TRUE
	SRX23729693	ATAC-Seq	Accessible chromatin	Adult	Clock neurons	2607	1284/40701	1074/40701	-4.9	-4.4	1.20	TRUE
	SRX15392572	ATAC-Seq	Accessible chromatin	Embryo	4.5-5h embryos	416	40/40701	90/40701	-4.9	-4.4	0.44	FALSE
	SRX20000266	ATAC-Seq	Accessible chromatin	Adult	Germ cells	6876	2449/40701	2162/40701	-4.8	-4.3	1.13	TRUE
	SRX13386236	ATAC-Seq	Accessible chromatin	Adult	Neurons	7885	3085/40701	2765/40701	-4.8	-4.3	1.12	TRUE
	SRX12119060	ATAC-Seq	Accessible chromatin	Adult	Photoreceptor neuron	3741	1696/40701	1457/40701	-4.8	-4.3	1.16	TRUE
	SRX12175828	ATAC-Seq	Accessible chromatin	Adult	Photoreceptor neuron	3474	1599/40701	1367/40701	-4.8	-4.3	1.17	TRUE
	SRX20000261	ATAC-Seq	Accessible chromatin	Adult	Germ cells	7621	2755/40701	2453/40701	-4.8	-4.3	1.12	TRUE
	SRX7351027	ATAC-Seq	Accessible chromatin	Cell line	S2	1277	186/40701	279/40701	-4.8	-4.2	0.67	FALSE
	SRX17926615	ATAC-Seq	Accessible chromatin	Adult	Kenyon cells	2770	1139/40701	945/40701	-4.7	-4.2	1.21	TRUE
	SRX20000256	ATAC-Seq	Accessible chromatin	Adult	Germ cells	5327	2211/40701	1942/40701	-4.7	-4.2	1.14	TRUE
	SRX7277009	ATAC-Seq	Accessible chromatin	Embryo	Embryos	731	98/40701	168/40701	-4.7	-4.2	0.58	FALSE
	SRX8556253	ATAC-Seq	Accessible chromatin	Embryo	0-2h embryos	601	98/40701	168/40701	-4.7	-4.2	0.58	FALSE
	SRX18393580	ATAC-Seq	Accessible chromatin	Embryo	2-2.5h embryos	1174	239/40701	342/40701	-4.7	-4.2	0.70	FALSE
	SRX3032251	ATAC-Seq	Accessible chromatin	Larvae	Eye-antennal disc	4488	1500/40701	1279/40701	-4.7	-4.2	1.17	TRUE
	SRX15392570	ATAC-Seq	Accessible chromatin	Embryo	3.5-4h embryos	759	99/40701	169/40701	-4.7	-4.2	0.59	FALSE
	SRX9217372	ATAC-Seq	Accessible chromatin	Larvae	Eye-antennal disc	11220	3068/40701	2755/40701	-4.7	-4.2	1.11	TRUE
	SRX12119058	ATAC-Seq	Accessible chromatin	Adult	Photoreceptor neuron	4284	1929/40701	1679/40701	-4.7	-4.2	1.15	TRUE
	SRX16751647	ATAC-Seq	Accessible chromatin	Embryo	13-17h embryos	6435	2527/40701	2242/40701	-4.6	-4.2	1.13	TRUE
	SRX17155371	ATAC-Seq	Accessible chromatin	Embryo	3h embryos	781	148/40701	231/40701	-4.6	-4.1	0.64	FALSE
	SRX7572784	ATAC-Seq	Accessible chromatin	Embryo	1-3h embryos	1123	248/40701	352/40701	-4.6	-4.1	0.70	FALSE
	SRX23729713	ATAC-Seq	Accessible chromatin	Adult	Clock neurons	3044	1499/40701	1279/40701	-4.6	-4.1	1.17	TRUE
	SRX12119057	ATAC-Seq	Accessible chromatin	Adult	Photoreceptor neuron	4313	1988/40701	1735/40701	-4.6	-4.1	1.15	TRUE
	SRX9217371	ATAC-Seq	Accessible chromatin	Larvae	Eye-antennal disc	1576	190/40701	282/40701	-4.6	-4.1	0.67	FALSE
	SRX20000264	ATAC-Seq	Accessible chromatin	Adult	Germ cells	5088	1928/40701	1680/40701	-4.6	-4.1	1.15	TRUE
	SRX20000257	ATAC-Seq	Accessible chromatin	Adult	Germ cells	7509	2738/40701	2444/40701	-4.6	-4.1	1.12	TRUE
	SRX12027415	ATAC-Seq	Accessible chromatin	Adult	Fat Body	476	32/40701	76/40701	-4.6	-4.1	0.42	FALSE
	SRX19549272	ATAC-Seq	Accessible chromatin	Adult	Neurons	702	60/40701	116/40701	-4.5	-4.1	0.52	FALSE
	SRX13386237	ATAC-Seq	Accessible chromatin	Adult	Neurons	5548	2074/40701	1819/40701	-4.5	-4.0	1.14	TRUE
	SRX19549262	ATAC-Seq	Accessible chromatin	Adult	Adult body	296	22/40701	60/40701	-4.5	-4.0	0.37	FALSE
	SRX12440698	ATAC-Seq	Accessible chromatin	Larvae	3rd instar brain	6908	3054/40701	2748/40701	-4.5	-4.0	1.11	TRUE
	SRX8622123	ATAC-Seq	Accessible chromatin	Embryo	Embryos	776	135/40701	213/40701	-4.5	-4.0	0.63	FALSE
	SRX23729707	ATAC-Seq	Accessible chromatin	Adult	Clock neurons	2697	1326/40701	1124/40701	-4.4	-4.0	1.18	TRUE
	SRX8755935	ATAC-Seq	Accessible chromatin	Larvae	Neurons	7270	2265/40701	2003/40701	-4.4	-3.9	1.13	TRUE
	SRX7572783	ATAC-Seq	Accessible chromatin	Embryo	1-3h embryos	1171	257/40701	359/40701	-4.4	-3.9	0.72	FALSE
	SRX3081798	ATAC-Seq	Accessible chromatin	Larvae	Eye-antennal disc	1986	810/40701	654/40701	-4.4	-3.9	1.24	TRUE
	SRX3032266	ATAC-Seq	Accessible chromatin	Larvae	Eye-antennal disc	2835	1071/40701	892/40701	-4.3	-3.9	1.20	TRUE
	SRX20000251	ATAC-Seq	Accessible chromatin	Adult	Germ cells	9679	3503/40701	3184/40701	-4.3	-3.8	1.10	TRUE
	SRX19549261	ATAC-Seq	Accessible chromatin	Adult	Adult body	276	19/40701	54/40701	-4.3	-3.8	0.35	FALSE
	SRX7192194	ATAC-Seq	Accessible chromatin	Larvae	Imaginal wing disc	3065	1296/40701	1100/40701	-4.3	-3.8	1.18	TRUE
	SRX20000252	ATAC-Seq	Accessible chromatin	Adult	Germ cells	11733	4033/40701	3694/40701	-4.3	-3.8	1.09	TRUE
	SRX15392588	ATAC-Seq	Accessible chromatin	Embryo	6.5-7h embryos	717	98/40701	164/40701	-4.3	-3.8	0.60	FALSE
	SRX9304584	ATAC-Seq	Accessible chromatin	Adult	Neurons	6597	2042/40701	1797/40701	-4.3	-3.8	1.14	TRUE
	SRX3032257	ATAC-Seq	Accessible chromatin	Larvae	Eye-antennal disc	3536	1202/40701	1014/40701	-4.3	-3.8	1.19	TRUE
	SRX9910781	ATAC-Seq	Accessible chromatin	Embryo	2-2.5h embryos	662	126/40701	199/40701	-4.2	-3.8	0.63	FALSE
	SRX18393592	ATAC-Seq	Accessible chromatin	Embryo	1.5-2h embryos	781	107/40701	175/40701	-4.2	-3.8	0.61	FALSE
	SRX19549273	ATAC-Seq	Accessible chromatin	Adult	Neurons	859	93/40701	157/40701	-4.2	-3.8	0.59	FALSE
	SRX19758136	ATAC-Seq	Accessible chromatin	Cell line	S2	1237	176/40701	260/40701	-4.2	-3.7	0.68	FALSE
	SRX3945500	ATAC-Seq	Accessible chromatin	Pupae	Pupal legs	8366	2490/40701	2223/40701	-4.2	-3.7	1.12	TRUE
	SRX18393576	ATAC-Seq	Accessible chromatin	Embryo	1.5-2h embryos	1738	323/40701	433/40701	-4.2	-3.7	0.75	FALSE
	ERX3978745	ATAC-Seq	Accessible chromatin	Embryo	Stage 11 embryos	6246	2736/40701	2459/40701	-4.1	-3.7	1.11	TRUE
	SRX8369904	ATAC-Seq	Accessible chromatin	Larvae	Neuroblast	6663	2962/40701	2675/40701	-4.1	-3.7	1.11	TRUE
	SRX14868944	ATAC-Seq	Accessible chromatin	Embryo	14-17h embryos	9812	3214/40701	2918/40701	-4.0	-3.6	1.10	TRUE
	SRX19743285	ATAC-Seq	Accessible chromatin	Cell line	S2	5043	2318/40701	2065/40701	-4.0	-3.6	1.12	TRUE
	SRX23739726	ATAC-Seq	Accessible chromatin	Adult	Clock neurons	3401	1342/40701	1150/40701	-4.0	-3.5	1.17	TRUE
	ERX3978754	ATAC-Seq	Accessible chromatin	Embryo	Stage 13 embryos	5038	2044/40701	1808/40701	-4.0	-3.5	1.13	TRUE
	ERX3978776	ATAC-Seq	Accessible chromatin	Embryo	Stage 11 embryos	6131	2645/40701	2378/40701	-4.0	-3.5	1.11	TRUE
	SRX7282925	ATAC-Seq	Accessible chromatin	Larvae	Eye-antennal disc	2447	891/40701	736/40701	-3.9	-3.5	1.21	TRUE
	SRX20000255	ATAC-Seq	Accessible chromatin	Adult	Germ cells	11163	3992/40701	3670/40701	-3.9	-3.5	1.09	TRUE
	SRX14868929	ATAC-Seq	Accessible chromatin	Embryo	14-17h embryos	1242	209/40701	296/40701	-3.9	-3.5	0.71	FALSE
	SRX4712930	ATAC-Seq	Accessible chromatin	Embryo	14-17h embryos	1242	209/40701	296/40701	-3.9	-3.5	0.71	FALSE
	SRX7351025	ATAC-Seq	Accessible chromatin	Cell line	S2	1489	262/40701	358/40701	-3.9	-3.5	0.73	FALSE
	SRX20000254	ATAC-Seq	Accessible chromatin	Adult	Germ cells	11339	3872/40701	3556/40701	-3.9	-3.5	1.09	TRUE
	SRX12440700	ATAC-Seq	Accessible chromatin	Larvae	3rd instar brain	7165	3183/40701	2896/40701	-3.9	-3.4	1.10	TRUE
	SRX7281015	ATAC-Seq	Accessible chromatin	Larvae	Eye-antennal disc	4253	1513/40701	1313/40701	-3.9	-3.4	1.15	TRUE
	SRX20000260	ATAC-Seq	Accessible chromatin	Adult	Germ cells	7206	2544/40701	2287/40701	-3.8	-3.4	1.11	TRUE
	SRX7277007	ATAC-Seq	Accessible chromatin	Embryo	Embryos	1012	150/40701	224/40701	-3.8	-3.4	0.67	FALSE
	SRX15392568	ATAC-Seq	Accessible chromatin	Embryo	3.5-4h embryos	475	60/40701	110/40701	-3.8	-3.4	0.55	FALSE
	SRX19323545	ATAC-Seq	Accessible chromatin	Adult	Intestines	1443	208/40701	293/40701	-3.8	-3.4	0.71	FALSE
	SRX17926616	ATAC-Seq	Accessible chromatin	Adult	Kenyon cells	3721	1503/40701	1307/40701	-3.7	-3.3	1.15	TRUE
	SRX5736450	ATAC-Seq	Accessible chromatin	Embryo	Blastoderm	1447	259/40701	352/40701	-3.7	-3.3	0.74	FALSE
	SRX5736454	ATAC-Seq	Accessible chromatin	Embryo	Blastoderm	597	75/40701	129/40701	-3.7	-3.3	0.58	FALSE
	ERX3978729	ATAC-Seq	Accessible chromatin	Embryo	Stage 11 embryos	5972	2584/40701	2331/40701	-3.7	-3.3	1.11	TRUE
	SRX23739739	ATAC-Seq	Accessible chromatin	Adult	Adult head	5027	2223/40701	1988/40701	-3.7	-3.2	1.12	TRUE
	SRX9910788	ATAC-Seq	Accessible chromatin	Embryo	2-2.5h embryos	630	123/40701	189/40701	-3.7	-3.2	0.65	FALSE
	SRX6817529	ATAC-Seq	Accessible chromatin	Embryo	3h embryos	1389	314/40701	414/40701	-3.7	-3.2	0.76	FALSE
	SRX9786722	ATAC-Seq	Accessible chromatin	Adult	Intestinal stem cells	4022	1364/40701	1180/40701	-3.6	-3.2	1.16	TRUE
	SRX3945498	ATAC-Seq	Accessible chromatin	Pupae	Pupal legs	9023	2508/40701	2260/40701	-3.6	-3.2	1.11	TRUE
	ERX3978758	ATAC-Seq	Accessible chromatin	Embryo	Stage 13 embryos	6724	2939/40701	2672/40701	-3.6	-3.2	1.10	TRUE
	SRX21237842	ATAC-Seq	Accessible chromatin	Cell line	Kc	7368	2173/40701	1942/40701	-3.6	-3.2	1.12	TRUE
	SRX7277050	ATAC-Seq	Accessible chromatin	Embryo	Embryos	426	23/40701	56/40701	-3.6	-3.2	0.41	FALSE
	SRX14868919	ATAC-Seq	Accessible chromatin	Embryo	14-17h embryos	322	25/40701	59/40701	-3.6	-3.2	0.42	FALSE
	SRX6817528	ATAC-Seq	Accessible chromatin	Embryo	3h embryos	1072	251/40701	340/40701	-3.6	-3.2	0.74	FALSE
	SRX16751649	ATAC-Seq	Accessible chromatin	Embryo	13-17h embryos	6489	2500/40701	2259/40701	-3.5	-3.1	1.11	TRUE
	SRX7572785	ATAC-Seq	Accessible chromatin	Embryo	1-3h embryos	1998	535/40701	658/40701	-3.4	-3.0	0.81	FALSE
	SRX9217373	ATAC-Seq	Accessible chromatin	Larvae	Eye-antennal disc	8826	2494/40701	2255/40701	-3.4	-3.0	1.11	TRUE
	ERX3978740	ATAC-Seq	Accessible chromatin	Embryo	Stage 11 embryos	5091	2184/40701	1960/40701	-3.4	-3.0	1.11	TRUE
	SRX23739727	ATAC-Seq	Accessible chromatin	Adult	Clock neurons	3354	1284/40701	1112/40701	-3.4	-3.0	1.15	TRUE
	SRX7277049	ATAC-Seq	Accessible chromatin	Embryo	Embryos	541	47/40701	89/40701	-3.4	-3.0	0.53	FALSE
	SRX20000259	ATAC-Seq	Accessible chromatin	Adult	Germ cells	7425	2691/40701	2445/40701	-3.4	-3.0	1.10	TRUE
	ERX3978769	ATAC-Seq	Accessible chromatin	Embryo	Stage 11 embryos	3893	1605/40701	1414/40701	-3.4	-3.0	1.14	TRUE
	SRX25388670	ATAC-Seq	Accessible chromatin	Adult	Midgut	9233	2760/40701	2512/40701	-3.4	-3.0	1.10	TRUE
	SRX12027405	ATAC-Seq	Accessible chromatin	Adult	Fat Body	355	28/40701	62/40701	-3.4	-3.0	0.45	FALSE
	ERX3978764	ATAC-Seq	Accessible chromatin	Embryo	Stage 11 embryos	5525	2410/40701	2178/40701	-3.4	-3.0	1.11	TRUE
	ERX3978779	ATAC-Seq	Accessible chromatin	Embryo	Stage 11 embryos	4885	2111/40701	1894/40701	-3.3	-2.9	1.11	TRUE
	SRX3032254	ATAC-Seq	Accessible chromatin	Larvae	Imaginal wing disc	2057	680/40701	557/40701	-3.3	-2.9	1.22	TRUE
	SRX12027407	ATAC-Seq	Accessible chromatin	Adult	Gut	168	8/40701	30/40701	-3.3	-2.9	0.27	FALSE
	SRX21237846	ATAC-Seq	Accessible chromatin	Cell line	Kc	6441	1910/40701	1704/40701	-3.3	-2.9	1.12	TRUE
	SRX14339043	ATAC-Seq	Accessible chromatin	Adult	GABAergic nuclei	3164	1043/40701	891/40701	-3.3	-2.9	1.17	TRUE
	SRX20000267	ATAC-Seq	Accessible chromatin	Adult	Germ cells	4754	1766/40701	1569/40701	-3.3	-2.9	1.13	TRUE
	SRX7277051	ATAC-Seq	Accessible chromatin	Embryo	Embryos	514	53/40701	96/40701	-3.3	-2.9	0.55	FALSE
	ERX3978784	ATAC-Seq	Accessible chromatin	Embryo	Stage 13 embryos	6683	2854/40701	2606/40701	-3.3	-2.9	1.10	TRUE
	SRX8556256	ATAC-Seq	Accessible chromatin	Embryo	2-4h embryos	501	92/40701	146/40701	-3.3	-2.9	0.63	FALSE
	SRX14868931	ATAC-Seq	Accessible chromatin	Embryo	14-17h embryos	996	156/40701	224/40701	-3.3	-2.9	0.70	FALSE
	SRX7277047	ATAC-Seq	Accessible chromatin	Embryo	Embryos	845	113/40701	172/40701	-3.3	-2.9	0.66	FALSE
	SRX17155370	ATAC-Seq	Accessible chromatin	Embryo	3h embryos	1094	264/40701	350/40701	-3.2	-2.9	0.75	FALSE
	ERX3978760	ATAC-Seq	Accessible chromatin	Embryo	Stage 11 embryos	5814	2528/40701	2295/40701	-3.2	-2.9	1.10	TRUE
	SRX7277052	ATAC-Seq	Accessible chromatin	Embryo	Embryos	682	85/40701	137/40701	-3.2	-2.9	0.62	FALSE
	SRX24149577	ATAC-Seq	Accessible chromatin	Larvae	Eye disc	1546	576/40701	465/40701	-3.2	-2.8	1.24	TRUE
	SRX13305315	ATAC-Seq	Accessible chromatin	Embryo	0-20h embryos	1209	200/40701	275/40701	-3.2	-2.8	0.73	FALSE
	ERX3978743	ATAC-Seq	Accessible chromatin	Embryo	Stage 13 embryos	5956	2588/40701	2355/40701	-3.2	-2.8	1.10	TRUE
	SRX23729711	ATAC-Seq	Accessible chromatin	Adult	Clock neurons	2109	1015/40701	869/40701	-3.1	-2.8	1.17	TRUE
	SRX18393590	ATAC-Seq	Accessible chromatin	Embryo	1-1.5h embryos	5995	2054/40701	1847/40701	-3.1	-2.8	1.11	TRUE
	SRX22057438	ATAC-Seq	Accessible chromatin	Cell line	ML-DmD17-c3	1124	159/40701	226/40701	-3.1	-2.8	0.70	FALSE
	SRX9910782	ATAC-Seq	Accessible chromatin	Embryo	2-2.5h embryos	725	159/40701	226/40701	-3.1	-2.8	0.70	FALSE
	SRX16751648	ATAC-Seq	Accessible chromatin	Embryo	13-17h embryos	4686	1814/40701	1621/40701	-3.1	-2.7	1.12	TRUE
	SRX4517992	ATAC-Seq	Accessible chromatin	Embryo	Blastoderm	5151	1676/40701	1491/40701	-3.1	-2.7	1.12	TRUE
	ERX3978750	ATAC-Seq	Accessible chromatin	Embryo	Stage 11 embryos	5335	2257/40701	2044/40701	-3.0	-2.7	1.10	TRUE
	SRX20000253	ATAC-Seq	Accessible chromatin	Adult	Germ cells	10563	3634/40701	3369/40701	-3.0	-2.6	1.08	TRUE
	SRX23729708	ATAC-Seq	Accessible chromatin	Adult	Clock neurons	1802	865/40701	734/40701	-3.0	-2.6	1.18	TRUE
	SRX10447588	ATAC-Seq	Accessible chromatin	Larvae	Imaginal wing disc	3439	1178/40701	1025/40701	-3.0	-2.6	1.15	TRUE
	SRX15392566	ATAC-Seq	Accessible chromatin	Embryo	3.5-4h embryos	543	84/40701	133/40701	-3.0	-2.6	0.63	FALSE
	SRX23739725	ATAC-Seq	Accessible chromatin	Adult	Clock neurons	1928	771/40701	648/40701	-3.0	-2.6	1.19	TRUE
	ERX3978737	ATAC-Seq	Accessible chromatin	Embryo	Stage 13 embryos	5710	2449/40701	2231/40701	-3.0	-2.6	1.10	TRUE
	SRX14868939	ATAC-Seq	Accessible chromatin	Embryo	14-17h embryos	875	141/40701	202/40701	-2.9	-2.6	0.70	FALSE
	SRX4664639	ATAC-Seq	Accessible chromatin	Cell line	S2	1569	217/40701	291/40701	-2.9	-2.6	0.75	FALSE
	ERX3978774	ATAC-Seq	Accessible chromatin	Embryo	Stage 13 embryos	6084	2596/40701	2373/40701	-2.9	-2.6	1.09	TRUE
	SRX9518315	ATAC-Seq	Accessible chromatin	Embryo	Embryos	1944	395/40701	492/40701	-2.9	-2.6	0.80	FALSE
	SRX20000250	ATAC-Seq	Accessible chromatin	Adult	Germ cells	9771	3820/40701	3554/40701	-2.9	-2.6	1.07	TRUE
	ERX3978746	ATAC-Seq	Accessible chromatin	Embryo	Stage 13 embryos	5507	2334/40701	2123/40701	-2.9	-2.6	1.10	TRUE
	ERX3978738	ATAC-Seq	Accessible chromatin	Embryo	Stage 13 embryos	5822	2488/40701	2271/40701	-2.9	-2.5	1.10	TRUE
	SRX7277054	ATAC-Seq	Accessible chromatin	Embryo	Embryos	437	42/40701	78/40701	-2.9	-2.5	0.54	FALSE
	ERX3978735	ATAC-Seq	Accessible chromatin	Embryo	Stage 11 embryos	5610	2431/40701	2217/40701	-2.9	-2.5	1.10	TRUE
	SRX12027408	ATAC-Seq	Accessible chromatin	Adult	Gut	189	18/40701	44/40701	-2.9	-2.5	0.41	FALSE
	SRX25388672	ATAC-Seq	Accessible chromatin	Adult	Midgut	7691	2357/40701	2147/40701	-2.9	-2.5	1.10	TRUE
	SRX4517990	ATAC-Seq	Accessible chromatin	Embryo	Blastoderm	5328	1820/40701	1636/40701	-2.8	-2.5	1.11	TRUE
	SRX15392578	ATAC-Seq	Accessible chromatin	Embryo	5.5-6h embryos	881	161/40701	224/40701	-2.8	-2.5	0.72	FALSE
	SRX7277053	ATAC-Seq	Accessible chromatin	Embryo	Embryos	551	60/40701	101/40701	-2.8	-2.5	0.59	FALSE
	ERX3978753	ATAC-Seq	Accessible chromatin	Embryo	Stage 13 embryos	4188	1713/40701	1535/40701	-2.8	-2.5	1.12	TRUE
	SRX7281016	ATAC-Seq	Accessible chromatin	Larvae	Eye-antennal disc	3141	1071/40701	930/40701	-2.8	-2.5	1.15	TRUE
	SRX4518005	ATAC-Seq	Accessible chromatin	Embryo	Blastoderm	5757	1834/40701	1650/40701	-2.8	-2.5	1.11	TRUE
	SRX17155353	ATAC-Seq	Accessible chromatin	Embryo	3h embryos	1154	284/40701	365/40701	-2.8	-2.4	0.78	FALSE
	SRX21375756	ATAC-Seq	Accessible chromatin	Adult	Ovary	5787	2122/40701	1926/40701	-2.8	-2.4	1.10	TRUE
	SRX25388671	ATAC-Seq	Accessible chromatin	Adult	Midgut	9134	2747/40701	2526/40701	-2.8	-2.4	1.09	TRUE
	SRX12622237	ATAC-Seq	Accessible chromatin	Adult	Heart	3154	1221/40701	1073/40701	-2.7	-2.4	1.14	TRUE
	SRX3426793	ATAC-Seq	Accessible chromatin	Adult	Brains	1595	563/40701	463/40701	-2.7	-2.4	1.22	TRUE
	SRX9786718	ATAC-Seq	Accessible chromatin	Adult	Intestinal stem cells	4172	1419/40701	1260/40701	-2.7	-2.4	1.13	TRUE
	SRX19743273	ATAC-Seq	Accessible chromatin	Cell line	S2	2079	574/40701	684/40701	-2.7	-2.4	0.84	FALSE
	SRX4518000	ATAC-Seq	Accessible chromatin	Embryo	Blastoderm	4388	1393/40701	1236/40701	-2.7	-2.4	1.13	TRUE
	SRX25388673	ATAC-Seq	Accessible chromatin	Adult	Midgut	9240	2742/40701	2524/40701	-2.7	-2.4	1.09	TRUE
	SRX4518002	ATAC-Seq	Accessible chromatin	Embryo	Blastoderm	5061	1600/40701	1432/40701	-2.7	-2.4	1.12	TRUE
	SRX15392587	ATAC-Seq	Accessible chromatin	Embryo	6.5-7h embryos	4405	1521/40701	1358/40701	-2.7	-2.3	1.12	TRUE
	SRX21375757	ATAC-Seq	Accessible chromatin	Adult	Ovary	4428	1638/40701	1469/40701	-2.7	-2.3	1.12	TRUE
	ERX3978780	ATAC-Seq	Accessible chromatin	Embryo	Stage 11 embryos	4821	2037/40701	1850/40701	-2.7	-2.3	1.10	TRUE
	SRX25388675	ATAC-Seq	Accessible chromatin	Adult	Midgut	3100	1037/40701	903/40701	-2.7	-2.3	1.15	TRUE
	ERX3978762	ATAC-Seq	Accessible chromatin	Embryo	Stage 5 embryos	3959	1603/40701	1437/40701	-2.6	-2.3	1.12	TRUE
	SRX15392583	ATAC-Seq	Accessible chromatin	Embryo	5.5-6h embryos	3508	1238/40701	1092/40701	-2.6	-2.3	1.13	TRUE
	SRX4517998	ATAC-Seq	Accessible chromatin	Embryo	Blastoderm	5516	1831/40701	1654/40701	-2.6	-2.3	1.11	TRUE
	SRX9910784	ATAC-Seq	Accessible chromatin	Embryo	2-2.5h embryos	964	225/40701	295/40701	-2.6	-2.3	0.76	FALSE
	SRX19743280	ATAC-Seq	Accessible chromatin	Cell line	S2	5152	2326/40701	2130/40701	-2.6	-2.2	1.09	TRUE
	SRX12622247	ATAC-Seq	Accessible chromatin	Adult	Heart	4134	1544/40701	1384/40701	-2.6	-2.2	1.12	TRUE
	SRX4517999	ATAC-Seq	Accessible chromatin	Embryo	Blastoderm	3912	1251/40701	1107/40701	-2.6	-2.2	1.13	TRUE
	ERX3978783	ATAC-Seq	Accessible chromatin	Embryo	Stage 13 embryos	5535	2329/40701	2134/40701	-2.6	-2.2	1.09	TRUE
	ERX3978752	ATAC-Seq	Accessible chromatin	Embryo	Stage 11 embryos	3197	1335/40701	1187/40701	-2.5	-2.2	1.12	TRUE
	SRX19758134	ATAC-Seq	Accessible chromatin	Cell line	S2	2491	510/40701	609/40701	-2.5	-2.2	0.84	FALSE
	SRX18393588	ATAC-Seq	Accessible chromatin	Embryo	2.5-3h embryos	6653	2215/40701	2027/40701	-2.5	-2.2	1.09	TRUE
	SRX9343229	ATAC-Seq	Accessible chromatin	Embryo	12-13h embryos	6172	2035/40701	1855/40701	-2.5	-2.2	1.10	TRUE
	ERX3978765	ATAC-Seq	Accessible chromatin	Embryo	Stage 13 embryos	5908	2501/40701	2303/40701	-2.5	-2.2	1.09	TRUE
	SRX4518004	ATAC-Seq	Accessible chromatin	Embryo	Blastoderm	5598	1746/40701	1580/40701	-2.5	-2.1	1.11	TRUE
	SRX3945497	ATAC-Seq	Accessible chromatin	Pupae	Pupal legs	7616	2089/40701	1908/40701	-2.5	-2.1	1.09	TRUE
	SRX23739732	ATAC-Seq	Accessible chromatin	Adult	Neurons	2710	1150/40701	1015/40701	-2.5	-2.1	1.13	TRUE
	SRX23739738	ATAC-Seq	Accessible chromatin	Adult	Adult head	2579	1083/40701	952/40701	-2.5	-2.1	1.14	TRUE
	SRX2745540	ATAC-Seq	Accessible chromatin	Cell line	Kc167	4311	1465/40701	1313/40701	-2.4	-2.1	1.12	TRUE
	SRX19549275	ATAC-Seq	Accessible chromatin	Adult	Neurons	2392	871/40701	754/40701	-2.4	-2.1	1.16	TRUE
	ERX3978726	ATAC-Seq	Accessible chromatin	Embryo	Stage 13 embryos	4533	1910/40701	1738/40701	-2.4	-2.1	1.10	TRUE
	ERX3978749	ATAC-Seq	Accessible chromatin	Embryo	Stage 11 embryos	3923	1565/40701	1409/40701	-2.4	-2.1	1.11	TRUE
	SRX17155351	ATAC-Seq	Accessible chromatin	Embryo	3h embryos	1740	487/40701	582/40701	-2.4	-2.1	0.84	FALSE
	SRX12027406	ATAC-Seq	Accessible chromatin	Adult	Fat Body	353	33/40701	62/40701	-2.4	-2.1	0.53	FALSE
	SRX12622249	ATAC-Seq	Accessible chromatin	Adult	Heart	4260	1578/40701	1422/40701	-2.4	-2.1	1.11	TRUE
	SRX13305316	ATAC-Seq	Accessible chromatin	Embryo	0-20h embryos	1472	287/40701	361/40701	-2.4	-2.1	0.80	FALSE
	ERX3978730	ATAC-Seq	Accessible chromatin	Embryo	Stage 11 embryos	3398	1421/40701	1273/40701	-2.4	-2.1	1.12	TRUE
	SRX5736449	ATAC-Seq	Accessible chromatin	Embryo	Blastoderm	811	132/40701	184/40701	-2.4	-2.1	0.72	FALSE
	SRX17029220	ATAC-Seq	Accessible chromatin	Cell line	S2	1903	540/40701	639/40701	-2.4	-2.1	0.85	FALSE
	ERX3978732	ATAC-Seq	Accessible chromatin	Embryo	Stage 13 embryos	2841	1188/40701	1053/40701	-2.4	-2.1	1.13	TRUE
	SRX9786716	ATAC-Seq	Accessible chromatin	Adult	Intestinal stem cells	3542	1189/40701	1054/40701	-2.4	-2.1	1.13	TRUE
	SRX9263544	ATAC-Seq	Accessible chromatin	Cell line	S2R+	1587	393/40701	478/40701	-2.4	-2.1	0.82	FALSE
	SRX17155354	ATAC-Seq	Accessible chromatin	Embryo	3h embryos	809	191/40701	252/40701	-2.4	-2.1	0.76	FALSE
	SRX4517985	ATAC-Seq	Accessible chromatin	Embryo	Blastoderm	4896	1582/40701	1427/40701	-2.4	-2.1	1.11	TRUE
	SRX9786715	ATAC-Seq	Accessible chromatin	Adult	Intestinal stem cells	3753	1257/40701	1119/40701	-2.4	-2.1	1.12	TRUE
	SRX12622248	ATAC-Seq	Accessible chromatin	Adult	Heart	4050	1514/40701	1363/40701	-2.4	-2.1	1.11	TRUE
	SRX2661686	ATAC-Seq	Accessible chromatin	Larvae	3rd instar	11285	3039/40701	2828/40701	-2.4	-2.1	1.07	TRUE
	SRX12622245	ATAC-Seq	Accessible chromatin	Adult	Heart	3215	1193/40701	1059/40701	-2.3	-2.1	1.13	TRUE
	SRX14702445	ATAC-Seq	Accessible chromatin	Cell line	S2	2293	668/40701	776/40701	-2.3	-2.1	0.86	FALSE
	SRX3426789	ATAC-Seq	Accessible chromatin	Adult	Brains	1585	554/40701	463/40701	-2.3	-2.1	1.20	TRUE
	SRX9217375	ATAC-Seq	Accessible chromatin	Larvae	Eye-antennal disc	4364	1364/40701	1221/40701	-2.3	-2.1	1.12	TRUE
	SRX15392581	ATAC-Seq	Accessible chromatin	Embryo	5.5-6h embryos	5090	1671/40701	1513/40701	-2.3	-2.1	1.10	TRUE
	ERX3978755	ATAC-Seq	Accessible chromatin	Embryo	Stage 11 embryos	4402	1862/40701	1696/40701	-2.3	-2.0	1.10	TRUE
	SRX11760556	ATAC-Seq	Accessible chromatin	Embryo	Neuroblast	5978	1921/40701	1753/40701	-2.3	-2.0	1.10	TRUE
	ERX3978778	ATAC-Seq	Accessible chromatin	Embryo	Stage 5 embryos	2610	1092/40701	965/40701	-2.3	-2.0	1.13	TRUE
	SRX4664618	ATAC-Seq	Accessible chromatin	Cell line	Kc167	3243	1014/40701	892/40701	-2.3	-2.0	1.14	TRUE
	SRX19549259	ATAC-Seq	Accessible chromatin	Adult	Adult body	346	46/40701	78/40701	-2.3	-2.0	0.59	FALSE
	SRX7572782	ATAC-Seq	Accessible chromatin	Embryo	1-3h embryos	997	256/40701	324/40701	-2.3	-2.0	0.79	FALSE
	SRX13305314	ATAC-Seq	Accessible chromatin	Embryo	0-20h embryos	1686	399/40701	482/40701	-2.3	-2.0	0.83	FALSE
	SRX5736455	ATAC-Seq	Accessible chromatin	Embryo	Blastoderm	288	31/40701	58/40701	-2.3	-2.0	0.53	FALSE
	SRX11760559	ATAC-Seq	Accessible chromatin	Embryo	Neuroblast	7439	2382/40701	2199/40701	-2.2	-2.0	1.08	TRUE
	SRX4518006	ATAC-Seq	Accessible chromatin	Embryo	Blastoderm	4502	1399/40701	1258/40701	-2.2	-2.0	1.11	TRUE
	ERX3978768	ATAC-Seq	Accessible chromatin	Embryo	Stage 11 embryos	5487	2280/40701	2102/40701	-2.2	-1.9	1.08	TRUE
	SRX9910783	ATAC-Seq	Accessible chromatin	Embryo	2-2.5h embryos	1212	329/40701	404/40701	-2.2	-1.9	0.81	FALSE
	SRX11760555	ATAC-Seq	Accessible chromatin	Embryo	Neuroblast	6116	2001/40701	1834/40701	-2.2	-1.9	1.09	TRUE
	SRX20741513	ATAC-Seq	Accessible chromatin	Adult	Intestines	4064	1883/40701	1721/40701	-2.2	-1.9	1.09	TRUE
	SRX19743284	ATAC-Seq	Accessible chromatin	Cell line	S2	4858	2225/40701	2050/40701	-2.2	-1.9	1.09	TRUE
	SRX12622232	ATAC-Seq	Accessible chromatin	Adult	Heart	3799	1431/40701	1290/40701	-2.2	-1.9	1.11	TRUE
	SRX13305317	ATAC-Seq	Accessible chromatin	Embryo	0-20h embryos	1413	288/40701	358/40701	-2.2	-1.9	0.80	FALSE
	SRX3945496	ATAC-Seq	Accessible chromatin	Pupae	Pupal legs	8252	2212/40701	2038/40701	-2.2	-1.9	1.09	TRUE
	SRX8556258	ATAC-Seq	Accessible chromatin	Embryo	2-4h embryos	2892	1257/40701	1125/40701	-2.2	-1.9	1.12	TRUE
	ERX3978761	ATAC-Seq	Accessible chromatin	Embryo	Stage 13 embryos	3631	1458/40701	1316/40701	-2.2	-1.9	1.11	TRUE
	SRX7277048	ATAC-Seq	Accessible chromatin	Embryo	Embryos	744	121/40701	168/40701	-2.2	-1.9	0.72	FALSE
	SRX7277008	ATAC-Seq	Accessible chromatin	Embryo	Embryos	729	133/40701	182/40701	-2.2	-1.9	0.73	FALSE
	SRX7806725	ATAC-Seq	Accessible chromatin	Adult	Testis	2897	1108/40701	985/40701	-2.2	-1.9	1.12	TRUE
	SRX3141077	ATAC-Seq	Accessible chromatin	Cell line	S2	3434	1114/40701	991/40701	-2.2	-1.9	1.12	TRUE
	SRX25388674	ATAC-Seq	Accessible chromatin	Adult	Midgut	6529	2006/40701	1842/40701	-2.1	-1.9	1.09	TRUE
	SRX4712921	ATAC-Seq	Accessible chromatin	Embryo	14-17h embryos	7089	2538/40701	2355/40701	-2.1	-1.9	1.08	TRUE
	SRX6817536	ATAC-Seq	Accessible chromatin	Embryo	3h embryos	895	217/40701	277/40701	-2.1	-1.8	0.78	FALSE
	SRX9343228	ATAC-Seq	Accessible chromatin	Embryo	12-13h embryos	5698	1898/40701	1740/40701	-2.1	-1.8	1.09	TRUE
	SRX19743287	ATAC-Seq	Accessible chromatin	Cell line	S2	5192	2406/40701	2229/40701	-2.1	-1.8	1.08	TRUE
	SRX18393565	ATAC-Seq	Accessible chromatin	Embryo	1.5-2h embryos	1839	396/40701	475/40701	-2.1	-1.8	0.83	FALSE
	SRX4517988	ATAC-Seq	Accessible chromatin	Embryo	Blastoderm	5542	1809/40701	1655/40701	-2.1	-1.8	1.09	TRUE
	ERX3978739	ATAC-Seq	Accessible chromatin	Embryo	Stage 11 embryos	3269	1342/40701	1209/40701	-2.1	-1.8	1.11	TRUE
	ERX3978781	ATAC-Seq	Accessible chromatin	Embryo	Stage 13 embryos	4293	1821/40701	1667/40701	-2.1	-1.8	1.09	TRUE
	SRX12622240	ATAC-Seq	Accessible chromatin	Adult	Heart	2110	826/40701	722/40701	-2.1	-1.8	1.14	TRUE
	SRX19743279	ATAC-Seq	Accessible chromatin	Cell line	S2	5452	2492/40701	2314/40701	-2.1	-1.8	1.08	TRUE
	ERX3978777	ATAC-Seq	Accessible chromatin	Embryo	Stage 11 embryos	4434	1876/40701	1721/40701	-2.1	-1.8	1.09	TRUE
	SRX12622238	ATAC-Seq	Accessible chromatin	Adult	Heart	3606	1359/40701	1227/40701	-2.1	-1.8	1.11	TRUE
	SRX12027410	ATAC-Seq	Accessible chromatin	Adult	Gut	100	9/40701	25/40701	-2.0	-1.8	0.36	FALSE
	SRX7277055	ATAC-Seq	Accessible chromatin	Embryo	Embryos	523	73/40701	109/40701	-2.0	-1.8	0.67	FALSE
	ERX3978782	ATAC-Seq	Accessible chromatin	Embryo	Stage 5 embryos	3758	1574/40701	1433/40701	-2.0	-1.8	1.10	TRUE
	SRX6817534	ATAC-Seq	Accessible chromatin	Embryo	3h embryos	1094	283/40701	349/40701	-2.0	-1.8	0.81	FALSE
	SRX18393600	ATAC-Seq	Accessible chromatin	Embryo	1-1.5h embryos	911	169/40701	221/40701	-2.0	-1.8	0.76	FALSE
	SRX4517996	ATAC-Seq	Accessible chromatin	Embryo	Blastoderm	4633	1504/40701	1367/40701	-2.0	-1.8	1.10	TRUE
	SRX6404818	ATAC-Seq	Accessible chromatin	Cell line	S2	12602	3569/40701	3364/40701	-2.0	-1.7	1.06	TRUE
	SRX7806737	ATAC-Seq	Accessible chromatin	Adult	Testis	1797	661/40701	571/40701	-2.0	-1.7	1.16	TRUE
	SRX12027414	ATAC-Seq	Accessible chromatin	Adult	Fat Body	305	29/40701	53/40701	-2.0	-1.7	0.55	FALSE
	ERX3978744	ATAC-Seq	Accessible chromatin	Embryo	Stage 11 embryos	3655	1523/40701	1387/40701	-2.0	-1.7	1.10	TRUE
	SRX4518003	ATAC-Seq	Accessible chromatin	Embryo	Blastoderm	4410	1374/40701	1245/40701	-2.0	-1.7	1.10	TRUE
	ERX3978728	ATAC-Seq	Accessible chromatin	Embryo	Stage 13 embryos	4962	2021/40701	1866/40701	-1.9	-1.7	1.08	TRUE
	SRX12622231	ATAC-Seq	Accessible chromatin	Adult	Heart	3798	1410/40701	1280/40701	-1.9	-1.7	1.10	TRUE
	SRX4517994	ATAC-Seq	Accessible chromatin	Embryo	Blastoderm	3539	1104/40701	989/40701	-1.9	-1.7	1.12	TRUE
	SRX3426791	ATAC-Seq	Accessible chromatin	Adult	Brains	2245	677/40701	587/40701	-1.9	-1.7	1.15	TRUE
	SRX15392585	ATAC-Seq	Accessible chromatin	Embryo	6.5-7h embryos	3533	1165/40701	1047/40701	-1.9	-1.7	1.11	TRUE
	ERX3978771	ATAC-Seq	Accessible chromatin	Embryo	Stage 5 embryos	2534	1068/40701	955/40701	-1.9	-1.7	1.12	TRUE
	SRX23729714	ATAC-Seq	Accessible chromatin	Adult	Clock neurons	1457	664/40701	575/40701	-1.9	-1.7	1.15	TRUE
	SRX12027412	ATAC-Seq	Accessible chromatin	Adult	Gut	150	19/40701	39/40701	-1.9	-1.7	0.49	FALSE
	SRX13305253	ATAC-Seq	Accessible chromatin	Embryo	0-20h embryos	1388	519/40701	441/40701	-1.9	-1.7	1.18	TRUE
	ERX3978748	ATAC-Seq	Accessible chromatin	Embryo	Stage 13 embryos	2744	1131/40701	1016/40701	-1.9	-1.7	1.11	TRUE
	SRX4517989	ATAC-Seq	Accessible chromatin	Embryo	Blastoderm	4171	1344/40701	1219/40701	-1.9	-1.6	1.10	TRUE
	SRX2661685	ATAC-Seq	Accessible chromatin	Larvae	3rd instar	3734	878/40701	985/40701	-1.9	-1.6	0.89	FALSE
	SRX19743278	ATAC-Seq	Accessible chromatin	Cell line	S2	5317	2455/40701	2288/40701	-1.9	-1.6	1.07	TRUE
	SRX2745539	ATAC-Seq	Accessible chromatin	Cell line	Kc167	5936	2188/40701	2030/40701	-1.9	-1.6	1.08	TRUE
	SRX19743283	ATAC-Seq	Accessible chromatin	Cell line	S2	5053	2273/40701	2113/40701	-1.9	-1.6	1.08	TRUE
	SRX11760557	ATAC-Seq	Accessible chromatin	Embryo	Neuroblast	6569	2078/40701	1925/40701	-1.9	-1.6	1.08	TRUE
	ERX3978766	ATAC-Seq	Accessible chromatin	Embryo	Stage 5 embryos	5449	2228/40701	2070/40701	-1.9	-1.6	1.08	TRUE
	SRX23729710	ATAC-Seq	Accessible chromatin	Adult	Clock neurons	1784	820/40701	724/40701	-1.8	-1.6	1.13	TRUE
	SRX12622251	ATAC-Seq	Accessible chromatin	Adult	Heart	3869	1420/40701	1294/40701	-1.8	-1.6	1.10	TRUE
	SRX23739736	ATAC-Seq	Accessible chromatin	Adult	Glial cells	2562	841/40701	744/40701	-1.8	-1.6	1.13	TRUE
	SRX12622246	ATAC-Seq	Accessible chromatin	Adult	Heart	5177	1892/40701	1748/40701	-1.8	-1.6	1.08	TRUE
	SRX9103804	ATAC-Seq	Accessible chromatin	Adult	Intestinal stem cells	5137	1637/40701	1503/40701	-1.8	-1.6	1.09	TRUE
	SRX13305290	ATAC-Seq	Accessible chromatin	Embryo	0-20h embryos	1144	434/40701	365/40701	-1.8	-1.6	1.19	TRUE
	SRX5101710	ATAC-Seq	Accessible chromatin	Cell line	S2	4193	1667/40701	1532/40701	-1.8	-1.6	1.09	TRUE
	SRX9103803	ATAC-Seq	Accessible chromatin	Adult	Intestinal stem cells	6379	1963/40701	1817/40701	-1.8	-1.6	1.08	TRUE
	SRX6430375	ATAC-Seq	Accessible chromatin	Adult	Midgut	361	45/40701	72/40701	-1.8	-1.6	0.62	FALSE
	SRX20741514	ATAC-Seq	Accessible chromatin	Adult	Enteroendocrine cells	2578	1143/40701	1031/40701	-1.8	-1.6	1.11	TRUE
	SRX21237844	ATAC-Seq	Accessible chromatin	Cell line	Kc	2284	690/40701	603/40701	-1.8	-1.6	1.14	TRUE
	SRX19743282	ATAC-Seq	Accessible chromatin	Cell line	S2	4930	2235/40701	2080/40701	-1.8	-1.6	1.07	TRUE
	SRX18393587	ATAC-Seq	Accessible chromatin	Embryo	2.5-3h embryos	5256	1710/40701	1574/40701	-1.8	-1.6	1.09	TRUE
	SRX13386238	ATAC-Seq	Accessible chromatin	Adult	Neurons	3721	1226/40701	1111/40701	-1.8	-1.5	1.10	TRUE
	SRX12027409	ATAC-Seq	Accessible chromatin	Adult	Gut	153	22/40701	42/40701	-1.8	-1.5	0.52	FALSE
	SRX17608392	ATAC-Seq	Accessible chromatin	Cell line	Kc167	3690	1165/40701	1053/40701	-1.8	-1.5	1.11	TRUE
	SRX12622233	ATAC-Seq	Accessible chromatin	Adult	Heart	2266	876/40701	779/40701	-1.8	-1.5	1.12	TRUE
	SRX12622250	ATAC-Seq	Accessible chromatin	Adult	Heart	4481	1619/40701	1488/40701	-1.8	-1.5	1.09	TRUE
	ERX3978775	ATAC-Seq	Accessible chromatin	Embryo	Stage 5 embryos	3987	1620/40701	1489/40701	-1.8	-1.5	1.09	TRUE
	SRX12622242	ATAC-Seq	Accessible chromatin	Adult	Heart	2830	1055/40701	949/40701	-1.8	-1.5	1.11	TRUE
	SRX7806718	ATAC-Seq	Accessible chromatin	Adult	Testis	1561	575/40701	497/40701	-1.7	-1.5	1.16	TRUE
	SRX15392575	ATAC-Seq	Accessible chromatin	Embryo	4.5-5h embryos	2871	989/40701	887/40701	-1.7	-1.5	1.11	TRUE
	SRX4518001	ATAC-Seq	Accessible chromatin	Embryo	Blastoderm	1810	568/40701	491/40701	-1.7	-1.5	1.16	TRUE
	SRX9786720	ATAC-Seq	Accessible chromatin	Adult	Intestinal stem cells	2171	724/40701	637/40701	-1.7	-1.5	1.14	TRUE
	SRX15392573	ATAC-Seq	Accessible chromatin	Embryo	4.5-5h embryos	2969	1019/40701	916/40701	-1.7	-1.5	1.11	TRUE
	SRX12622244	ATAC-Seq	Accessible chromatin	Adult	Heart	2950	1101/40701	994/40701	-1.7	-1.5	1.11	TRUE
	SRX7277013	ATAC-Seq	Accessible chromatin	Embryo	Embryos	761	147/40701	191/40701	-1.7	-1.5	0.77	FALSE
	SRX9786719	ATAC-Seq	Accessible chromatin	Adult	Intestinal stem cells	3153	1084/40701	978/40701	-1.7	-1.5	1.11	TRUE
	SRX12622239	ATAC-Seq	Accessible chromatin	Adult	Heart	2680	1007/40701	905/40701	-1.7	-1.5	1.11	TRUE
	ERX3978725	ATAC-Seq	Accessible chromatin	Embryo	Stage 5 embryos	2506	1039/40701	936/40701	-1.7	-1.5	1.11	TRUE
	SRX19743289	ATAC-Seq	Accessible chromatin	Cell line	S2	5077	2310/40701	2158/40701	-1.7	-1.5	1.07	TRUE
	SRX19743301	ATAC-Seq	Accessible chromatin	Cell line	S2	4508	1918/40701	1779/40701	-1.7	-1.5	1.08	TRUE
	SRX4517993	ATAC-Seq	Accessible chromatin	Embryo	Blastoderm	3554	1104/40701	998/40701	-1.7	-1.5	1.11	TRUE
	SRX12622243	ATAC-Seq	Accessible chromatin	Adult	Heart	3990	1481/40701	1359/40701	-1.7	-1.5	1.09	TRUE
	SRX14868933	ATAC-Seq	Accessible chromatin	Embryo	14-17h embryos	732	131/40701	172/40701	-1.7	-1.5	0.76	FALSE
	SRX5101714	ATAC-Seq	Accessible chromatin	Cell line	S2	3056	1179/40701	1071/40701	-1.7	-1.4	1.10	TRUE
	ERX3978741	ATAC-Seq	Accessible chromatin	Embryo	Stage 5 embryos	1984	800/40701	711/40701	-1.7	-1.4	1.13	TRUE
	SRX18393603	ATAC-Seq	Accessible chromatin	Embryo	1.5-2h embryos	1569	318/40701	379/40701	-1.6	-1.4	0.84	FALSE
	ERX3978733	ATAC-Seq	Accessible chromatin	Embryo	Stage 13 embryos	3296	1307/40701	1194/40701	-1.6	-1.4	1.09	TRUE
	SRX14702447	ATAC-Seq	Accessible chromatin	Cell line	S2	2570	791/40701	884/40701	-1.6	-1.4	0.89	FALSE
	SRX4517986	ATAC-Seq	Accessible chromatin	Embryo	Blastoderm	2912	923/40701	828/40701	-1.6	-1.4	1.11	TRUE
	ERX3978772	ATAC-Seq	Accessible chromatin	Embryo	Stage 11 embryos	3111	1292/40701	1180/40701	-1.6	-1.4	1.09	TRUE
	SRX12027413	ATAC-Seq	Accessible chromatin	Adult	Fat Body	365	40/40701	64/40701	-1.6	-1.4	0.62	FALSE
	SRX12622252	ATAC-Seq	Accessible chromatin	Adult	Heart	3802	1368/40701	1253/40701	-1.6	-1.4	1.09	TRUE
	SRX9103805	ATAC-Seq	Accessible chromatin	Adult	Intestinal stem cells	5500	1708/40701	1580/40701	-1.6	-1.4	1.08	TRUE
	SRX12801969	ATAC-Seq	Accessible chromatin	Cell line	S2	1691	576/40701	502/40701	-1.6	-1.4	1.15	TRUE
	SRX7351030	ATAC-Seq	Accessible chromatin	Cell line	S2	1485	323/40701	383/40701	-1.6	-1.4	0.84	FALSE
	SRX18393571	ATAC-Seq	Accessible chromatin	Embryo	2.5-3h embryos	4200	1415/40701	1300/40701	-1.6	-1.4	1.09	TRUE
	SRX4664622	ATAC-Seq	Accessible chromatin	Cell line	Kc167	3135	941/40701	847/40701	-1.6	-1.4	1.11	TRUE
	SRX19743288	ATAC-Seq	Accessible chromatin	Cell line	S2	5281	2402/40701	2254/40701	-1.6	-1.4	1.07	TRUE
	SRX9103815	ATAC-Seq	Accessible chromatin	Adult	Intestinal stem cells	3961	1285/40701	1176/40701	-1.6	-1.4	1.09	TRUE
	SRX12622241	ATAC-Seq	Accessible chromatin	Adult	Heart	4818	1708/40701	1583/40701	-1.6	-1.4	1.08	TRUE
	SRX7351029	ATAC-Seq	Accessible chromatin	Cell line	S2	925	180/40701	225/40701	-1.5	-1.3	0.80	FALSE
	SRX17473036	ATAC-Seq	Accessible chromatin	Larvae	Fat Body	5568	2560/40701	2410/40701	-1.5	-1.3	1.06	TRUE
	SRX22057439	ATAC-Seq	Accessible chromatin	Cell line	ML-DmD17-c3	1132	214/40701	262/40701	-1.5	-1.3	0.82	FALSE
	SRX7277056	ATAC-Seq	Accessible chromatin	Embryo	Embryos	873	162/40701	204/40701	-1.5	-1.3	0.79	FALSE
	ERX3978747	ATAC-Seq	Accessible chromatin	Embryo	Stage 5 embryos	4230	1715/40701	1594/40701	-1.5	-1.3	1.08	TRUE
	SRX8174041	ATAC-Seq	Accessible chromatin	Cell line	S2	1361	422/40701	362/40701	-1.5	-1.3	1.17	TRUE
	SRX13305240	ATAC-Seq	Accessible chromatin	Embryo	0-20h embryos	82	6/40701	17/40701	-1.5	-1.3	0.35	FALSE
	SRX9103830	ATAC-Seq	Accessible chromatin	Adult	Intestinal stem cells	7278	2186/40701	2052/40701	-1.4	-1.2	1.07	TRUE
	SRX4517995	ATAC-Seq	Accessible chromatin	Embryo	Blastoderm	3306	1081/40701	986/40701	-1.4	-1.2	1.10	TRUE
	ERX3978759	ATAC-Seq	Accessible chromatin	Embryo	Stage 5 embryos	2889	1154/40701	1056/40701	-1.4	-1.2	1.09	TRUE
	SRX14868932	ATAC-Seq	Accessible chromatin	Embryo	14-17h embryos	5051	1697/40701	1579/40701	-1.4	-1.2	1.07	TRUE
	SRX4664621	ATAC-Seq	Accessible chromatin	Cell line	Kc167	3467	1029/40701	937/40701	-1.4	-1.2	1.10	TRUE
	SRX17029218	ATAC-Seq	Accessible chromatin	Cell line	S2	1909	557/40701	629/40701	-1.4	-1.2	0.89	FALSE
	ERX3978751	ATAC-Seq	Accessible chromatin	Embryo	Stage 5 embryos	3829	1574/40701	1461/40701	-1.4	-1.2	1.08	TRUE
	SRX10367657	ATAC-Seq	Accessible chromatin	Cell line	Kc167	8813	2467/40701	2327/40701	-1.4	-1.2	1.06	TRUE
	SRX9103800	ATAC-Seq	Accessible chromatin	Adult	Intestinal stem cells	5425	1670/40701	1554/40701	-1.4	-1.2	1.07	TRUE
	SRX9103811	ATAC-Seq	Accessible chromatin	Adult	Intestinal stem cells	4486	1383/40701	1278/40701	-1.4	-1.2	1.08	TRUE
	SRX7806732	ATAC-Seq	Accessible chromatin	Adult	Testis	420	80/40701	109/40701	-1.4	-1.2	0.73	FALSE
	SRX25388676	ATAC-Seq	Accessible chromatin	Adult	Midgut	2343	749/40701	672/40701	-1.4	-1.2	1.11	TRUE
	SRX17608393	ATAC-Seq	Accessible chromatin	Cell line	Kc167	3081	958/40701	871/40701	-1.4	-1.2	1.10	TRUE
	SRX6817541	ATAC-Seq	Accessible chromatin	Embryo	3h embryos	1602	469/40701	534/40701	-1.4	-1.2	0.88	FALSE
	SRX7806728	ATAC-Seq	Accessible chromatin	Adult	Testis	308	53/40701	77/40701	-1.4	-1.2	0.69	FALSE
	SRX9103806	ATAC-Seq	Accessible chromatin	Adult	Intestinal stem cells	4819	1489/40701	1382/40701	-1.4	-1.2	1.08	TRUE
	ERX3978727	ATAC-Seq	Accessible chromatin	Embryo	Stage 5 embryos	2526	1024/40701	935/40701	-1.4	-1.2	1.10	TRUE
	SRX12622235	ATAC-Seq	Accessible chromatin	Adult	Heart	3194	1179/40701	1084/40701	-1.3	-1.2	1.09	TRUE
	ERX3978734	ATAC-Seq	Accessible chromatin	Embryo	Stage 5 embryos	3886	1564/40701	1455/40701	-1.3	-1.2	1.07	TRUE
	SRX4517997	ATAC-Seq	Accessible chromatin	Embryo	Blastoderm	4058	1258/40701	1160/40701	-1.3	-1.2	1.08	TRUE
	SRX18393573	ATAC-Seq	Accessible chromatin	Embryo	2.5-3h embryos	5637	1845/40701	1727/40701	-1.3	-1.2	1.07	TRUE
	SRX9786721	ATAC-Seq	Accessible chromatin	Adult	Intestinal stem cells	870	163/40701	202/40701	-1.3	-1.1	0.81	FALSE
	SRX4517987	ATAC-Seq	Accessible chromatin	Embryo	Blastoderm	5432	1671/40701	1559/40701	-1.3	-1.1	1.07	TRUE
	SRX7806723	ATAC-Seq	Accessible chromatin	Adult	Testis	3814	1379/40701	1277/40701	-1.3	-1.1	1.08	TRUE
	SRX9910789	ATAC-Seq	Accessible chromatin	Embryo	2-2.5h embryos	648	184/40701	225/40701	-1.3	-1.1	0.82	FALSE
	SRX9518314	ATAC-Seq	Accessible chromatin	Embryo	Embryos	1208	283/40701	333/40701	-1.3	-1.1	0.85	FALSE
	ERX3978742	ATAC-Seq	Accessible chromatin	Embryo	Stage 5 embryos	1566	651/40701	581/40701	-1.3	-1.1	1.12	TRUE
	SRX19743286	ATAC-Seq	Accessible chromatin	Cell line	S2	6577	3020/40701	2873/40701	-1.3	-1.1	1.05	TRUE
	SRX17155361	ATAC-Seq	Accessible chromatin	Embryo	3h embryos	1957	586/40701	656/40701	-1.3	-1.1	0.89	FALSE
	SRX12622236	ATAC-Seq	Accessible chromatin	Adult	Heart	4139	1496/40701	1391/40701	-1.3	-1.1	1.08	TRUE
	ERX3978756	ATAC-Seq	Accessible chromatin	Embryo	Stage 5 embryos	3122	1277/40701	1180/40701	-1.3	-1.1	1.08	TRUE
	SRX12801964	ATAC-Seq	Accessible chromatin	Cell line	S2	1847	609/40701	542/40701	-1.3	-1.1	1.12	TRUE
	SRX9786717	ATAC-Seq	Accessible chromatin	Adult	Intestinal stem cells	3692	1214/40701	1120/40701	-1.3	-1.1	1.08	TRUE
	SRX4712920	ATAC-Seq	Accessible chromatin	Embryo	14-17h embryos	6912	2384/40701	2254/40701	-1.3	-1.1	1.06	TRUE
	SRX3282118	ATAC-Seq	Accessible chromatin	Embryo	2-3h embryos	4544	1597/40701	1490/40701	-1.3	-1.1	1.07	TRUE
	SRX13305238	ATAC-Seq	Accessible chromatin	Embryo	0-20h embryos	82	6/40701	16/40701	-1.3	-1.1	0.38	FALSE
	SRX18393598	ATAC-Seq	Accessible chromatin	Embryo	2.5-3h embryos	4635	1547/40701	1442/40701	-1.3	-1.1	1.07	TRUE
	SRX9103813	ATAC-Seq	Accessible chromatin	Adult	Intestinal stem cells	4499	1409/40701	1309/40701	-1.3	-1.1	1.08	TRUE
	SRX18393586	ATAC-Seq	Accessible chromatin	Embryo	2-2.5h embryos	6088	1917/40701	1801/40701	-1.3	-1.1	1.06	TRUE
	SRX23739733	ATAC-Seq	Accessible chromatin	Adult	Neurons	1340	471/40701	413/40701	-1.3	-1.1	1.14	TRUE
	SRX9103814	ATAC-Seq	Accessible chromatin	Adult	Intestinal stem cells	4023	1281/40701	1186/40701	-1.3	-1.1	1.08	TRUE
	SRX12622234	ATAC-Seq	Accessible chromatin	Adult	Heart	1531	577/40701	513/40701	-1.3	-1.1	1.12	TRUE
	SRX4664623	ATAC-Seq	Accessible chromatin	Cell line	Kc167	2062	358/40701	412/40701	-1.3	-1.1	0.87	FALSE
	ERX3978736	ATAC-Seq	Accessible chromatin	Embryo	Stage 13 embryos	3872	1523/40701	1421/40701	-1.2	-1.1	1.07	TRUE
	SRX3426794	ATAC-Seq	Accessible chromatin	Adult	Brains	1432	439/40701	384/40701	-1.2	-1.1	1.14	TRUE
	SRX18393582	ATAC-Seq	Accessible chromatin	Embryo	2.5-3h embryos	2669	847/40701	771/40701	-1.2	-1.0	1.10	TRUE
	SRX9343232	ATAC-Seq	Accessible chromatin	Embryo	12-13h embryos	5227	1623/40701	1519/40701	-1.2	-1.0	1.07	TRUE
	SRX11760558	ATAC-Seq	Accessible chromatin	Embryo	Neuroblast	5766	1793/40701	1684/40701	-1.2	-1.0	1.06	TRUE
	SRX7572776	ATAC-Seq	Accessible chromatin	Embryo	3h embryos	1486	479/40701	539/40701	-1.2	-1.0	0.89	FALSE
	SRX17155352	ATAC-Seq	Accessible chromatin	Embryo	3h embryos	1729	519/40701	581/40701	-1.2	-1.0	0.89	FALSE
	SRX14868945	ATAC-Seq	Accessible chromatin	Embryo	14-17h embryos	5216	1801/40701	1693/40701	-1.2	-1.0	1.06	TRUE
	SRX19549263	ATAC-Seq	Accessible chromatin	Adult	Adult body	122	12/40701	24/40701	-1.2	-1.0	0.50	FALSE
	SRX23739728	ATAC-Seq	Accessible chromatin	Adult	Glial cells	1112	386/40701	336/40701	-1.2	-1.0	1.15	TRUE
	SRX10367655	ATAC-Seq	Accessible chromatin	Cell line	Kc167	6619	1840/40701	1732/40701	-1.2	-1.0	1.06	TRUE
	SRX5101715	ATAC-Seq	Accessible chromatin	Cell line	S2	1173	457/40701	403/40701	-1.2	-1.0	1.13	TRUE
	SRX14702446	ATAC-Seq	Accessible chromatin	Cell line	S2	2394	745/40701	817/40701	-1.2	-1.0	0.91	FALSE
	ERX3978767	ATAC-Seq	Accessible chromatin	Embryo	Stage 5 embryos	2944	1187/40701	1103/40701	-1.1	-0.9	1.08	TRUE
	SRX9103812	ATAC-Seq	Accessible chromatin	Adult	Intestinal stem cells	3765	1131/40701	1050/40701	-1.1	-0.9	1.08	TRUE
	SRX17155373	ATAC-Seq	Accessible chromatin	Embryo	4h embryos	4184	1759/40701	1659/40701	-1.1	-0.9	1.06	TRUE
	SRX9518312	ATAC-Seq	Accessible chromatin	Embryo	Embryos	1605	400/40701	451/40701	-1.1	-0.9	0.89	FALSE
	SRX7277057	ATAC-Seq	Accessible chromatin	Embryo	Embryos	743	138/40701	169/40701	-1.1	-0.9	0.82	FALSE
	SRX14868947	ATAC-Seq	Accessible chromatin	Embryo	14-17h embryos	4104	1448/40701	1358/40701	-1.1	-0.9	1.07	TRUE
	SRX7806721	ATAC-Seq	Accessible chromatin	Adult	Testis	1692	615/40701	556/40701	-1.1	-0.9	1.11	TRUE
	SRX7277035	ATAC-Seq	Accessible chromatin	Embryo	Embryos	1591	538/40701	483/40701	-1.1	-0.9	1.11	TRUE
	SRX18393589	ATAC-Seq	Accessible chromatin	Embryo	2.5-3h embryos	5908	1942/40701	1839/40701	-1.0	-0.9	1.06	TRUE
	SRX18393597	ATAC-Seq	Accessible chromatin	Embryo	2.5-3h embryos	4867	1581/40701	1488/40701	-1.0	-0.9	1.06	TRUE
	SRX9103807	ATAC-Seq	Accessible chromatin	Adult	Intestinal stem cells	3782	1192/40701	1111/40701	-1.0	-0.9	1.07	TRUE
	SRX7806729	ATAC-Seq	Accessible chromatin	Adult	Testis	292	54/40701	74/40701	-1.0	-0.9	0.73	FALSE
	SRX13305241	ATAC-Seq	Accessible chromatin	Embryo	0-20h embryos	80	7/40701	16/40701	-1.0	-0.9	0.44	FALSE
	SRX13305276	ATAC-Seq	Accessible chromatin	Embryo	0-20h embryos	80	7/40701	16/40701	-1.0	-0.9	0.44	FALSE
	SRX13305277	ATAC-Seq	Accessible chromatin	Embryo	0-20h embryos	78	7/40701	16/40701	-1.0	-0.9	0.44	FALSE
	SRX6817533	ATAC-Seq	Accessible chromatin	Embryo	3h embryos	810	255/40701	295/40701	-1.0	-0.9	0.86	FALSE
	ERX3978763	ATAC-Seq	Accessible chromatin	Embryo	Stage 5 embryos	2552	1019/40701	945/40701	-1.0	-0.9	1.08	TRUE
	SRX7806720	ATAC-Seq	Accessible chromatin	Adult	Testis	1358	485/40701	434/40701	-1.0	-0.9	1.12	TRUE
	SRX7192190	ATAC-Seq	Accessible chromatin	Larvae	Imaginal wing disc	3371	936/40701	866/40701	-1.0	-0.8	1.08	TRUE
	ERX3978770	ATAC-Seq	Accessible chromatin	Embryo	Stage 5 embryos	1690	685/40701	625/40701	-1.0	-0.8	1.10	TRUE
	SRX9910785	ATAC-Seq	Accessible chromatin	Embryo	2-2.5h embryos	1433	463/40701	515/40701	-1.0	-0.8	0.90	FALSE
	SRX10367656	ATAC-Seq	Accessible chromatin	Cell line	Kc167	8675	2404/40701	2294/40701	-1.0	-0.8	1.05	TRUE
	SRX7572775	ATAC-Seq	Accessible chromatin	Embryo	3h embryos	1441	465/40701	517/40701	-1.0	-0.8	0.90	FALSE
	SRX10367658	ATAC-Seq	Accessible chromatin	Cell line	Kc167	7078	1956/40701	1857/40701	-1.0	-0.8	1.05	TRUE
	SRX19323547	ATAC-Seq	Accessible chromatin	Adult	Intestines	4919	1495/40701	1408/40701	-1.0	-0.8	1.06	TRUE
	SRX7806733	ATAC-Seq	Accessible chromatin	Adult	Testis	415	81/40701	104/40701	-1.0	-0.8	0.78	FALSE
	SRX23739737	ATAC-Seq	Accessible chromatin	Adult	Glial cells	1090	204/40701	239/40701	-1.0	-0.8	0.85	FALSE
	SRX17155360	ATAC-Seq	Accessible chromatin	Embryo	5h embryos	4322	1824/40701	1729/40701	-1.0	-0.8	1.05	TRUE
	SRX13305275	ATAC-Seq	Accessible chromatin	Embryo	0-20h embryos	80	8/40701	17/40701	-1.0	-0.8	0.47	FALSE
	SRX7282765	ATAC-Seq	Accessible chromatin	Larvae	Eye-antennal disc	82	8/40701	17/40701	-1.0	-0.8	0.47	FALSE
	SRX19743268	ATAC-Seq	Accessible chromatin	Cell line	S2	3107	1257/40701	1178/40701	-1.0	-0.8	1.07	TRUE
	SRX14868948	ATAC-Seq	Accessible chromatin	Embryo	14-17h embryos	5062	1658/40701	1568/40701	-1.0	-0.8	1.06	TRUE
	SRX15392567	ATAC-Seq	Accessible chromatin	Embryo	3.5-4h embryos	2435	877/40701	811/40701	-1.0	-0.8	1.08	TRUE
	SRX13305311	ATAC-Seq	Accessible chromatin	Embryo	0-20h embryos	97	11/40701	21/40701	-1.0	-0.8	0.52	FALSE
	SRX5736453	ATAC-Seq	Accessible chromatin	Embryo	Blastoderm	1839	480/40701	531/40701	-0.9	-0.8	0.90	FALSE
	SRX12027411	ATAC-Seq	Accessible chromatin	Adult	Gut	240	43/40701	60/40701	-0.9	-0.8	0.72	FALSE
	SRX18393578	ATAC-Seq	Accessible chromatin	Embryo	2-2.5h embryos	1884	464/40701	514/40701	-0.9	-0.8	0.90	FALSE
	SRX22199381	ATAC-Seq	Accessible chromatin	Adult	Brains	1064	380/40701	337/40701	-0.9	-0.8	1.13	TRUE
	SRX9910792	ATAC-Seq	Accessible chromatin	Embryo	2-2.5h embryos	1256	393/40701	439/40701	-0.9	-0.8	0.90	FALSE
	SRX8622126	ATAC-Seq	Accessible chromatin	Embryo	Embryos	41	4/40701	11/40701	-0.9	-0.8	0.36	FALSE
	SRX19743269	ATAC-Seq	Accessible chromatin	Cell line	S2	3693	1509/40701	1425/40701	-0.9	-0.8	1.06	TRUE
	SRX7277010	ATAC-Seq	Accessible chromatin	Embryo	Embryos	543	116/40701	142/40701	-0.9	-0.8	0.82	FALSE
	SRX13305313	ATAC-Seq	Accessible chromatin	Embryo	0-20h embryos	98	12/40701	22/40701	-0.9	-0.8	0.55	FALSE
	SRX17029217	ATAC-Seq	Accessible chromatin	Cell line	S2	1293	371/40701	415/40701	-0.9	-0.8	0.89	FALSE
	ERX3978757	ATAC-Seq	Accessible chromatin	Embryo	Stage 5 embryos	1821	725/40701	667/40701	-0.9	-0.8	1.09	TRUE
	SRX4664631	ATAC-Seq	Accessible chromatin	Cell line	S2	1872	320/40701	361/40701	-0.9	-0.8	0.89	FALSE
	SRX18393593	ATAC-Seq	Accessible chromatin	Embryo	1.5-2h embryos	1969	491/40701	541/40701	-0.9	-0.8	0.91	FALSE
	SRX15392589	ATAC-Seq	Accessible chromatin	Embryo	6.5-7h embryos	3058	983/40701	916/40701	-0.9	-0.8	1.07	TRUE
	SRX15392571	ATAC-Seq	Accessible chromatin	Embryo	3.5-4h embryos	2536	832/40701	771/40701	-0.9	-0.7	1.08	TRUE
	SRX12801968	ATAC-Seq	Accessible chromatin	Cell line	S2	76	33/40701	21/40701	-0.9	-0.7	1.57	TRUE
	SRX19743293	ATAC-Seq	Accessible chromatin	Cell line	S2	867	242/40701	277/40701	-0.9	-0.7	0.87	FALSE
	SRX5101716	ATAC-Seq	Accessible chromatin	Cell line	S2	1060	400/40701	358/40701	-0.9	-0.7	1.12	TRUE
	SRX7806727	ATAC-Seq	Accessible chromatin	Adult	Testis	2004	717/40701	661/40701	-0.9	-0.7	1.08	TRUE
	SRX9343231	ATAC-Seq	Accessible chromatin	Embryo	12-13h embryos	6486	1922/40701	1832/40701	-0.9	-0.7	1.05	TRUE
	SRX17473042	ATAC-Seq	Accessible chromatin	Larvae	Fat Body	2937	1284/40701	1210/40701	-0.9	-0.7	1.06	TRUE
	ERX3978731	ATAC-Seq	Accessible chromatin	Embryo	Stage 5 embryos	1568	605/40701	554/40701	-0.9	-0.7	1.09	TRUE
	SRX6430380	ATAC-Seq	Accessible chromatin	Adult	Midgut	473	91/40701	113/40701	-0.9	-0.7	0.81	FALSE
	SRX18393599	ATAC-Seq	Accessible chromatin	Embryo	2.5-3h embryos	4265	1385/40701	1309/40701	-0.8	-0.7	1.06	TRUE
	SRX7277014	ATAC-Seq	Accessible chromatin	Embryo	Embryos	836	182/40701	212/40701	-0.8	-0.7	0.86	FALSE
	SRX9103809	ATAC-Seq	Accessible chromatin	Adult	Intestinal stem cells	3783	1151/40701	1082/40701	-0.8	-0.7	1.06	TRUE
	SRX17473037	ATAC-Seq	Accessible chromatin	Larvae	Fat Body	5499	2409/40701	2311/40701	-0.8	-0.7	1.04	TRUE
	SRX17155355	ATAC-Seq	Accessible chromatin	Embryo	4h embryos	1961	649/40701	703/40701	-0.8	-0.7	0.92	FALSE
	SRX4664619	ATAC-Seq	Accessible chromatin	Cell line	Kc167	2788	787/40701	730/40701	-0.8	-0.7	1.08	TRUE
	SRX19549271	ATAC-Seq	Accessible chromatin	Adult	Neurons	927	369/40701	330/40701	-0.8	-0.7	1.12	TRUE
	SRX4664633	ATAC-Seq	Accessible chromatin	Cell line	S2	2989	801/40701	744/40701	-0.8	-0.7	1.08	TRUE
	SRX6817530	ATAC-Seq	Accessible chromatin	Embryo	3h embryos	1763	564/40701	614/40701	-0.8	-0.7	0.92	FALSE
	SRX17155362	ATAC-Seq	Accessible chromatin	Embryo	3h embryos	2649	855/40701	915/40701	-0.8	-0.7	0.93	FALSE
	SRX18393562	ATAC-Seq	Accessible chromatin	Embryo	1-1.5h embryos	1682	386/40701	427/40701	-0.8	-0.7	0.90	FALSE
	SRX8622125	ATAC-Seq	Accessible chromatin	Embryo	Embryos	1995	806/40701	750/40701	-0.8	-0.7	1.07	TRUE
	SRX19549260	ATAC-Seq	Accessible chromatin	Adult	Adult body	195	30/40701	43/40701	-0.8	-0.7	0.70	FALSE
	SRX23739729	ATAC-Seq	Accessible chromatin	Adult	Glial cells	1042	350/40701	313/40701	-0.8	-0.7	1.12	TRUE
	SRX9263549	ATAC-Seq	Accessible chromatin	Cell line	S2R+	5155	2053/40701	1966/40701	-0.8	-0.7	1.04	TRUE
	SRX7806731	ATAC-Seq	Accessible chromatin	Adult	Testis	432	94/40701	115/40701	-0.8	-0.6	0.82	FALSE
	SRX3141076	ATAC-Seq	Accessible chromatin	Cell line	S2	4091	1240/40701	1172/40701	-0.8	-0.6	1.06	TRUE
	SRX7282531	ATAC-Seq	Accessible chromatin	Larvae	Eye-antennal disc	64	6/40701	13/40701	-0.8	-0.6	0.46	FALSE
	SRX13305239	ATAC-Seq	Accessible chromatin	Embryo	0-20h embryos	81	9/40701	17/40701	-0.8	-0.6	0.53	FALSE
	SRX4664637	ATAC-Seq	Accessible chromatin	Cell line	S2	1746	330/40701	367/40701	-0.8	-0.6	0.90	FALSE
	SRX17473038	ATAC-Seq	Accessible chromatin	Larvae	Fat Body	4494	1955/40701	1872/40701	-0.8	-0.6	1.04	TRUE
	SRX9910786	ATAC-Seq	Accessible chromatin	Embryo	2-2.5h embryos	1181	377/40701	416/40701	-0.8	-0.6	0.91	FALSE
	SRX19549269	ATAC-Seq	Accessible chromatin	Adult	Neurons	1162	465/40701	424/40701	-0.8	-0.6	1.10	TRUE
	SRX23739734	ATAC-Seq	Accessible chromatin	Adult	Neurons	1749	550/40701	506/40701	-0.7	-0.6	1.09	TRUE
	SRX18393574	ATAC-Seq	Accessible chromatin	Embryo	1-1.5h embryos	1444	372/40701	410/40701	-0.7	-0.6	0.91	FALSE
	SRX7806726	ATAC-Seq	Accessible chromatin	Adult	Testis	1336	460/40701	420/40701	-0.7	-0.6	1.10	TRUE
	SRX3282112	ATAC-Seq	Accessible chromatin	Embryo	2-3h embryos	1443	358/40701	395/40701	-0.7	-0.6	0.91	FALSE
	SRX8174038	ATAC-Seq	Accessible chromatin	Cell line	S2	2712	680/40701	730/40701	-0.7	-0.6	0.93	FALSE
	SRX13305274	ATAC-Seq	Accessible chromatin	Embryo	0-20h embryos	75	7/40701	14/40701	-0.7	-0.6	0.50	FALSE
	SRX12801965	ATAC-Seq	Accessible chromatin	Cell line	S2	1296	421/40701	383/40701	-0.7	-0.6	1.10	TRUE
	SRX17155369	ATAC-Seq	Accessible chromatin	Embryo	3h embryos	1914	629/40701	677/40701	-0.7	-0.6	0.93	FALSE
	SRX14702444	ATAC-Seq	Accessible chromatin	Cell line	S2	2628	854/40701	909/40701	-0.7	-0.6	0.94	FALSE
	SRX7277037	ATAC-Seq	Accessible chromatin	Embryo	Embryos	1970	660/40701	613/40701	-0.7	-0.6	1.08	TRUE
	SRX3282117	ATAC-Seq	Accessible chromatin	Embryo	2-3h embryos	2976	1024/40701	966/40701	-0.7	-0.6	1.06	TRUE
	SRX7277030	ATAC-Seq	Accessible chromatin	Embryo	Embryos	2442	793/40701	742/40701	-0.7	-0.6	1.07	TRUE
	SRX5736448	ATAC-Seq	Accessible chromatin	Embryo	Blastoderm	2475	682/40701	731/40701	-0.7	-0.6	0.93	FALSE
	SRX19743266	ATAC-Seq	Accessible chromatin	Cell line	S2	2504	967/40701	911/40701	-0.7	-0.6	1.06	TRUE
	SRX6817543	ATAC-Seq	Accessible chromatin	Embryo	3h embryos	1386	424/40701	463/40701	-0.7	-0.6	0.92	FALSE
	SRX9103802	ATAC-Seq	Accessible chromatin	Adult	Intestinal stem cells	3633	1089/40701	1030/40701	-0.7	-0.6	1.06	TRUE
	SRX9103808	ATAC-Seq	Accessible chromatin	Adult	Intestinal stem cells	4344	1299/40701	1235/40701	-0.7	-0.6	1.05	TRUE
	SRX19323550	ATAC-Seq	Accessible chromatin	Adult	Intestines	2511	533/40701	576/40701	-0.7	-0.6	0.93	FALSE
	SRX14868920	ATAC-Seq	Accessible chromatin	Embryo	14-17h embryos	1874	444/40701	483/40701	-0.7	-0.6	0.92	FALSE
	SRX4712928	ATAC-Seq	Accessible chromatin	Embryo	Gut	1874	444/40701	483/40701	-0.7	-0.6	0.92	FALSE
	SRX19549270	ATAC-Seq	Accessible chromatin	Adult	Neurons	1197	461/40701	423/40701	-0.7	-0.6	1.09	TRUE
	SRX6430351	ATAC-Seq	Accessible chromatin	Adult	Midgut	1457	425/40701	389/40701	-0.7	-0.5	1.09	TRUE
	SRX4664638	ATAC-Seq	Accessible chromatin	Cell line	S2	4286	1221/40701	1161/40701	-0.7	-0.5	1.05	TRUE
	SRX14868921	ATAC-Seq	Accessible chromatin	Embryo	14-17h embryos	1866	446/40701	484/40701	-0.7	-0.5	0.92	FALSE
	SRX4712929	ATAC-Seq	Accessible chromatin	Embryo	Gut	1866	446/40701	484/40701	-0.7	-0.5	0.92	FALSE
	SRX9103833	ATAC-Seq	Accessible chromatin	Adult	Intestinal stem cells	3607	1057/40701	1002/40701	-0.6	-0.5	1.05	TRUE
	SRX13305310	ATAC-Seq	Accessible chromatin	Embryo	0-20h embryos	95	13/40701	21/40701	-0.6	-0.5	0.62	FALSE
	SRX9717948	ATAC-Seq	Accessible chromatin	Adult	Brains	2262	528/40701	489/40701	-0.6	-0.5	1.08	TRUE
	SRX2661684	ATAC-Seq	Accessible chromatin	Larvae	3rd instar	5796	1499/40701	1564/40701	-0.6	-0.5	0.96	FALSE
	SRX5101711	ATAC-Seq	Accessible chromatin	Cell line	S2	990	368/40701	336/40701	-0.6	-0.5	1.10	TRUE
	SRX12801967	ATAC-Seq	Accessible chromatin	Cell line	S2	528	172/40701	150/40701	-0.6	-0.5	1.15	TRUE
	SRX19743300	ATAC-Seq	Accessible chromatin	Cell line	S2	3786	1633/40701	1567/40701	-0.6	-0.5	1.04	TRUE
	SRX13305312	ATAC-Seq	Accessible chromatin	Embryo	0-20h embryos	107	14/40701	22/40701	-0.6	-0.5	0.64	FALSE
	SRX7806724	ATAC-Seq	Accessible chromatin	Adult	Testis	1713	594/40701	554/40701	-0.6	-0.5	1.07	TRUE
	SRX18393584	ATAC-Seq	Accessible chromatin	Embryo	2-2.5h embryos	5833	1848/40701	1779/40701	-0.6	-0.5	1.04	TRUE
	SRX19743263	ATAC-Seq	Accessible chromatin	Cell line	S2	2932	1157/40701	1102/40701	-0.6	-0.5	1.05	TRUE
	SRX8491214	ATAC-Seq	Accessible chromatin	Cell line	S2	2932	1157/40701	1102/40701	-0.6	-0.5	1.05	TRUE
	SRX5736452	ATAC-Seq	Accessible chromatin	Embryo	Blastoderm	2070	710/40701	667/40701	-0.6	-0.5	1.06	TRUE
	SRX14339041	ATAC-Seq	Accessible chromatin	Adult	Dopaminergic nuclei	4983	1466/40701	1405/40701	-0.6	-0.5	1.04	TRUE
	SRX19549258	ATAC-Seq	Accessible chromatin	Adult	Adult body	206	41/40701	53/40701	-0.6	-0.5	0.77	FALSE
	SRX18393570	ATAC-Seq	Accessible chromatin	Embryo	2-2.5h embryos	1893	491/40701	528/40701	-0.6	-0.5	0.93	FALSE
	SRX19549257	ATAC-Seq	Accessible chromatin	Adult	Adult body	185	34/40701	45/40701	-0.6	-0.5	0.76	FALSE
	SRX8622121	ATAC-Seq	Accessible chromatin	Embryo	Embryos	449	133/40701	153/40701	-0.6	-0.5	0.87	FALSE
	SRX22199380	ATAC-Seq	Accessible chromatin	Adult	Brains	1474	367/40701	399/40701	-0.6	-0.5	0.92	FALSE
	SRX19743292	ATAC-Seq	Accessible chromatin	Cell line	S2	1290	393/40701	426/40701	-0.6	-0.5	0.92	FALSE
	SRX19743272	ATAC-Seq	Accessible chromatin	Cell line	S2	2831	949/40701	999/40701	-0.6	-0.5	0.95	FALSE
	SRX11760562	ATAC-Seq	Accessible chromatin	Embryo	Neuroblast	4171	1226/40701	1171/40701	-0.6	-0.5	1.05	TRUE
	SRX18393564	ATAC-Seq	Accessible chromatin	Embryo	1-1.5h embryos	2866	886/40701	839/40701	-0.6	-0.5	1.06	TRUE
	SRX6817544	ATAC-Seq	Accessible chromatin	Embryo	11-12h embryos	2419	689/40701	648/40701	-0.6	-0.5	1.06	TRUE
	SRX4664635	ATAC-Seq	Accessible chromatin	Cell line	S2	2915	709/40701	668/40701	-0.6	-0.5	1.06	TRUE
	SRX18393585	ATAC-Seq	Accessible chromatin	Embryo	2-2.5h embryos	5619	1763/40701	1700/40701	-0.6	-0.4	1.04	TRUE
	SRX19549267	ATAC-Seq	Accessible chromatin	Adult	Neurons	880	335/40701	307/40701	-0.5	-0.4	1.09	TRUE
	SRX17473045	ATAC-Seq	Accessible chromatin	Larvae	Fat Body	3807	1634/40701	1574/40701	-0.5	-0.4	1.04	TRUE
	SRX18158066	ATAC-Seq	Accessible chromatin	Pupae	Flight muscles	24	2/40701	6/40701	-0.5	-0.4	0.33	FALSE
	SRX18393583	ATAC-Seq	Accessible chromatin	Embryo	2.5-3h embryos	1994	634/40701	673/40701	-0.5	-0.4	0.94	FALSE
	SRX17473049	ATAC-Seq	Accessible chromatin	Larvae	Fat Body	3808	1638/40701	1579/40701	-0.5	-0.4	1.04	TRUE
	SRX14868925	ATAC-Seq	Accessible chromatin	Embryo	14-17h embryos	4020	1172/40701	1122/40701	-0.5	-0.4	1.04	TRUE
	SRX4712925	ATAC-Seq	Accessible chromatin	Embryo	14-17h embryos	4020	1172/40701	1122/40701	-0.5	-0.4	1.04	TRUE
	SRX19743298	ATAC-Seq	Accessible chromatin	Cell line	S2	4236	1792/40701	1731/40701	-0.5	-0.4	1.04	TRUE
	SRX12801966	ATAC-Seq	Accessible chromatin	Cell line	S2	1211	388/40701	359/40701	-0.5	-0.4	1.08	TRUE
	SRX9263547	ATAC-Seq	Accessible chromatin	Cell line	S2R+	3664	1457/40701	1402/40701	-0.5	-0.4	1.04	TRUE
	SRX4664626	ATAC-Seq	Accessible chromatin	Cell line	Kc167	2178	574/40701	539/40701	-0.5	-0.4	1.06	TRUE
	SRX18393563	ATAC-Seq	Accessible chromatin	Embryo	1-1.5h embryos	3080	972/40701	927/40701	-0.5	-0.4	1.05	TRUE
	SRX4664620	ATAC-Seq	Accessible chromatin	Cell line	Kc167	2055	548/40701	514/40701	-0.5	-0.4	1.07	TRUE
	SRX4517991	ATAC-Seq	Accessible chromatin	Embryo	Blastoderm	576	170/40701	151/40701	-0.5	-0.4	1.13	TRUE
	SRX9103810	ATAC-Seq	Accessible chromatin	Adult	Intestinal stem cells	353	66/40701	79/40701	-0.5	-0.4	0.84	FALSE
	SRX4664625	ATAC-Seq	Accessible chromatin	Cell line	Kc167	2159	442/40701	473/40701	-0.5	-0.4	0.93	FALSE
	SRX17473041	ATAC-Seq	Accessible chromatin	Larvae	Fat Body	3954	1691/40701	1634/40701	-0.5	-0.4	1.03	TRUE
	SRX8174037	ATAC-Seq	Accessible chromatin	Cell line	S2	1039	286/40701	262/40701	-0.5	-0.4	1.09	TRUE
	SRX7277036	ATAC-Seq	Accessible chromatin	Embryo	Embryos	2489	831/40701	791/40701	-0.5	-0.4	1.05	TRUE
	SRX4664628	ATAC-Seq	Accessible chromatin	Cell line	S2	2226	433/40701	463/40701	-0.5	-0.4	0.94	FALSE
	SRX8174035	ATAC-Seq	Accessible chromatin	Cell line	S2	3060	804/40701	844/40701	-0.5	-0.4	0.95	FALSE
	SRX8174034	ATAC-Seq	Accessible chromatin	Cell line	S2	3835	987/40701	1031/40701	-0.5	-0.4	0.96	FALSE
	SRX8174040	ATAC-Seq	Accessible chromatin	Cell line	S2	1303	356/40701	330/40701	-0.5	-0.4	1.08	TRUE
	SRX17155358	ATAC-Seq	Accessible chromatin	Embryo	5h embryos	3356	1340/40701	1291/40701	-0.5	-0.4	1.04	TRUE
	SRX18158067	ATAC-Seq	Accessible chromatin	Pupae	Flight muscles	34	3/40701	7/40701	-0.5	-0.4	0.43	FALSE
	SRX19743267	ATAC-Seq	Accessible chromatin	Cell line	S2	2297	888/40701	848/40701	-0.5	-0.4	1.05	TRUE
	SRX6817542	ATAC-Seq	Accessible chromatin	Embryo	3h embryos	2213	739/40701	776/40701	-0.5	-0.4	0.95	FALSE
	SRX18393579	ATAC-Seq	Accessible chromatin	Embryo	2-2.5h embryos	1969	509/40701	540/40701	-0.5	-0.4	0.94	FALSE
	SRX6430356	ATAC-Seq	Accessible chromatin	Adult	Midgut	1036	292/40701	269/40701	-0.5	-0.4	1.09	TRUE
	SRX21237841	ATAC-Seq	Accessible chromatin	Cell line	Kc	2308	586/40701	554/40701	-0.4	-0.4	1.06	TRUE
	SRX19743281	ATAC-Seq	Accessible chromatin	Cell line	S2	1835	710/40701	675/40701	-0.4	-0.4	1.05	TRUE
	SRX6817545	ATAC-Seq	Accessible chromatin	Embryo	3h embryos	2348	765/40701	802/40701	-0.4	-0.4	0.95	FALSE
	SRX17473034	ATAC-Seq	Accessible chromatin	Larvae	Fat Body	1609	677/40701	643/40701	-0.4	-0.4	1.05	TRUE
	SRX7572778	ATAC-Seq	Accessible chromatin	Embryo	3h embryos	1805	628/40701	661/40701	-0.4	-0.3	0.95	FALSE
	SRX8174042	ATAC-Seq	Accessible chromatin	Cell line	S2	670	133/40701	149/40701	-0.4	-0.3	0.89	FALSE
	SRX4664624	ATAC-Seq	Accessible chromatin	Cell line	Kc167	2063	427/40701	454/40701	-0.4	-0.3	0.94	FALSE
	SRX25388669	ATAC-Seq	Accessible chromatin	Adult	Midgut	4845	1307/40701	1263/40701	-0.4	-0.3	1.03	TRUE
	SRX15392569	ATAC-Seq	Accessible chromatin	Embryo	3.5-4h embryos	1597	550/40701	521/40701	-0.4	-0.3	1.06	TRUE
	SRX7806722	ATAC-Seq	Accessible chromatin	Adult	Testis	868	283/40701	262/40701	-0.4	-0.3	1.08	TRUE
	SRX19549268	ATAC-Seq	Accessible chromatin	Adult	Neurons	682	258/40701	238/40701	-0.4	-0.3	1.08	TRUE
	SRX13386240	ATAC-Seq	Accessible chromatin	Adult	Neurons	2698	873/40701	837/40701	-0.4	-0.3	1.04	TRUE
	SRX17473047	ATAC-Seq	Accessible chromatin	Larvae	Fat Body	3735	1611/40701	1563/40701	-0.4	-0.3	1.03	TRUE
	SRX8556260	ATAC-Seq	Accessible chromatin	Embryo	2-4h embryos	883	271/40701	292/40701	-0.4	-0.3	0.93	FALSE
	SRX24149583	ATAC-Seq	Accessible chromatin	Adult	Eye	1892	510/40701	483/40701	-0.4	-0.3	1.06	TRUE
	SRX8174043	ATAC-Seq	Accessible chromatin	Cell line	S2	508	99/40701	112/40701	-0.4	-0.3	0.88	FALSE
	SRX17473044	ATAC-Seq	Accessible chromatin	Larvae	Fat Body	3228	1361/40701	1318/40701	-0.4	-0.3	1.03	TRUE
	SRX4664636	ATAC-Seq	Accessible chromatin	Cell line	S2	2895	738/40701	706/40701	-0.4	-0.3	1.05	TRUE
	SRX6430378	ATAC-Seq	Accessible chromatin	Adult	Midgut	622	140/40701	155/40701	-0.4	-0.3	0.90	FALSE
	SRX3282113	ATAC-Seq	Accessible chromatin	Embryo	2-3h embryos	918	237/40701	256/40701	-0.4	-0.3	0.93	FALSE
	SRX7277031	ATAC-Seq	Accessible chromatin	Embryo	Embryos	2244	718/40701	687/40701	-0.4	-0.3	1.05	TRUE
	SRX17155368	ATAC-Seq	Accessible chromatin	Embryo	5h embryos	3746	1496/40701	1452/40701	-0.4	-0.3	1.03	TRUE
	SRX20741515	ATAC-Seq	Accessible chromatin	Adult	Enterocyte	1860	603/40701	632/40701	-0.4	-0.3	0.95	FALSE
	SRX8556257	ATAC-Seq	Accessible chromatin	Embryo	2-4h embryos	1994	786/40701	754/40701	-0.4	-0.3	1.04	TRUE
	SRX6430370	ATAC-Seq	Accessible chromatin	Adult	Midgut	310	59/40701	69/40701	-0.4	-0.3	0.86	FALSE
	SRX11760554	ATAC-Seq	Accessible chromatin	Embryo	Neuroblast	4719	1414/40701	1372/40701	-0.4	-0.3	1.03	TRUE
	SRX14868946	ATAC-Seq	Accessible chromatin	Embryo	14-17h embryos	3223	1089/40701	1052/40701	-0.4	-0.3	1.04	TRUE
	SRX19743271	ATAC-Seq	Accessible chromatin	Cell line	S2	2650	880/40701	914/40701	-0.4	-0.3	0.96	FALSE
	SRX17155374	ATAC-Seq	Accessible chromatin	Embryo	4h embryos	3001	1072/40701	1109/40701	-0.4	-0.3	0.97	FALSE
	SRX19743295	ATAC-Seq	Accessible chromatin	Cell line	S2	5480	2294/40701	2242/40701	-0.4	-0.3	1.02	TRUE
	SRX17155356	ATAC-Seq	Accessible chromatin	Embryo	4h embryos	2449	858/40701	891/40701	-0.4	-0.3	0.96	FALSE
	SRX19549256	ATAC-Seq	Accessible chromatin	Adult	Adult body	219	52/40701	61/40701	-0.3	-0.3	0.85	FALSE
	SRX20741516	ATAC-Seq	Accessible chromatin	Adult	Enteroendocrine cells	23	2/40701	5/40701	-0.3	-0.3	0.40	FALSE
	SRX18393568	ATAC-Seq	Accessible chromatin	Embryo	2-2.5h embryos	1676	429/40701	452/40701	-0.3	-0.3	0.95	FALSE
	SRX7277021	ATAC-Seq	Accessible chromatin	Embryo	Embryos	1080	289/40701	308/40701	-0.3	-0.3	0.94	FALSE
	SRX9103801	ATAC-Seq	Accessible chromatin	Adult	Intestinal stem cells	3652	1044/40701	1010/40701	-0.3	-0.3	1.03	TRUE
	SRX7277015	ATAC-Seq	Accessible chromatin	Embryo	Embryos	586	149/40701	163/40701	-0.3	-0.3	0.91	FALSE
	SRX19743297	ATAC-Seq	Accessible chromatin	Cell line	S2	3207	1251/40701	1214/40701	-0.3	-0.3	1.03	TRUE
	SRX17473040	ATAC-Seq	Accessible chromatin	Larvae	Fat Body	4368	1901/40701	1856/40701	-0.3	-0.3	1.02	TRUE
	SRX15392577	ATAC-Seq	Accessible chromatin	Embryo	4.5-5h embryos	1779	556/40701	531/40701	-0.3	-0.3	1.05	TRUE
	SRX6430350	ATAC-Seq	Accessible chromatin	Adult	Midgut	1481	431/40701	409/40701	-0.3	-0.3	1.05	TRUE
	SRX15392579	ATAC-Seq	Accessible chromatin	Embryo	5.5-6h embryos	1586	473/40701	450/40701	-0.3	-0.3	1.05	TRUE
	SRX17155376	ATAC-Seq	Accessible chromatin	Embryo	5h embryos	3410	1375/40701	1337/40701	-0.3	-0.3	1.03	TRUE
	SRX19743305	ATAC-Seq	Accessible chromatin	Cell line	S2	4893	1988/40701	1943/40701	-0.3	-0.3	1.02	TRUE
	SRX7277023	ATAC-Seq	Accessible chromatin	Embryo	Embryos	1026	328/40701	309/40701	-0.3	-0.3	1.06	TRUE
	SRX18393594	ATAC-Seq	Accessible chromatin	Embryo	2-2.5h embryos	2574	711/40701	739/40701	-0.3	-0.3	0.96	FALSE
	SRX19323546	ATAC-Seq	Accessible chromatin	Adult	Intestines	4530	1194/40701	1159/40701	-0.3	-0.3	1.03	TRUE
	SRX6430373	ATAC-Seq	Accessible chromatin	Adult	Midgut	1175	370/40701	350/40701	-0.3	-0.3	1.06	TRUE
	SRX19549264	ATAC-Seq	Accessible chromatin	Adult	Neurons	765	266/40701	249/40701	-0.3	-0.3	1.07	TRUE
	SRX9263543	ATAC-Seq	Accessible chromatin	Cell line	S2R+	3955	1473/40701	1435/40701	-0.3	-0.2	1.03	TRUE
	SRX17608394	ATAC-Seq	Accessible chromatin	Cell line	Kc167	2299	651/40701	626/40701	-0.3	-0.2	1.04	TRUE
	SRX7806736	ATAC-Seq	Accessible chromatin	Adult	Testis	386	84/40701	94/40701	-0.3	-0.2	0.89	FALSE
	SRX6817531	ATAC-Seq	Accessible chromatin	Embryo	3h embryos	2306	841/40701	869/40701	-0.3	-0.2	0.97	FALSE
	SRX19323549	ATAC-Seq	Accessible chromatin	Adult	Intestines	3831	1011/40701	981/40701	-0.3	-0.2	1.03	TRUE
	SRX17155357	ATAC-Seq	Accessible chromatin	Embryo	4h embryos	2396	865/40701	893/40701	-0.3	-0.2	0.97	FALSE
	SRX19743302	ATAC-Seq	Accessible chromatin	Cell line	S2	5180	2115/40701	2073/40701	-0.3	-0.2	1.02	TRUE
	SRX9217374	ATAC-Seq	Accessible chromatin	Larvae	Eye-antennal disc	148	27/40701	33/40701	-0.3	-0.2	0.82	FALSE
	SRX7277016	ATAC-Seq	Accessible chromatin	Embryo	Embryos	530	140/40701	152/40701	-0.3	-0.2	0.92	FALSE
	SRX8556259	ATAC-Seq	Accessible chromatin	Embryo	2-4h embryos	2263	850/40701	823/40701	-0.3	-0.2	1.03	TRUE
	SRX7277022	ATAC-Seq	Accessible chromatin	Embryo	Embryos	1433	455/40701	435/40701	-0.3	-0.2	1.05	TRUE
	SRX8622122	ATAC-Seq	Accessible chromatin	Embryo	Embryos	106	28/40701	34/40701	-0.3	-0.2	0.82	FALSE
	SRX19743304	ATAC-Seq	Accessible chromatin	Cell line	S2	4233	1827/40701	1789/40701	-0.3	-0.2	1.02	TRUE
	SRX3282115	ATAC-Seq	Accessible chromatin	Embryo	2-3h embryos	3527	1111/40701	1081/40701	-0.3	-0.2	1.03	TRUE
	SRX17155375	ATAC-Seq	Accessible chromatin	Embryo	5h embryos	4065	1654/40701	1618/40701	-0.3	-0.2	1.02	TRUE
	SRX19743296	ATAC-Seq	Accessible chromatin	Cell line	S2	4650	1880/40701	1842/40701	-0.3	-0.2	1.02	TRUE
	SRX18393575	ATAC-Seq	Accessible chromatin	Embryo	1-1.5h embryos	2234	631/40701	654/40701	-0.3	-0.2	0.96	FALSE
	SRX7806734	ATAC-Seq	Accessible chromatin	Adult	Testis	683	198/40701	185/40701	-0.3	-0.2	1.07	TRUE
	SRX3032290	ATAC-Seq	Accessible chromatin	Larvae	Eye-antennal disc	692	199/40701	186/40701	-0.3	-0.2	1.07	TRUE
	SRX7572777	ATAC-Seq	Accessible chromatin	Embryo	3h embryos	2010	712/40701	736/40701	-0.3	-0.2	0.97	FALSE
	SRX3282114	ATAC-Seq	Accessible chromatin	Embryo	2-3h embryos	2947	947/40701	920/40701	-0.3	-0.2	1.03	TRUE
	SRX19549266	ATAC-Seq	Accessible chromatin	Adult	Neurons	858	314/40701	298/40701	-0.3	-0.2	1.05	TRUE
	SRX3282116	ATAC-Seq	Accessible chromatin	Embryo	2-3h embryos	1363	453/40701	434/40701	-0.3	-0.2	1.04	TRUE
	SRX17473039	ATAC-Seq	Accessible chromatin	Larvae	Fat Body	3971	1697/40701	1662/40701	-0.3	-0.2	1.02	TRUE
	SRX13386239	ATAC-Seq	Accessible chromatin	Adult	Neurons	1916	500/40701	520/40701	-0.3	-0.2	0.96	FALSE
	SRX7806719	ATAC-Seq	Accessible chromatin	Adult	Testis	764	247/40701	233/40701	-0.3	-0.2	1.06	TRUE
	SRX7277028	ATAC-Seq	Accessible chromatin	Embryo	Embryos	1742	544/40701	524/40701	-0.3	-0.2	1.04	TRUE
	SRX18393595	ATAC-Seq	Accessible chromatin	Embryo	2-2.5h embryos	2656	789/40701	813/40701	-0.3	-0.2	0.97	FALSE
	SRX19743291	ATAC-Seq	Accessible chromatin	Cell line	S2	1174	382/40701	399/40701	-0.2	-0.2	0.96	FALSE
	SRX11760561	ATAC-Seq	Accessible chromatin	Embryo	Neuroblast	3983	1160/40701	1132/40701	-0.2	-0.2	1.02	TRUE
	SRX17473048	ATAC-Seq	Accessible chromatin	Larvae	Fat Body	2552	1050/40701	1024/40701	-0.2	-0.2	1.03	TRUE
	SRX18393569	ATAC-Seq	Accessible chromatin	Embryo	2-2.5h embryos	3568	1094/40701	1068/40701	-0.2	-0.2	1.02	TRUE
	SRX14868924	ATAC-Seq	Accessible chromatin	Embryo	14-17h embryos	3992	1119/40701	1093/40701	-0.2	-0.2	1.02	TRUE
	SRX4712924	ATAC-Seq	Accessible chromatin	Embryo	14-17h embryos	3992	1119/40701	1093/40701	-0.2	-0.2	1.02	TRUE
	SRX17155363	ATAC-Seq	Accessible chromatin	Embryo	4h embryos	3157	1110/40701	1136/40701	-0.2	-0.2	0.98	FALSE
	SRX19549274	ATAC-Seq	Accessible chromatin	Adult	Neurons	826	170/40701	181/40701	-0.2	-0.2	0.94	FALSE
	SRX17608395	ATAC-Seq	Accessible chromatin	Cell line	Kc167	2565	738/40701	717/40701	-0.2	-0.2	1.03	TRUE
	SRX6817532	ATAC-Seq	Accessible chromatin	Embryo	3h embryos	2387	900/40701	923/40701	-0.2	-0.2	0.98	FALSE
	SRX17155365	ATAC-Seq	Accessible chromatin	Embryo	4h embryos	3113	1112/40701	1137/40701	-0.2	-0.2	0.98	FALSE
	SRX17155372	ATAC-Seq	Accessible chromatin	Embryo	4h embryos	2974	1151/40701	1126/40701	-0.2	-0.2	1.02	TRUE
	SRX4664630	ATAC-Seq	Accessible chromatin	Cell line	S2	2310	476/40701	492/40701	-0.2	-0.2	0.97	FALSE
	SRX6817547	ATAC-Seq	Accessible chromatin	Embryo	3h embryos	2606	884/40701	905/40701	-0.2	-0.2	0.98	FALSE
	SRX17155364	ATAC-Seq	Accessible chromatin	Embryo	4h embryos	2615	899/40701	920/40701	-0.2	-0.1	0.98	FALSE
	SRX19743264	ATAC-Seq	Accessible chromatin	Cell line	S2	1964	702/40701	684/40701	-0.2	-0.1	1.03	TRUE
	SRX7277029	ATAC-Seq	Accessible chromatin	Embryo	Embryos	2158	677/40701	660/40701	-0.2	-0.1	1.03	TRUE
	SRX7277039	ATAC-Seq	Accessible chromatin	Embryo	Embryos	1733	538/40701	523/40701	-0.2	-0.1	1.03	TRUE
	SRX7277017	ATAC-Seq	Accessible chromatin	Embryo	Embryos	933	284/40701	273/40701	-0.2	-0.1	1.04	TRUE
	SRX14868926	ATAC-Seq	Accessible chromatin	Embryo	14-17h embryos	2122	579/40701	564/40701	-0.2	-0.1	1.03	TRUE
	SRX4712926	ATAC-Seq	Accessible chromatin	Embryo	14-17h embryos	2122	579/40701	564/40701	-0.2	-0.1	1.03	TRUE
	SRX6430376	ATAC-Seq	Accessible chromatin	Adult	Midgut	964	235/40701	245/40701	-0.2	-0.1	0.96	FALSE
	SRX7277026	ATAC-Seq	Accessible chromatin	Embryo	Embryos	1947	605/40701	590/40701	-0.2	-0.1	1.03	TRUE
	SRX18393596	ATAC-Seq	Accessible chromatin	Embryo	2-2.5h embryos	2674	793/40701	810/40701	-0.2	-0.1	0.98	FALSE
	SRX18158065	ATAC-Seq	Accessible chromatin	Pupae	Flight muscles	19	2/40701	4/40701	-0.2	-0.1	0.50	FALSE
	SRX18158068	ATAC-Seq	Accessible chromatin	Pupae	Flight muscles	13	2/40701	4/40701	-0.2	-0.1	0.50	FALSE
	SRX18393591	ATAC-Seq	Accessible chromatin	Embryo	1.5-2h embryos	2198	620/40701	635/40701	-0.2	-0.1	0.98	FALSE
	SRX6817546	ATAC-Seq	Accessible chromatin	Embryo	3h embryos	2717	936/40701	954/40701	-0.2	-0.1	0.98	FALSE
	SRX9263548	ATAC-Seq	Accessible chromatin	Cell line	S2R+	2677	970/40701	952/40701	-0.2	-0.1	1.02	TRUE
	SRX22150277	ATAC-Seq	Accessible chromatin	Cell line	S2	292	88/40701	94/40701	-0.1	-0.1	0.94	FALSE
	SRX9343230	ATAC-Seq	Accessible chromatin	Embryo	12-13h embryos	3788	1096/40701	1078/40701	-0.1	-0.1	1.02	TRUE
	SRX5101713	ATAC-Seq	Accessible chromatin	Cell line	S2	588	178/40701	186/40701	-0.1	-0.1	0.96	FALSE
	SRX19549265	ATAC-Seq	Accessible chromatin	Adult	Neurons	639	179/40701	187/40701	-0.1	-0.1	0.96	FALSE
	SRX7806730	ATAC-Seq	Accessible chromatin	Adult	Testis	522	135/40701	142/40701	-0.1	-0.1	0.95	FALSE
	SRX9263546	ATAC-Seq	Accessible chromatin	Cell line	S2R+	2385	809/40701	824/40701	-0.1	-0.1	0.98	FALSE
	SRX19743275	ATAC-Seq	Accessible chromatin	Cell line	S2	1705	606/40701	593/40701	-0.1	-0.1	1.02	TRUE
	SRX9103828	ATAC-Seq	Accessible chromatin	Adult	Intestinal stem cells	2812	716/40701	730/40701	-0.1	-0.1	0.98	FALSE
	SRX7277033	ATAC-Seq	Accessible chromatin	Embryo	Embryos	1995	638/40701	625/40701	-0.1	-0.1	1.02	TRUE
	SRX7192189	ATAC-Seq	Accessible chromatin	Larvae	Imaginal wing disc	618	161/40701	154/40701	-0.1	-0.1	1.05	TRUE
	SRX7277012	ATAC-Seq	Accessible chromatin	Embryo	Embryos	976	280/40701	289/40701	-0.1	-0.1	0.97	FALSE
	SRX4664634	ATAC-Seq	Accessible chromatin	Cell line	S2	2418	565/40701	553/40701	-0.1	-0.1	1.02	TRUE
	SRX4664629	ATAC-Seq	Accessible chromatin	Cell line	S2	2481	576/40701	564/40701	-0.1	-0.1	1.02	TRUE
	SRX18393601	ATAC-Seq	Accessible chromatin	Embryo	1-1.5h embryos	2188	575/40701	587/40701	-0.1	-0.1	0.98	FALSE
	SRX6430372	ATAC-Seq	Accessible chromatin	Adult	Midgut	517	117/40701	123/40701	-0.1	-0.1	0.95	FALSE
	SRX19743299	ATAC-Seq	Accessible chromatin	Cell line	S2	4529	1864/40701	1844/40701	-0.1	-0.1	1.01	TRUE
	SRX17473043	ATAC-Seq	Accessible chromatin	Larvae	Fat Body	19	4/40701	6/40701	-0.1	-0.1	0.67	FALSE
	SRX8174036	ATAC-Seq	Accessible chromatin	Cell line	S2	813	194/40701	201/40701	-0.1	-0.1	0.97	FALSE
	SRX17473046	ATAC-Seq	Accessible chromatin	Larvae	Fat Body	2845	1148/40701	1133/40701	-0.1	-0.1	1.01	TRUE
	SRX2612503	ATAC-Seq	Accessible chromatin	Cell line	S2	1539	368/40701	377/40701	-0.1	-0.1	0.98	FALSE
	SRX19743303	ATAC-Seq	Accessible chromatin	Cell line	S2	5091	2070/40701	2051/40701	-0.1	-0.1	1.01	TRUE
	SRX19323548	ATAC-Seq	Accessible chromatin	Adult	Intestines	3237	767/40701	779/40701	-0.1	-0.1	0.98	FALSE
	SRX7277024	ATAC-Seq	Accessible chromatin	Embryo	Embryos	1734	530/40701	520/40701	-0.1	-0.1	1.02	TRUE
	SRX6817539	ATAC-Seq	Accessible chromatin	Embryo	3h embryos	1967	727/40701	738/40701	-0.1	-0.1	0.99	FALSE
	SRX2612505	ATAC-Seq	Accessible chromatin	Cell line	S2	1337	355/40701	363/40701	-0.1	-0.1	0.98	FALSE
	SRX4664617	ATAC-Seq	Accessible chromatin	Cell line	Kc167	2183	486/40701	495/40701	-0.1	-0.1	0.98	FALSE
	SRX19743265	ATAC-Seq	Accessible chromatin	Cell line	S2	1455	508/40701	499/40701	-0.1	-0.1	1.02	TRUE
	SRX8622118	ATAC-Seq	Accessible chromatin	Embryo	Embryos	624	225/40701	219/40701	-0.1	-0.1	1.03	TRUE
	SRX2612501	ATAC-Seq	Accessible chromatin	Cell line	S2	1438	317/40701	324/40701	-0.1	-0.1	0.98	FALSE
	SRX19743277	ATAC-Seq	Accessible chromatin	Cell line	S2	1260	455/40701	447/40701	-0.1	-0.1	1.02	TRUE
	SRX19743290	ATAC-Seq	Accessible chromatin	Cell line	S2	1707	614/40701	605/40701	-0.1	-0.1	1.01	TRUE
	SRX17155367	ATAC-Seq	Accessible chromatin	Embryo	5h embryos	3781	1420/40701	1407/40701	-0.1	-0.1	1.01	TRUE
	SRX7277018	ATAC-Seq	Accessible chromatin	Embryo	Embryos	867	243/40701	249/40701	-0.1	-0.1	0.98	FALSE
	SRX7277027	ATAC-Seq	Accessible chromatin	Embryo	Embryos	1634	500/40701	492/40701	-0.1	-0.1	1.02	TRUE
	SRX17473035	ATAC-Seq	Accessible chromatin	Larvae	Fat Body	272	97/40701	101/40701	-0.1	-0.1	0.96	FALSE
	SRX6430367	ATAC-Seq	Accessible chromatin	Adult	Midgut	663	179/40701	174/40701	-0.1	-0.1	1.03	TRUE
	SRX17155366	ATAC-Seq	Accessible chromatin	Embryo	5h embryos	3119	1163/40701	1152/40701	-0.1	-0.1	1.01	TRUE
	SRX20741517	ATAC-Seq	Accessible chromatin	Adult	Intestines	2020	762/40701	771/40701	-0.1	-0.1	0.99	FALSE
	SRX7277020	ATAC-Seq	Accessible chromatin	Embryo	Embryos	1041	312/40701	306/40701	-0.1	-0.0	1.02	TRUE
	SRX9263550	ATAC-Seq	Accessible chromatin	Cell line	S2R+	1511	501/40701	508/40701	-0.1	-0.0	0.99	FALSE
	SRX17155377	ATAC-Seq	Accessible chromatin	Embryo	5h embryos	3080	1168/40701	1158/40701	-0.1	-0.0	1.01	TRUE
	SRX14868927	ATAC-Seq	Accessible chromatin	Embryo	14-17h embryos	1542	393/40701	387/40701	-0.1	-0.0	1.02	TRUE
	SRX4712927	ATAC-Seq	Accessible chromatin	Embryo	14-17h embryos	1542	393/40701	387/40701	-0.1	-0.0	1.02	TRUE
	SRX4664632	ATAC-Seq	Accessible chromatin	Cell line	S2	2542	580/40701	573/40701	-0.1	-0.0	1.01	TRUE
	SRX19743270	ATAC-Seq	Accessible chromatin	Cell line	S2	5094	1934/40701	1923/40701	-0.1	-0.0	1.01	TRUE
	SRX18393572	ATAC-Seq	Accessible chromatin	Embryo	2.5-3h embryos	2361	696/40701	689/40701	-0.1	-0.0	1.01	TRUE
	SRX7277025	ATAC-Seq	Accessible chromatin	Embryo	Embryos	1695	507/40701	501/40701	-0.1	-0.0	1.01	TRUE
	SRX19743274	ATAC-Seq	Accessible chromatin	Cell line	S2	1508	527/40701	521/40701	-0.1	-0.0	1.01	TRUE
	SRX7277032	ATAC-Seq	Accessible chromatin	Embryo	Embryos	1774	539/40701	533/40701	-0.1	-0.0	1.01	TRUE
	SRX5101712	ATAC-Seq	Accessible chromatin	Cell line	S2	628	204/40701	208/40701	-0.1	-0.0	0.98	FALSE
	SRX6430359	ATAC-Seq	Accessible chromatin	Adult	Midgut	817	213/40701	217/40701	-0.1	-0.0	0.98	FALSE
	SRX7277011	ATAC-Seq	Accessible chromatin	Embryo	Embryos	855	247/40701	251/40701	-0.0	-0.0	0.98	FALSE
	SRX7806735	ATAC-Seq	Accessible chromatin	Adult	Testis	447	123/40701	120/40701	-0.0	-0.0	1.02	TRUE
	SRX6430357	ATAC-Seq	Accessible chromatin	Adult	Midgut	1127	295/40701	291/40701	-0.0	-0.0	1.01	TRUE
	SRX8174039	ATAC-Seq	Accessible chromatin	Cell line	S2	642	148/40701	151/40701	-0.0	-0.0	0.98	FALSE
	SRX6817537	ATAC-Seq	Accessible chromatin	Embryo	3h embryos	2563	968/40701	974/40701	-0.0	-0.0	0.99	FALSE
	SRX11760560	ATAC-Seq	Accessible chromatin	Embryo	Neuroblast	2919	834/40701	838/40701	-0.0	-0.0	1.00	FALSE
	SRX7277034	ATAC-Seq	Accessible chromatin	Embryo	Embryos	1283	375/40701	372/40701	-0.0	-0.0	1.01	TRUE
	SRX6430371	ATAC-Seq	Accessible chromatin	Adult	Midgut	435	114/40701	112/40701	-0.0	-0.0	1.02	TRUE
	SRX19743262	ATAC-Seq	Accessible chromatin	Cell line	S2	3091	1163/40701	1159/40701	-0.0	-0.0	1.00	TRUE
	SRX8491213	ATAC-Seq	Accessible chromatin	Cell line	S2	3091	1163/40701	1159/40701	-0.0	-0.0	1.00	TRUE
	SRX5101717	ATAC-Seq	Accessible chromatin	Cell line	S2	634	197/40701	199/40701	-0.0	-0.0	0.99	FALSE
	SRX9263545	ATAC-Seq	Accessible chromatin	Cell line	S2R+	2403	837/40701	834/40701	-0.0	-0.0	1.00	TRUE
	SRX17155359	ATAC-Seq	Accessible chromatin	Embryo	5h embryos	2554	932/40701	929/40701	-0.0	-0.0	1.00	TRUE
	SRX7277038	ATAC-Seq	Accessible chromatin	Embryo	Embryos	1155	335/40701	337/40701	-0.0	0.0	0.99	FALSE
	SRX6817538	ATAC-Seq	Accessible chromatin	Embryo	3h embryos	1849	685/40701	687/40701	-0.0	0.0	1.00	FALSE
	SRX7572779	ATAC-Seq	Accessible chromatin	Embryo	3h embryos	2253	840/40701	838/40701	-0.0	0.0	1.00	TRUE
	SRX19743294	ATAC-Seq	Accessible chromatin	Cell line	S2	5219	2221/40701	2223/40701	-0.0	0.0	1.00	FALSE
	SRX22150276	ATAC-Seq	Accessible chromatin	Cell line	S2	105	35/40701	34/40701	0.0	0.0	1.03	TRUE
	SRX4664627	ATAC-Seq	Accessible chromatin	Cell line	S2	1963	471/40701	470/40701	0.0	0.0	1.00	TRUE
	SRX14868922	ATAC-Seq	Accessible chromatin	Embryo	14-17h embryos	2148	539/40701	538/40701	0.0	0.0	1.00	TRUE
	SRX4712922	ATAC-Seq	Accessible chromatin	Embryo	14-17h embryos	2148	539/40701	538/40701	0.0	0.0	1.00	TRUE
	SRX11760563	ATAC-Seq	Accessible chromatin	Embryo	Neuroblast	1590	445/40701	445/40701	0.0	0.0	1.00	FALSE
	SRX19743276	ATAC-Seq	Accessible chromatin	Cell line	S2	1271	441/40701	441/40701	0.0	0.0	1.00	FALSE
	SRX6430353	ATAC-Seq	Accessible chromatin	Adult	Midgut	1077	283/40701	283/40701	0.0	0.0	1.00	FALSE
	SRX6430368	ATAC-Seq	Accessible chromatin	Adult	Midgut	997	290/40701	290/40701	0.0	0.0	1.00	FALSE
	SRX6430379	ATAC-Seq	Accessible chromatin	Adult	Midgut	1437	391/40701	391/40701	0.0	0.0	1.00	FALSE
	SRX7282532	ATAC-Seq	Accessible chromatin	Larvae	Eye-antennal disc	9	1/40701	1/40701	0.0	0.0	1.00	FALSE
	SRX9103832	ATAC-Seq	Accessible chromatin	Adult	Intestinal stem cells	2650	646/40701	646/40701	0.0	0.0	1.00	FALSE
	SRX9717935	ATAC-Seq	Accessible chromatin	Pupae	Brain	6	1/40701	1/40701	0.0	0.0	1.00	FALSE
	SRX9717936	ATAC-Seq	Accessible chromatin	Pupae	Brain	8	2/40701	2/40701	0.0	0.0	1.00	FALSE
	SRX8556255	ATAC-Seq	Accessible chromatin	Embryo	2-4h embryos	1594	562/40701	563/40701	0.0	0.0	1.00	FALSE
	SRX7277019	ATAC-Seq	Accessible chromatin	Embryo	Embryos	782	227/40701	228/40701	0.0	0.0	1.00	FALSE
	SRX6430369	ATAC-Seq	Accessible chromatin	Adult	Midgut	659	176/40701	177/40701	0.0	0.0	0.99	FALSE
	SRX6430374	ATAC-Seq	Accessible chromatin	Adult	Midgut	470	116/40701	117/40701	0.0	0.0	0.99	FALSE
	SRX22150279	ATAC-Seq	Accessible chromatin	Cell line	S2	148	48/40701	49/40701	0.0	0.0	0.98	FALSE
	SRX22150278	ATAC-Seq	Accessible chromatin	Cell line	S2	43	12/40701	13/40701	0.0	0.0	0.92	FALSE
	SRX16981333	ATAC-Seq	Accessible chromatin	Larvae	Eye disc	1	0/40701	0/40701	0.0	0.0	99999	TRUE
	SRX3088394	ATAC-Seq	Accessible chromatin	Larvae	Eye-antennal disc	2	0/40701	0/40701	0.0	0.0	99999	TRUE
	SRX7282525	ATAC-Seq	Accessible chromatin	Larvae	Eye-antennal disc	4	0/40701	0/40701	0.0	0.0	99999	TRUE
	SRX7282617	ATAC-Seq	Accessible chromatin	Larvae	Eye-antennal disc	1	0/40701	0/40701	0.0	0.0	99999	TRUE
	SRX7282634	ATAC-Seq	Accessible chromatin	Larvae	Eye-antennal disc	1	0/40701	0/40701	0.0	0.0	99999	TRUE
	SRX7282721	ATAC-Seq	Accessible chromatin	Larvae	Eye-antennal disc	1	0/40701	0/40701	0.0	0.0	99999	TRUE
	SRX7282724	ATAC-Seq	Accessible chromatin	Larvae	Eye-antennal disc	1	0/40701	0/40701	0.0	0.0	99999	TRUE
	SRX7282800	ATAC-Seq	Accessible chromatin	Larvae	Eye-antennal disc	2	0/40701	0/40701	0.0	0.0	99999	TRUE
	SRX7282856	ATAC-Seq	Accessible chromatin	Larvae	Eye-antennal disc	1	0/40701	0/40701	0.0	0.0	99999	TRUE
	SRX9717933	ATAC-Seq	Accessible chromatin	Pupae	Brain	2	0/40701	1/40701	0.0	0.0	0.00	FALSE
	SRX9717934	ATAC-Seq	Accessible chromatin	Pupae	Brain	4	0/40701	1/40701	0.0	0.0	0.00	FALSE
	SRX9717937	ATAC-Seq	Accessible chromatin	Pupae	Brain	2	0/40701	1/40701	0.0	0.0	0.00	FALSE
	SRX9717938	ATAC-Seq	Accessible chromatin	Pupae	Brain	1	0/40701	0/40701	0.0	0.0	99999	TRUE
	SRX9717939	ATAC-Seq	Accessible chromatin	Pupae	Brain	3	0/40701	1/40701	0.0	0.0	0.00	FALSE
	SRX9717940	ATAC-Seq	Accessible chromatin	Pupae	Brain	2	0/40701	1/40701	0.0	0.0	0.00	FALSE

## Sheet: CpT
	Analysis in https://chip-atlas.org/enrichment_analysis conducted on 25th November 2024. Parameters: dm6 genome version (reference); ATAC-seq (1930 experiments); All cell types; Threshold of significance = 100; Permutation times x100
	NCBI ID	Antigen class	Antigen	Cell class	Cell	Number of peaks	Overlaps/CpT	Overlaps/Control	Log P-val	Log Q-val	Fold enrichment (FE)	FE > 1.0
	SRX24149571	ATAC-Seq	Accessible chromatin	Adult	Brains	13340	6042/42038	5062/42038	-22.7	-19.7	1.19	TRUE
	SRX24149572	ATAC-Seq	Accessible chromatin	Adult	Brains	14327	6587/42038	5574/42038	-22.5	-19.7	1.18	TRUE
	SRX24149573	ATAC-Seq	Accessible chromatin	Adult	Brains	14431	6449/42038	5460/42038	-21.8	-19.2	1.18	TRUE
	SRX7277046	ATAC-Seq	Accessible chromatin	Embryo	Embryos	1081	27/42038	135/42038	-17.8	-15.3	0.20	FALSE
	SRX24149575	ATAC-Seq	Accessible chromatin	Adult	Brains	10779	4747/42038	3984/42038	-17.2	-14.8	1.19	TRUE
	SRX24149574	ATAC-Seq	Accessible chromatin	Adult	Brains	11319	5015/42038	4243/42038	-16.7	-14.4	1.18	TRUE
	SRX8556251	ATAC-Seq	Accessible chromatin	Embryo	0-2h embryos	1210	135/42038	305/42038	-15.5	-13.3	0.44	FALSE
	SRX24149570	ATAC-Seq	Accessible chromatin	Adult	Brains	12602	5576/42038	4808/42038	-15.1	-12.9	1.16	TRUE
	SRX7282929	ATAC-Seq	Accessible chromatin	Larvae	Eye-antennal disc	13584	4843/42038	4126/42038	-14.9	-12.8	1.17	TRUE
	SRX24149584	ATAC-Seq	Accessible chromatin	Adult	Brains	9853	4299/42038	3640/42038	-14.1	-12.0	1.18	TRUE
	SRX7282924	ATAC-Seq	Accessible chromatin	Larvae	Eye-antennal disc	14963	5210/42038	4503/42038	-13.6	-11.5	1.16	TRUE
	SRX3032284	ATAC-Seq	Accessible chromatin	Larvae	Eye-antennal disc	12039	4029/42038	3406/42038	-13.4	-11.4	1.18	TRUE
	SRX24149569	ATAC-Seq	Accessible chromatin	Adult	Brains	12247	5203/42038	4532/42038	-12.3	-10.3	1.15	TRUE
	SRX7281025	ATAC-Seq	Accessible chromatin	Larvae	Eye-antennal disc	13477	4560/42038	3933/42038	-12.1	-10.2	1.16	TRUE
	SRX8556250	ATAC-Seq	Accessible chromatin	Embryo	0-2h embryos	1182	164/42038	320/42038	-12.0	-10.1	0.51	FALSE
	SRX3467361	ATAC-Seq	Accessible chromatin	Larvae	3rd instar brain	8730	3342/42038	2804/42038	-12.0	-10.1	1.19	TRUE
	SRX3426798	ATAC-Seq	Accessible chromatin	Adult	Brains	11497	3931/42038	3350/42038	-12.0	-10.1	1.17	TRUE
	SRX3467365	ATAC-Seq	Accessible chromatin	Larvae	Eye-antennal disc	9556	3589/42038	3034/42038	-11.9	-10.0	1.18	TRUE
	SRX24149568	ATAC-Seq	Accessible chromatin	Adult	Brains	9692	4145/42038	3558/42038	-11.6	-9.8	1.16	TRUE
	SRX3467362	ATAC-Seq	Accessible chromatin	Larvae	3rd instar brain	10777	4018/42038	3440/42038	-11.6	-9.8	1.17	TRUE
	SRX11704594	ATAC-Seq	Accessible chromatin	Adult	Brains	13126	4475/42038	3868/42038	-11.6	-9.8	1.16	TRUE
	SRX3104582	ATAC-Seq	Accessible chromatin	Larvae	Imaginal wing disc	12410	4682/42038	4078/42038	-11.0	-9.2	1.15	TRUE
	SRX7192195	ATAC-Seq	Accessible chromatin	Larvae	Imaginal wing disc	9532	3657/42038	3121/42038	-10.9	-9.2	1.17	TRUE
	SRX13386236	ATAC-Seq	Accessible chromatin	Adult	Neurons	7885	3302/42038	2792/42038	-10.9	-9.2	1.18	TRUE
	SRX9518313	ATAC-Seq	Accessible chromatin	Embryo	Embryos	1336	137/42038	273/42038	-10.8	-9.1	0.50	FALSE
	SRX7281004	ATAC-Seq	Accessible chromatin	Larvae	Eye-antennal disc	12513	4271/42038	3699/42038	-10.8	-9.1	1.15	TRUE
	SRX3104579	ATAC-Seq	Accessible chromatin	Larvae	Imaginal wing disc	9860	3985/42038	3434/42038	-10.7	-9.0	1.16	TRUE
	SRX11704572	ATAC-Seq	Accessible chromatin	Adult	Brains	13467	4260/42038	3692/42038	-10.6	-9.0	1.15	TRUE
	SRX3104586	ATAC-Seq	Accessible chromatin	Larvae	Imaginal wing disc	8816	3354/42038	2847/42038	-10.6	-9.0	1.18	TRUE
	SRX8556254	ATAC-Seq	Accessible chromatin	Embryo	0-2h embryos	1403	225/42038	390/42038	-10.6	-9.0	0.58	FALSE
	SRX24149578	ATAC-Seq	Accessible chromatin	Adult	Eye	6950	2540/42038	2099/42038	-10.5	-8.9	1.21	TRUE
	SRX3104585	ATAC-Seq	Accessible chromatin	Larvae	Imaginal wing disc	9046	3429/42038	2922/42038	-10.4	-8.8	1.17	TRUE
	SRX3081797	ATAC-Seq	Accessible chromatin	Larvae	Eye-antennal disc	7698	2748/42038	2293/42038	-10.4	-8.8	1.20	TRUE
	SRX3032291	ATAC-Seq	Accessible chromatin	Larvae	Eye-antennal disc	7909	2784/42038	2329/42038	-10.3	-8.7	1.20	TRUE
	SRX11704569	ATAC-Seq	Accessible chromatin	Adult	Brains	11617	3820/42038	3291/42038	-10.2	-8.7	1.16	TRUE
	SRX16982644	ATAC-Seq	Accessible chromatin	Larvae	Imaginal wing disc	6766	2681/42038	2235/42038	-10.2	-8.7	1.20	TRUE
	SRX24218446	ATAC-Seq	Accessible chromatin	Embryo	Mitotic cycle 14	580	55/42038	147/42038	-10.2	-8.6	0.37	FALSE
	SRX3104588	ATAC-Seq	Accessible chromatin	Larvae	Imaginal wing disc	8916	3483/42038	2979/42038	-10.1	-8.6	1.17	TRUE
	SRX3032282	ATAC-Seq	Accessible chromatin	Larvae	Eye-antennal disc	13532	4353/42038	3796/42038	-10.0	-8.5	1.15	TRUE
	SRX7282932	ATAC-Seq	Accessible chromatin	Larvae	Eye-antennal disc	13351	4543/42038	3979/42038	-9.9	-8.4	1.14	TRUE
	SRX3104581	ATAC-Seq	Accessible chromatin	Larvae	Imaginal wing disc	8973	3443/42038	2948/42038	-9.9	-8.4	1.17	TRUE
	SRX9689642	ATAC-Seq	Accessible chromatin	Larvae	Optic lobe	10885	3708/42038	3196/42038	-9.9	-8.4	1.16	TRUE
	SRX7281028	ATAC-Seq	Accessible chromatin	Larvae	Eye-antennal disc	12538	4250/42038	3706/42038	-9.8	-8.3	1.15	TRUE
	SRX9689641	ATAC-Seq	Accessible chromatin	Larvae	Optic lobe	10086	3495/42038	3001/42038	-9.7	-8.3	1.16	TRUE
	SRX3032293	ATAC-Seq	Accessible chromatin	Larvae	Eye-antennal disc	7693	2766/42038	2325/42038	-9.7	-8.3	1.19	TRUE
	SRX3032285	ATAC-Seq	Accessible chromatin	Larvae	Eye-antennal disc	9213	3194/42038	2723/42038	-9.6	-8.2	1.17	TRUE
	SRX3032287	ATAC-Seq	Accessible chromatin	Larvae	Eye-antennal disc	8565	2956/42038	2503/42038	-9.6	-8.2	1.18	TRUE
	SRX3467366	ATAC-Seq	Accessible chromatin	Larvae	Eye-antennal disc	8009	3016/42038	2559/42038	-9.6	-8.2	1.18	TRUE
	SRX3032268	ATAC-Seq	Accessible chromatin	Larvae	Eye-antennal disc	11297	3838/42038	3326/42038	-9.6	-8.2	1.15	TRUE
	SRX3467363	ATAC-Seq	Accessible chromatin	Larvae	3rd instar brain	6455	2507/42038	2090/42038	-9.6	-8.2	1.20	TRUE
	SRX3032271	ATAC-Seq	Accessible chromatin	Larvae	Eye-antennal disc	8566	3057/42038	2598/42038	-9.6	-8.2	1.18	TRUE
	SRX3032286	ATAC-Seq	Accessible chromatin	Larvae	Eye-antennal disc	10856	3787/42038	3279/42038	-9.5	-8.2	1.15	TRUE
	SRX11704567	ATAC-Seq	Accessible chromatin	Adult	Brains	14216	4407/42038	3863/42038	-9.5	-8.1	1.14	TRUE
	SRX7281002	ATAC-Seq	Accessible chromatin	Larvae	Eye-antennal disc	12928	4321/42038	3783/42038	-9.5	-8.1	1.14	TRUE
	SRX3032265	ATAC-Seq	Accessible chromatin	Larvae	Eye-antennal disc	11684	3936/42038	3421/42038	-9.5	-8.1	1.15	TRUE
	SRX7282928	ATAC-Seq	Accessible chromatin	Larvae	Eye-antennal disc	14845	4647/42038	4091/42038	-9.5	-8.1	1.14	TRUE
	SRX7281003	ATAC-Seq	Accessible chromatin	Larvae	Eye-antennal disc	10913	3708/42038	3209/42038	-9.4	-8.0	1.16	TRUE
	SRX16982643	ATAC-Seq	Accessible chromatin	Larvae	Imaginal wing disc	10244	3830/42038	3324/42038	-9.4	-8.0	1.15	TRUE
	SRX12175822	ATAC-Seq	Accessible chromatin	Adult	Photoreceptor neuron	6457	3167/42038	2706/42038	-9.3	-8.0	1.17	TRUE
	SRX7281020	ATAC-Seq	Accessible chromatin	Larvae	Eye-antennal disc	14602	4778/42038	4220/42038	-9.3	-8.0	1.13	TRUE
	SRX12175826	ATAC-Seq	Accessible chromatin	Adult	Photoreceptor neuron	4386	2056/42038	1684/42038	-9.3	-8.0	1.22	TRUE
	SRX7281021	ATAC-Seq	Accessible chromatin	Larvae	Eye-antennal disc	11460	3874/42038	3368/42038	-9.3	-8.0	1.15	TRUE
	SRX7281022	ATAC-Seq	Accessible chromatin	Larvae	Eye-antennal disc	9701	3317/42038	2847/42038	-9.3	-8.0	1.17	TRUE
	SRX7192198	ATAC-Seq	Accessible chromatin	Larvae	Imaginal wing disc	11295	4098/42038	3579/42038	-9.3	-8.0	1.15	TRUE
	SRX11704568	ATAC-Seq	Accessible chromatin	Adult	Brains	8743	2913/42038	2472/42038	-9.3	-8.0	1.18	TRUE
	SRX3426795	ATAC-Seq	Accessible chromatin	Adult	Brains	6452	2293/42038	1902/42038	-9.2	-7.9	1.21	TRUE
	SRX3032283	ATAC-Seq	Accessible chromatin	Larvae	Eye-antennal disc	9477	3391/42038	2918/42038	-9.2	-7.9	1.16	TRUE
	SRX7281014	ATAC-Seq	Accessible chromatin	Larvae	Eye-antennal disc	12663	4230/42038	3706/42038	-9.2	-7.9	1.14	TRUE
	SRX3426788	ATAC-Seq	Accessible chromatin	Adult	Brains	5302	2059/42038	1689/42038	-9.2	-7.9	1.22	TRUE
	SRX12175821	ATAC-Seq	Accessible chromatin	Adult	Photoreceptor neuron	6240	3111/42038	2658/42038	-9.2	-7.9	1.17	TRUE
	SRX3032269	ATAC-Seq	Accessible chromatin	Larvae	Eye-antennal disc	8053	2917/42038	2478/42038	-9.2	-7.9	1.18	TRUE
	SRX3104587	ATAC-Seq	Accessible chromatin	Larvae	Imaginal wing disc	8894	3426/42038	2952/42038	-9.1	-7.9	1.16	TRUE
	SRX3104590	ATAC-Seq	Accessible chromatin	Larvae	Imaginal wing disc	9422	3476/42038	3000/42038	-9.1	-7.9	1.16	TRUE
	SRX3032275	ATAC-Seq	Accessible chromatin	Larvae	Eye-antennal disc	11467	3749/42038	3256/42038	-9.1	-7.9	1.15	TRUE
	SRX3032288	ATAC-Seq	Accessible chromatin	Larvae	Eye-antennal disc	8267	2878/42038	2444/42038	-9.1	-7.8	1.18	TRUE
	SRX3032270	ATAC-Seq	Accessible chromatin	Larvae	Eye-antennal disc	12838	4098/42038	3585/42038	-9.1	-7.8	1.14	TRUE
	SRX16982640	ATAC-Seq	Accessible chromatin	Larvae	Imaginal wing disc	8792	3409/42038	2939/42038	-9.0	-7.8	1.16	TRUE
	SRX24149580	ATAC-Seq	Accessible chromatin	Adult	Eye	5743	2078/42038	1709/42038	-9.0	-7.8	1.22	TRUE
	SRX11704573	ATAC-Seq	Accessible chromatin	Adult	Brains	9346	3117/42038	2667/42038	-9.0	-7.8	1.17	TRUE
	SRX3104591	ATAC-Seq	Accessible chromatin	Larvae	Imaginal wing disc	11057	4113/42038	3601/42038	-9.0	-7.8	1.14	TRUE
	SRX12175814	ATAC-Seq	Accessible chromatin	Adult	Photoreceptor neuron	6781	3412/42038	2945/42038	-8.9	-7.7	1.16	TRUE
	SRX3032280	ATAC-Seq	Accessible chromatin	Larvae	Eye-antennal disc	9779	3355/42038	2892/42038	-8.9	-7.7	1.16	TRUE
	SRX7281027	ATAC-Seq	Accessible chromatin	Larvae	Eye-antennal disc	11853	3969/42038	3468/42038	-8.9	-7.7	1.14	TRUE
	SRX10089743	ATAC-Seq	Accessible chromatin	Larvae	Imaginal wing disc	9102	3226/42038	2772/42038	-8.9	-7.7	1.16	TRUE
	SRX7281007	ATAC-Seq	Accessible chromatin	Larvae	Eye-antennal disc	9272	3184/42038	2733/42038	-8.9	-7.7	1.17	TRUE
	SRX7282922	ATAC-Seq	Accessible chromatin	Larvae	Eye-antennal disc	8382	3025/42038	2585/42038	-8.9	-7.7	1.17	TRUE
	SRX3467364	ATAC-Seq	Accessible chromatin	Larvae	Eye-antennal disc	6551	2505/42038	2104/42038	-8.9	-7.7	1.19	TRUE
	SRX7282927	ATAC-Seq	Accessible chromatin	Larvae	Eye-antennal disc	14874	4669/42038	4130/42038	-8.9	-7.7	1.13	TRUE
	SRX12175816	ATAC-Seq	Accessible chromatin	Adult	Photoreceptor neuron	6894	3512/42038	3040/42038	-8.9	-7.7	1.16	TRUE
	SRX10412048	ATAC-Seq	Accessible chromatin	Adult	Photoreceptor neuron	6539	3312/42038	2853/42038	-8.9	-7.7	1.16	TRUE
	SRX3104584	ATAC-Seq	Accessible chromatin	Larvae	Imaginal wing disc	9426	3427/42038	2961/42038	-8.9	-7.7	1.16	TRUE
	SRX7281013	ATAC-Seq	Accessible chromatin	Larvae	Eye-antennal disc	15707	5071/42038	4513/42038	-8.8	-7.7	1.12	TRUE
	SRX12261366	ATAC-Seq	Accessible chromatin	Larvae	Imaginal leg disc	10390	3361/42038	2900/42038	-8.8	-7.7	1.16	TRUE
	SRX7282926	ATAC-Seq	Accessible chromatin	Larvae	Eye-antennal disc	15221	4826/42038	4281/42038	-8.8	-7.7	1.13	TRUE
	SRX7282931	ATAC-Seq	Accessible chromatin	Larvae	Eye-antennal disc	8150	2959/42038	2526/42038	-8.8	-7.7	1.17	TRUE
	SRX16982648	ATAC-Seq	Accessible chromatin	Larvae	Imaginal wing disc	11952	4393/42038	3872/42038	-8.8	-7.7	1.13	TRUE
	SRX7281006	ATAC-Seq	Accessible chromatin	Larvae	Eye-antennal disc	12555	4232/42038	3720/42038	-8.8	-7.7	1.14	TRUE
	SRX3032260	ATAC-Seq	Accessible chromatin	Larvae	Eye-antennal disc	8170	2978/42038	2545/42038	-8.7	-7.6	1.17	TRUE
	SRX3032263	ATAC-Seq	Accessible chromatin	Larvae	Eye-antennal disc	8307	2953/42038	2522/42038	-8.7	-7.6	1.17	TRUE
	SRX12175815	ATAC-Seq	Accessible chromatin	Adult	Photoreceptor neuron	7410	3740/42038	3258/42038	-8.7	-7.6	1.15	TRUE
	SRX10089744	ATAC-Seq	Accessible chromatin	Larvae	Imaginal wing disc	10578	3627/42038	3153/42038	-8.7	-7.6	1.15	TRUE
	SRX17045114	ATAC-Seq	Accessible chromatin	Larvae	Imaginal wing disc	8449	3461/42038	2998/42038	-8.7	-7.6	1.15	TRUE
	SRX10412047	ATAC-Seq	Accessible chromatin	Adult	Photoreceptor neuron	6800	3436/42038	2975/42038	-8.7	-7.6	1.15	TRUE
	SRX3032272	ATAC-Seq	Accessible chromatin	Larvae	Eye-antennal disc	14391	4493/42038	3971/42038	-8.6	-7.5	1.13	TRUE
	SRX10089741	ATAC-Seq	Accessible chromatin	Larvae	Imaginal haltere disc	10528	3595/42038	3125/42038	-8.6	-7.5	1.15	TRUE
	SRX3032277	ATAC-Seq	Accessible chromatin	Larvae	Eye-antennal disc	6960	2573/42038	2173/42038	-8.6	-7.5	1.18	TRUE
	SRX17045111	ATAC-Seq	Accessible chromatin	Larvae	Imaginal wing disc	8789	3488/42038	3025/42038	-8.6	-7.5	1.15	TRUE
	SRX7281030	ATAC-Seq	Accessible chromatin	Larvae	Eye-antennal disc	12177	4082/42038	3584/42038	-8.6	-7.5	1.14	TRUE
	SRX23729694	ATAC-Seq	Accessible chromatin	Adult	Non-clock neurons	6192	3251/42038	2805/42038	-8.5	-7.5	1.16	TRUE
	SRX17045109	ATAC-Seq	Accessible chromatin	Larvae	Imaginal wing disc	10083	3959/42038	3470/42038	-8.5	-7.5	1.14	TRUE
	SRX11704566	ATAC-Seq	Accessible chromatin	Adult	Brains	11757	3721/42038	3247/42038	-8.5	-7.4	1.15	TRUE
	SRX3032259	ATAC-Seq	Accessible chromatin	Larvae	Eye-antennal disc	7461	2695/42038	2289/42038	-8.5	-7.4	1.18	TRUE
	SRX3032279	ATAC-Seq	Accessible chromatin	Larvae	Eye-antennal disc	7001	2550/42038	2155/42038	-8.5	-7.4	1.18	TRUE
	SRX23729691	ATAC-Seq	Accessible chromatin	Adult	Non-clock neurons	5719	2998/42038	2571/42038	-8.5	-7.4	1.17	TRUE
	SRX3467367	ATAC-Seq	Accessible chromatin	Larvae	Eye-antennal disc	7081	2679/42038	2275/42038	-8.5	-7.4	1.18	TRUE
	SRX10412049	ATAC-Seq	Accessible chromatin	Adult	Photoreceptor neuron	6760	3405/42038	2952/42038	-8.4	-7.4	1.15	TRUE
	SRX14868941	ATAC-Seq	Accessible chromatin	Embryo	17-20h embryos	469	28/42038	92/42038	-8.4	-7.4	0.30	FALSE
	SRX10089735	ATAC-Seq	Accessible chromatin	Larvae	Imaginal wing disc	11652	3932/42038	3448/42038	-8.4	-7.4	1.14	TRUE
	SRX11704570	ATAC-Seq	Accessible chromatin	Adult	Brains	11099	3584/42038	3121/42038	-8.4	-7.4	1.15	TRUE
	SRX7281008	ATAC-Seq	Accessible chromatin	Larvae	Eye-antennal disc	10103	3440/42038	2986/42038	-8.4	-7.4	1.15	TRUE
	SRX16982642	ATAC-Seq	Accessible chromatin	Larvae	Imaginal wing disc	5279	2030/42038	1679/42038	-8.4	-7.4	1.21	TRUE
	SRX8755946	ATAC-Seq	Accessible chromatin	Pupae	Pupal neurons	13175	4033/42038	3544/42038	-8.4	-7.4	1.14	TRUE
	SRX13386235	ATAC-Seq	Accessible chromatin	Adult	Neurons	6892	2828/42038	2415/42038	-8.4	-7.4	1.17	TRUE
	SRX7281005	ATAC-Seq	Accessible chromatin	Larvae	Eye-antennal disc	10346	3562/42038	3101/42038	-8.4	-7.4	1.15	TRUE
	SRX11704571	ATAC-Seq	Accessible chromatin	Adult	Brains	7733	2617/42038	2220/42038	-8.4	-7.3	1.18	TRUE
	SRX3032264	ATAC-Seq	Accessible chromatin	Larvae	Eye-antennal disc	9830	3411/42038	2960/42038	-8.4	-7.3	1.15	TRUE
	SRX16982641	ATAC-Seq	Accessible chromatin	Larvae	Imaginal wing disc	11625	4326/42038	3822/42038	-8.3	-7.3	1.13	TRUE
	SRX12175820	ATAC-Seq	Accessible chromatin	Adult	Photoreceptor neuron	6673	3290/42038	2847/42038	-8.3	-7.3	1.16	TRUE
	SRX3032255	ATAC-Seq	Accessible chromatin	Larvae	Eye-antennal disc	4900	1683/42038	1365/42038	-8.3	-7.3	1.23	TRUE
	SRX12027416	ATAC-Seq	Accessible chromatin	Adult	Fat Body	690	39/42038	110/42038	-8.3	-7.3	0.35	FALSE
	SRX12261367	ATAC-Seq	Accessible chromatin	Larvae	Imaginal leg disc	11698	3567/42038	3108/42038	-8.3	-7.3	1.15	TRUE
	SRX3032273	ATAC-Seq	Accessible chromatin	Larvae	Eye-antennal disc	9120	3208/42038	2772/42038	-8.3	-7.3	1.16	TRUE
	SRX9689643	ATAC-Seq	Accessible chromatin	Larvae	Optic lobe	10290	3399/42038	2951/42038	-8.3	-7.3	1.15	TRUE
	SRX23729688	ATAC-Seq	Accessible chromatin	Adult	Non-clock neurons	6506	3346/42038	2902/42038	-8.2	-7.3	1.15	TRUE
	SRX15109524	ATAC-Seq	Accessible chromatin	Adult	Photoreceptor neuron	5403	2683/42038	2284/42038	-8.2	-7.3	1.17	TRUE
	SRX12261370	ATAC-Seq	Accessible chromatin	Larvae	Imaginal leg disc	9778	3185/42038	2752/42038	-8.2	-7.3	1.16	TRUE
	SRX12261368	ATAC-Seq	Accessible chromatin	Larvae	Imaginal leg disc	11065	3519/42038	3065/42038	-8.2	-7.3	1.15	TRUE
	SRX15312090	ATAC-Seq	Accessible chromatin	Larvae	Imaginal wing disc	12905	4412/42038	3908/42038	-8.2	-7.2	1.13	TRUE
	SRX3104580	ATAC-Seq	Accessible chromatin	Larvae	Imaginal wing disc	8901	3278/42038	2841/42038	-8.2	-7.2	1.15	TRUE
	SRX14868940	ATAC-Seq	Accessible chromatin	Embryo	14-17h embryos	1713	238/42038	382/42038	-8.2	-7.2	0.62	FALSE
	SRX8755942	ATAC-Seq	Accessible chromatin	Pupae	Pupal neurons	12818	3953/42038	3476/42038	-8.1	-7.2	1.14	TRUE
	SRX12261369	ATAC-Seq	Accessible chromatin	Larvae	Imaginal leg disc	11165	3545/42038	3092/42038	-8.1	-7.2	1.15	TRUE
	SRX7281012	ATAC-Seq	Accessible chromatin	Larvae	Eye-antennal disc	7260	2557/42038	2170/42038	-8.1	-7.2	1.18	TRUE
	SRX11704595	ATAC-Seq	Accessible chromatin	Adult	Brains	11944	3979/42038	3501/42038	-8.1	-7.2	1.14	TRUE
	SRX3032251	ATAC-Seq	Accessible chromatin	Larvae	Eye-antennal disc	4488	1588/42038	1283/42038	-8.1	-7.2	1.24	TRUE
	SRX18393577	ATAC-Seq	Accessible chromatin	Embryo	1.5-2h embryos	1001	159/42038	280/42038	-8.1	-7.2	0.57	FALSE
	SRX7282944	ATAC-Seq	Accessible chromatin	Larvae	Eye-antennal disc	15308	5056/42038	4523/42038	-8.1	-7.2	1.12	TRUE
	SRX3032274	ATAC-Seq	Accessible chromatin	Larvae	Eye-antennal disc	8220	2858/42038	2450/42038	-8.1	-7.2	1.17	TRUE
	SRX3032281	ATAC-Seq	Accessible chromatin	Larvae	Eye-antennal disc	7991	2888/42038	2480/42038	-8.0	-7.1	1.16	TRUE
	SRX8369903	ATAC-Seq	Accessible chromatin	Larvae	Neuroblast	8259	3750/42038	3288/42038	-8.0	-7.1	1.14	TRUE
	SRX10412055	ATAC-Seq	Accessible chromatin	Adult	Photoreceptor neuron	6654	3446/42038	3003/42038	-8.0	-7.1	1.15	TRUE
	SRX7282923	ATAC-Seq	Accessible chromatin	Larvae	Eye-antennal disc	6626	2383/42038	2013/42038	-8.0	-7.1	1.18	TRUE
	SRX10089731	ATAC-Seq	Accessible chromatin	Larvae	Imaginal haltere disc	10559	3689/42038	3233/42038	-7.9	-7.0	1.14	TRUE
	SRX3032252	ATAC-Seq	Accessible chromatin	Larvae	Imaginal wing disc	4122	1432/42038	1146/42038	-7.9	-7.0	1.25	TRUE
	SRX12119062	ATAC-Seq	Accessible chromatin	Adult	Photoreceptor neuron	6015	2898/42038	2493/42038	-7.9	-7.0	1.16	TRUE
	SRX3032267	ATAC-Seq	Accessible chromatin	Larvae	Eye-antennal disc	6616	2432/42038	2061/42038	-7.9	-7.0	1.18	TRUE
	SRX3032276	ATAC-Seq	Accessible chromatin	Larvae	Eye-antennal disc	8309	2830/42038	2431/42038	-7.8	-6.9	1.16	TRUE
	SRX23729685	ATAC-Seq	Accessible chromatin	Adult	Non-clock neurons	6743	3583/42038	3137/42038	-7.8	-6.9	1.14	TRUE
	SRX12119064	ATAC-Seq	Accessible chromatin	Adult	Photoreceptor neuron	5941	2858/42038	2458/42038	-7.8	-6.9	1.16	TRUE
	SRX12175818	ATAC-Seq	Accessible chromatin	Adult	Photoreceptor neuron	5565	2776/42038	2382/42038	-7.8	-6.9	1.17	TRUE
	SRX12175817	ATAC-Seq	Accessible chromatin	Adult	Photoreceptor neuron	5623	2825/42038	2428/42038	-7.8	-6.9	1.16	TRUE
	SRX23729696	ATAC-Seq	Accessible chromatin	Adult	Clock neurons	3417	1783/42038	1467/42038	-7.8	-6.9	1.22	TRUE
	SRX10089742	ATAC-Seq	Accessible chromatin	Larvae	Imaginal haltere disc	11482	3813/42038	3356/42038	-7.8	-6.9	1.14	TRUE
	SRX7192197	ATAC-Seq	Accessible chromatin	Larvae	Imaginal wing disc	7901	3315/42038	2888/42038	-7.7	-6.8	1.15	TRUE
	SRX10447586	ATAC-Seq	Accessible chromatin	Larvae	Imaginal wing disc	8557	2939/42038	2536/42038	-7.7	-6.8	1.16	TRUE
	SRX23729686	ATAC-Seq	Accessible chromatin	Adult	Clock neurons	3450	1817/42038	1500/42038	-7.7	-6.8	1.21	TRUE
	SRX15109528	ATAC-Seq	Accessible chromatin	Adult	Photoreceptor neuron	4995	2511/42038	2139/42038	-7.7	-6.8	1.17	TRUE
	SRX15109529	ATAC-Seq	Accessible chromatin	Adult	Photoreceptor neuron	5127	2558/42038	2183/42038	-7.7	-6.8	1.17	TRUE
	SRX3032292	ATAC-Seq	Accessible chromatin	Larvae	Eye-antennal disc	3068	1188/42038	933/42038	-7.7	-6.8	1.27	TRUE
	SRX23729692	ATAC-Seq	Accessible chromatin	Adult	Clock neurons	4269	2213/42038	1864/42038	-7.6	-6.8	1.19	TRUE
	SRX7192193	ATAC-Seq	Accessible chromatin	Larvae	Imaginal wing disc	6382	2214/42038	1865/42038	-7.6	-6.8	1.19	TRUE
	SRX7281029	ATAC-Seq	Accessible chromatin	Larvae	Eye-antennal disc	6152	2227/42038	1877/42038	-7.6	-6.8	1.19	TRUE
	SRX12119066	ATAC-Seq	Accessible chromatin	Adult	Photoreceptor neuron	5631	2678/42038	2295/42038	-7.6	-6.8	1.17	TRUE
	SRX12440703	ATAC-Seq	Accessible chromatin	Larvae	3rd instar brain	6724	3113/42038	2702/42038	-7.6	-6.7	1.15	TRUE
	SRX23729715	ATAC-Seq	Accessible chromatin	Adult	Non-clock neurons	4235	2162/42038	1818/42038	-7.6	-6.7	1.19	TRUE
	SRX3032253	ATAC-Seq	Accessible chromatin	Larvae	Eye-antennal disc	4213	1456/42038	1174/42038	-7.6	-6.7	1.24	TRUE
	SRX3032257	ATAC-Seq	Accessible chromatin	Larvae	Eye-antennal disc	3536	1280/42038	1016/42038	-7.6	-6.7	1.26	TRUE
	SRX3032261	ATAC-Seq	Accessible chromatin	Larvae	Eye-antennal disc	6895	2405/42038	2043/42038	-7.6	-6.7	1.18	TRUE
	SRX23174626	ATAC-Seq	Accessible chromatin	Pupae	Abdominal epidermis	12845	4429/42038	3945/42038	-7.6	-6.7	1.12	TRUE
	SRX10447587	ATAC-Seq	Accessible chromatin	Larvae	Imaginal wing disc	10739	3541/42038	3105/42038	-7.6	-6.7	1.14	TRUE
	SRX7282920	ATAC-Seq	Accessible chromatin	Larvae	Eye-antennal disc	7797	2777/42038	2389/42038	-7.6	-6.7	1.16	TRUE
	SRX3426797	ATAC-Seq	Accessible chromatin	Adult	Brains	5889	2138/42038	1797/42038	-7.6	-6.7	1.19	TRUE
	SRX23729689	ATAC-Seq	Accessible chromatin	Adult	Clock neurons	3741	1943/42038	1618/42038	-7.5	-6.7	1.20	TRUE
	SRX23729701	ATAC-Seq	Accessible chromatin	Adult	Clock neurons	3958	2053/42038	1719/42038	-7.5	-6.7	1.19	TRUE
	SRX7192192	ATAC-Seq	Accessible chromatin	Larvae	Imaginal wing disc	8382	3101/42038	2693/42038	-7.5	-6.7	1.15	TRUE
	SRX4782828	ATAC-Seq	Accessible chromatin	Larvae	3rd instar brain	13592	4654/42038	4161/42038	-7.5	-6.7	1.12	TRUE
	SRX12119065	ATAC-Seq	Accessible chromatin	Adult	Photoreceptor neuron	6125	2919/42038	2523/42038	-7.5	-6.7	1.16	TRUE
	SRX12119063	ATAC-Seq	Accessible chromatin	Adult	Photoreceptor neuron	6101	2877/42038	2484/42038	-7.5	-6.7	1.16	TRUE
	SRX7282921	ATAC-Seq	Accessible chromatin	Larvae	Eye-antennal disc	5263	1957/42038	1632/42038	-7.5	-6.7	1.20	TRUE
	SRX23729703	ATAC-Seq	Accessible chromatin	Adult	Non-clock neurons	5261	2747/42038	2363/42038	-7.5	-6.7	1.16	TRUE
	SRX10089736	ATAC-Seq	Accessible chromatin	Larvae	Imaginal wing disc	10684	3689/42038	3247/42038	-7.5	-6.7	1.14	TRUE
	SRX15312087	ATAC-Seq	Accessible chromatin	Larvae	Imaginal wing disc	13830	4613/42038	4123/42038	-7.5	-6.7	1.12	TRUE
	SRX15312088	ATAC-Seq	Accessible chromatin	Larvae	Imaginal wing disc	13573	4473/42038	3991/42038	-7.5	-6.6	1.12	TRUE
	SRX23729695	ATAC-Seq	Accessible chromatin	Adult	Non-clock neurons	6188	3289/42038	2872/42038	-7.4	-6.6	1.15	TRUE
	SRX10089732	ATAC-Seq	Accessible chromatin	Larvae	Imaginal haltere disc	11764	3943/42038	3489/42038	-7.4	-6.6	1.13	TRUE
	SRX7281010	ATAC-Seq	Accessible chromatin	Larvae	Eye-antennal disc	7689	2673/42038	2296/42038	-7.4	-6.6	1.16	TRUE
	SRX7281017	ATAC-Seq	Accessible chromatin	Larvae	Eye-antennal disc	11609	3857/42038	3408/42038	-7.4	-6.6	1.13	TRUE
	SRX12119059	ATAC-Seq	Accessible chromatin	Adult	Photoreceptor neuron	3756	1790/42038	1482/42038	-7.4	-6.6	1.21	TRUE
	SRX10412050	ATAC-Seq	Accessible chromatin	Adult	Photoreceptor neuron	6195	3128/42038	2723/42038	-7.4	-6.6	1.15	TRUE
	SRX3032278	ATAC-Seq	Accessible chromatin	Larvae	Eye-antennal disc	11479	3692/42038	3254/42038	-7.4	-6.6	1.13	TRUE
	SRX7281024	ATAC-Seq	Accessible chromatin	Larvae	Eye-antennal disc	6478	2306/42038	1957/42038	-7.4	-6.6	1.18	TRUE
	SRX16982639	ATAC-Seq	Accessible chromatin	Larvae	Imaginal wing disc	13172	4605/42038	4122/42038	-7.3	-6.5	1.12	TRUE
	SRX15312089	ATAC-Seq	Accessible chromatin	Larvae	Imaginal wing disc	13638	4320/42038	3852/42038	-7.3	-6.5	1.12	TRUE
	SRX23729690	ATAC-Seq	Accessible chromatin	Adult	Clock neurons	4133	2118/42038	1786/42038	-7.2	-6.5	1.19	TRUE
	SRX12175819	ATAC-Seq	Accessible chromatin	Adult	Photoreceptor neuron	6055	3027/42038	2632/42038	-7.2	-6.4	1.15	TRUE
	SRX15109527	ATAC-Seq	Accessible chromatin	Adult	Photoreceptor neuron	5357	2647/42038	2277/42038	-7.2	-6.4	1.16	TRUE
	SRX14868928	ATAC-Seq	Accessible chromatin	Embryo	14-17h embryos	464	26/42038	82/42038	-7.2	-6.4	0.32	FALSE
	SRX3104589	ATAC-Seq	Accessible chromatin	Larvae	Imaginal wing disc	8619	3137/42038	2736/42038	-7.2	-6.4	1.15	TRUE
	SRX7281011	ATAC-Seq	Accessible chromatin	Larvae	Eye-antennal disc	8164	2813/42038	2433/42038	-7.2	-6.4	1.16	TRUE
	SRX12175824	ATAC-Seq	Accessible chromatin	Adult	Photoreceptor neuron	5013	2475/42038	2118/42038	-7.2	-6.4	1.17	TRUE
	SRX23729684	ATAC-Seq	Accessible chromatin	Adult	Clock neurons	4049	2097/42038	1769/42038	-7.1	-6.4	1.19	TRUE
	SRX10412054	ATAC-Seq	Accessible chromatin	Adult	Photoreceptor neuron	7032	3583/42038	3158/42038	-7.1	-6.4	1.13	TRUE
	SRX23729698	ATAC-Seq	Accessible chromatin	Adult	Non-clock neurons	5893	3122/42038	2724/42038	-7.1	-6.4	1.15	TRUE
	SRX12175823	ATAC-Seq	Accessible chromatin	Adult	Photoreceptor neuron	4591	2174/42038	1842/42038	-7.1	-6.3	1.18	TRUE
	SRX15109526	ATAC-Seq	Accessible chromatin	Adult	Photoreceptor neuron	5240	2623/42038	2259/42038	-7.1	-6.3	1.16	TRUE
	SRX12440705	ATAC-Seq	Accessible chromatin	Larvae	3rd instar brain	7286	3385/42038	2974/42038	-7.1	-6.3	1.14	TRUE
	SRX12261365	ATAC-Seq	Accessible chromatin	Larvae	Imaginal leg disc	8670	2628/42038	2265/42038	-7.0	-6.3	1.16	TRUE
	SRX6817540	ATAC-Seq	Accessible chromatin	Embryo	7-10h embryos	1099	97/42038	187/42038	-7.0	-6.3	0.52	FALSE
	SRX3104583	ATAC-Seq	Accessible chromatin	Larvae	Imaginal wing disc	7993	2973/42038	2588/42038	-7.0	-6.2	1.15	TRUE
	SRX7281026	ATAC-Seq	Accessible chromatin	Larvae	Eye-antennal disc	10239	3427/42038	3016/42038	-7.0	-6.2	1.14	TRUE
	SRX17045112	ATAC-Seq	Accessible chromatin	Larvae	Imaginal wing disc	8857	3541/42038	3124/42038	-7.0	-6.2	1.13	TRUE
	SRX23729702	ATAC-Seq	Accessible chromatin	Adult	Clock neurons	3528	1815/42038	1515/42038	-6.9	-6.2	1.20	TRUE
	SRX12440701	ATAC-Seq	Accessible chromatin	Larvae	3rd instar brain	7119	3266/42038	2868/42038	-6.9	-6.1	1.14	TRUE
	SRX16982646	ATAC-Seq	Accessible chromatin	Larvae	Imaginal wing disc	12208	4299/42038	3847/42038	-6.8	-6.1	1.12	TRUE
	SRX7192199	ATAC-Seq	Accessible chromatin	Larvae	Imaginal wing disc	11670	3772/42038	3349/42038	-6.8	-6.0	1.13	TRUE
	SRX16982645	ATAC-Seq	Accessible chromatin	Larvae	Imaginal wing disc	13690	4682/42038	4215/42038	-6.8	-6.0	1.11	TRUE
	SRX7281023	ATAC-Seq	Accessible chromatin	Larvae	Eye-antennal disc	6259	2241/42038	1912/42038	-6.8	-6.0	1.17	TRUE
	SRX9717950	ATAC-Seq	Accessible chromatin	Adult	Brains	670	38/42038	99/42038	-6.7	-6.0	0.38	FALSE
	SRX3032258	ATAC-Seq	Accessible chromatin	Larvae	Imaginal wing disc	2871	1041/42038	819/42038	-6.7	-5.9	1.27	TRUE
	SRX3426790	ATAC-Seq	Accessible chromatin	Adult	Brains	3372	1345/42038	1092/42038	-6.7	-5.9	1.23	TRUE
	SRX7282930	ATAC-Seq	Accessible chromatin	Larvae	Eye-antennal disc	6082	2177/42038	1855/42038	-6.7	-5.9	1.17	TRUE
	SRX12440702	ATAC-Seq	Accessible chromatin	Larvae	3rd instar brain	7335	3375/42038	2977/42038	-6.7	-5.9	1.13	TRUE
	SRX12175825	ATAC-Seq	Accessible chromatin	Adult	Photoreceptor neuron	4959	2390/42038	2054/42038	-6.6	-5.9	1.16	TRUE
	SRX9304585	ATAC-Seq	Accessible chromatin	Adult	Neurons	6016	1979/42038	1673/42038	-6.6	-5.9	1.18	TRUE
	SRX23729687	ATAC-Seq	Accessible chromatin	Adult	Clock neurons	4474	2307/42038	1977/42038	-6.6	-5.9	1.17	TRUE
	SRX23729709	ATAC-Seq	Accessible chromatin	Adult	Non-clock neurons	4426	2281/42038	1953/42038	-6.6	-5.9	1.17	TRUE
	SRX4782827	ATAC-Seq	Accessible chromatin	Larvae	3rd instar brain	11027	3746/42038	3330/42038	-6.6	-5.9	1.12	TRUE
	SRX7192200	ATAC-Seq	Accessible chromatin	Larvae	Imaginal wing disc	5513	2435/42038	2097/42038	-6.6	-5.9	1.16	TRUE
	SRX7281018	ATAC-Seq	Accessible chromatin	Larvae	Eye-antennal disc	7178	2514/42038	2171/42038	-6.6	-5.8	1.16	TRUE
	SRX12119067	ATAC-Seq	Accessible chromatin	Adult	Photoreceptor neuron	5683	2754/42038	2397/42038	-6.5	-5.8	1.15	TRUE
	ERX3978773	ATAC-Seq	Accessible chromatin	Embryo	Stage 13 embryos	7558	3357/42038	2965/42038	-6.5	-5.8	1.13	TRUE
	SRX12440699	ATAC-Seq	Accessible chromatin	Larvae	3rd instar brain	7578	3457/42038	3060/42038	-6.5	-5.8	1.13	TRUE
	SRX23729712	ATAC-Seq	Accessible chromatin	Adult	Non-clock neurons	3880	1994/42038	1690/42038	-6.5	-5.8	1.18	TRUE
	SRX23729713	ATAC-Seq	Accessible chromatin	Adult	Clock neurons	3044	1552/42038	1284/42038	-6.5	-5.8	1.21	TRUE
	SRX3032262	ATAC-Seq	Accessible chromatin	Larvae	Eye-antennal disc	8881	2918/42038	2553/42038	-6.4	-5.7	1.14	TRUE
	SRX19758137	ATAC-Seq	Accessible chromatin	Cell line	S2	1520	197/42038	312/42038	-6.4	-5.7	0.63	FALSE
	SRX3426796	ATAC-Seq	Accessible chromatin	Adult	Brains	6502	2186/42038	1869/42038	-6.4	-5.7	1.17	TRUE
	SRX20000261	ATAC-Seq	Accessible chromatin	Adult	Germ cells	7621	2823/42038	2464/42038	-6.4	-5.7	1.15	TRUE
	SRX8755945	ATAC-Seq	Accessible chromatin	Pupae	Pupal neurons	10930	3381/42038	2990/42038	-6.4	-5.7	1.13	TRUE
	SRX23729693	ATAC-Seq	Accessible chromatin	Adult	Clock neurons	2607	1321/42038	1075/42038	-6.4	-5.7	1.23	TRUE
	SRX15109525	ATAC-Seq	Accessible chromatin	Adult	Photoreceptor neuron	5358	2661/42038	2313/42038	-6.4	-5.7	1.15	TRUE
	SRX23729706	ATAC-Seq	Accessible chromatin	Adult	Non-clock neurons	5371	2794/42038	2438/42038	-6.4	-5.7	1.15	TRUE
	SRX23729705	ATAC-Seq	Accessible chromatin	Adult	Clock neurons	3885	2014/42038	1712/42038	-6.3	-5.7	1.18	TRUE
	SRX8622124	ATAC-Seq	Accessible chromatin	Embryo	Embryos	396	37/42038	95/42038	-6.3	-5.6	0.39	FALSE
	SRX23729699	ATAC-Seq	Accessible chromatin	Adult	Clock neurons	3356	1732/42038	1452/42038	-6.3	-5.6	1.19	TRUE
	SRX7282933	ATAC-Seq	Accessible chromatin	Larvae	Eye-antennal disc	6977	2465/42038	2132/42038	-6.3	-5.6	1.16	TRUE
	SRX10089739	ATAC-Seq	Accessible chromatin	Larvae	Imaginal wing disc	9945	3074/42038	2705/42038	-6.3	-5.6	1.14	TRUE
	SRX12440707	ATAC-Seq	Accessible chromatin	Larvae	3rd instar brain	7139	3236/42038	2858/42038	-6.3	-5.6	1.13	TRUE
	SRX3032254	ATAC-Seq	Accessible chromatin	Larvae	Imaginal wing disc	2057	738/42038	559/42038	-6.2	-5.5	1.32	TRUE
	SRX20000265	ATAC-Seq	Accessible chromatin	Adult	Germ cells	4587	1874/42038	1586/42038	-6.2	-5.5	1.18	TRUE
	SRX7281009	ATAC-Seq	Accessible chromatin	Larvae	Eye-antennal disc	8343	2841/42038	2488/42038	-6.2	-5.5	1.14	TRUE
	SRX14868942	ATAC-Seq	Accessible chromatin	Embryo	17-20h embryos	422	27/42038	78/42038	-6.2	-5.5	0.35	FALSE
	SRX12119057	ATAC-Seq	Accessible chromatin	Adult	Photoreceptor neuron	4313	2049/42038	1749/42038	-6.2	-5.5	1.17	TRUE
	SRX12440698	ATAC-Seq	Accessible chromatin	Larvae	3rd instar brain	6908	3141/42038	2772/42038	-6.2	-5.5	1.13	TRUE
	SRX3426789	ATAC-Seq	Accessible chromatin	Adult	Brains	1585	623/42038	460/42038	-6.2	-5.5	1.35	TRUE
	SRX3426793	ATAC-Seq	Accessible chromatin	Adult	Brains	1595	622/42038	460/42038	-6.1	-5.4	1.35	TRUE
	SRX7192191	ATAC-Seq	Accessible chromatin	Larvae	Imaginal wing disc	5702	2569/42038	2236/42038	-6.1	-5.4	1.15	TRUE
	SRX23729700	ATAC-Seq	Accessible chromatin	Adult	Clock neurons	3452	1784/42038	1506/42038	-6.1	-5.4	1.18	TRUE
	SRX8369904	ATAC-Seq	Accessible chromatin	Larvae	Neuroblast	6663	3062/42038	2700/42038	-6.1	-5.4	1.13	TRUE
	ERX3978765	ATAC-Seq	Accessible chromatin	Embryo	Stage 13 embryos	5908	2654/42038	2317/42038	-6.1	-5.4	1.15	TRUE
	SRX10447585	ATAC-Seq	Accessible chromatin	Larvae	Imaginal wing disc	8890	3002/42038	2645/42038	-6.0	-5.4	1.13	TRUE
	SRX7351028	ATAC-Seq	Accessible chromatin	Cell line	S2	1106	139/42038	234/42038	-6.0	-5.4	0.59	FALSE
	SRX12440700	ATAC-Seq	Accessible chromatin	Larvae	3rd instar brain	7165	3299/42038	2926/42038	-6.0	-5.4	1.13	TRUE
	SRX23174625	ATAC-Seq	Accessible chromatin	Pupae	Abdominal epidermis	13159	4447/42038	4019/42038	-6.0	-5.3	1.11	TRUE
	SRX20000257	ATAC-Seq	Accessible chromatin	Adult	Germ cells	7509	2799/42038	2455/42038	-6.0	-5.3	1.14	TRUE
	SRX21237845	ATAC-Seq	Accessible chromatin	Cell line	Kc	12942	3800/42038	3403/42038	-6.0	-5.3	1.12	TRUE
	ERX3978743	ATAC-Seq	Accessible chromatin	Embryo	Stage 13 embryos	5956	2704/42038	2367/42038	-6.0	-5.3	1.14	TRUE
	SRX12440704	ATAC-Seq	Accessible chromatin	Larvae	3rd instar brain	6808	3141/42038	2779/42038	-5.9	-5.3	1.13	TRUE
	SRX12119058	ATAC-Seq	Accessible chromatin	Adult	Photoreceptor neuron	4284	1978/42038	1690/42038	-5.9	-5.3	1.17	TRUE
	SRX7192196	ATAC-Seq	Accessible chromatin	Larvae	Imaginal wing disc	5981	2011/42038	1721/42038	-5.9	-5.2	1.17	TRUE
	SRX12440710	ATAC-Seq	Accessible chromatin	Larvae	3rd instar brain	7163	3188/42038	2826/42038	-5.9	-5.2	1.13	TRUE
	SRX8755944	ATAC-Seq	Accessible chromatin	Pupae	Pupal neurons	9983	3084/42038	2729/42038	-5.8	-5.2	1.13	TRUE
	SRX24149567	ATAC-Seq	Accessible chromatin	Larvae	Eye disc	3758	1360/42038	1123/42038	-5.8	-5.2	1.21	TRUE
	SRX20000255	ATAC-Seq	Accessible chromatin	Adult	Germ cells	11163	4114/42038	3708/42038	-5.8	-5.2	1.11	TRUE
	SRX20000263	ATAC-Seq	Accessible chromatin	Adult	Germ cells	7026	2706/42038	2374/42038	-5.8	-5.1	1.14	TRUE
	SRX12119061	ATAC-Seq	Accessible chromatin	Adult	Photoreceptor neuron	3440	1597/42038	1341/42038	-5.8	-5.1	1.19	TRUE
	ERX3978728	ATAC-Seq	Accessible chromatin	Embryo	Stage 13 embryos	4962	2178/42038	1880/42038	-5.8	-5.1	1.16	TRUE
	SRX3032289	ATAC-Seq	Accessible chromatin	Larvae	Eye-antennal disc	5337	2004/42038	1718/42038	-5.8	-5.1	1.17	TRUE
	SRX24149576	ATAC-Seq	Accessible chromatin	Larvae	Eye disc	3626	1258/42038	1032/42038	-5.7	-5.1	1.22	TRUE
	SRX15392580	ATAC-Seq	Accessible chromatin	Embryo	5.5-6h embryos	480	35/42038	88/42038	-5.7	-5.1	0.40	FALSE
	SRX12175827	ATAC-Seq	Accessible chromatin	Adult	Photoreceptor neuron	4027	1894/42038	1617/42038	-5.7	-5.1	1.17	TRUE
	SRX3032256	ATAC-Seq	Accessible chromatin	Larvae	Imaginal wing disc	2623	966/42038	769/42038	-5.7	-5.1	1.26	TRUE
	SRX8755943	ATAC-Seq	Accessible chromatin	Pupae	Pupal neurons	8496	2659/42038	2332/42038	-5.7	-5.1	1.14	TRUE
	SRX19549262	ATAC-Seq	Accessible chromatin	Adult	Adult body	296	18/42038	60/42038	-5.7	-5.1	0.30	FALSE
	SRX2745540	ATAC-Seq	Accessible chromatin	Cell line	Kc167	4311	1571/42038	1319/42038	-5.7	-5.1	1.19	TRUE
	SRX23729683	ATAC-Seq	Accessible chromatin	Adult	Clock neurons	4429	2300/42038	1997/42038	-5.7	-5.0	1.15	TRUE
	SRX3081798	ATAC-Seq	Accessible chromatin	Larvae	Eye-antennal disc	1986	842/42038	660/42038	-5.6	-5.0	1.28	TRUE
	SRX23729707	ATAC-Seq	Accessible chromatin	Adult	Clock neurons	2697	1365/42038	1132/42038	-5.6	-5.0	1.21	TRUE
	SRX23729697	ATAC-Seq	Accessible chromatin	Adult	Clock neurons	3213	1621/42038	1367/42038	-5.6	-5.0	1.19	TRUE
	SRX12119056	ATAC-Seq	Accessible chromatin	Adult	Photoreceptor neuron	4770	2243/42038	1945/42038	-5.6	-5.0	1.15	TRUE
	SRX20000260	ATAC-Seq	Accessible chromatin	Adult	Germ cells	7206	2617/42038	2296/42038	-5.6	-5.0	1.14	TRUE
	SRX20000266	ATAC-Seq	Accessible chromatin	Adult	Germ cells	6876	2487/42038	2174/42038	-5.6	-5.0	1.14	TRUE
	SRX10089738	ATAC-Seq	Accessible chromatin	Larvae	Imaginal haltere disc	8956	2760/42038	2431/42038	-5.6	-5.0	1.14	TRUE
	SRX20000254	ATAC-Seq	Accessible chromatin	Adult	Germ cells	11339	3985/42038	3595/42038	-5.6	-4.9	1.11	TRUE
	SRX3104592	ATAC-Seq	Accessible chromatin	Larvae	Imaginal wing disc	9766	3439/42038	3075/42038	-5.6	-4.9	1.12	TRUE
	SRX20000262	ATAC-Seq	Accessible chromatin	Adult	Germ cells	4752	1928/42038	1653/42038	-5.5	-4.9	1.17	TRUE
	SRX10447589	ATAC-Seq	Accessible chromatin	Larvae	Imaginal wing disc	7130	2400/42038	2094/42038	-5.5	-4.9	1.15	TRUE
	SRX9304587	ATAC-Seq	Accessible chromatin	Adult	Neurons	6817	2154/42038	1864/42038	-5.5	-4.9	1.16	TRUE
	SRX12119060	ATAC-Seq	Accessible chromatin	Adult	Photoreceptor neuron	3741	1730/42038	1470/42038	-5.5	-4.9	1.18	TRUE
	SRX20000252	ATAC-Seq	Accessible chromatin	Adult	Germ cells	11733	4130/42038	3735/42038	-5.5	-4.9	1.11	TRUE
	ERX3978784	ATAC-Seq	Accessible chromatin	Embryo	Stage 13 embryos	6683	2955/42038	2619/42038	-5.5	-4.9	1.13	TRUE
	SRX15392586	ATAC-Seq	Accessible chromatin	Embryo	6.5-7h embryos	610	62/42038	126/42038	-5.5	-4.9	0.49	FALSE
	ERX3978774	ATAC-Seq	Accessible chromatin	Embryo	Stage 13 embryos	6084	2709/42038	2387/42038	-5.5	-4.9	1.13	TRUE
	SRX13386237	ATAC-Seq	Accessible chromatin	Adult	Neurons	5548	2111/42038	1826/42038	-5.5	-4.9	1.16	TRUE
	SRX4782829	ATAC-Seq	Accessible chromatin	Larvae	3rd instar brain	10069	3270/42038	2918/42038	-5.5	-4.9	1.12	TRUE
	SRX23739735	ATAC-Seq	Accessible chromatin	Adult	Neurons	3997	1492/42038	1253/42038	-5.4	-4.8	1.19	TRUE
	SRX10089734	ATAC-Seq	Accessible chromatin	Larvae	Imaginal wing disc	10136	3342/42038	2988/42038	-5.4	-4.8	1.12	TRUE
	SRX19758135	ATAC-Seq	Accessible chromatin	Cell line	S2	1772	247/42038	361/42038	-5.4	-4.8	0.68	FALSE
	SRX4517998	ATAC-Seq	Accessible chromatin	Embryo	Blastoderm	5516	1927/42038	1656/42038	-5.4	-4.8	1.16	TRUE
	SRX24218448	ATAC-Seq	Accessible chromatin	Embryo	Mitotic cycle 14	399	41/42038	95/42038	-5.4	-4.8	0.43	FALSE
	SRX17926616	ATAC-Seq	Accessible chromatin	Adult	Kenyon cells	3721	1552/42038	1309/42038	-5.4	-4.8	1.19	TRUE
	SRX9263542	ATAC-Seq	Accessible chromatin	Cell line	S2R+	812	130/42038	216/42038	-5.4	-4.8	0.60	FALSE
	SRX23729711	ATAC-Seq	Accessible chromatin	Adult	Clock neurons	2109	1072/42038	871/42038	-5.4	-4.8	1.23	TRUE
	ERX3978754	ATAC-Seq	Accessible chromatin	Embryo	Stage 13 embryos	5038	2090/42038	1809/42038	-5.4	-4.8	1.16	TRUE
	SRX7281019	ATAC-Seq	Accessible chromatin	Larvae	Eye-antennal disc	5942	2094/42038	1813/42038	-5.4	-4.8	1.15	TRUE
	SRX20000258	ATAC-Seq	Accessible chromatin	Adult	Germ cells	7416	2750/42038	2430/42038	-5.3	-4.8	1.13	TRUE
	SRX23739731	ATAC-Seq	Accessible chromatin	Adult	Neurons	4905	1974/42038	1702/42038	-5.3	-4.7	1.16	TRUE
	SRX23729704	ATAC-Seq	Accessible chromatin	Adult	Clock neurons	2938	1491/42038	1255/42038	-5.3	-4.7	1.19	TRUE
	SRX18393590	ATAC-Seq	Accessible chromatin	Embryo	1-1.5h embryos	5995	2136/42038	1854/42038	-5.3	-4.7	1.15	TRUE
	SRX12440709	ATAC-Seq	Accessible chromatin	Larvae	3rd instar brain	7214	3248/42038	2903/42038	-5.3	-4.7	1.12	TRUE
	SRX8755937	ATAC-Seq	Accessible chromatin	Larvae	Neurons	9773	2988/42038	2657/42038	-5.3	-4.7	1.12	TRUE
	ERX3978726	ATAC-Seq	Accessible chromatin	Embryo	Stage 13 embryos	4533	2019/42038	1746/42038	-5.2	-4.7	1.16	TRUE
	SRX6817535	ATAC-Seq	Accessible chromatin	Embryo	3h embryos	1279	259/42038	373/42038	-5.2	-4.7	0.69	FALSE
	SRX8622123	ATAC-Seq	Accessible chromatin	Embryo	Embryos	776	129/42038	213/42038	-5.2	-4.6	0.61	FALSE
	ERX3978738	ATAC-Seq	Accessible chromatin	Embryo	Stage 13 embryos	5822	2589/42038	2282/42038	-5.2	-4.6	1.13	TRUE
	SRX3426792	ATAC-Seq	Accessible chromatin	Adult	Brains	2769	1095/42038	895/42038	-5.2	-4.6	1.22	TRUE
	SRX9304583	ATAC-Seq	Accessible chromatin	Adult	Neurons	6244	1985/42038	1716/42038	-5.2	-4.6	1.16	TRUE
	SRX12440708	ATAC-Seq	Accessible chromatin	Larvae	3rd instar brain	6908	3149/42038	2813/42038	-5.2	-4.6	1.12	TRUE
	SRX12440706	ATAC-Seq	Accessible chromatin	Larvae	3rd instar brain	6410	2910/42038	2587/42038	-5.2	-4.6	1.12	TRUE
	SRX8622119	ATAC-Seq	Accessible chromatin	Embryo	Embryos	847	143/42038	230/42038	-5.1	-4.6	0.62	FALSE
	SRX20000253	ATAC-Seq	Accessible chromatin	Adult	Germ cells	10563	3760/42038	3398/42038	-5.1	-4.5	1.11	TRUE
	SRX9304581	ATAC-Seq	Accessible chromatin	Adult	Neurons	7354	2286/42038	2001/42038	-5.1	-4.5	1.14	TRUE
	SRX23739726	ATAC-Seq	Accessible chromatin	Adult	Clock neurons	3401	1375/42038	1154/42038	-5.1	-4.5	1.19	TRUE
	ERX3978761	ATAC-Seq	Accessible chromatin	Embryo	Stage 13 embryos	3631	1549/42038	1315/42038	-5.0	-4.5	1.18	TRUE
	SRX10089728	ATAC-Seq	Accessible chromatin	Larvae	Imaginal haltere disc	9670	3101/42038	2773/42038	-5.0	-4.5	1.12	TRUE
	SRX8755939	ATAC-Seq	Accessible chromatin	Larvae	Neurons	7582	2375/42038	2087/42038	-5.0	-4.5	1.14	TRUE
	SRX10089740	ATAC-Seq	Accessible chromatin	Larvae	Imaginal wing disc	10668	3175/42038	2844/42038	-5.0	-4.5	1.12	TRUE
	SRX23739727	ATAC-Seq	Accessible chromatin	Adult	Clock neurons	3354	1332/42038	1116/42038	-5.0	-4.5	1.19	TRUE
	ERX3978746	ATAC-Seq	Accessible chromatin	Embryo	Stage 13 embryos	5507	2428/42038	2139/42038	-4.9	-4.4	1.14	TRUE
	SRX8755941	ATAC-Seq	Accessible chromatin	Pupae	Pupal neurons	7832	2431/42038	2146/42038	-4.8	-4.3	1.13	TRUE
	SRX17029219	ATAC-Seq	Accessible chromatin	Cell line	S2	1099	223/42038	324/42038	-4.8	-4.2	0.69	FALSE
	SRX10089729	ATAC-Seq	Accessible chromatin	Larvae	Imaginal haltere disc	9175	3010/42038	2696/42038	-4.8	-4.2	1.12	TRUE
	SRX9786722	ATAC-Seq	Accessible chromatin	Adult	Intestinal stem cells	4022	1396/42038	1181/42038	-4.7	-4.2	1.18	TRUE
	SRX23739739	ATAC-Seq	Accessible chromatin	Adult	Adult head	5027	2270/42038	1997/42038	-4.7	-4.2	1.14	TRUE
	SRX8755938	ATAC-Seq	Accessible chromatin	Larvae	Neurons	9132	2790/42038	2489/42038	-4.7	-4.2	1.12	TRUE
	SRX10089733	ATAC-Seq	Accessible chromatin	Larvae	Imaginal wing disc	10446	3366/42038	3037/42038	-4.7	-4.2	1.11	TRUE
	SRX15392584	ATAC-Seq	Accessible chromatin	Embryo	6.5-7h embryos	673	76/42038	139/42038	-4.7	-4.2	0.55	FALSE
	SRX23739732	ATAC-Seq	Accessible chromatin	Adult	Neurons	2710	1211/42038	1012/42038	-4.7	-4.2	1.20	TRUE
	SRX3141077	ATAC-Seq	Accessible chromatin	Cell line	S2	3434	1192/42038	996/42038	-4.6	-4.1	1.20	TRUE
	SRX14868931	ATAC-Seq	Accessible chromatin	Embryo	14-17h embryos	996	145/42038	227/42038	-4.6	-4.1	0.64	FALSE
	ERX3978758	ATAC-Seq	Accessible chromatin	Embryo	Stage 13 embryos	6724	2995/42038	2687/42038	-4.6	-4.1	1.11	TRUE
	SRX3032266	ATAC-Seq	Accessible chromatin	Larvae	Eye-antennal disc	2835	1082/42038	896/42038	-4.6	-4.1	1.21	TRUE
	SRX4518002	ATAC-Seq	Accessible chromatin	Embryo	Blastoderm	5061	1656/42038	1426/42038	-4.6	-4.1	1.16	TRUE
	SRX9304586	ATAC-Seq	Accessible chromatin	Adult	Neurons	8483	2547/42038	2263/42038	-4.6	-4.1	1.13	TRUE
	ERX3978783	ATAC-Seq	Accessible chromatin	Embryo	Stage 13 embryos	5535	2418/42038	2142/42038	-4.6	-4.0	1.13	TRUE
	SRX4517996	ATAC-Seq	Accessible chromatin	Embryo	Blastoderm	4633	1596/42038	1372/42038	-4.5	-4.0	1.16	TRUE
	SRX3426791	ATAC-Seq	Accessible chromatin	Adult	Brains	2245	738/42038	587/42038	-4.5	-4.0	1.26	TRUE
	SRX9910787	ATAC-Seq	Accessible chromatin	Embryo	2-2.5h embryos	686	116/42038	189/42038	-4.5	-4.0	0.61	FALSE
	SRX20000256	ATAC-Seq	Accessible chromatin	Adult	Germ cells	5327	2212/42038	1951/42038	-4.4	-3.9	1.13	TRUE
	SRX10089737	ATAC-Seq	Accessible chromatin	Larvae	Imaginal haltere disc	9235	2876/42038	2580/42038	-4.4	-3.9	1.11	TRUE
	SRX8622117	ATAC-Seq	Accessible chromatin	Embryo	Embryos	1021	183/42038	271/42038	-4.4	-3.9	0.68	FALSE
	SRX8755935	ATAC-Seq	Accessible chromatin	Larvae	Neurons	7270	2279/42038	2016/42038	-4.4	-3.9	1.13	TRUE
	SRX15392572	ATAC-Seq	Accessible chromatin	Embryo	4.5-5h embryos	416	43/42038	91/42038	-4.4	-3.9	0.47	FALSE
	SRX12175828	ATAC-Seq	Accessible chromatin	Adult	Photoreceptor neuron	3474	1592/42038	1372/42038	-4.4	-3.9	1.16	TRUE
	SRX15392576	ATAC-Seq	Accessible chromatin	Embryo	4.5-5h embryos	515	53/42038	105/42038	-4.4	-3.9	0.50	FALSE
	SRX4517990	ATAC-Seq	Accessible chromatin	Embryo	Blastoderm	5328	1874/42038	1636/42038	-4.4	-3.9	1.15	TRUE
	SRX16751649	ATAC-Seq	Accessible chromatin	Embryo	13-17h embryos	6489	2546/42038	2270/42038	-4.4	-3.9	1.12	TRUE
	SRX15392587	ATAC-Seq	Accessible chromatin	Embryo	6.5-7h embryos	4405	1584/42038	1366/42038	-4.3	-3.8	1.16	TRUE
	SRX10089730	ATAC-Seq	Accessible chromatin	Larvae	Imaginal haltere disc	9528	3031/42038	2732/42038	-4.3	-3.8	1.11	TRUE
	SRX20000264	ATAC-Seq	Accessible chromatin	Adult	Germ cells	5088	1925/42038	1685/42038	-4.3	-3.8	1.14	TRUE
	SRX24149577	ATAC-Seq	Accessible chromatin	Larvae	Eye disc	1546	594/42038	462/42038	-4.3	-3.8	1.29	TRUE
	ERX3978753	ATAC-Seq	Accessible chromatin	Embryo	Stage 13 embryos	4188	1771/42038	1541/42038	-4.3	-3.8	1.15	TRUE
	SRX7277051	ATAC-Seq	Accessible chromatin	Embryo	Embryos	514	47/42038	96/42038	-4.3	-3.8	0.49	FALSE
	SRX4517992	ATAC-Seq	Accessible chromatin	Embryo	Blastoderm	5151	1718/42038	1492/42038	-4.3	-3.8	1.15	TRUE
	SRX7281015	ATAC-Seq	Accessible chromatin	Larvae	Eye-antennal disc	4253	1525/42038	1312/42038	-4.3	-3.8	1.16	TRUE
	SRX9910791	ATAC-Seq	Accessible chromatin	Embryo	2-2.5h embryos	576	91/42038	155/42038	-4.3	-3.8	0.59	FALSE
	SRX16751647	ATAC-Seq	Accessible chromatin	Embryo	13-17h embryos	6435	2524/42038	2252/42038	-4.3	-3.8	1.12	TRUE
	SRX17926615	ATAC-Seq	Accessible chromatin	Adult	Kenyon cells	2770	1127/42038	945/42038	-4.3	-3.8	1.19	TRUE
	SRX4518006	ATAC-Seq	Accessible chromatin	Embryo	Blastoderm	4502	1461/42038	1254/42038	-4.2	-3.8	1.17	TRUE
	SRX23739730	ATAC-Seq	Accessible chromatin	Adult	Neurons	5279	2097/42038	1850/42038	-4.2	-3.7	1.13	TRUE
	SRX9304584	ATAC-Seq	Accessible chromatin	Adult	Neurons	6597	2053/42038	1809/42038	-4.2	-3.7	1.13	TRUE
	SRX12027415	ATAC-Seq	Accessible chromatin	Adult	Fat Body	476	35/42038	78/42038	-4.2	-3.7	0.45	FALSE
	SRX15392583	ATAC-Seq	Accessible chromatin	Embryo	5.5-6h embryos	3508	1287/42038	1094/42038	-4.2	-3.7	1.18	TRUE
	SRX23729708	ATAC-Seq	Accessible chromatin	Adult	Clock neurons	1802	892/42038	732/42038	-4.2	-3.7	1.22	TRUE
	SRX4517987	ATAC-Seq	Accessible chromatin	Embryo	Blastoderm	5432	1788/42038	1561/42038	-4.2	-3.7	1.15	TRUE
	SRX14339042	ATAC-Seq	Accessible chromatin	Adult	GABAergic nuclei	3614	1266/42038	1075/42038	-4.2	-3.7	1.18	TRUE
	ERX3978737	ATAC-Seq	Accessible chromatin	Embryo	Stage 13 embryos	5710	2508/42038	2241/42038	-4.2	-3.7	1.12	TRUE
	SRX8755940	ATAC-Seq	Accessible chromatin	Larvae	Neurons	7957	2440/42038	2178/42038	-4.1	-3.6	1.12	TRUE
	SRX4518004	ATAC-Seq	Accessible chromatin	Embryo	Blastoderm	5598	1803/42038	1577/42038	-4.1	-3.6	1.14	TRUE
	SRX9217371	ATAC-Seq	Accessible chromatin	Larvae	Eye-antennal disc	1576	197/42038	284/42038	-4.1	-3.6	0.69	FALSE
	SRX15392570	ATAC-Seq	Accessible chromatin	Embryo	3.5-4h embryos	759	105/42038	171/42038	-4.1	-3.6	0.61	FALSE
	SRX9786716	ATAC-Seq	Accessible chromatin	Adult	Intestinal stem cells	3542	1244/42038	1057/42038	-4.1	-3.6	1.18	TRUE
	ERX3978781	ATAC-Seq	Accessible chromatin	Embryo	Stage 13 embryos	4293	1906/42038	1675/42038	-4.1	-3.6	1.14	TRUE
	SRX15392574	ATAC-Seq	Accessible chromatin	Embryo	4.5-5h embryos	434	44/42038	90/42038	-4.1	-3.6	0.49	FALSE
	SRX14339043	ATAC-Seq	Accessible chromatin	Adult	GABAergic nuclei	3164	1060/42038	889/42038	-4.0	-3.6	1.19	TRUE
	SRX8556252	ATAC-Seq	Accessible chromatin	Embryo	0-2h embryos	551	80/42038	138/42038	-4.0	-3.5	0.58	FALSE
	SRX14868939	ATAC-Seq	Accessible chromatin	Embryo	14-17h embryos	875	133/42038	205/42038	-4.0	-3.5	0.65	FALSE
	SRX23729710	ATAC-Seq	Accessible chromatin	Adult	Clock neurons	1784	882/42038	727/42038	-4.0	-3.5	1.21	TRUE
	SRX4518005	ATAC-Seq	Accessible chromatin	Embryo	Blastoderm	5757	1878/42038	1652/42038	-4.0	-3.5	1.14	TRUE
	SRX4517988	ATAC-Seq	Accessible chromatin	Embryo	Blastoderm	5542	1885/42038	1659/42038	-4.0	-3.5	1.14	TRUE
	ERX3978749	ATAC-Seq	Accessible chromatin	Embryo	Stage 11 embryos	3923	1625/42038	1415/42038	-3.9	-3.5	1.15	TRUE
	SRX4664618	ATAC-Seq	Accessible chromatin	Cell line	Kc167	3243	1055/42038	886/42038	-3.9	-3.5	1.19	TRUE
	SRX19758136	ATAC-Seq	Accessible chromatin	Cell line	S2	1237	182/42038	264/42038	-3.9	-3.5	0.69	FALSE
	SRX19549273	ATAC-Seq	Accessible chromatin	Adult	Neurons	859	96/42038	158/42038	-3.9	-3.5	0.61	FALSE
	SRX16751648	ATAC-Seq	Accessible chromatin	Embryo	13-17h embryos	4686	1847/42038	1624/42038	-3.9	-3.5	1.14	TRUE
	ERX3978762	ATAC-Seq	Accessible chromatin	Embryo	Stage 5 embryos	3959	1654/42038	1443/42038	-3.9	-3.5	1.15	TRUE
	SRX7351027	ATAC-Seq	Accessible chromatin	Cell line	S2	1277	198/42038	282/42038	-3.9	-3.4	0.70	FALSE
	SRX19549272	ATAC-Seq	Accessible chromatin	Adult	Neurons	702	65/42038	117/42038	-3.9	-3.4	0.56	FALSE
	SRX19743285	ATAC-Seq	Accessible chromatin	Cell line	S2	5043	2321/42038	2075/42038	-3.8	-3.4	1.12	TRUE
	SRX18393567	ATAC-Seq	Accessible chromatin	Embryo	1.5-2h embryos	1179	169/42038	247/42038	-3.8	-3.4	0.68	FALSE
	SRX4517989	ATAC-Seq	Accessible chromatin	Embryo	Blastoderm	4171	1406/42038	1214/42038	-3.8	-3.4	1.16	TRUE
	SRX7192194	ATAC-Seq	Accessible chromatin	Larvae	Imaginal wing disc	3065	1282/42038	1099/42038	-3.8	-3.4	1.17	TRUE
	SRX23739738	ATAC-Seq	Accessible chromatin	Adult	Adult head	2579	1123/42038	952/42038	-3.8	-3.4	1.18	TRUE
	SRX4517985	ATAC-Seq	Accessible chromatin	Embryo	Blastoderm	4896	1635/42038	1429/42038	-3.8	-3.4	1.14	TRUE
	SRX23174624	ATAC-Seq	Accessible chromatin	Pupae	Abdominal epidermis	9950	3163/42038	2881/42038	-3.8	-3.3	1.10	TRUE
	ERX3978732	ATAC-Seq	Accessible chromatin	Embryo	Stage 13 embryos	2841	1236/42038	1058/42038	-3.8	-3.3	1.17	TRUE
	SRX9910790	ATAC-Seq	Accessible chromatin	Embryo	2-2.5h embryos	649	111/42038	175/42038	-3.7	-3.3	0.63	FALSE
	SRX9304582	ATAC-Seq	Accessible chromatin	Adult	Neurons	9056	2615/42038	2358/42038	-3.7	-3.3	1.11	TRUE
	SRX15392575	ATAC-Seq	Accessible chromatin	Embryo	4.5-5h embryos	2871	1053/42038	890/42038	-3.7	-3.3	1.18	TRUE
	SRX4518000	ATAC-Seq	Accessible chromatin	Embryo	Blastoderm	4388	1424/42038	1235/42038	-3.7	-3.3	1.15	TRUE
	SRX2661683	ATAC-Seq	Accessible chromatin	Larvae	3rd instar	10937	3281/42038	2998/42038	-3.7	-3.2	1.09	TRUE
	SRX7282925	ATAC-Seq	Accessible chromatin	Larvae	Eye-antennal disc	2447	884/42038	736/42038	-3.6	-3.2	1.20	TRUE
	ERX3978776	ATAC-Seq	Accessible chromatin	Embryo	Stage 11 embryos	6131	2644/42038	2390/42038	-3.6	-3.2	1.11	TRUE
	ERX3978760	ATAC-Seq	Accessible chromatin	Embryo	Stage 11 embryos	5814	2556/42038	2307/42038	-3.6	-3.2	1.11	TRUE
	SRX18393588	ATAC-Seq	Accessible chromatin	Embryo	2.5-3h embryos	6653	2262/42038	2028/42038	-3.6	-3.2	1.12	TRUE
	SRX9786718	ATAC-Seq	Accessible chromatin	Adult	Intestinal stem cells	4172	1449/42038	1263/42038	-3.5	-3.1	1.15	TRUE
	SRX19549261	ATAC-Seq	Accessible chromatin	Adult	Adult body	276	22/42038	54/42038	-3.5	-3.1	0.41	FALSE
	SRX7281016	ATAC-Seq	Accessible chromatin	Larvae	Eye-antennal disc	3141	1091/42038	930/42038	-3.5	-3.1	1.17	TRUE
	SRX20000251	ATAC-Seq	Accessible chromatin	Adult	Germ cells	9679	3489/42038	3206/42038	-3.5	-3.1	1.09	TRUE
	SRX17608393	ATAC-Seq	Accessible chromatin	Cell line	Kc167	3081	1029/42038	874/42038	-3.5	-3.0	1.18	TRUE
	SRX4664619	ATAC-Seq	Accessible chromatin	Cell line	Kc167	2788	869/42038	727/42038	-3.4	-3.0	1.20	TRUE
	SRX9304580	ATAC-Seq	Accessible chromatin	Adult	Neurons	6682	2018/42038	1802/42038	-3.4	-3.0	1.12	TRUE
	SRX8622120	ATAC-Seq	Accessible chromatin	Embryo	Embryos	240	21/42038	52/42038	-3.4	-3.0	0.40	FALSE
	SRX3945500	ATAC-Seq	Accessible chromatin	Pupae	Pupal legs	8366	2468/42038	2230/42038	-3.4	-3.0	1.11	TRUE
	SRX5736451	ATAC-Seq	Accessible chromatin	Embryo	Blastoderm	542	59/42038	105/42038	-3.4	-3.0	0.56	FALSE
	SRX7351026	ATAC-Seq	Accessible chromatin	Cell line	S2	1322	212/42038	292/42038	-3.4	-3.0	0.73	FALSE
	SRX15392585	ATAC-Seq	Accessible chromatin	Embryo	6.5-7h embryos	3533	1217/42038	1050/42038	-3.4	-3.0	1.16	TRUE
	ERX3978747	ATAC-Seq	Accessible chromatin	Embryo	Stage 5 embryos	4230	1801/42038	1599/42038	-3.4	-3.0	1.13	TRUE
	SRX20000267	ATAC-Seq	Accessible chromatin	Adult	Germ cells	4754	1772/42038	1572/42038	-3.4	-3.0	1.13	TRUE
	SRX7277050	ATAC-Seq	Accessible chromatin	Embryo	Embryos	426	24/42038	56/42038	-3.3	-3.0	0.43	FALSE
	SRX8755936	ATAC-Seq	Accessible chromatin	Larvae	Neurons	7391	2245/42038	2021/42038	-3.3	-2.9	1.11	TRUE
	SRX9786720	ATAC-Seq	Accessible chromatin	Adult	Intestinal stem cells	2171	766/42038	635/42038	-3.3	-2.9	1.21	TRUE
	SRX3282118	ATAC-Seq	Accessible chromatin	Embryo	2-3h embryos	4544	1692/42038	1497/42038	-3.3	-2.9	1.13	TRUE
	SRX4664639	ATAC-Seq	Accessible chromatin	Cell line	S2	1569	213/42038	292/42038	-3.3	-2.9	0.73	FALSE
	SRX7277007	ATAC-Seq	Accessible chromatin	Embryo	Embryos	1012	153/42038	221/42038	-3.3	-2.9	0.69	FALSE
	SRX14868929	ATAC-Seq	Accessible chromatin	Embryo	14-17h embryos	1242	221/42038	301/42038	-3.3	-2.9	0.73	FALSE
	SRX4712930	ATAC-Seq	Accessible chromatin	Embryo	14-17h embryos	1242	221/42038	301/42038	-3.3	-2.9	0.73	FALSE
	SRX2661685	ATAC-Seq	Accessible chromatin	Larvae	3rd instar	3734	830/42038	977/42038	-3.3	-2.9	0.85	FALSE
	SRX21237843	ATAC-Seq	Accessible chromatin	Cell line	Kc	9676	2781/42038	2535/42038	-3.3	-2.9	1.10	TRUE
	SRX14868919	ATAC-Seq	Accessible chromatin	Embryo	14-17h embryos	322	27/42038	60/42038	-3.3	-2.9	0.45	FALSE
	SRX18393597	ATAC-Seq	Accessible chromatin	Embryo	2.5-3h embryos	4867	1675/42038	1483/42038	-3.3	-2.9	1.13	TRUE
	SRX4517997	ATAC-Seq	Accessible chromatin	Embryo	Blastoderm	4058	1328/42038	1157/42038	-3.3	-2.9	1.15	TRUE
	SRX2745539	ATAC-Seq	Accessible chromatin	Cell line	Kc167	5936	2268/42038	2047/42038	-3.2	-2.9	1.11	TRUE
	SRX4517995	ATAC-Seq	Accessible chromatin	Embryo	Blastoderm	3306	1139/42038	982/42038	-3.2	-2.8	1.16	TRUE
	SRX5736450	ATAC-Seq	Accessible chromatin	Embryo	Blastoderm	1447	268/42038	354/42038	-3.2	-2.8	0.76	FALSE
	SRX19014540	ATAC-Seq	Accessible chromatin	Pupae	Wing	13896	3906/42038	3623/42038	-3.2	-2.8	1.08	TRUE
	SRX17608392	ATAC-Seq	Accessible chromatin	Cell line	Kc167	3690	1213/42038	1053/42038	-3.2	-2.8	1.15	TRUE
	SRX19323545	ATAC-Seq	Accessible chromatin	Adult	Intestines	1443	217/42038	294/42038	-3.1	-2.8	0.74	FALSE
	SRX4517993	ATAC-Seq	Accessible chromatin	Embryo	Blastoderm	3554	1150/42038	995/42038	-3.1	-2.8	1.16	TRUE
	ERX3978740	ATAC-Seq	Accessible chromatin	Embryo	Stage 11 embryos	5091	2182/42038	1970/42038	-3.1	-2.7	1.11	TRUE
	SRX4664622	ATAC-Seq	Accessible chromatin	Cell line	Kc167	3135	990/42038	847/42038	-3.1	-2.7	1.17	TRUE
	SRX19014545	ATAC-Seq	Accessible chromatin	Pupae	Wing	13854	3890/42038	3613/42038	-3.1	-2.7	1.08	TRUE
	ERX3978733	ATAC-Seq	Accessible chromatin	Embryo	Stage 13 embryos	3296	1361/42038	1194/42038	-3.1	-2.7	1.14	TRUE
	SRX23739725	ATAC-Seq	Accessible chromatin	Adult	Clock neurons	1928	769/42038	644/42038	-3.1	-2.7	1.19	TRUE
	SRX21237846	ATAC-Seq	Accessible chromatin	Cell line	Kc	6441	1912/42038	1715/42038	-3.1	-2.7	1.11	TRUE
	SRX19743284	ATAC-Seq	Accessible chromatin	Cell line	S2	4858	2288/42038	2074/42038	-3.0	-2.7	1.10	TRUE
	SRX19743289	ATAC-Seq	Accessible chromatin	Cell line	S2	5077	2405/42038	2186/42038	-3.0	-2.7	1.10	TRUE
	SRX15392581	ATAC-Seq	Accessible chromatin	Embryo	5.5-6h embryos	5090	1703/42038	1518/42038	-3.0	-2.7	1.12	TRUE
	ERX3978745	ATAC-Seq	Accessible chromatin	Embryo	Stage 11 embryos	6246	2698/42038	2468/42038	-3.0	-2.6	1.09	TRUE
	SRX9217373	ATAC-Seq	Accessible chromatin	Larvae	Eye-antennal disc	8826	2483/42038	2262/42038	-3.0	-2.6	1.10	TRUE
	SRX6817536	ATAC-Seq	Accessible chromatin	Embryo	3h embryos	895	206/42038	279/42038	-3.0	-2.6	0.74	FALSE
	SRX4517994	ATAC-Seq	Accessible chromatin	Embryo	Blastoderm	3539	1134/42038	984/42038	-3.0	-2.6	1.15	TRUE
	SRX7277049	ATAC-Seq	Accessible chromatin	Embryo	Embryos	541	49/42038	88/42038	-3.0	-2.6	0.56	FALSE
	ERX3978729	ATAC-Seq	Accessible chromatin	Embryo	Stage 11 embryos	5972	2561/42038	2339/42038	-2.9	-2.6	1.09	TRUE
	SRX19743283	ATAC-Seq	Accessible chromatin	Cell line	S2	5053	2353/42038	2140/42038	-2.9	-2.6	1.10	TRUE
	SRX19743279	ATAC-Seq	Accessible chromatin	Cell line	S2	5452	2566/42038	2344/42038	-2.9	-2.6	1.09	TRUE
	SRX9263544	ATAC-Seq	Accessible chromatin	Cell line	S2R+	1587	388/42038	484/42038	-2.9	-2.6	0.80	FALSE
	SRX15392573	ATAC-Seq	Accessible chromatin	Embryo	4.5-5h embryos	2969	1060/42038	917/42038	-2.9	-2.6	1.16	TRUE
	ERX3978764	ATAC-Seq	Accessible chromatin	Embryo	Stage 11 embryos	5525	2404/42038	2190/42038	-2.9	-2.6	1.10	TRUE
	SRX3426794	ATAC-Seq	Accessible chromatin	Adult	Brains	1432	477/42038	382/42038	-2.9	-2.5	1.25	TRUE
	SRX12027406	ATAC-Seq	Accessible chromatin	Adult	Fat Body	353	32/42038	64/42038	-2.8	-2.5	0.50	FALSE
	SRX15392582	ATAC-Seq	Accessible chromatin	Embryo	5.5-6h embryos	490	63/42038	105/42038	-2.8	-2.5	0.60	FALSE
	SRX14868944	ATAC-Seq	Accessible chromatin	Embryo	14-17h embryos	9812	3167/42038	2927/42038	-2.8	-2.5	1.08	TRUE
	SRX23729714	ATAC-Seq	Accessible chromatin	Adult	Clock neurons	1457	688/42038	575/42038	-2.8	-2.5	1.20	TRUE
	SRX8174041	ATAC-Seq	Accessible chromatin	Cell line	S2	1361	452/42038	361/42038	-2.8	-2.5	1.25	TRUE
	SRX21237842	ATAC-Seq	Accessible chromatin	Cell line	Kc	7368	2151/42038	1952/42038	-2.8	-2.5	1.10	TRUE
	SRX8556249	ATAC-Seq	Accessible chromatin	Embryo	0-2h embryos	389	61/42038	102/42038	-2.8	-2.4	0.60	FALSE
	ERX3978735	ATAC-Seq	Accessible chromatin	Embryo	Stage 11 embryos	5610	2441/42038	2231/42038	-2.8	-2.4	1.09	TRUE
	SRX4517999	ATAC-Seq	Accessible chromatin	Embryo	Blastoderm	3912	1262/42038	1110/42038	-2.8	-2.4	1.14	TRUE
	ERX3978766	ATAC-Seq	Accessible chromatin	Embryo	Stage 5 embryos	5449	2282/42038	2079/42038	-2.8	-2.4	1.10	TRUE
	ERX3978750	ATAC-Seq	Accessible chromatin	Embryo	Stage 11 embryos	5335	2255/42038	2054/42038	-2.8	-2.4	1.10	TRUE
	ERX3978771	ATAC-Seq	Accessible chromatin	Embryo	Stage 5 embryos	2534	1098/42038	957/42038	-2.8	-2.4	1.15	TRUE
	ERX3978748	ATAC-Seq	Accessible chromatin	Embryo	Stage 13 embryos	2744	1164/42038	1019/42038	-2.7	-2.4	1.14	TRUE
	SRX15392567	ATAC-Seq	Accessible chromatin	Embryo	3.5-4h embryos	2435	941/42038	811/42038	-2.7	-2.4	1.16	TRUE
	SRX2661681	ATAC-Seq	Accessible chromatin	Larvae	3rd instar	11935	3398/42038	3155/42038	-2.7	-2.4	1.08	TRUE
	ERX3978752	ATAC-Seq	Accessible chromatin	Embryo	Stage 11 embryos	3197	1345/42038	1190/42038	-2.7	-2.4	1.13	TRUE
	SRX19743282	ATAC-Seq	Accessible chromatin	Cell line	S2	4930	2311/42038	2109/42038	-2.7	-2.4	1.10	TRUE
	SRX3945498	ATAC-Seq	Accessible chromatin	Pupae	Pupal legs	9023	2469/42038	2261/42038	-2.7	-2.4	1.09	TRUE
	SRX18393587	ATAC-Seq	Accessible chromatin	Embryo	2.5-3h embryos	5256	1753/42038	1577/42038	-2.7	-2.4	1.11	TRUE
	SRX19743280	ATAC-Seq	Accessible chromatin	Cell line	S2	5152	2356/42038	2153/42038	-2.7	-2.4	1.09	TRUE
	SRX2661684	ATAC-Seq	Accessible chromatin	Larvae	3rd instar	5796	1395/42038	1561/42038	-2.7	-2.4	0.89	FALSE
	SRX7351025	ATAC-Seq	Accessible chromatin	Cell line	S2	1489	283/42038	362/42038	-2.7	-2.4	0.78	FALSE
	SRX9343229	ATAC-Seq	Accessible chromatin	Embryo	12-13h embryos	6172	2042/42038	1853/42038	-2.7	-2.4	1.10	TRUE
	SRX3141076	ATAC-Seq	Accessible chromatin	Cell line	S2	4091	1332/42038	1179/42038	-2.7	-2.4	1.13	TRUE
	SRX7572784	ATAC-Seq	Accessible chromatin	Embryo	1-3h embryos	1123	278/42038	356/42038	-2.7	-2.3	0.78	FALSE
	SRX7572785	ATAC-Seq	Accessible chromatin	Embryo	1-3h embryos	1998	551/42038	658/42038	-2.7	-2.3	0.84	FALSE
	SRX4517986	ATAC-Seq	Accessible chromatin	Embryo	Blastoderm	2912	953/42038	824/42038	-2.7	-2.3	1.16	TRUE
	ERX3978782	ATAC-Seq	Accessible chromatin	Embryo	Stage 5 embryos	3758	1602/42038	1435/42038	-2.7	-2.3	1.12	TRUE
	SRX8556258	ATAC-Seq	Accessible chromatin	Embryo	2-4h embryos	2892	1277/42038	1128/42038	-2.7	-2.3	1.13	TRUE
	SRX4518003	ATAC-Seq	Accessible chromatin	Embryo	Blastoderm	4410	1401/42038	1246/42038	-2.6	-2.3	1.12	TRUE
	SRX18393566	ATAC-Seq	Accessible chromatin	Embryo	1.5-2h embryos	1227	204/42038	271/42038	-2.6	-2.3	0.75	FALSE
	SRX24218447	ATAC-Seq	Accessible chromatin	Embryo	Mitotic cycle 14	312	40/42038	73/42038	-2.6	-2.3	0.55	FALSE
	SRX13305316	ATAC-Seq	Accessible chromatin	Embryo	0-20h embryos	1472	279/42038	356/42038	-2.6	-2.3	0.78	FALSE
	ERX3978736	ATAC-Seq	Accessible chromatin	Embryo	Stage 13 embryos	3872	1591/42038	1427/42038	-2.6	-2.3	1.11	TRUE
	SRX19549269	ATAC-Seq	Accessible chromatin	Adult	Neurons	1162	507/42038	415/42038	-2.6	-2.3	1.22	TRUE
	SRX18393586	ATAC-Seq	Accessible chromatin	Embryo	2-2.5h embryos	6088	1989/42038	1807/42038	-2.6	-2.3	1.10	TRUE
	SRX19743278	ATAC-Seq	Accessible chromatin	Cell line	S2	5317	2525/42038	2321/42038	-2.6	-2.3	1.09	TRUE
	ERX3978779	ATAC-Seq	Accessible chromatin	Embryo	Stage 11 embryos	4885	2087/42038	1901/42038	-2.6	-2.3	1.10	TRUE
	SRX9343228	ATAC-Seq	Accessible chromatin	Embryo	12-13h embryos	5698	1920/42038	1743/42038	-2.5	-2.2	1.10	TRUE
	SRX19743287	ATAC-Seq	Accessible chromatin	Cell line	S2	5192	2458/42038	2259/42038	-2.5	-2.2	1.09	TRUE
	ERX3978775	ATAC-Seq	Accessible chromatin	Embryo	Stage 5 embryos	3987	1656/42038	1492/42038	-2.5	-2.2	1.11	TRUE
	SRX13386238	ATAC-Seq	Accessible chromatin	Adult	Neurons	3721	1256/42038	1113/42038	-2.5	-2.2	1.13	TRUE
	SRX12027413	ATAC-Seq	Accessible chromatin	Adult	Fat Body	365	34/42038	64/42038	-2.5	-2.2	0.53	FALSE
	SRX12801969	ATAC-Seq	Accessible chromatin	Cell line	S2	1691	602/42038	504/42038	-2.5	-2.2	1.19	TRUE
	SRX19743288	ATAC-Seq	Accessible chromatin	Cell line	S2	5281	2485/42038	2287/42038	-2.5	-2.2	1.09	TRUE
	SRX3945497	ATAC-Seq	Accessible chromatin	Pupae	Pupal legs	7616	2092/42038	1910/42038	-2.5	-2.2	1.10	TRUE
	ERX3978756	ATAC-Seq	Accessible chromatin	Embryo	Stage 5 embryos	3122	1327/42038	1182/42038	-2.5	-2.1	1.12	TRUE
	SRX22057438	ATAC-Seq	Accessible chromatin	Cell line	ML-DmD17-c3	1124	171/42038	230/42038	-2.4	-2.1	0.74	FALSE
	SRX20000259	ATAC-Seq	Accessible chromatin	Adult	Germ cells	7425	2661/42038	2459/42038	-2.4	-2.1	1.08	TRUE
	SRX7277047	ATAC-Seq	Accessible chromatin	Embryo	Embryos	845	119/42038	169/42038	-2.4	-2.1	0.70	FALSE
	SRX18393571	ATAC-Seq	Accessible chromatin	Embryo	2.5-3h embryos	4200	1452/42038	1302/42038	-2.4	-2.1	1.12	TRUE
	SRX19549259	ATAC-Seq	Accessible chromatin	Adult	Adult body	346	46/42038	79/42038	-2.4	-2.1	0.58	FALSE
	SRX18393580	ATAC-Seq	Accessible chromatin	Embryo	2-2.5h embryos	1174	272/42038	344/42038	-2.4	-2.1	0.79	FALSE
	ERX3978742	ATAC-Seq	Accessible chromatin	Embryo	Stage 5 embryos	1566	680/42038	578/42038	-2.4	-2.1	1.18	TRUE
	SRX12622240	ATAC-Seq	Accessible chromatin	Adult	Heart	2110	833/42038	720/42038	-2.4	-2.1	1.16	TRUE
	ERX3978755	ATAC-Seq	Accessible chromatin	Embryo	Stage 11 embryos	4402	1875/42038	1706/42038	-2.4	-2.1	1.10	TRUE
	SRX5736454	ATAC-Seq	Accessible chromatin	Embryo	Blastoderm	597	87/42038	130/42038	-2.4	-2.1	0.67	FALSE
	SRX14868933	ATAC-Seq	Accessible chromatin	Embryo	14-17h embryos	732	123/42038	173/42038	-2.4	-2.1	0.71	FALSE
	SRX12622235	ATAC-Seq	Accessible chromatin	Adult	Heart	3194	1216/42038	1080/42038	-2.4	-2.1	1.13	TRUE
	SRX12622231	ATAC-Seq	Accessible chromatin	Adult	Heart	3798	1427/42038	1280/42038	-2.4	-2.1	1.11	TRUE
	SRX21375756	ATAC-Seq	Accessible chromatin	Adult	Ovary	5787	2112/42038	1934/42038	-2.4	-2.1	1.09	TRUE
	ERX3978769	ATAC-Seq	Accessible chromatin	Embryo	Stage 11 embryos	3893	1572/42038	1418/42038	-2.4	-2.1	1.11	TRUE
	SRX18393573	ATAC-Seq	Accessible chromatin	Embryo	2.5-3h embryos	5637	1902/42038	1733/42038	-2.4	-2.1	1.10	TRUE
	ERX3978741	ATAC-Seq	Accessible chromatin	Embryo	Stage 5 embryos	1984	820/42038	709/42038	-2.3	-2.1	1.16	TRUE
	SRX11760555	ATAC-Seq	Accessible chromatin	Embryo	Neuroblast	6116	2014/42038	1841/42038	-2.3	-2.1	1.09	TRUE
	SRX7806725	ATAC-Seq	Accessible chromatin	Adult	Testis	2897	1111/42038	982/42038	-2.3	-2.0	1.13	TRUE
	SRX18393602	ATAC-Seq	Accessible chromatin	Embryo	1-1.5h embryos	343	45/42038	77/42038	-2.3	-2.0	0.58	FALSE
	SRX21237844	ATAC-Seq	Accessible chromatin	Cell line	Kc	2284	703/42038	601/42038	-2.3	-2.0	1.17	TRUE
	SRX9786715	ATAC-Seq	Accessible chromatin	Adult	Intestinal stem cells	3753	1257/42038	1121/42038	-2.3	-2.0	1.12	TRUE
	SRX11760559	ATAC-Seq	Accessible chromatin	Embryo	Neuroblast	7439	2392/42038	2206/42038	-2.3	-2.0	1.08	TRUE
	SRX6817529	ATAC-Seq	Accessible chromatin	Embryo	3h embryos	1389	337/42038	414/42038	-2.3	-2.0	0.81	FALSE
	ERX3978759	ATAC-Seq	Accessible chromatin	Embryo	Stage 5 embryos	2889	1192/42038	1061/42038	-2.3	-2.0	1.12	TRUE
	ERX3978777	ATAC-Seq	Accessible chromatin	Embryo	Stage 11 embryos	4434	1893/42038	1730/42038	-2.2	-1.9	1.09	TRUE
	SRX12027405	ATAC-Seq	Accessible chromatin	Adult	Fat Body	355	35/42038	63/42038	-2.2	-1.9	0.56	FALSE
	SRX5101710	ATAC-Seq	Accessible chromatin	Cell line	S2	4193	1696/42038	1542/42038	-2.2	-1.9	1.10	TRUE
	SRX19743297	ATAC-Seq	Accessible chromatin	Cell line	S2	3207	1358/42038	1220/42038	-2.2	-1.9	1.11	TRUE
	SRX11760557	ATAC-Seq	Accessible chromatin	Embryo	Neuroblast	6569	2096/42038	1926/42038	-2.2	-1.9	1.09	TRUE
	SRX9786717	ATAC-Seq	Accessible chromatin	Adult	Intestinal stem cells	3692	1252/42038	1120/42038	-2.2	-1.9	1.12	TRUE
	SRX18393589	ATAC-Seq	Accessible chromatin	Embryo	2.5-3h embryos	5908	2004/42038	1838/42038	-2.2	-1.9	1.09	TRUE
	SRX18393592	ATAC-Seq	Accessible chromatin	Embryo	1.5-2h embryos	781	126/42038	174/42038	-2.2	-1.9	0.72	FALSE
	SRX22199381	ATAC-Seq	Accessible chromatin	Adult	Brains	1064	411/42038	336/42038	-2.2	-1.9	1.22	TRUE
	ERX3978734	ATAC-Seq	Accessible chromatin	Embryo	Stage 5 embryos	3886	1610/42038	1461/42038	-2.2	-1.9	1.10	TRUE
	SRX7806728	ATAC-Seq	Accessible chromatin	Adult	Testis	308	46/42038	77/42038	-2.2	-1.9	0.60	FALSE
	SRX14868932	ATAC-Seq	Accessible chromatin	Embryo	14-17h embryos	5051	1737/42038	1583/42038	-2.2	-1.9	1.10	TRUE
	ERX3978744	ATAC-Seq	Accessible chromatin	Embryo	Stage 11 embryos	3655	1540/42038	1395/42038	-2.2	-1.9	1.10	TRUE
	SRX25388671	ATAC-Seq	Accessible chromatin	Adult	Midgut	9134	2729/42038	2538/42038	-2.2	-1.9	1.08	TRUE
	SRX7572782	ATAC-Seq	Accessible chromatin	Embryo	1-3h embryos	997	260/42038	326/42038	-2.2	-1.9	0.80	FALSE
	SRX7277054	ATAC-Seq	Accessible chromatin	Embryo	Embryos	437	47/42038	78/42038	-2.2	-1.9	0.60	FALSE
	ERX3978780	ATAC-Seq	Accessible chromatin	Embryo	Stage 11 embryos	4821	2028/42038	1863/42038	-2.1	-1.9	1.09	TRUE
	SRX3945496	ATAC-Seq	Accessible chromatin	Pupae	Pupal legs	8252	2213/42038	2041/42038	-2.1	-1.9	1.08	TRUE
	SRX13305317	ATAC-Seq	Accessible chromatin	Embryo	0-20h embryos	1413	288/42038	357/42038	-2.1	-1.9	0.81	FALSE
	SRX18393585	ATAC-Seq	Accessible chromatin	Embryo	2-2.5h embryos	5619	1862/42038	1705/42038	-2.1	-1.9	1.09	TRUE
	SRX9518315	ATAC-Seq	Accessible chromatin	Embryo	Embryos	1944	414/42038	495/42038	-2.1	-1.9	0.84	FALSE
	SRX13305314	ATAC-Seq	Accessible chromatin	Embryo	0-20h embryos	1686	404/42038	484/42038	-2.1	-1.9	0.83	FALSE
	SRX12622243	ATAC-Seq	Accessible chromatin	Adult	Heart	3990	1500/42038	1359/42038	-2.1	-1.8	1.10	TRUE
	ERX3978768	ATAC-Seq	Accessible chromatin	Embryo	Stage 11 embryos	5487	2286/42038	2113/42038	-2.1	-1.8	1.08	TRUE
	SRX3282117	ATAC-Seq	Accessible chromatin	Embryo	2-3h embryos	2976	1084/42038	964/42038	-2.1	-1.8	1.12	TRUE
	SRX19743286	ATAC-Seq	Accessible chromatin	Cell line	S2	6577	3109/42038	2909/42038	-2.1	-1.8	1.07	TRUE
	SRX15392578	ATAC-Seq	Accessible chromatin	Embryo	5.5-6h embryos	881	173/42038	227/42038	-2.1	-1.8	0.76	FALSE
	SRX14868948	ATAC-Seq	Accessible chromatin	Embryo	14-17h embryos	5062	1716/42038	1566/42038	-2.1	-1.8	1.10	TRUE
	SRX7277053	ATAC-Seq	Accessible chromatin	Embryo	Embryos	551	66/42038	101/42038	-2.1	-1.8	0.65	FALSE
	SRX13305315	ATAC-Seq	Accessible chromatin	Embryo	0-20h embryos	1209	215/42038	274/42038	-2.1	-1.8	0.78	FALSE
	SRX12622245	ATAC-Seq	Accessible chromatin	Adult	Heart	3215	1179/42038	1056/42038	-2.1	-1.8	1.12	TRUE
	SRX12622244	ATAC-Seq	Accessible chromatin	Adult	Heart	2950	1112/42038	993/42038	-2.0	-1.8	1.12	TRUE
	SRX9103814	ATAC-Seq	Accessible chromatin	Adult	Intestinal stem cells	4023	1317/42038	1188/42038	-2.0	-1.8	1.11	TRUE
	SRX20000250	ATAC-Seq	Accessible chromatin	Adult	Germ cells	9771	3796/42038	3582/42038	-2.0	-1.8	1.06	TRUE
	SRX18393599	ATAC-Seq	Accessible chromatin	Embryo	2.5-3h embryos	4265	1447/42038	1312/42038	-2.0	-1.8	1.10	TRUE
	SRX7572781	ATAC-Seq	Accessible chromatin	Embryo	1-3h embryos	1031	248/42038	310/42038	-2.0	-1.8	0.80	FALSE
	SRX12622239	ATAC-Seq	Accessible chromatin	Adult	Heart	2680	1013/42038	900/42038	-2.0	-1.8	1.13	TRUE
	SRX10367655	ATAC-Seq	Accessible chromatin	Cell line	Kc167	6619	1889/42038	1736/42038	-2.0	-1.8	1.09	TRUE
	SRX19743305	ATAC-Seq	Accessible chromatin	Cell line	S2	4893	2130/42038	1968/42038	-2.0	-1.8	1.08	TRUE
	SRX5736449	ATAC-Seq	Accessible chromatin	Embryo	Blastoderm	811	137/42038	184/42038	-2.0	-1.7	0.74	FALSE
	SRX18393598	ATAC-Seq	Accessible chromatin	Embryo	2.5-3h embryos	4635	1583/42038	1443/42038	-2.0	-1.7	1.10	TRUE
	SRX19549275	ATAC-Seq	Accessible chromatin	Adult	Neurons	2392	853/42038	750/42038	-2.0	-1.7	1.14	TRUE
	SRX19549260	ATAC-Seq	Accessible chromatin	Adult	Adult body	195	23/42038	45/42038	-2.0	-1.7	0.51	FALSE
	SRX7277052	ATAC-Seq	Accessible chromatin	Embryo	Embryos	682	97/42038	137/42038	-2.0	-1.7	0.71	FALSE
	SRX17608395	ATAC-Seq	Accessible chromatin	Cell line	Kc167	2565	816/42038	716/42038	-2.0	-1.7	1.14	TRUE
	SRX2661682	ATAC-Seq	Accessible chromatin	Larvae	3rd instar	12495	3478/42038	3276/42038	-2.0	-1.7	1.06	TRUE
	SRX9343232	ATAC-Seq	Accessible chromatin	Embryo	12-13h embryos	5227	1662/42038	1520/42038	-2.0	-1.7	1.09	TRUE
	SRX19743296	ATAC-Seq	Accessible chromatin	Cell line	S2	4650	2019/42038	1863/42038	-2.0	-1.7	1.08	TRUE
	SRX15392588	ATAC-Seq	Accessible chromatin	Embryo	6.5-7h embryos	717	122/42038	166/42038	-2.0	-1.7	0.73	FALSE
	SRX25388675	ATAC-Seq	Accessible chromatin	Adult	Midgut	3100	1018/42038	907/42038	-2.0	-1.7	1.12	TRUE
	SRX22057439	ATAC-Seq	Accessible chromatin	Cell line	ML-DmD17-c3	1132	210/42038	266/42038	-1.9	-1.7	0.79	FALSE
	SRX4712921	ATAC-Seq	Accessible chromatin	Embryo	14-17h embryos	7089	2527/42038	2355/42038	-1.9	-1.7	1.07	TRUE
	SRX19743267	ATAC-Seq	Accessible chromatin	Cell line	S2	2297	959/42038	852/42038	-1.9	-1.7	1.13	TRUE
	SRX12622236	ATAC-Seq	Accessible chromatin	Adult	Heart	4139	1523/42038	1389/42038	-1.9	-1.7	1.10	TRUE
	ERX3978725	ATAC-Seq	Accessible chromatin	Embryo	Stage 5 embryos	2506	1049/42038	938/42038	-1.9	-1.7	1.12	TRUE
	SRX20741513	ATAC-Seq	Accessible chromatin	Adult	Intestines	4064	1884/42038	1736/42038	-1.9	-1.7	1.09	TRUE
	SRX12622237	ATAC-Seq	Accessible chromatin	Adult	Heart	3154	1189/42038	1071/42038	-1.9	-1.7	1.11	TRUE
	SRX19743268	ATAC-Seq	Accessible chromatin	Cell line	S2	3107	1316/42038	1192/42038	-1.9	-1.7	1.10	TRUE
	ERX3978763	ATAC-Seq	Accessible chromatin	Embryo	Stage 5 embryos	2552	1054/42038	943/42038	-1.9	-1.7	1.12	TRUE
	SRX23739737	ATAC-Seq	Accessible chromatin	Adult	Glial cells	1090	187/42038	239/42038	-1.9	-1.6	0.78	FALSE
	SRX25388673	ATAC-Seq	Accessible chromatin	Adult	Midgut	9240	2717/42038	2542/42038	-1.9	-1.6	1.07	TRUE
	SRX19549263	ATAC-Seq	Accessible chromatin	Adult	Adult body	122	9/42038	24/42038	-1.9	-1.6	0.38	FALSE
	SRX18393584	ATAC-Seq	Accessible chromatin	Embryo	2-2.5h embryos	5833	1931/42038	1783/42038	-1.9	-1.6	1.08	TRUE
	SRX7572783	ATAC-Seq	Accessible chromatin	Embryo	1-3h embryos	1171	297/42038	361/42038	-1.9	-1.6	0.82	FALSE
	SRX7277036	ATAC-Seq	Accessible chromatin	Embryo	Embryos	2489	892/42038	791/42038	-1.9	-1.6	1.13	TRUE
	SRX12622248	ATAC-Seq	Accessible chromatin	Adult	Heart	4050	1494/42038	1364/42038	-1.9	-1.6	1.10	TRUE
	SRX7192190	ATAC-Seq	Accessible chromatin	Larvae	Imaginal wing disc	3371	971/42038	866/42038	-1.8	-1.6	1.12	TRUE
	SRX7572780	ATAC-Seq	Accessible chromatin	Embryo	1-3h embryos	973	243/42038	301/42038	-1.8	-1.6	0.81	FALSE
	SRX19743300	ATAC-Seq	Accessible chromatin	Cell line	S2	3786	1721/42038	1582/42038	-1.8	-1.6	1.09	TRUE
	ERX3978730	ATAC-Seq	Accessible chromatin	Embryo	Stage 11 embryos	3398	1402/42038	1277/42038	-1.8	-1.6	1.10	TRUE
	SRX11760558	ATAC-Seq	Accessible chromatin	Embryo	Neuroblast	5766	1825/42038	1683/42038	-1.8	-1.6	1.08	TRUE
	ERX3978727	ATAC-Seq	Accessible chromatin	Embryo	Stage 5 embryos	2526	1047/42038	939/42038	-1.8	-1.6	1.12	TRUE
	SRX19743302	ATAC-Seq	Accessible chromatin	Cell line	S2	5180	2256/42038	2099/42038	-1.8	-1.6	1.07	TRUE
	SRX10447588	ATAC-Seq	Accessible chromatin	Larvae	Imaginal wing disc	3439	1139/42038	1027/42038	-1.8	-1.6	1.11	TRUE
	SRX9217372	ATAC-Seq	Accessible chromatin	Larvae	Eye-antennal disc	11220	2949/42038	2772/42038	-1.8	-1.6	1.06	TRUE
	SRX12027414	ATAC-Seq	Accessible chromatin	Adult	Fat Body	305	31/42038	54/42038	-1.8	-1.6	0.57	FALSE
	SRX4664621	ATAC-Seq	Accessible chromatin	Cell line	Kc167	3467	1043/42038	937/42038	-1.8	-1.6	1.11	TRUE
	SRX12622233	ATAC-Seq	Accessible chromatin	Adult	Heart	2266	873/42038	776/42038	-1.8	-1.6	1.12	TRUE
	SRX9717948	ATAC-Seq	Accessible chromatin	Adult	Brains	2262	566/42038	488/42038	-1.8	-1.6	1.16	TRUE
	SRX15392566	ATAC-Seq	Accessible chromatin	Embryo	3.5-4h embryos	543	96/42038	133/42038	-1.8	-1.5	0.72	FALSE
	SRX9217375	ATAC-Seq	Accessible chromatin	Larvae	Eye-antennal disc	4364	1344/42038	1224/42038	-1.8	-1.5	1.10	TRUE
	SRX12622249	ATAC-Seq	Accessible chromatin	Adult	Heart	4260	1552/42038	1424/42038	-1.8	-1.5	1.09	TRUE
	SRX7277009	ATAC-Seq	Accessible chromatin	Embryo	Embryos	731	126/42038	167/42038	-1.7	-1.5	0.75	FALSE
	SRX7277030	ATAC-Seq	Accessible chromatin	Embryo	Embryos	2442	832/42038	739/42038	-1.7	-1.5	1.13	TRUE
	SRX8556253	ATAC-Seq	Accessible chromatin	Embryo	0-2h embryos	601	127/42038	168/42038	-1.7	-1.5	0.76	FALSE
	SRX12622232	ATAC-Seq	Accessible chromatin	Adult	Heart	3799	1408/42038	1288/42038	-1.7	-1.5	1.09	TRUE
	SRX12622252	ATAC-Seq	Accessible chromatin	Adult	Heart	3802	1369/42038	1251/42038	-1.7	-1.5	1.09	TRUE
	ERX3978751	ATAC-Seq	Accessible chromatin	Embryo	Stage 5 embryos	3829	1592/42038	1465/42038	-1.7	-1.5	1.09	TRUE
	SRX21375757	ATAC-Seq	Accessible chromatin	Adult	Ovary	4428	1595/42038	1468/42038	-1.7	-1.5	1.09	TRUE
	SRX8622125	ATAC-Seq	Accessible chromatin	Embryo	Embryos	1995	838/42038	746/42038	-1.7	-1.5	1.12	TRUE
	SRX23739733	ATAC-Seq	Accessible chromatin	Adult	Neurons	1340	480/42038	411/42038	-1.7	-1.4	1.17	TRUE
	SRX9910788	ATAC-Seq	Accessible chromatin	Embryo	2-2.5h embryos	630	148/42038	191/42038	-1.7	-1.4	0.77	FALSE
	SRX19743299	ATAC-Seq	Accessible chromatin	Cell line	S2	4529	2005/42038	1866/42038	-1.6	-1.4	1.07	TRUE
	ERX3978778	ATAC-Seq	Accessible chromatin	Embryo	Stage 5 embryos	2610	1068/42038	966/42038	-1.6	-1.4	1.11	TRUE
	SRX19743294	ATAC-Seq	Accessible chromatin	Cell line	S2	5219	2404/42038	2253/42038	-1.6	-1.4	1.07	TRUE
	SRX6817528	ATAC-Seq	Accessible chromatin	Embryo	3h embryos	1072	282/42038	339/42038	-1.6	-1.4	0.83	FALSE
	SRX17155371	ATAC-Seq	Accessible chromatin	Embryo	3h embryos	781	186/42038	233/42038	-1.6	-1.4	0.80	FALSE
	SRX19743295	ATAC-Seq	Accessible chromatin	Cell line	S2	5480	2422/42038	2271/42038	-1.6	-1.4	1.07	TRUE
	ERX3978772	ATAC-Seq	Accessible chromatin	Embryo	Stage 11 embryos	3111	1296/42038	1185/42038	-1.6	-1.4	1.09	TRUE
	ERX3978770	ATAC-Seq	Accessible chromatin	Embryo	Stage 5 embryos	1690	706/42038	624/42038	-1.6	-1.4	1.13	TRUE
	SRX19743303	ATAC-Seq	Accessible chromatin	Cell line	S2	5091	2221/42038	2077/42038	-1.6	-1.4	1.07	TRUE
	SRX12622247	ATAC-Seq	Accessible chromatin	Adult	Heart	4134	1503/42038	1384/42038	-1.6	-1.4	1.09	TRUE
	SRX12622250	ATAC-Seq	Accessible chromatin	Adult	Heart	4481	1610/42038	1487/42038	-1.6	-1.4	1.08	TRUE
	SRX5101714	ATAC-Seq	Accessible chromatin	Cell line	S2	3056	1178/42038	1073/42038	-1.6	-1.4	1.10	TRUE
	SRX17155373	ATAC-Seq	Accessible chromatin	Embryo	4h embryos	4184	1799/42038	1670/42038	-1.6	-1.4	1.08	TRUE
	SRX19743269	ATAC-Seq	Accessible chromatin	Cell line	S2	3693	1556/42038	1436/42038	-1.6	-1.4	1.08	TRUE
	SRX4712920	ATAC-Seq	Accessible chromatin	Embryo	14-17h embryos	6912	2409/42038	2261/42038	-1.6	-1.4	1.07	TRUE
	SRX8174040	ATAC-Seq	Accessible chromatin	Cell line	S2	1303	391/42038	331/42038	-1.6	-1.4	1.18	TRUE
	SRX11760556	ATAC-Seq	Accessible chromatin	Embryo	Neuroblast	5978	1886/42038	1755/42038	-1.6	-1.4	1.07	TRUE
	SRX12622251	ATAC-Seq	Accessible chromatin	Adult	Heart	3869	1402/42038	1289/42038	-1.5	-1.4	1.09	TRUE
	SRX12622238	ATAC-Seq	Accessible chromatin	Adult	Heart	3606	1335/42038	1225/42038	-1.5	-1.3	1.09	TRUE
	SRX18393563	ATAC-Seq	Accessible chromatin	Embryo	1-1.5h embryos	3080	1020/42038	924/42038	-1.5	-1.3	1.10	TRUE
	ERX3978739	ATAC-Seq	Accessible chromatin	Embryo	Stage 11 embryos	3269	1322/42038	1213/42038	-1.5	-1.3	1.09	TRUE
	SRX15392579	ATAC-Seq	Accessible chromatin	Embryo	5.5-6h embryos	1586	514/42038	446/42038	-1.5	-1.3	1.15	TRUE
	SRX19743298	ATAC-Seq	Accessible chromatin	Cell line	S2	4236	1881/42038	1752/42038	-1.5	-1.3	1.07	TRUE
	SRX12622242	ATAC-Seq	Accessible chromatin	Adult	Heart	2830	1042/42038	946/42038	-1.5	-1.3	1.10	TRUE
	SRX7806726	ATAC-Seq	Accessible chromatin	Adult	Testis	1336	482/42038	417/42038	-1.5	-1.3	1.16	TRUE
	SRX6817534	ATAC-Seq	Accessible chromatin	Embryo	3h embryos	1094	294/42038	349/42038	-1.5	-1.3	0.84	FALSE
	SRX7806721	ATAC-Seq	Accessible chromatin	Adult	Testis	1692	631/42038	557/42038	-1.5	-1.3	1.13	TRUE
	SRX12622234	ATAC-Seq	Accessible chromatin	Adult	Heart	1531	583/42038	512/42038	-1.5	-1.3	1.14	TRUE
	SRX18393576	ATAC-Seq	Accessible chromatin	Embryo	1.5-2h embryos	1738	376/42038	437/42038	-1.5	-1.3	0.86	FALSE
	SRX17155354	ATAC-Seq	Accessible chromatin	Embryo	3h embryos	809	205/42038	251/42038	-1.5	-1.3	0.82	FALSE
	SRX9786719	ATAC-Seq	Accessible chromatin	Adult	Intestinal stem cells	3153	1077/42038	982/42038	-1.4	-1.3	1.10	TRUE
	SRX4518001	ATAC-Seq	Accessible chromatin	Embryo	Blastoderm	1810	551/42038	483/42038	-1.4	-1.3	1.14	TRUE
	SRX9103803	ATAC-Seq	Accessible chromatin	Adult	Intestinal stem cells	6379	1955/42038	1828/42038	-1.4	-1.3	1.07	TRUE
	SRX9103812	ATAC-Seq	Accessible chromatin	Adult	Intestinal stem cells	3765	1151/42038	1053/42038	-1.4	-1.3	1.09	TRUE
	SRX25388672	ATAC-Seq	Accessible chromatin	Adult	Midgut	7691	2301/42038	2164/42038	-1.4	-1.3	1.06	TRUE
	SRX17608394	ATAC-Seq	Accessible chromatin	Cell line	Kc167	2299	704/42038	628/42038	-1.4	-1.2	1.12	TRUE
	SRX17155358	ATAC-Seq	Accessible chromatin	Embryo	5h embryos	3356	1400/42038	1294/42038	-1.4	-1.2	1.08	TRUE
	SRX25388674	ATAC-Seq	Accessible chromatin	Adult	Midgut	6529	1976/42038	1851/42038	-1.4	-1.2	1.07	TRUE
	SRX19743290	ATAC-Seq	Accessible chromatin	Cell line	S2	1707	682/42038	608/42038	-1.4	-1.2	1.12	TRUE
	SRX19743263	ATAC-Seq	Accessible chromatin	Cell line	S2	2932	1211/42038	1113/42038	-1.4	-1.2	1.09	TRUE
	SRX8491214	ATAC-Seq	Accessible chromatin	Cell line	S2	2932	1211/42038	1113/42038	-1.4	-1.2	1.09	TRUE
	SRX9103804	ATAC-Seq	Accessible chromatin	Adult	Intestinal stem cells	5137	1621/42038	1508/42038	-1.4	-1.2	1.07	TRUE
	SRX19743301	ATAC-Seq	Accessible chromatin	Cell line	S2	4508	1914/42038	1792/42038	-1.4	-1.2	1.07	TRUE
	SRX9343230	ATAC-Seq	Accessible chromatin	Embryo	12-13h embryos	3788	1173/42038	1077/42038	-1.4	-1.2	1.09	TRUE
	SRX12801966	ATAC-Seq	Accessible chromatin	Cell line	S2	1211	417/42038	360/42038	-1.4	-1.2	1.16	TRUE
	SRX3282116	ATAC-Seq	Accessible chromatin	Embryo	2-3h embryos	1363	494/42038	432/42038	-1.4	-1.2	1.14	TRUE
	SRX17155360	ATAC-Seq	Accessible chromatin	Embryo	5h embryos	4322	1861/42038	1742/42038	-1.4	-1.2	1.07	TRUE
	SRX19743266	ATAC-Seq	Accessible chromatin	Cell line	S2	2504	1005/42038	917/42038	-1.4	-1.2	1.10	TRUE
	SRX7806731	ATAC-Seq	Accessible chromatin	Adult	Testis	432	85/42038	114/42038	-1.3	-1.2	0.75	FALSE
	SRX19549257	ATAC-Seq	Accessible chromatin	Adult	Adult body	185	28/42038	46/42038	-1.3	-1.1	0.61	FALSE
	SRX13305290	ATAC-Seq	Accessible chromatin	Embryo	0-20h embryos	1144	419/42038	363/42038	-1.3	-1.1	1.15	TRUE
	SRX7277055	ATAC-Seq	Accessible chromatin	Embryo	Embryos	523	80/42038	108/42038	-1.3	-1.1	0.74	FALSE
	SRX10367658	ATAC-Seq	Accessible chromatin	Cell line	Kc167	7078	1975/42038	1855/42038	-1.3	-1.1	1.06	TRUE
	SRX14868945	ATAC-Seq	Accessible chromatin	Embryo	14-17h embryos	5216	1811/42038	1696/42038	-1.3	-1.1	1.07	TRUE
	SRX7277031	ATAC-Seq	Accessible chromatin	Embryo	Embryos	2244	759/42038	684/42038	-1.3	-1.1	1.11	TRUE
	SRX18393582	ATAC-Seq	Accessible chromatin	Embryo	2.5-3h embryos	2669	848/42038	769/42038	-1.3	-1.1	1.10	TRUE
	SRX7806733	ATAC-Seq	Accessible chromatin	Adult	Testis	415	76/42038	103/42038	-1.3	-1.1	0.74	FALSE
	SRX9103802	ATAC-Seq	Accessible chromatin	Adult	Intestinal stem cells	3633	1121/42038	1031/42038	-1.3	-1.1	1.09	TRUE
	SRX23739734	ATAC-Seq	Accessible chromatin	Adult	Neurons	1749	568/42038	504/42038	-1.3	-1.1	1.13	TRUE
	SRX9910784	ATAC-Seq	Accessible chromatin	Embryo	2-2.5h embryos	964	251/42038	297/42038	-1.3	-1.1	0.85	FALSE
	SRX7806718	ATAC-Seq	Accessible chromatin	Adult	Testis	1561	557/42038	494/42038	-1.3	-1.1	1.13	TRUE
	SRX5736455	ATAC-Seq	Accessible chromatin	Embryo	Blastoderm	288	39/42038	59/42038	-1.3	-1.1	0.66	FALSE
	SRX7806720	ATAC-Seq	Accessible chromatin	Adult	Testis	1358	491/42038	432/42038	-1.3	-1.1	1.14	TRUE
	SRX6430356	ATAC-Seq	Accessible chromatin	Adult	Midgut	1036	315/42038	268/42038	-1.3	-1.1	1.18	TRUE
	SRX8622121	ATAC-Seq	Accessible chromatin	Embryo	Embryos	449	187/42038	151/42038	-1.2	-1.1	1.24	TRUE
	SRX3282115	ATAC-Seq	Accessible chromatin	Embryo	2-3h embryos	3527	1169/42038	1079/42038	-1.2	-1.1	1.08	TRUE
	SRX9103805	ATAC-Seq	Accessible chromatin	Adult	Intestinal stem cells	5500	1701/42038	1593/42038	-1.2	-1.1	1.07	TRUE
	SRX7806727	ATAC-Seq	Accessible chromatin	Adult	Testis	2004	727/42038	656/42038	-1.2	-1.1	1.11	TRUE
	SRX9103811	ATAC-Seq	Accessible chromatin	Adult	Intestinal stem cells	4486	1378/42038	1281/42038	-1.2	-1.1	1.08	TRUE
	SRX14868925	ATAC-Seq	Accessible chromatin	Embryo	14-17h embryos	4020	1211/42038	1120/42038	-1.2	-1.1	1.08	TRUE
	SRX4712925	ATAC-Seq	Accessible chromatin	Embryo	14-17h embryos	4020	1211/42038	1120/42038	-1.2	-1.1	1.08	TRUE
	ERX3978731	ATAC-Seq	Accessible chromatin	Embryo	Stage 5 embryos	1568	617/42038	552/42038	-1.2	-1.1	1.12	TRUE
	SRX7351029	ATAC-Seq	Accessible chromatin	Cell line	S2	925	187/42038	226/42038	-1.2	-1.1	0.83	FALSE
	SRX15392568	ATAC-Seq	Accessible chromatin	Embryo	3.5-4h embryos	475	84/42038	111/42038	-1.2	-1.0	0.76	FALSE
	SRX12622241	ATAC-Seq	Accessible chromatin	Adult	Heart	4818	1690/42038	1585/42038	-1.2	-1.0	1.07	TRUE
	SRX6430351	ATAC-Seq	Accessible chromatin	Adult	Midgut	1457	444/42038	390/42038	-1.2	-1.0	1.14	TRUE
	ERX3978767	ATAC-Seq	Accessible chromatin	Embryo	Stage 5 embryos	2944	1197/42038	1109/42038	-1.2	-1.0	1.08	TRUE
	SRX12622246	ATAC-Seq	Accessible chromatin	Adult	Heart	5177	1862/42038	1753/42038	-1.2	-1.0	1.06	TRUE
	SRX4664620	ATAC-Seq	Accessible chromatin	Cell line	Kc167	2055	573/42038	512/42038	-1.2	-1.0	1.12	TRUE
	SRX5736452	ATAC-Seq	Accessible chromatin	Embryo	Blastoderm	2070	735/42038	666/42038	-1.2	-1.0	1.10	TRUE
	SRX9103815	ATAC-Seq	Accessible chromatin	Adult	Intestinal stem cells	3961	1269/42038	1179/42038	-1.2	-1.0	1.08	TRUE
	SRX9343231	ATAC-Seq	Accessible chromatin	Embryo	12-13h embryos	6486	1951/42038	1841/42038	-1.2	-1.0	1.06	TRUE
	SRX19743304	ATAC-Seq	Accessible chromatin	Cell line	S2	4233	1918/42038	1809/42038	-1.2	-1.0	1.06	TRUE
	SRX7277057	ATAC-Seq	Accessible chromatin	Embryo	Embryos	743	135/42038	167/42038	-1.1	-1.0	0.81	FALSE
	SRX15392571	ATAC-Seq	Accessible chromatin	Embryo	3.5-4h embryos	2536	842/42038	770/42038	-1.1	-1.0	1.09	TRUE
	ERX3978757	ATAC-Seq	Accessible chromatin	Embryo	Stage 5 embryos	1821	734/42038	667/42038	-1.1	-1.0	1.10	TRUE
	SRX9103800	ATAC-Seq	Accessible chromatin	Adult	Intestinal stem cells	5425	1662/42038	1562/42038	-1.1	-1.0	1.06	TRUE
	SRX7806723	ATAC-Seq	Accessible chromatin	Adult	Testis	3814	1373/42038	1282/42038	-1.1	-1.0	1.07	TRUE
	SRX9103808	ATAC-Seq	Accessible chromatin	Adult	Intestinal stem cells	4344	1320/42038	1231/42038	-1.1	-1.0	1.07	TRUE
	SRX17155366	ATAC-Seq	Accessible chromatin	Embryo	5h embryos	3119	1236/42038	1150/42038	-1.1	-1.0	1.07	TRUE
	SRX4664626	ATAC-Seq	Accessible chromatin	Cell line	Kc167	2178	600/42038	540/42038	-1.1	-1.0	1.11	TRUE
	SRX6817531	ATAC-Seq	Accessible chromatin	Embryo	3h embryos	2306	942/42038	867/42038	-1.1	-1.0	1.09	TRUE
	SRX12027407	ATAC-Seq	Accessible chromatin	Adult	Gut	168	17/42038	30/42038	-1.1	-1.0	0.57	FALSE
	SRX8556257	ATAC-Seq	Accessible chromatin	Embryo	2-4h embryos	1994	826/42038	756/42038	-1.1	-0.9	1.09	TRUE
	SRX25388670	ATAC-Seq	Accessible chromatin	Adult	Midgut	9233	2660/42038	2537/42038	-1.1	-0.9	1.05	TRUE
	SRX18393600	ATAC-Seq	Accessible chromatin	Embryo	1-1.5h embryos	911	185/42038	221/42038	-1.1	-0.9	0.84	FALSE
	SRX19743281	ATAC-Seq	Accessible chromatin	Cell line	S2	1835	744/42038	678/42038	-1.1	-0.9	1.10	TRUE
	SRX7277014	ATAC-Seq	Accessible chromatin	Embryo	Embryos	836	176/42038	211/42038	-1.1	-0.9	0.83	FALSE
	SRX19549268	ATAC-Seq	Accessible chromatin	Adult	Neurons	682	276/42038	236/42038	-1.1	-0.9	1.17	TRUE
	SRX17029217	ATAC-Seq	Accessible chromatin	Cell line	S2	1293	366/42038	415/42038	-1.1	-0.9	0.88	FALSE
	SRX13305253	ATAC-Seq	Accessible chromatin	Embryo	0-20h embryos	1388	493/42038	440/42038	-1.1	-0.9	1.12	TRUE
	SRX18393565	ATAC-Seq	Accessible chromatin	Embryo	1.5-2h embryos	1839	423/42038	475/42038	-1.1	-0.9	0.89	FALSE
	SRX7277035	ATAC-Seq	Accessible chromatin	Embryo	Embryos	1591	533/42038	478/42038	-1.1	-0.9	1.12	TRUE
	SRX6430359	ATAC-Seq	Accessible chromatin	Adult	Midgut	817	257/42038	219/42038	-1.1	-0.9	1.17	TRUE
	SRX7277027	ATAC-Seq	Accessible chromatin	Embryo	Embryos	1634	540/42038	485/42038	-1.0	-0.9	1.11	TRUE
	SRX18393564	ATAC-Seq	Accessible chromatin	Embryo	1-1.5h embryos	2866	905/42038	834/42038	-1.0	-0.9	1.09	TRUE
	SRX8174043	ATAC-Seq	Accessible chromatin	Cell line	S2	508	88/42038	113/42038	-1.0	-0.9	0.78	FALSE
	SRX19549267	ATAC-Seq	Accessible chromatin	Adult	Neurons	880	348/42038	304/42038	-1.0	-0.9	1.14	TRUE
	SRX7806737	ATAC-Seq	Accessible chromatin	Adult	Testis	1797	629/42038	570/42038	-1.0	-0.9	1.10	TRUE
	SRX9263547	ATAC-Seq	Accessible chromatin	Cell line	S2R+	3664	1504/42038	1414/42038	-1.0	-0.9	1.06	TRUE
	SRX19549271	ATAC-Seq	Accessible chromatin	Adult	Neurons	927	370/42038	325/42038	-1.0	-0.9	1.14	TRUE
	SRX19743264	ATAC-Seq	Accessible chromatin	Cell line	S2	1964	754/42038	690/42038	-1.0	-0.9	1.09	TRUE
	SRX15392577	ATAC-Seq	Accessible chromatin	Embryo	4.5-5h embryos	1779	582/42038	526/42038	-1.0	-0.9	1.11	TRUE
	SRX20741514	ATAC-Seq	Accessible chromatin	Adult	Enteroendocrine cells	2578	1112/42038	1035/42038	-1.0	-0.9	1.07	TRUE
	SRX10367656	ATAC-Seq	Accessible chromatin	Cell line	Kc167	8675	2409/42038	2298/42038	-1.0	-0.9	1.05	TRUE
	SRX7572779	ATAC-Seq	Accessible chromatin	Embryo	3h embryos	2253	905/42038	836/42038	-1.0	-0.9	1.08	TRUE
	SRX4664637	ATAC-Seq	Accessible chromatin	Cell line	S2	1746	322/42038	366/42038	-1.0	-0.9	0.88	FALSE
	SRX6817532	ATAC-Seq	Accessible chromatin	Embryo	3h embryos	2387	993/42038	921/42038	-1.0	-0.9	1.08	TRUE
	SRX10367657	ATAC-Seq	Accessible chromatin	Cell line	Kc167	8813	2443/42038	2332/42038	-1.0	-0.9	1.05	TRUE
	SRX6430350	ATAC-Seq	Accessible chromatin	Adult	Midgut	1481	459/42038	410/42038	-1.0	-0.9	1.12	TRUE
	SRX17155370	ATAC-Seq	Accessible chromatin	Embryo	3h embryos	1094	309/42038	351/42038	-1.0	-0.8	0.88	FALSE
	SRX9103801	ATAC-Seq	Accessible chromatin	Adult	Intestinal stem cells	3652	1084/42038	1011/42038	-1.0	-0.8	1.07	TRUE
	SRX8174038	ATAC-Seq	Accessible chromatin	Cell line	S2	2712	676/42038	736/42038	-0.9	-0.8	0.92	FALSE
	SRX4664631	ATAC-Seq	Accessible chromatin	Cell line	S2	1872	320/42038	362/42038	-0.9	-0.8	0.88	FALSE
	SRX9910781	ATAC-Seq	Accessible chromatin	Embryo	2-2.5h embryos	662	168/42038	199/42038	-0.9	-0.8	0.84	FALSE
	SRX8622118	ATAC-Seq	Accessible chromatin	Embryo	Embryos	624	254/42038	219/42038	-0.9	-0.8	1.16	TRUE
	SRX14868947	ATAC-Seq	Accessible chromatin	Embryo	14-17h embryos	4104	1437/42038	1355/42038	-0.9	-0.8	1.06	TRUE
	SRX6817537	ATAC-Seq	Accessible chromatin	Embryo	3h embryos	2563	1045/42038	975/42038	-0.9	-0.8	1.07	TRUE
	SRX8556256	ATAC-Seq	Accessible chromatin	Embryo	2-4h embryos	501	120/42038	146/42038	-0.9	-0.8	0.82	FALSE
	SRX7277008	ATAC-Seq	Accessible chromatin	Embryo	Embryos	729	153/42038	182/42038	-0.9	-0.8	0.84	FALSE
	SRX13386240	ATAC-Seq	Accessible chromatin	Adult	Neurons	2698	898/42038	834/42038	-0.9	-0.8	1.08	TRUE
	SRX9263549	ATAC-Seq	Accessible chromatin	Cell line	S2R+	5155	2083/42038	1988/42038	-0.9	-0.8	1.05	TRUE
	SRX15392589	ATAC-Seq	Accessible chromatin	Embryo	6.5-7h embryos	3058	983/42038	917/42038	-0.9	-0.8	1.07	TRUE
	SRX7277013	ATAC-Seq	Accessible chromatin	Embryo	Embryos	761	160/42038	189/42038	-0.9	-0.7	0.85	FALSE
	SRX9103807	ATAC-Seq	Accessible chromatin	Adult	Intestinal stem cells	3782	1185/42038	1113/42038	-0.9	-0.7	1.06	TRUE
	SRX14868924	ATAC-Seq	Accessible chromatin	Embryo	14-17h embryos	3992	1155/42038	1084/42038	-0.9	-0.7	1.07	TRUE
	SRX4712924	ATAC-Seq	Accessible chromatin	Embryo	14-17h embryos	3992	1155/42038	1084/42038	-0.9	-0.7	1.07	TRUE
	SRX9103809	ATAC-Seq	Accessible chromatin	Adult	Intestinal stem cells	3783	1157/42038	1086/42038	-0.9	-0.7	1.07	TRUE
	SRX12801964	ATAC-Seq	Accessible chromatin	Cell line	S2	1847	591/42038	540/42038	-0.9	-0.7	1.09	TRUE
	SRX7277025	ATAC-Seq	Accessible chromatin	Embryo	Embryos	1695	549/42038	500/42038	-0.9	-0.7	1.10	TRUE
	SRX7351030	ATAC-Seq	Accessible chromatin	Cell line	S2	1485	343/42038	384/42038	-0.9	-0.7	0.89	FALSE
	SRX17155376	ATAC-Seq	Accessible chromatin	Embryo	5h embryos	3410	1420/42038	1342/42038	-0.9	-0.7	1.06	TRUE
	SRX24149583	ATAC-Seq	Accessible chromatin	Adult	Eye	1892	529/42038	481/42038	-0.9	-0.7	1.10	TRUE
	SRX19743270	ATAC-Seq	Accessible chromatin	Cell line	S2	5094	2036/42038	1944/42038	-0.9	-0.7	1.05	TRUE
	SRX4664623	ATAC-Seq	Accessible chromatin	Cell line	Kc167	2062	370/42038	412/42038	-0.9	-0.7	0.90	FALSE
	SRX7277024	ATAC-Seq	Accessible chromatin	Embryo	Embryos	1734	566/42038	517/42038	-0.8	-0.7	1.09	TRUE
	SRX9910782	ATAC-Seq	Accessible chromatin	Embryo	2-2.5h embryos	725	195/42038	226/42038	-0.8	-0.7	0.86	FALSE
	SRX19743273	ATAC-Seq	Accessible chromatin	Cell line	S2	2079	637/42038	691/42038	-0.8	-0.7	0.92	FALSE
	SRX19549256	ATAC-Seq	Accessible chromatin	Adult	Adult body	219	45/42038	61/42038	-0.8	-0.7	0.74	FALSE
	SRX19743275	ATAC-Seq	Accessible chromatin	Cell line	S2	1705	650/42038	598/42038	-0.8	-0.7	1.09	TRUE
	SRX3032290	ATAC-Seq	Accessible chromatin	Larvae	Eye-antennal disc	692	215/42038	185/42038	-0.8	-0.7	1.16	TRUE
	SRX18393575	ATAC-Seq	Accessible chromatin	Embryo	1-1.5h embryos	2234	706/42038	652/42038	-0.8	-0.7	1.08	TRUE
	SRX17155365	ATAC-Seq	Accessible chromatin	Embryo	4h embryos	3113	1203/42038	1133/42038	-0.8	-0.7	1.06	TRUE
	SRX6430370	ATAC-Seq	Accessible chromatin	Adult	Midgut	310	53/42038	70/42038	-0.8	-0.7	0.76	FALSE
	SRX7277048	ATAC-Seq	Accessible chromatin	Embryo	Embryos	744	141/42038	167/42038	-0.8	-0.7	0.84	FALSE
	SRX18393596	ATAC-Seq	Accessible chromatin	Embryo	2-2.5h embryos	2674	863/42038	805/42038	-0.8	-0.7	1.07	TRUE
	SRX4517991	ATAC-Seq	Accessible chromatin	Embryo	Blastoderm	576	171/42038	145/42038	-0.8	-0.7	1.18	TRUE
	SRX17473034	ATAC-Seq	Accessible chromatin	Larvae	Fat Body	1609	692/42038	640/42038	-0.8	-0.7	1.08	TRUE
	SRX9103830	ATAC-Seq	Accessible chromatin	Adult	Intestinal stem cells	7278	2149/42038	2059/42038	-0.8	-0.7	1.04	TRUE
	SRX6404818	ATAC-Seq	Accessible chromatin	Cell line	S2	12602	3510/42038	3397/42038	-0.8	-0.7	1.03	TRUE
	SRX17029220	ATAC-Seq	Accessible chromatin	Cell line	S2	1903	591/42038	641/42038	-0.8	-0.7	0.92	FALSE
	SRX7277028	ATAC-Seq	Accessible chromatin	Embryo	Embryos	1742	567/42038	520/42038	-0.8	-0.7	1.09	TRUE
	SRX8174042	ATAC-Seq	Accessible chromatin	Cell line	S2	670	125/42038	149/42038	-0.8	-0.7	0.84	FALSE
	SRX12027408	ATAC-Seq	Accessible chromatin	Adult	Gut	189	31/42038	44/42038	-0.8	-0.7	0.70	FALSE
	SRX17155372	ATAC-Seq	Accessible chromatin	Embryo	4h embryos	2974	1198/42038	1131/42038	-0.8	-0.7	1.06	TRUE
	SRX7277022	ATAC-Seq	Accessible chromatin	Embryo	Embryos	1433	470/42038	428/42038	-0.8	-0.7	1.10	TRUE
	SRX4664638	ATAC-Seq	Accessible chromatin	Cell line	S2	4286	1233/42038	1166/42038	-0.8	-0.7	1.06	TRUE
	SRX19743262	ATAC-Seq	Accessible chromatin	Cell line	S2	3091	1236/42038	1169/42038	-0.8	-0.7	1.06	TRUE
	SRX8491213	ATAC-Seq	Accessible chromatin	Cell line	S2	3091	1236/42038	1169/42038	-0.8	-0.7	1.06	TRUE
	SRX14868920	ATAC-Seq	Accessible chromatin	Embryo	14-17h embryos	1874	441/42038	483/42038	-0.8	-0.6	0.91	FALSE
	SRX4712928	ATAC-Seq	Accessible chromatin	Embryo	Gut	1874	441/42038	483/42038	-0.8	-0.6	0.91	FALSE
	SRX25388676	ATAC-Seq	Accessible chromatin	Adult	Midgut	2343	729/42038	678/42038	-0.7	-0.6	1.08	TRUE
	SRX7277016	ATAC-Seq	Accessible chromatin	Embryo	Embryos	530	175/42038	150/42038	-0.7	-0.6	1.17	TRUE
	SRX6430373	ATAC-Seq	Accessible chromatin	Adult	Midgut	1175	386/42038	349/42038	-0.7	-0.6	1.11	TRUE
	SRX17155353	ATAC-Seq	Accessible chromatin	Embryo	3h embryos	1154	331/42038	367/42038	-0.7	-0.6	0.90	FALSE
	SRX7277029	ATAC-Seq	Accessible chromatin	Embryo	Embryos	2158	704/42038	655/42038	-0.7	-0.6	1.07	TRUE
	SRX9103813	ATAC-Seq	Accessible chromatin	Adult	Intestinal stem cells	4499	1383/42038	1315/42038	-0.7	-0.6	1.05	TRUE
	SRX7806736	ATAC-Seq	Accessible chromatin	Adult	Testis	386	76/42038	94/42038	-0.7	-0.6	0.81	FALSE
	SRX7277037	ATAC-Seq	Accessible chromatin	Embryo	Embryos	1970	657/42038	610/42038	-0.7	-0.6	1.08	TRUE
	SRX6430357	ATAC-Seq	Accessible chromatin	Adult	Midgut	1127	324/42038	291/42038	-0.7	-0.6	1.11	TRUE
	SRX19549270	ATAC-Seq	Accessible chromatin	Adult	Neurons	1197	459/42038	420/42038	-0.7	-0.6	1.09	TRUE
	SRX17155375	ATAC-Seq	Accessible chromatin	Embryo	5h embryos	4065	1701/42038	1628/42038	-0.7	-0.6	1.04	TRUE
	SRX17155367	ATAC-Seq	Accessible chromatin	Embryo	5h embryos	3781	1478/42038	1410/42038	-0.7	-0.6	1.05	TRUE
	SRX23739736	ATAC-Seq	Accessible chromatin	Adult	Glial cells	2562	794/42038	744/42038	-0.7	-0.6	1.07	TRUE
	SRX5736453	ATAC-Seq	Accessible chromatin	Embryo	Blastoderm	1839	491/42038	532/42038	-0.7	-0.6	0.92	FALSE
	SRX6430374	ATAC-Seq	Accessible chromatin	Adult	Midgut	470	139/42038	118/42038	-0.7	-0.6	1.18	TRUE
	SRX19549258	ATAC-Seq	Accessible chromatin	Adult	Adult body	206	40/42038	53/42038	-0.7	-0.6	0.75	FALSE
	SRX4664628	ATAC-Seq	Accessible chromatin	Cell line	S2	2226	427/42038	465/42038	-0.7	-0.6	0.92	FALSE
	SRX5101711	ATAC-Seq	Accessible chromatin	Cell line	S2	990	374/42038	340/42038	-0.7	-0.6	1.10	TRUE
	SRX9263543	ATAC-Seq	Accessible chromatin	Cell line	S2R+	3955	1513/42038	1446/42038	-0.7	-0.6	1.05	TRUE
	SRX7277033	ATAC-Seq	Accessible chromatin	Embryo	Embryos	1995	668/42038	623/42038	-0.7	-0.6	1.07	TRUE
	SRX5101713	ATAC-Seq	Accessible chromatin	Cell line	S2	588	163/42038	187/42038	-0.7	-0.6	0.87	FALSE
	SRX21237841	ATAC-Seq	Accessible chromatin	Cell line	Kc	2308	598/42038	556/42038	-0.6	-0.5	1.08	TRUE
	SRX3282114	ATAC-Seq	Accessible chromatin	Embryo	2-3h embryos	2947	975/42038	922/42038	-0.6	-0.5	1.06	TRUE
	SRX6430376	ATAC-Seq	Accessible chromatin	Adult	Midgut	964	269/42038	241/42038	-0.6	-0.5	1.12	TRUE
	SRX17473045	ATAC-Seq	Accessible chromatin	Larvae	Fat Body	3807	1639/42038	1572/42038	-0.6	-0.5	1.04	TRUE
	SRX14868926	ATAC-Seq	Accessible chromatin	Embryo	14-17h embryos	2122	602/42038	561/42038	-0.6	-0.5	1.07	TRUE
	SRX4712926	ATAC-Seq	Accessible chromatin	Embryo	14-17h embryos	2122	602/42038	561/42038	-0.6	-0.5	1.07	TRUE
	SRX17155368	ATAC-Seq	Accessible chromatin	Embryo	5h embryos	3746	1520/42038	1456/42038	-0.6	-0.5	1.04	TRUE
	SRX9518312	ATAC-Seq	Accessible chromatin	Embryo	Embryos	1605	412/42038	447/42038	-0.6	-0.5	0.92	FALSE
	SRX7277039	ATAC-Seq	Accessible chromatin	Embryo	Embryos	1733	558/42038	519/42038	-0.6	-0.5	1.08	TRUE
	SRX9103806	ATAC-Seq	Accessible chromatin	Adult	Intestinal stem cells	4819	1453/42038	1391/42038	-0.6	-0.5	1.04	TRUE
	SRX9103833	ATAC-Seq	Accessible chromatin	Adult	Intestinal stem cells	3607	1056/42038	1003/42038	-0.6	-0.5	1.05	TRUE
	SRX11760554	ATAC-Seq	Accessible chromatin	Embryo	Neuroblast	4719	1436/42038	1375/42038	-0.6	-0.5	1.04	TRUE
	SRX17473046	ATAC-Seq	Accessible chromatin	Larvae	Fat Body	2845	1184/42038	1129/42038	-0.6	-0.5	1.05	TRUE
	SRX8174039	ATAC-Seq	Accessible chromatin	Cell line	S2	642	130/42038	150/42038	-0.6	-0.5	0.87	FALSE
	SRX12801965	ATAC-Seq	Accessible chromatin	Cell line	S2	1296	417/42038	384/42038	-0.6	-0.5	1.09	TRUE
	SRX4664633	ATAC-Seq	Accessible chromatin	Cell line	S2	2989	788/42038	743/42038	-0.6	-0.5	1.06	TRUE
	SRX7277056	ATAC-Seq	Accessible chromatin	Embryo	Embryos	873	180/42038	203/42038	-0.6	-0.5	0.89	FALSE
	SRX17155377	ATAC-Seq	Accessible chromatin	Embryo	5h embryos	3080	1219/42038	1164/42038	-0.6	-0.5	1.05	TRUE
	SRX17473044	ATAC-Seq	Accessible chromatin	Larvae	Fat Body	3228	1374/42038	1316/42038	-0.6	-0.5	1.04	TRUE
	SRX4664630	ATAC-Seq	Accessible chromatin	Cell line	S2	2310	456/42038	491/42038	-0.6	-0.5	0.93	FALSE
	SRX19758134	ATAC-Seq	Accessible chromatin	Cell line	S2	2491	574/42038	613/42038	-0.6	-0.5	0.94	FALSE
	SRX12801967	ATAC-Seq	Accessible chromatin	Cell line	S2	528	174/42038	153/42038	-0.6	-0.5	1.14	TRUE
	SRX18393601	ATAC-Seq	Accessible chromatin	Embryo	1-1.5h embryos	2188	624/42038	585/42038	-0.6	-0.5	1.07	TRUE
	SRX3282112	ATAC-Seq	Accessible chromatin	Embryo	2-3h embryos	1443	365/42038	396/42038	-0.6	-0.5	0.92	FALSE
	SRX7572777	ATAC-Seq	Accessible chromatin	Embryo	3h embryos	2010	777/42038	734/42038	-0.6	-0.5	1.06	TRUE
	SRX18393595	ATAC-Seq	Accessible chromatin	Embryo	2-2.5h embryos	2656	854/42038	809/42038	-0.6	-0.5	1.06	TRUE
	SRX19323547	ATAC-Seq	Accessible chromatin	Adult	Intestines	4919	1467/42038	1409/42038	-0.6	-0.5	1.04	TRUE
	SRX6430353	ATAC-Seq	Accessible chromatin	Adult	Midgut	1077	313/42038	286/42038	-0.5	-0.5	1.09	TRUE
	SRX14702445	ATAC-Seq	Accessible chromatin	Cell line	S2	2293	738/42038	780/42038	-0.5	-0.5	0.95	FALSE
	SRX19323549	ATAC-Seq	Accessible chromatin	Adult	Intestines	3831	1028/42038	980/42038	-0.5	-0.5	1.05	TRUE
	SRX6430379	ATAC-Seq	Accessible chromatin	Adult	Midgut	1437	420/42038	389/42038	-0.5	-0.5	1.08	TRUE
	SRX7806730	ATAC-Seq	Accessible chromatin	Adult	Testis	522	122/42038	140/42038	-0.5	-0.4	0.87	FALSE
	SRX18393572	ATAC-Seq	Accessible chromatin	Embryo	2.5-3h embryos	2361	725/42038	685/42038	-0.5	-0.4	1.06	TRUE
	SRX15392569	ATAC-Seq	Accessible chromatin	Embryo	3.5-4h embryos	1597	554/42038	519/42038	-0.5	-0.4	1.07	TRUE
	SRX7277026	ATAC-Seq	Accessible chromatin	Embryo	Embryos	1947	625/42038	588/42038	-0.5	-0.4	1.06	TRUE
	SRX4664617	ATAC-Seq	Accessible chromatin	Cell line	Kc167	2183	528/42038	494/42038	-0.5	-0.4	1.07	TRUE
	SRX23739728	ATAC-Seq	Accessible chromatin	Adult	Glial cells	1112	362/42038	334/42038	-0.5	-0.4	1.08	TRUE
	SRX6817539	ATAC-Seq	Accessible chromatin	Embryo	3h embryos	1967	781/42038	741/42038	-0.5	-0.4	1.05	TRUE
	SRX17473037	ATAC-Seq	Accessible chromatin	Larvae	Fat Body	5499	2388/42038	2320/42038	-0.5	-0.4	1.03	TRUE
	SRX17473040	ATAC-Seq	Accessible chromatin	Larvae	Fat Body	4368	1922/42038	1861/42038	-0.5	-0.4	1.03	TRUE
	SRX17473049	ATAC-Seq	Accessible chromatin	Larvae	Fat Body	3808	1636/42038	1580/42038	-0.5	-0.4	1.04	TRUE
	SRX19743277	ATAC-Seq	Accessible chromatin	Cell line	S2	1260	483/42038	452/42038	-0.5	-0.4	1.07	TRUE
	SRX7806722	ATAC-Seq	Accessible chromatin	Adult	Testis	868	286/42038	262/42038	-0.5	-0.4	1.09	TRUE
	SRX7806732	ATAC-Seq	Accessible chromatin	Adult	Testis	420	94/42038	109/42038	-0.5	-0.4	0.86	FALSE
	SRX6430368	ATAC-Seq	Accessible chromatin	Adult	Midgut	997	317/42038	292/42038	-0.5	-0.4	1.09	TRUE
	SRX17473036	ATAC-Seq	Accessible chromatin	Larvae	Fat Body	5568	2494/42038	2427/42038	-0.5	-0.4	1.03	TRUE
	SRX7277017	ATAC-Seq	Accessible chromatin	Embryo	Embryos	933	296/42038	272/42038	-0.5	-0.4	1.09	TRUE
	SRX12027412	ATAC-Seq	Accessible chromatin	Adult	Gut	150	30/42038	39/42038	-0.5	-0.4	0.77	FALSE
	SRX7277023	ATAC-Seq	Accessible chromatin	Embryo	Embryos	1026	329/42038	304/42038	-0.5	-0.4	1.08	TRUE
	SRX6817543	ATAC-Seq	Accessible chromatin	Embryo	3h embryos	1386	488/42038	458/42038	-0.5	-0.4	1.07	TRUE
	SRX19743291	ATAC-Seq	Accessible chromatin	Cell line	S2	1174	430/42038	402/42038	-0.5	-0.4	1.07	TRUE
	SRX6817533	ATAC-Seq	Accessible chromatin	Embryo	3h embryos	810	315/42038	291/42038	-0.5	-0.4	1.08	TRUE
	SRX9910792	ATAC-Seq	Accessible chromatin	Embryo	2-2.5h embryos	1256	410/42038	438/42038	-0.5	-0.4	0.94	FALSE
	SRX9263548	ATAC-Seq	Accessible chromatin	Cell line	S2R+	2677	999/42038	958/42038	-0.4	-0.4	1.04	TRUE
	SRX6817544	ATAC-Seq	Accessible chromatin	Embryo	11-12h embryos	2419	678/42038	644/42038	-0.4	-0.4	1.05	TRUE
	SRX9518314	ATAC-Seq	Accessible chromatin	Embryo	Embryos	1208	308/42038	332/42038	-0.4	-0.4	0.93	FALSE
	SRX8556259	ATAC-Seq	Accessible chromatin	Embryo	2-4h embryos	2263	860/42038	822/42038	-0.4	-0.4	1.05	TRUE
	SRX18393583	ATAC-Seq	Accessible chromatin	Embryo	2.5-3h embryos	1994	707/42038	673/42038	-0.4	-0.4	1.05	TRUE
	SRX7806724	ATAC-Seq	Accessible chromatin	Adult	Testis	1713	585/42038	554/42038	-0.4	-0.4	1.06	TRUE
	SRX6817547	ATAC-Seq	Accessible chromatin	Embryo	3h embryos	2606	945/42038	907/42038	-0.4	-0.3	1.04	TRUE
	SRX6430375	ATAC-Seq	Accessible chromatin	Adult	Midgut	361	61/42038	72/42038	-0.4	-0.3	0.85	FALSE
	SRX5101717	ATAC-Seq	Accessible chromatin	Cell line	S2	634	184/42038	202/42038	-0.4	-0.3	0.91	FALSE
	SRX8556255	ATAC-Seq	Accessible chromatin	Embryo	2-4h embryos	1594	591/42038	561/42038	-0.4	-0.3	1.05	TRUE
	SRX12801968	ATAC-Seq	Accessible chromatin	Cell line	S2	76	28/42038	21/42038	-0.4	-0.3	1.33	TRUE
	SRX7806729	ATAC-Seq	Accessible chromatin	Adult	Testis	292	63/42038	74/42038	-0.4	-0.3	0.85	FALSE
	SRX6817546	ATAC-Seq	Accessible chromatin	Embryo	3h embryos	2717	993/42038	955/42038	-0.4	-0.3	1.04	TRUE
	SRX17473035	ATAC-Seq	Accessible chromatin	Larvae	Fat Body	272	113/42038	100/42038	-0.4	-0.3	1.13	TRUE
	SRX8174034	ATAC-Seq	Accessible chromatin	Cell line	S2	3835	1068/42038	1030/42038	-0.4	-0.3	1.04	TRUE
	SRX19743265	ATAC-Seq	Accessible chromatin	Cell line	S2	1455	528/42038	501/42038	-0.4	-0.3	1.05	TRUE
	SRX9786721	ATAC-Seq	Accessible chromatin	Adult	Intestinal stem cells	870	188/42038	205/42038	-0.4	-0.3	0.92	FALSE
	SRX17155357	ATAC-Seq	Accessible chromatin	Embryo	4h embryos	2396	927/42038	892/42038	-0.4	-0.3	1.04	TRUE
	SRX7277010	ATAC-Seq	Accessible chromatin	Embryo	Embryos	543	124/42038	138/42038	-0.4	-0.3	0.90	FALSE
	SRX4664624	ATAC-Seq	Accessible chromatin	Cell line	Kc167	2063	475/42038	450/42038	-0.4	-0.3	1.06	TRUE
	SRX23739729	ATAC-Seq	Accessible chromatin	Adult	Glial cells	1042	334/42038	313/42038	-0.4	-0.3	1.07	TRUE
	SRX17155363	ATAC-Seq	Accessible chromatin	Embryo	4h embryos	3157	1172/42038	1134/42038	-0.4	-0.3	1.03	TRUE
	SRX17473039	ATAC-Seq	Accessible chromatin	Larvae	Fat Body	3971	1710/42038	1665/42038	-0.4	-0.3	1.03	TRUE
	SRX4664636	ATAC-Seq	Accessible chromatin	Cell line	S2	2895	737/42038	707/42038	-0.4	-0.3	1.04	TRUE
	SRX17155374	ATAC-Seq	Accessible chromatin	Embryo	4h embryos	3001	1146/42038	1109/42038	-0.4	-0.3	1.03	TRUE
	SRX5101715	ATAC-Seq	Accessible chromatin	Cell line	S2	1173	427/42038	404/42038	-0.4	-0.3	1.06	TRUE
	SRX9263545	ATAC-Seq	Accessible chromatin	Cell line	S2R+	2403	874/42038	842/42038	-0.3	-0.3	1.04	TRUE
	SRX5101712	ATAC-Seq	Accessible chromatin	Cell line	S2	628	193/42038	209/42038	-0.3	-0.3	0.92	FALSE
	SRX17155364	ATAC-Seq	Accessible chromatin	Embryo	4h embryos	2615	951/42038	918/42038	-0.3	-0.3	1.04	TRUE
	SRX17473038	ATAC-Seq	Accessible chromatin	Larvae	Fat Body	4494	1921/42038	1876/42038	-0.3	-0.3	1.02	TRUE
	SRX18393594	ATAC-Seq	Accessible chromatin	Embryo	2-2.5h embryos	2574	764/42038	735/42038	-0.3	-0.3	1.04	TRUE
	SRX19549266	ATAC-Seq	Accessible chromatin	Adult	Neurons	858	317/42038	298/42038	-0.3	-0.3	1.06	TRUE
	SRX11760561	ATAC-Seq	Accessible chromatin	Embryo	Neuroblast	3983	1162/42038	1127/42038	-0.3	-0.3	1.03	TRUE
	SRX19743274	ATAC-Seq	Accessible chromatin	Cell line	S2	1508	550/42038	526/42038	-0.3	-0.3	1.05	TRUE
	SRX9217374	ATAC-Seq	Accessible chromatin	Larvae	Eye-antennal disc	148	40/42038	33/42038	-0.3	-0.3	1.21	TRUE
	SRX18393591	ATAC-Seq	Accessible chromatin	Embryo	1.5-2h embryos	2198	659/42038	633/42038	-0.3	-0.3	1.04	TRUE
	SRX17155359	ATAC-Seq	Accessible chromatin	Embryo	5h embryos	2554	957/42038	926/42038	-0.3	-0.3	1.03	TRUE
	SRX18393569	ATAC-Seq	Accessible chromatin	Embryo	2-2.5h embryos	3568	1101/42038	1068/42038	-0.3	-0.3	1.03	TRUE
	SRX17029218	ATAC-Seq	Accessible chromatin	Cell line	S2	1909	608/42038	633/42038	-0.3	-0.2	0.96	FALSE
	SRX9910783	ATAC-Seq	Accessible chromatin	Embryo	2-2.5h embryos	1212	383/42038	403/42038	-0.3	-0.2	0.95	FALSE
	SRX4664625	ATAC-Seq	Accessible chromatin	Cell line	Kc167	2159	494/42038	472/42038	-0.3	-0.2	1.05	TRUE
	SRX6430369	ATAC-Seq	Accessible chromatin	Adult	Midgut	659	192/42038	178/42038	-0.3	-0.2	1.08	TRUE
	SRX12027409	ATAC-Seq	Accessible chromatin	Adult	Gut	153	36/42038	43/42038	-0.3	-0.2	0.84	FALSE
	SRX13305310	ATAC-Seq	Accessible chromatin	Embryo	0-20h embryos	95	16/42038	21/42038	-0.3	-0.2	0.76	FALSE
	SRX13305312	ATAC-Seq	Accessible chromatin	Embryo	0-20h embryos	107	17/42038	22/42038	-0.3	-0.2	0.77	FALSE
	SRX13305313	ATAC-Seq	Accessible chromatin	Embryo	0-20h embryos	98	17/42038	22/42038	-0.3	-0.2	0.77	FALSE
	SRX20741517	ATAC-Seq	Accessible chromatin	Adult	Intestines	2020	799/42038	773/42038	-0.3	-0.2	1.03	TRUE
	SRX14868946	ATAC-Seq	Accessible chromatin	Embryo	14-17h embryos	3223	1082/42038	1052/42038	-0.3	-0.2	1.03	TRUE
	SRX4664634	ATAC-Seq	Accessible chromatin	Cell line	S2	2418	574/42038	552/42038	-0.3	-0.2	1.04	TRUE
	SRX19549264	ATAC-Seq	Accessible chromatin	Adult	Neurons	765	261/42038	246/42038	-0.3	-0.2	1.06	TRUE
	SRX14868921	ATAC-Seq	Accessible chromatin	Embryo	14-17h embryos	1866	463/42038	483/42038	-0.3	-0.2	0.96	FALSE
	SRX4664635	ATAC-Seq	Accessible chromatin	Cell line	S2	2915	694/42038	671/42038	-0.3	-0.2	1.03	TRUE
	SRX19743276	ATAC-Seq	Accessible chromatin	Cell line	S2	1271	467/42038	448/42038	-0.3	-0.2	1.04	TRUE
	SRX7806735	ATAC-Seq	Accessible chromatin	Adult	Testis	447	109/42038	119/42038	-0.3	-0.2	0.92	FALSE
	SRX17155369	ATAC-Seq	Accessible chromatin	Embryo	3h embryos	1914	703/42038	680/42038	-0.3	-0.2	1.03	TRUE
	SRX4712929	ATAC-Seq	Accessible chromatin	Embryo	Gut	1866	463/42038	482/42038	-0.3	-0.2	0.96	FALSE
	SRX2661686	ATAC-Seq	Accessible chromatin	Larvae	3rd instar	11285	2889/42038	2846/42038	-0.2	-0.2	1.02	TRUE
	SRX13305275	ATAC-Seq	Accessible chromatin	Embryo	0-20h embryos	80	12/42038	16/42038	-0.2	-0.2	0.75	FALSE
	SRX13305276	ATAC-Seq	Accessible chromatin	Embryo	0-20h embryos	80	12/42038	16/42038	-0.2	-0.2	0.75	FALSE
	SRX5101716	ATAC-Seq	Accessible chromatin	Cell line	S2	1060	375/42038	359/42038	-0.2	-0.2	1.04	TRUE
	SRX7282765	ATAC-Seq	Accessible chromatin	Larvae	Eye-antennal disc	82	13/42038	17/42038	-0.2	-0.2	0.76	FALSE
	SRX11760560	ATAC-Seq	Accessible chromatin	Embryo	Neuroblast	2919	857/42038	834/42038	-0.2	-0.2	1.03	TRUE
	SRX19323550	ATAC-Seq	Accessible chromatin	Adult	Intestines	2511	557/42038	576/42038	-0.2	-0.2	0.97	FALSE
	SRX7277012	ATAC-Seq	Accessible chromatin	Embryo	Embryos	976	301/42038	287/42038	-0.2	-0.2	1.05	TRUE
	SRX17473041	ATAC-Seq	Accessible chromatin	Larvae	Fat Body	3954	1664/42038	1633/42038	-0.2	-0.2	1.02	TRUE
	SRX7277020	ATAC-Seq	Accessible chromatin	Embryo	Embryos	1041	317/42038	303/42038	-0.2	-0.2	1.05	TRUE
	SRX9103828	ATAC-Seq	Accessible chromatin	Adult	Intestinal stem cells	2812	752/42038	731/42038	-0.2	-0.2	1.03	TRUE
	SRX17155362	ATAC-Seq	Accessible chromatin	Embryo	3h embryos	2649	890/42038	913/42038	-0.2	-0.2	0.97	FALSE
	SRX25388669	ATAC-Seq	Accessible chromatin	Adult	Midgut	4845	1292/42038	1265/42038	-0.2	-0.2	1.02	TRUE
	SRX7277032	ATAC-Seq	Accessible chromatin	Embryo	Embryos	1774	547/42038	529/42038	-0.2	-0.2	1.03	TRUE
	SRX8174037	ATAC-Seq	Accessible chromatin	Cell line	S2	1039	276/42038	263/42038	-0.2	-0.2	1.05	TRUE
	SRX18393603	ATAC-Seq	Accessible chromatin	Embryo	1.5-2h embryos	1569	364/42038	379/42038	-0.2	-0.2	0.96	FALSE
	SRX17155352	ATAC-Seq	Accessible chromatin	Embryo	3h embryos	1729	564/42038	582/42038	-0.2	-0.2	0.97	FALSE
	SRX14702446	ATAC-Seq	Accessible chromatin	Cell line	S2	2394	800/42038	821/42038	-0.2	-0.2	0.97	FALSE
	SRX18393570	ATAC-Seq	Accessible chromatin	Embryo	2-2.5h embryos	1893	507/42038	524/42038	-0.2	-0.2	0.97	FALSE
	SRX17473042	ATAC-Seq	Accessible chromatin	Larvae	Fat Body	2937	1232/42038	1207/42038	-0.2	-0.2	1.02	TRUE
	SRX9103810	ATAC-Seq	Accessible chromatin	Adult	Intestinal stem cells	353	73/42038	80/42038	-0.2	-0.2	0.91	FALSE
	SRX20741515	ATAC-Seq	Accessible chromatin	Adult	Enterocyte	1860	649/42038	631/42038	-0.2	-0.2	1.03	TRUE
	SRX18393568	ATAC-Seq	Accessible chromatin	Embryo	2-2.5h embryos	1676	431/42038	446/42038	-0.2	-0.2	0.97	FALSE
	SRX14702447	ATAC-Seq	Accessible chromatin	Cell line	S2	2570	867/42038	887/42038	-0.2	-0.1	0.98	FALSE
	SRX12027410	ATAC-Seq	Accessible chromatin	Adult	Gut	100	21/42038	25/42038	-0.2	-0.1	0.84	FALSE
	SRX4664627	ATAC-Seq	Accessible chromatin	Cell line	S2	1963	455/42038	469/42038	-0.2	-0.1	0.97	FALSE
	SRX17155355	ATAC-Seq	Accessible chromatin	Embryo	4h embryos	1961	715/42038	698/42038	-0.2	-0.1	1.02	TRUE
	SRX7806734	ATAC-Seq	Accessible chromatin	Adult	Testis	683	175/42038	184/42038	-0.2	-0.1	0.95	FALSE
	SRX19323548	ATAC-Seq	Accessible chromatin	Adult	Intestines	3237	796/42038	779/42038	-0.2	-0.1	1.02	TRUE
	SRX2612501	ATAC-Seq	Accessible chromatin	Cell line	S2	1438	315/42038	326/42038	-0.2	-0.1	0.97	FALSE
	SRX13305238	ATAC-Seq	Accessible chromatin	Embryo	0-20h embryos	82	12/42038	15/42038	-0.2	-0.1	0.80	FALSE
	SRX6817545	ATAC-Seq	Accessible chromatin	Embryo	3h embryos	2348	821/42038	805/42038	-0.2	-0.1	1.02	TRUE
	SRX22150278	ATAC-Seq	Accessible chromatin	Cell line	S2	43	16/42038	13/42038	-0.1	-0.1	1.23	TRUE
	SRX13305240	ATAC-Seq	Accessible chromatin	Embryo	0-20h embryos	82	13/42038	16/42038	-0.1	-0.1	0.81	FALSE
	SRX2612505	ATAC-Seq	Accessible chromatin	Cell line	S2	1337	377/42038	366/42038	-0.1	-0.1	1.03	TRUE
	SRX17473047	ATAC-Seq	Accessible chromatin	Larvae	Fat Body	3735	1590/42038	1569/42038	-0.1	-0.1	1.01	TRUE
	SRX22199380	ATAC-Seq	Accessible chromatin	Adult	Brains	1474	386/42038	397/42038	-0.1	-0.1	0.97	FALSE
	SRX7277018	ATAC-Seq	Accessible chromatin	Embryo	Embryos	867	256/42038	247/42038	-0.1	-0.1	1.04	TRUE
	SRX9263546	ATAC-Seq	Accessible chromatin	Cell line	S2R+	2385	848/42038	833/42038	-0.1	-0.1	1.02	TRUE
	SRX6430378	ATAC-Seq	Accessible chromatin	Adult	Midgut	622	159/42038	152/42038	-0.1	-0.1	1.05	TRUE
	SRX6430371	ATAC-Seq	Accessible chromatin	Adult	Midgut	435	106/42038	112/42038	-0.1	-0.1	0.95	FALSE
	SRX7277021	ATAC-Seq	Accessible chromatin	Embryo	Embryos	1080	299/42038	308/42038	-0.1	-0.1	0.97	FALSE
	SRX19549274	ATAC-Seq	Accessible chromatin	Adult	Neurons	826	172/42038	179/42038	-0.1	-0.1	0.96	FALSE
	SRX6430367	ATAC-Seq	Accessible chromatin	Adult	Midgut	663	181/42038	174/42038	-0.1	-0.1	1.04	TRUE
	SRX18393562	ATAC-Seq	Accessible chromatin	Embryo	1-1.5h embryos	1682	417/42038	427/42038	-0.1	-0.1	0.98	FALSE
	SRX17155356	ATAC-Seq	Accessible chromatin	Embryo	4h embryos	2449	900/42038	886/42038	-0.1	-0.1	1.02	TRUE
	SRX6817541	ATAC-Seq	Accessible chromatin	Embryo	3h embryos	1602	523/42038	534/42038	-0.1	-0.1	0.98	FALSE
	SRX19743271	ATAC-Seq	Accessible chromatin	Cell line	S2	2650	937/42038	923/42038	-0.1	-0.1	1.02	TRUE
	SRX22150277	ATAC-Seq	Accessible chromatin	Cell line	S2	292	89/42038	94/42038	-0.1	-0.1	0.95	FALSE
	SRX11760562	ATAC-Seq	Accessible chromatin	Embryo	Neuroblast	4171	1182/42038	1167/42038	-0.1	-0.1	1.01	TRUE
	SRX5736448	ATAC-Seq	Accessible chromatin	Embryo	Blastoderm	2475	722/42038	734/42038	-0.1	-0.1	0.98	FALSE
	SRX7277019	ATAC-Seq	Accessible chromatin	Embryo	Embryos	782	229/42038	222/42038	-0.1	-0.1	1.03	TRUE
	SRX7572778	ATAC-Seq	Accessible chromatin	Embryo	3h embryos	1805	672/42038	661/42038	-0.1	-0.1	1.02	TRUE
	SRX18393593	ATAC-Seq	Accessible chromatin	Embryo	1.5-2h embryos	1969	546/42038	536/42038	-0.1	-0.1	1.02	TRUE
	SRX6817538	ATAC-Seq	Accessible chromatin	Embryo	3h embryos	1849	696/42038	685/42038	-0.1	-0.1	1.02	TRUE
	SRX18158066	ATAC-Seq	Accessible chromatin	Pupae	Flight muscles	24	8/42038	6/42038	-0.1	-0.1	1.33	TRUE
	SRX6817542	ATAC-Seq	Accessible chromatin	Embryo	3h embryos	2213	787/42038	776/42038	-0.1	-0.1	1.01	TRUE
	SRX6430372	ATAC-Seq	Accessible chromatin	Adult	Midgut	517	129/42038	124/42038	-0.1	-0.1	1.04	TRUE
	SRX7806719	ATAC-Seq	Accessible chromatin	Adult	Testis	764	240/42038	234/42038	-0.1	-0.1	1.03	TRUE
	SRX19743272	ATAC-Seq	Accessible chromatin	Cell line	S2	2831	1020/42038	1009/42038	-0.1	-0.1	1.01	TRUE
	SRX17155361	ATAC-Seq	Accessible chromatin	Embryo	3h embryos	1957	647/42038	656/42038	-0.1	-0.1	0.99	FALSE
	SRX14868922	ATAC-Seq	Accessible chromatin	Embryo	14-17h embryos	2148	530/42038	538/42038	-0.1	-0.1	0.99	FALSE
	SRX4712922	ATAC-Seq	Accessible chromatin	Embryo	14-17h embryos	2148	530/42038	538/42038	-0.1	-0.1	0.99	FALSE
	SRX7282531	ATAC-Seq	Accessible chromatin	Larvae	Eye-antennal disc	64	11/42038	13/42038	-0.1	-0.1	0.85	FALSE
	SRX13305274	ATAC-Seq	Accessible chromatin	Embryo	0-20h embryos	75	12/42038	14/42038	-0.1	-0.0	0.86	FALSE
	SRX13305277	ATAC-Seq	Accessible chromatin	Embryo	0-20h embryos	78	13/42038	15/42038	-0.1	-0.0	0.87	FALSE
	SRX12027411	ATAC-Seq	Accessible chromatin	Adult	Gut	240	57/42038	60/42038	-0.1	-0.0	0.95	FALSE
	SRX13305239	ATAC-Seq	Accessible chromatin	Embryo	0-20h embryos	81	14/42038	16/42038	-0.1	-0.0	0.88	FALSE
	SRX14868927	ATAC-Seq	Accessible chromatin	Embryo	14-17h embryos	1542	380/42038	386/42038	-0.1	-0.0	0.98	FALSE
	SRX4712927	ATAC-Seq	Accessible chromatin	Embryo	14-17h embryos	1542	380/42038	386/42038	-0.1	-0.0	0.98	FALSE
	SRX17155351	ATAC-Seq	Accessible chromatin	Embryo	3h embryos	1740	590/42038	583/42038	-0.1	-0.0	1.01	TRUE
	SRX6817530	ATAC-Seq	Accessible chromatin	Embryo	3h embryos	1763	620/42038	613/42038	-0.1	-0.0	1.01	TRUE
	SRX11760563	ATAC-Seq	Accessible chromatin	Embryo	Neuroblast	1590	450/42038	444/42038	-0.1	-0.0	1.01	TRUE
	SRX7277015	ATAC-Seq	Accessible chromatin	Embryo	Embryos	586	158/42038	162/42038	-0.1	-0.0	0.98	FALSE
	SRX8556260	ATAC-Seq	Accessible chromatin	Embryo	2-4h embryos	883	286/42038	291/42038	-0.1	-0.0	0.98	FALSE
	SRX13305311	ATAC-Seq	Accessible chromatin	Embryo	0-20h embryos	97	18/42038	20/42038	-0.1	-0.0	0.90	FALSE
	SRX9263550	ATAC-Seq	Accessible chromatin	Cell line	S2R+	1511	519/42038	513/42038	-0.1	-0.0	1.01	TRUE
	SRX7572776	ATAC-Seq	Accessible chromatin	Embryo	3h embryos	1486	529/42038	535/42038	-0.1	-0.0	0.99	FALSE
	SRX14339041	ATAC-Seq	Accessible chromatin	Adult	Dopaminergic nuclei	4983	1411/42038	1402/42038	-0.1	-0.0	1.01	TRUE
	SRX19323546	ATAC-Seq	Accessible chromatin	Adult	Intestines	4530	1172/42038	1164/42038	-0.1	-0.0	1.01	TRUE
	SRX3282113	ATAC-Seq	Accessible chromatin	Embryo	2-3h embryos	918	253/42038	257/42038	-0.0	-0.0	0.98	FALSE
	SRX22150276	ATAC-Seq	Accessible chromatin	Cell line	S2	105	32/42038	34/42038	-0.0	-0.0	0.94	FALSE
	SRX8174035	ATAC-Seq	Accessible chromatin	Cell line	S2	3060	853/42038	847/42038	-0.0	-0.0	1.01	TRUE
	SRX8622122	ATAC-Seq	Accessible chromatin	Embryo	Embryos	106	36/42038	34/42038	-0.0	-0.0	1.06	TRUE
	SRX19549265	ATAC-Seq	Accessible chromatin	Adult	Neurons	639	188/42038	185/42038	-0.0	-0.0	1.02	TRUE
	SRX8174036	ATAC-Seq	Accessible chromatin	Cell line	S2	813	199/42038	202/42038	-0.0	-0.0	0.99	FALSE
	SRX18393578	ATAC-Seq	Accessible chromatin	Embryo	2-2.5h embryos	1884	516/42038	512/42038	-0.0	-0.0	1.01	TRUE
	SRX19743293	ATAC-Seq	Accessible chromatin	Cell line	S2	867	277/42038	280/42038	-0.0	-0.0	0.99	FALSE
	SRX7277034	ATAC-Seq	Accessible chromatin	Embryo	Embryos	1283	372/42038	369/42038	-0.0	-0.0	1.01	TRUE
	SRX14702444	ATAC-Seq	Accessible chromatin	Cell line	S2	2628	908/42038	912/42038	-0.0	-0.0	1.00	FALSE
	SRX19743292	ATAC-Seq	Accessible chromatin	Cell line	S2	1290	426/42038	429/42038	-0.0	-0.0	0.99	FALSE
	SRX17473048	ATAC-Seq	Accessible chromatin	Larvae	Fat Body	2552	1015/42038	1019/42038	-0.0	-0.0	1.00	FALSE
	SRX13386239	ATAC-Seq	Accessible chromatin	Adult	Neurons	1916	515/42038	518/42038	-0.0	-0.0	0.99	FALSE
	SRX4664632	ATAC-Seq	Accessible chromatin	Cell line	S2	2542	571/42038	574/42038	-0.0	-0.0	0.99	FALSE
	SRX2612503	ATAC-Seq	Accessible chromatin	Cell line	S2	1539	376/42038	378/42038	-0.0	0.0	0.99	FALSE
	SRX18393574	ATAC-Seq	Accessible chromatin	Embryo	1-1.5h embryos	1444	408/42038	406/42038	-0.0	0.0	1.00	TRUE
	SRX7572775	ATAC-Seq	Accessible chromatin	Embryo	3h embryos	1441	518/42038	516/42038	-0.0	0.0	1.00	TRUE
	SRX9717934	ATAC-Seq	Accessible chromatin	Pupae	Brain	4	2/42038	1/42038	0.0	0.0	2.00	TRUE
	SRX18158065	ATAC-Seq	Accessible chromatin	Pupae	Flight muscles	19	5/42038	4/42038	0.0	0.0	1.25	TRUE
	SRX18158068	ATAC-Seq	Accessible chromatin	Pupae	Flight muscles	13	5/42038	4/42038	0.0	0.0	1.25	TRUE
	SRX20741516	ATAC-Seq	Accessible chromatin	Adult	Enteroendocrine cells	23	6/42038	5/42038	0.0	0.0	1.20	TRUE
	SRX18158067	ATAC-Seq	Accessible chromatin	Pupae	Flight muscles	34	8/42038	7/42038	0.0	0.0	1.14	TRUE
	SRX7277011	ATAC-Seq	Accessible chromatin	Embryo	Embryos	855	248/42038	247/42038	0.0	0.0	1.00	TRUE
	SRX7277038	ATAC-Seq	Accessible chromatin	Embryo	Embryos	1155	334/42038	333/42038	0.0	0.0	1.00	TRUE
	SRX18393579	ATAC-Seq	Accessible chromatin	Embryo	2-2.5h embryos	1969	543/42038	542/42038	0.0	0.0	1.00	TRUE
	SRX4664629	ATAC-Seq	Accessible chromatin	Cell line	S2	2481	563/42038	563/42038	0.0	0.0	1.00	FALSE
	SRX6430380	ATAC-Seq	Accessible chromatin	Adult	Midgut	473	111/42038	111/42038	0.0	0.0	1.00	FALSE
	SRX7192189	ATAC-Seq	Accessible chromatin	Larvae	Imaginal wing disc	618	155/42038	155/42038	0.0	0.0	1.00	FALSE
	SRX7282532	ATAC-Seq	Accessible chromatin	Larvae	Eye-antennal disc	9	1/42038	1/42038	0.0	0.0	1.00	FALSE
	SRX8622126	ATAC-Seq	Accessible chromatin	Embryo	Embryos	41	11/42038	11/42038	0.0	0.0	1.00	FALSE
	SRX9103832	ATAC-Seq	Accessible chromatin	Adult	Intestinal stem cells	2650	648/42038	648/42038	0.0	0.0	1.00	FALSE
	SRX9717933	ATAC-Seq	Accessible chromatin	Pupae	Brain	2	1/42038	1/42038	0.0	0.0	1.00	FALSE
	SRX9717935	ATAC-Seq	Accessible chromatin	Pupae	Brain	6	2/42038	2/42038	0.0	0.0	1.00	FALSE
	SRX9717936	ATAC-Seq	Accessible chromatin	Pupae	Brain	8	2/42038	2/42038	0.0	0.0	1.00	FALSE
	SRX9717937	ATAC-Seq	Accessible chromatin	Pupae	Brain	2	1/42038	1/42038	0.0	0.0	1.00	FALSE
	SRX9717939	ATAC-Seq	Accessible chromatin	Pupae	Brain	3	1/42038	1/42038	0.0	0.0	1.00	FALSE
	SRX9717940	ATAC-Seq	Accessible chromatin	Pupae	Brain	2	1/42038	1/42038	0.0	0.0	1.00	FALSE
	SRX9910786	ATAC-Seq	Accessible chromatin	Embryo	2-2.5h embryos	1181	413/42038	413/42038	0.0	0.0	1.00	FALSE
	SRX9910785	ATAC-Seq	Accessible chromatin	Embryo	2-2.5h embryos	1433	514/42038	515/42038	0.0	0.0	1.00	FALSE
	SRX9910789	ATAC-Seq	Accessible chromatin	Embryo	2-2.5h embryos	648	224/42038	225/42038	0.0	0.0	1.00	FALSE
	SRX22150279	ATAC-Seq	Accessible chromatin	Cell line	S2	148	49/42038	50/42038	0.0	0.0	0.98	FALSE
	SRX13305241	ATAC-Seq	Accessible chromatin	Embryo	0-20h embryos	80	14/42038	15/42038	0.0	0.0	0.93	FALSE
	SRX17473043	ATAC-Seq	Accessible chromatin	Larvae	Fat Body	19	5/42038	6/42038	0.0	0.0	0.83	FALSE
	SRX16981333	ATAC-Seq	Accessible chromatin	Larvae	Eye disc	1	0/42038	0/42038	0.0	0.0	99999	TRUE
	SRX3088394	ATAC-Seq	Accessible chromatin	Larvae	Eye-antennal disc	2	0/42038	0/42038	0.0	0.0	99999	TRUE
	SRX7282525	ATAC-Seq	Accessible chromatin	Larvae	Eye-antennal disc	4	1/42038	0/42038	0.0	0.0	99999	TRUE
	SRX7282634	ATAC-Seq	Accessible chromatin	Larvae	Eye-antennal disc	1	0/42038	0/42038	0.0	0.0	99999	TRUE
	SRX7282724	ATAC-Seq	Accessible chromatin	Larvae	Eye-antennal disc	1	0/42038	0/42038	0.0	0.0	99999	TRUE
	SRX7282800	ATAC-Seq	Accessible chromatin	Larvae	Eye-antennal disc	2	0/42038	0/42038	0.0	0.0	99999	TRUE
	SRX9717938	ATAC-Seq	Accessible chromatin	Pupae	Brain	1	0/42038	0/42038	0.0	0.0	99999	TRUE

## Sheet: CpG3000
	Analysis in https://chip-atlas.org/enrichment_analysis conducted on 25th November 2024. Parameters: dm6 genome version (reference); ATAC-seq (1930 experiments); All cell types; Threshold of significance = 100; Permutation times x100
	NCBI ID	Antigen class	Antigen	Cell class	Cell	Number of peaks	Overlaps/CpG	Overlaps/Control	Log P-val	Log Q-val	Fold enrichment (FE)	FE > 1.0
	SRX7282929	ATAC-Seq	Accessible chromatin	Larvae	Eye-antennal disc	13584	27/260	80/260	-8.0	-5.0	0.34	FALSE
	SRX7281013	ATAC-Seq	Accessible chromatin	Larvae	Eye-antennal disc	15707	29/260	82/260	-7.8	-5.0	0.35	FALSE
	SRX7281025	ATAC-Seq	Accessible chromatin	Larvae	Eye-antennal disc	13477	27/260	77/260	-7.3	-4.7	0.35	FALSE
	SRX7282931	ATAC-Seq	Accessible chromatin	Larvae	Eye-antennal disc	8150	12/260	52/260	-7.1	-4.6	0.23	FALSE
	SRX7281020	ATAC-Seq	Accessible chromatin	Larvae	Eye-antennal disc	14602	29/260	78/260	-6.9	-4.5	0.37	FALSE
	SRX10447586	ATAC-Seq	Accessible chromatin	Larvae	Imaginal wing disc	8557	13/260	52/260	-6.6	-4.4	0.25	FALSE
	SRX19014545	ATAC-Seq	Accessible chromatin	Pupae	Wing	13854	25/260	71/260	-6.6	-4.4	0.35	FALSE
	SRX7281014	ATAC-Seq	Accessible chromatin	Larvae	Eye-antennal disc	12663	25/260	71/260	-6.6	-4.4	0.35	FALSE
	SRX4782827	ATAC-Seq	Accessible chromatin	Larvae	3rd instar brain	11027	22/260	66/260	-6.5	-4.4	0.33	FALSE
	SRX7281006	ATAC-Seq	Accessible chromatin	Larvae	Eye-antennal disc	12555	25/260	70/260	-6.4	-4.3	0.36	FALSE
	SRX7282932	ATAC-Seq	Accessible chromatin	Larvae	Eye-antennal disc	13351	28/260	74/260	-6.3	-4.3	0.38	FALSE
	SRX11704594	ATAC-Seq	Accessible chromatin	Adult	Brains	13126	29/260	75/260	-6.2	-4.3	0.39	FALSE
	SRX7281028	ATAC-Seq	Accessible chromatin	Larvae	Eye-antennal disc	12538	27/260	72/260	-6.2	-4.3	0.38	FALSE
	SRX7281026	ATAC-Seq	Accessible chromatin	Larvae	Eye-antennal disc	10239	19/260	60/260	-6.2	-4.3	0.32	FALSE
	SRX4782828	ATAC-Seq	Accessible chromatin	Larvae	3rd instar brain	13592	32/260	79/260	-6.2	-4.3	0.41	FALSE
	SRX3467362	ATAC-Seq	Accessible chromatin	Larvae	3rd instar brain	10777	25/260	69/260	-6.2	-4.3	0.36	FALSE
	SRX10089736	ATAC-Seq	Accessible chromatin	Larvae	Imaginal wing disc	10684	21/260	63/260	-6.2	-4.3	0.33	FALSE
	SRX10447587	ATAC-Seq	Accessible chromatin	Larvae	Imaginal wing disc	10739	21/260	62/260	-6.0	-4.1	0.34	FALSE
	SRX7281017	ATAC-Seq	Accessible chromatin	Larvae	Eye-antennal disc	11609	23/260	65/260	-6.0	-4.1	0.35	FALSE
	SRX7282924	ATAC-Seq	Accessible chromatin	Larvae	Eye-antennal disc	14963	36/260	83/260	-5.9	-4.1	0.43	FALSE
	SRX15312090	ATAC-Seq	Accessible chromatin	Larvae	Imaginal wing disc	12905	28/260	72/260	-5.9	-4.1	0.39	FALSE
	SRX7281002	ATAC-Seq	Accessible chromatin	Larvae	Eye-antennal disc	12928	28/260	72/260	-5.9	-4.1	0.39	FALSE
	SRX7282944	ATAC-Seq	Accessible chromatin	Larvae	Eye-antennal disc	15308	35/260	81/260	-5.8	-4.0	0.43	FALSE
	SRX7282922	ATAC-Seq	Accessible chromatin	Larvae	Eye-antennal disc	8382	16/260	53/260	-5.7	-4.0	0.30	FALSE
	SRX7281021	ATAC-Seq	Accessible chromatin	Larvae	Eye-antennal disc	11460	24/260	65/260	-5.6	-4.0	0.37	FALSE
	SRX15312088	ATAC-Seq	Accessible chromatin	Larvae	Imaginal wing disc	13573	29/260	72/260	-5.6	-4.0	0.40	FALSE
	SRX15312089	ATAC-Seq	Accessible chromatin	Larvae	Imaginal wing disc	13638	29/260	72/260	-5.6	-4.0	0.40	FALSE
	SRX23174626	ATAC-Seq	Accessible chromatin	Pupae	Abdominal epidermis	12845	29/260	72/260	-5.6	-4.0	0.40	FALSE
	SRX7282927	ATAC-Seq	Accessible chromatin	Larvae	Eye-antennal disc	14874	34/260	78/260	-5.4	-3.8	0.44	FALSE
	SRX7281003	ATAC-Seq	Accessible chromatin	Larvae	Eye-antennal disc	10913	24/260	64/260	-5.4	-3.8	0.38	FALSE
	SRX10089731	ATAC-Seq	Accessible chromatin	Larvae	Imaginal haltere disc	10559	22/260	61/260	-5.4	-3.8	0.36	FALSE
	SRX7281004	ATAC-Seq	Accessible chromatin	Larvae	Eye-antennal disc	12513	29/260	71/260	-5.4	-3.8	0.41	FALSE
	SRX3032281	ATAC-Seq	Accessible chromatin	Larvae	Eye-antennal disc	7991	15/260	50/260	-5.4	-3.8	0.30	FALSE
	SRX23174625	ATAC-Seq	Accessible chromatin	Pupae	Abdominal epidermis	13159	32/260	75/260	-5.4	-3.8	0.43	FALSE
	SRX11704595	ATAC-Seq	Accessible chromatin	Adult	Brains	11944	27/260	68/260	-5.4	-3.8	0.40	FALSE
	SRX3032286	ATAC-Seq	Accessible chromatin	Larvae	Eye-antennal disc	10856	23/260	62/260	-5.3	-3.8	0.37	FALSE
	SRX7282926	ATAC-Seq	Accessible chromatin	Larvae	Eye-antennal disc	15221	36/260	80/260	-5.3	-3.8	0.45	FALSE
	SRX17045114	ATAC-Seq	Accessible chromatin	Larvae	Imaginal wing disc	8449	19/260	56/260	-5.3	-3.8	0.34	FALSE
	SRX3467361	ATAC-Seq	Accessible chromatin	Larvae	3rd instar brain	8730	21/260	59/260	-5.3	-3.8	0.36	FALSE
	SRX3032272	ATAC-Seq	Accessible chromatin	Larvae	Eye-antennal disc	14391	31/260	73/260	-5.3	-3.8	0.42	FALSE
	SRX3032282	ATAC-Seq	Accessible chromatin	Larvae	Eye-antennal disc	13532	31/260	73/260	-5.3	-3.8	0.42	FALSE
	SRX10089732	ATAC-Seq	Accessible chromatin	Larvae	Imaginal haltere disc	11764	26/260	66/260	-5.2	-3.8	0.39	FALSE
	SRX10447585	ATAC-Seq	Accessible chromatin	Larvae	Imaginal wing disc	8890	18/260	54/260	-5.2	-3.8	0.33	FALSE
	SRX3032270	ATAC-Seq	Accessible chromatin	Larvae	Eye-antennal disc	12838	29/260	70/260	-5.2	-3.8	0.41	FALSE
	SRX7281022	ATAC-Seq	Accessible chromatin	Larvae	Eye-antennal disc	9701	20/260	57/260	-5.2	-3.8	0.35	FALSE
	SRX15312087	ATAC-Seq	Accessible chromatin	Larvae	Imaginal wing disc	13830	32/260	74/260	-5.2	-3.7	0.43	FALSE
	SRX7281027	ATAC-Seq	Accessible chromatin	Larvae	Eye-antennal disc	11853	27/260	67/260	-5.2	-3.7	0.40	FALSE
	SRX3032288	ATAC-Seq	Accessible chromatin	Larvae	Eye-antennal disc	8267	17/260	52/260	-5.1	-3.7	0.33	FALSE
	SRX7282923	ATAC-Seq	Accessible chromatin	Larvae	Eye-antennal disc	6626	11/260	42/260	-5.1	-3.7	0.26	FALSE
	SRX3032284	ATAC-Seq	Accessible chromatin	Larvae	Eye-antennal disc	12039	28/260	68/260	-5.1	-3.7	0.41	FALSE
	SRX3081797	ATAC-Seq	Accessible chromatin	Larvae	Eye-antennal disc	7698	14/260	47/260	-5.1	-3.7	0.30	FALSE
	SRX7192199	ATAC-Seq	Accessible chromatin	Larvae	Imaginal wing disc	11670	26/260	65/260	-5.0	-3.7	0.40	FALSE
	SRX7282920	ATAC-Seq	Accessible chromatin	Larvae	Eye-antennal disc	7797	16/260	50/260	-5.0	-3.7	0.32	FALSE
	SRX3032260	ATAC-Seq	Accessible chromatin	Larvae	Eye-antennal disc	8170	18/260	53/260	-5.0	-3.6	0.34	FALSE
	SRX3104588	ATAC-Seq	Accessible chromatin	Larvae	Imaginal wing disc	8916	20/260	56/260	-5.0	-3.6	0.36	FALSE
	SRX4782829	ATAC-Seq	Accessible chromatin	Larvae	3rd instar brain	10069	23/260	60/260	-4.9	-3.6	0.38	FALSE
	SRX7192195	ATAC-Seq	Accessible chromatin	Larvae	Imaginal wing disc	9532	23/260	60/260	-4.9	-3.6	0.38	FALSE
	SRX10367657	ATAC-Seq	Accessible chromatin	Cell line	Kc167	8813	17/260	51/260	-4.9	-3.6	0.33	FALSE
	SRX7192198	ATAC-Seq	Accessible chromatin	Larvae	Imaginal wing disc	11295	28/260	67/260	-4.9	-3.6	0.42	FALSE
	SRX7281030	ATAC-Seq	Accessible chromatin	Larvae	Eye-antennal disc	12177	28/260	67/260	-4.9	-3.6	0.42	FALSE
	SRX19014540	ATAC-Seq	Accessible chromatin	Pupae	Wing	13896	31/260	71/260	-4.9	-3.6	0.44	FALSE
	SRX3032275	ATAC-Seq	Accessible chromatin	Larvae	Eye-antennal disc	11467	26/260	64/260	-4.8	-3.5	0.41	FALSE
	SRX3032268	ATAC-Seq	Accessible chromatin	Larvae	Eye-antennal disc	11297	27/260	65/260	-4.8	-3.5	0.42	FALSE
	SRX7282928	ATAC-Seq	Accessible chromatin	Larvae	Eye-antennal disc	14845	36/260	77/260	-4.7	-3.5	0.47	FALSE
	SRX10089737	ATAC-Seq	Accessible chromatin	Larvae	Imaginal haltere disc	9235	19/260	53/260	-4.7	-3.4	0.36	FALSE
	SRX11704573	ATAC-Seq	Accessible chromatin	Adult	Brains	9346	19/260	53/260	-4.7	-3.4	0.36	FALSE
	SRX11704570	ATAC-Seq	Accessible chromatin	Adult	Brains	11099	24/260	60/260	-4.6	-3.4	0.40	FALSE
	SRX3467365	ATAC-Seq	Accessible chromatin	Larvae	Eye-antennal disc	9556	24/260	60/260	-4.6	-3.4	0.40	FALSE
	SRX3032259	ATAC-Seq	Accessible chromatin	Larvae	Eye-antennal disc	7461	16/260	48/260	-4.6	-3.3	0.33	FALSE
	SRX7281011	ATAC-Seq	Accessible chromatin	Larvae	Eye-antennal disc	8164	18/260	51/260	-4.6	-3.3	0.35	FALSE
	SRX16982643	ATAC-Seq	Accessible chromatin	Larvae	Imaginal wing disc	10244	25/260	61/260	-4.5	-3.3	0.41	FALSE
	SRX7281005	ATAC-Seq	Accessible chromatin	Larvae	Eye-antennal disc	10346	25/260	61/260	-4.5	-3.3	0.41	FALSE
	SRX7282933	ATAC-Seq	Accessible chromatin	Larvae	Eye-antennal disc	6977	15/260	46/260	-4.5	-3.3	0.33	FALSE
	SRX3032283	ATAC-Seq	Accessible chromatin	Larvae	Eye-antennal disc	9477	23/260	58/260	-4.5	-3.3	0.40	FALSE
	SRX3104586	ATAC-Seq	Accessible chromatin	Larvae	Imaginal wing disc	8816	21/260	55/260	-4.5	-3.3	0.38	FALSE
	SRX7281007	ATAC-Seq	Accessible chromatin	Larvae	Eye-antennal disc	9272	21/260	55/260	-4.5	-3.3	0.38	FALSE
	SRX16982639	ATAC-Seq	Accessible chromatin	Larvae	Imaginal wing disc	13172	35/260	74/260	-4.4	-3.2	0.47	FALSE
	SRX3032264	ATAC-Seq	Accessible chromatin	Larvae	Eye-antennal disc	9830	24/260	59/260	-4.4	-3.2	0.41	FALSE
	SRX10089741	ATAC-Seq	Accessible chromatin	Larvae	Imaginal haltere disc	10528	25/260	60/260	-4.3	-3.2	0.42	FALSE
	SRX3104582	ATAC-Seq	Accessible chromatin	Larvae	Imaginal wing disc	12410	34/260	72/260	-4.3	-3.1	0.47	FALSE
	SRX13386236	ATAC-Seq	Accessible chromatin	Adult	Neurons	7885	19/260	51/260	-4.3	-3.1	0.37	FALSE
	SRX10089744	ATAC-Seq	Accessible chromatin	Larvae	Imaginal wing disc	10578	26/260	61/260	-4.3	-3.1	0.43	FALSE
	SRX7281008	ATAC-Seq	Accessible chromatin	Larvae	Eye-antennal disc	10103	26/260	61/260	-4.3	-3.1	0.43	FALSE
	SRX10089735	ATAC-Seq	Accessible chromatin	Larvae	Imaginal wing disc	11652	29/260	65/260	-4.2	-3.1	0.45	FALSE
	SRX17045112	ATAC-Seq	Accessible chromatin	Larvae	Imaginal wing disc	8857	24/260	58/260	-4.2	-3.1	0.41	FALSE
	SRX5101710	ATAC-Seq	Accessible chromatin	Cell line	S2	4193	8/260	33/260	-4.2	-3.1	0.24	FALSE
	SRX3032265	ATAC-Seq	Accessible chromatin	Larvae	Eye-antennal disc	11684	30/260	66/260	-4.2	-3.1	0.45	FALSE
	SRX3032271	ATAC-Seq	Accessible chromatin	Larvae	Eye-antennal disc	8566	20/260	52/260	-4.2	-3.1	0.38	FALSE
	SRX3032277	ATAC-Seq	Accessible chromatin	Larvae	Eye-antennal disc	6960	16/260	46/260	-4.2	-3.1	0.35	FALSE
	SRX7281018	ATAC-Seq	Accessible chromatin	Larvae	Eye-antennal disc	7178	16/260	46/260	-4.2	-3.1	0.35	FALSE
	SRX12261368	ATAC-Seq	Accessible chromatin	Larvae	Imaginal leg disc	11065	28/260	63/260	-4.1	-3.0	0.44	FALSE
	SRX3032278	ATAC-Seq	Accessible chromatin	Larvae	Eye-antennal disc	11479	28/260	63/260	-4.1	-3.0	0.44	FALSE
	SRX3104581	ATAC-Seq	Accessible chromatin	Larvae	Imaginal wing disc	8973	23/260	56/260	-4.1	-3.0	0.41	FALSE
	SRX13386237	ATAC-Seq	Accessible chromatin	Adult	Neurons	5548	10/260	36/260	-4.1	-3.0	0.28	FALSE
	SRX7282921	ATAC-Seq	Accessible chromatin	Larvae	Eye-antennal disc	5263	10/260	36/260	-4.1	-3.0	0.28	FALSE
	SRX7281009	ATAC-Seq	Accessible chromatin	Larvae	Eye-antennal disc	8343	21/260	53/260	-4.1	-3.0	0.40	FALSE
	SRX3032263	ATAC-Seq	Accessible chromatin	Larvae	Eye-antennal disc	8307	19/260	50/260	-4.1	-3.0	0.38	FALSE
	SRX3032293	ATAC-Seq	Accessible chromatin	Larvae	Eye-antennal disc	7693	17/260	47/260	-4.1	-3.0	0.36	FALSE
	SRX11704572	ATAC-Seq	Accessible chromatin	Adult	Brains	13467	32/260	68/260	-4.1	-3.0	0.47	FALSE
	SRX10089742	ATAC-Seq	Accessible chromatin	Larvae	Imaginal haltere disc	11482	29/260	64/260	-4.1	-3.0	0.45	FALSE
	SRX12261370	ATAC-Seq	Accessible chromatin	Larvae	Imaginal leg disc	9778	24/260	57/260	-4.0	-3.0	0.42	FALSE
	SRX7281029	ATAC-Seq	Accessible chromatin	Larvae	Eye-antennal disc	6152	12/260	39/260	-4.0	-3.0	0.31	FALSE
	SRX11704567	ATAC-Seq	Accessible chromatin	Adult	Brains	14216	36/260	73/260	-4.0	-3.0	0.49	FALSE
	SRX7281023	ATAC-Seq	Accessible chromatin	Larvae	Eye-antennal disc	6259	14/260	42/260	-4.0	-3.0	0.33	FALSE
	SRX24149578	ATAC-Seq	Accessible chromatin	Adult	Eye	6950	16/260	45/260	-4.0	-2.9	0.36	FALSE
	SRX10089740	ATAC-Seq	Accessible chromatin	Larvae	Imaginal wing disc	10668	25/260	58/260	-4.0	-2.9	0.43	FALSE
	SRX16982641	ATAC-Seq	Accessible chromatin	Larvae	Imaginal wing disc	11625	34/260	70/260	-4.0	-2.9	0.49	FALSE
	SRX2661681	ATAC-Seq	Accessible chromatin	Larvae	3rd instar	11935	28/260	62/260	-3.9	-2.9	0.45	FALSE
	SRX16982645	ATAC-Seq	Accessible chromatin	Larvae	Imaginal wing disc	13690	38/260	75/260	-3.9	-2.9	0.51	FALSE
	SRX10089743	ATAC-Seq	Accessible chromatin	Larvae	Imaginal wing disc	9102	23/260	55/260	-3.9	-2.9	0.42	FALSE
	SRX3032273	ATAC-Seq	Accessible chromatin	Larvae	Eye-antennal disc	9120	23/260	55/260	-3.9	-2.9	0.42	FALSE
	ERX3978761	ATAC-Seq	Accessible chromatin	Embryo	Stage 13 embryos	3631	6/260	28/260	-3.9	-2.9	0.21	FALSE
	SRX7281019	ATAC-Seq	Accessible chromatin	Larvae	Eye-antennal disc	5942	13/260	40/260	-3.9	-2.9	0.33	FALSE
	SRX7282930	ATAC-Seq	Accessible chromatin	Larvae	Eye-antennal disc	6082	13/260	40/260	-3.9	-2.9	0.33	FALSE
	SRX23174624	ATAC-Seq	Accessible chromatin	Pupae	Abdominal epidermis	9950	26/260	59/260	-3.9	-2.9	0.44	FALSE
	SRX3426798	ATAC-Seq	Accessible chromatin	Adult	Brains	11497	32/260	67/260	-3.9	-2.9	0.48	FALSE
	SRX16982644	ATAC-Seq	Accessible chromatin	Larvae	Imaginal wing disc	6766	17/260	46/260	-3.9	-2.9	0.37	FALSE
	SRX2661683	ATAC-Seq	Accessible chromatin	Larvae	3rd instar	10937	27/260	60/260	-3.8	-2.9	0.45	FALSE
	SRX3032280	ATAC-Seq	Accessible chromatin	Larvae	Eye-antennal disc	9779	27/260	60/260	-3.8	-2.9	0.45	FALSE
	SRX11704566	ATAC-Seq	Accessible chromatin	Adult	Brains	11757	30/260	64/260	-3.8	-2.9	0.47	FALSE
	SRX10367655	ATAC-Seq	Accessible chromatin	Cell line	Kc167	6619	12/260	38/260	-3.8	-2.9	0.32	FALSE
	SRX10367656	ATAC-Seq	Accessible chromatin	Cell line	Kc167	8675	20/260	50/260	-3.8	-2.9	0.40	FALSE
	SRX3032269	ATAC-Seq	Accessible chromatin	Larvae	Eye-antennal disc	8053	20/260	50/260	-3.8	-2.9	0.40	FALSE
	SRX3032274	ATAC-Seq	Accessible chromatin	Larvae	Eye-antennal disc	8220	20/260	50/260	-3.8	-2.9	0.40	FALSE
	SRX10367658	ATAC-Seq	Accessible chromatin	Cell line	Kc167	7078	14/260	41/260	-3.8	-2.9	0.34	FALSE
	SRX3104590	ATAC-Seq	Accessible chromatin	Larvae	Imaginal wing disc	9422	25/260	57/260	-3.8	-2.9	0.44	FALSE
	SRX9689643	ATAC-Seq	Accessible chromatin	Larvae	Optic lobe	10290	25/260	57/260	-3.8	-2.9	0.44	FALSE
	SRX3032279	ATAC-Seq	Accessible chromatin	Larvae	Eye-antennal disc	7001	16/260	44/260	-3.8	-2.9	0.36	FALSE
	SRX16982646	ATAC-Seq	Accessible chromatin	Larvae	Imaginal wing disc	12208	35/260	70/260	-3.7	-2.8	0.50	FALSE
	SRX16982648	ATAC-Seq	Accessible chromatin	Larvae	Imaginal wing disc	11952	35/260	70/260	-3.7	-2.8	0.50	FALSE
	SRX4518003	ATAC-Seq	Accessible chromatin	Embryo	Blastoderm	4410	7/260	29/260	-3.7	-2.8	0.24	FALSE
	SRX3032287	ATAC-Seq	Accessible chromatin	Larvae	Eye-antennal disc	8565	21/260	51/260	-3.7	-2.8	0.41	FALSE
	SRX8556251	ATAC-Seq	Accessible chromatin	Embryo	0-2h embryos	1210	21/260	3/260	-3.7	-2.8	7.00	TRUE
	SRX3467367	ATAC-Seq	Accessible chromatin	Larvae	Eye-antennal disc	7081	19/260	48/260	-3.7	-2.8	0.40	FALSE
	SRX7281010	ATAC-Seq	Accessible chromatin	Larvae	Eye-antennal disc	7689	19/260	48/260	-3.7	-2.8	0.40	FALSE
	SRX3467363	ATAC-Seq	Accessible chromatin	Larvae	3rd instar brain	6455	17/260	45/260	-3.7	-2.8	0.38	FALSE
	SRX3104580	ATAC-Seq	Accessible chromatin	Larvae	Imaginal wing disc	8901	24/260	55/260	-3.7	-2.8	0.44	FALSE
	SRX10089739	ATAC-Seq	Accessible chromatin	Larvae	Imaginal wing disc	9945	25/260	56/260	-3.6	-2.7	0.45	FALSE
	SRX3104587	ATAC-Seq	Accessible chromatin	Larvae	Imaginal wing disc	8894	25/260	56/260	-3.6	-2.7	0.45	FALSE
	SRX25388674	ATAC-Seq	Accessible chromatin	Adult	Midgut	6529	14/260	40/260	-3.6	-2.7	0.35	FALSE
	SRX11704569	ATAC-Seq	Accessible chromatin	Adult	Brains	11617	32/260	65/260	-3.5	-2.7	0.49	FALSE
	SRX9689641	ATAC-Seq	Accessible chromatin	Larvae	Optic lobe	10086	26/260	57/260	-3.5	-2.7	0.46	FALSE
	ERX3978784	ATAC-Seq	Accessible chromatin	Embryo	Stage 13 embryos	6683	21/260	50/260	-3.5	-2.7	0.42	FALSE
	SRX24149580	ATAC-Seq	Accessible chromatin	Adult	Eye	5743	13/260	38/260	-3.5	-2.7	0.34	FALSE
	SRX3426797	ATAC-Seq	Accessible chromatin	Adult	Brains	5889	13/260	38/260	-3.5	-2.7	0.34	FALSE
	SRX12261369	ATAC-Seq	Accessible chromatin	Larvae	Imaginal leg disc	11165	30/260	62/260	-3.5	-2.7	0.48	FALSE
	SRX10089734	ATAC-Seq	Accessible chromatin	Larvae	Imaginal wing disc	10136	27/260	58/260	-3.5	-2.7	0.47	FALSE
	SRX2661686	ATAC-Seq	Accessible chromatin	Larvae	3rd instar	11285	27/260	58/260	-3.5	-2.7	0.47	FALSE
	SRX21237845	ATAC-Seq	Accessible chromatin	Cell line	Kc	12942	34/260	67/260	-3.4	-2.6	0.51	FALSE
	SRX8622123	ATAC-Seq	Accessible chromatin	Embryo	Embryos	776	20/260	3/260	-3.4	-2.6	6.67	TRUE
	SRX3032285	ATAC-Seq	Accessible chromatin	Larvae	Eye-antennal disc	9213	25/260	55/260	-3.4	-2.6	0.45	FALSE
	SRX12261366	ATAC-Seq	Accessible chromatin	Larvae	Imaginal leg disc	10390	28/260	59/260	-3.4	-2.6	0.47	FALSE
	SRX14868944	ATAC-Seq	Accessible chromatin	Embryo	14-17h embryos	9812	28/260	59/260	-3.4	-2.6	0.47	FALSE
	SRX5101714	ATAC-Seq	Accessible chromatin	Cell line	S2	3056	5/260	24/260	-3.4	-2.6	0.21	FALSE
	SRX9103812	ATAC-Seq	Accessible chromatin	Adult	Intestinal stem cells	3765	5/260	24/260	-3.4	-2.6	0.21	FALSE
	SRX4517987	ATAC-Seq	Accessible chromatin	Embryo	Blastoderm	5432	12/260	36/260	-3.4	-2.6	0.33	FALSE
	SRX7281012	ATAC-Seq	Accessible chromatin	Larvae	Eye-antennal disc	7260	18/260	45/260	-3.4	-2.6	0.40	FALSE
	ERX3978783	ATAC-Seq	Accessible chromatin	Embryo	Stage 13 embryos	5535	16/260	42/260	-3.4	-2.6	0.38	FALSE
	SRX21237842	ATAC-Seq	Accessible chromatin	Cell line	Kc	7368	16/260	42/260	-3.4	-2.6	0.38	FALSE
	SRX10089730	ATAC-Seq	Accessible chromatin	Larvae	Imaginal haltere disc	9528	23/260	52/260	-3.4	-2.6	0.44	FALSE
	SRX3467366	ATAC-Seq	Accessible chromatin	Larvae	Eye-antennal disc	8009	23/260	52/260	-3.4	-2.6	0.44	FALSE
	SRX9689642	ATAC-Seq	Accessible chromatin	Larvae	Optic lobe	10885	29/260	60/260	-3.4	-2.6	0.48	FALSE
	SRX7192197	ATAC-Seq	Accessible chromatin	Larvae	Imaginal wing disc	7901	26/260	56/260	-3.4	-2.6	0.46	FALSE
	SRX25388673	ATAC-Seq	Accessible chromatin	Adult	Midgut	9240	21/260	49/260	-3.3	-2.6	0.43	FALSE
	SRX7192192	ATAC-Seq	Accessible chromatin	Larvae	Imaginal wing disc	8382	24/260	53/260	-3.3	-2.5	0.45	FALSE
	ERX3978754	ATAC-Seq	Accessible chromatin	Embryo	Stage 13 embryos	5038	13/260	37/260	-3.3	-2.5	0.35	FALSE
	SRX3032289	ATAC-Seq	Accessible chromatin	Larvae	Eye-antennal disc	5337	13/260	37/260	-3.3	-2.5	0.35	FALSE
	SRX4518005	ATAC-Seq	Accessible chromatin	Embryo	Blastoderm	5757	13/260	37/260	-3.3	-2.5	0.35	FALSE
	SRX11704568	ATAC-Seq	Accessible chromatin	Adult	Brains	8743	22/260	50/260	-3.3	-2.5	0.44	FALSE
	SRX9786718	ATAC-Seq	Accessible chromatin	Adult	Intestinal stem cells	4172	7/260	27/260	-3.3	-2.5	0.26	FALSE
	SRX9786715	ATAC-Seq	Accessible chromatin	Adult	Intestinal stem cells	3753	6/260	25/260	-3.2	-2.5	0.24	FALSE
	SRX4517990	ATAC-Seq	Accessible chromatin	Embryo	Blastoderm	5328	12/260	35/260	-3.2	-2.5	0.34	FALSE
	SRX10089738	ATAC-Seq	Accessible chromatin	Larvae	Imaginal haltere disc	8956	23/260	51/260	-3.2	-2.5	0.45	FALSE
	SRX23729694	ATAC-Seq	Accessible chromatin	Adult	Non-clock neurons	6192	23/260	51/260	-3.2	-2.5	0.45	FALSE
	SRX3032276	ATAC-Seq	Accessible chromatin	Larvae	Eye-antennal disc	8309	23/260	51/260	-3.2	-2.5	0.45	FALSE
	SRX23729685	ATAC-Seq	Accessible chromatin	Adult	Non-clock neurons	6743	26/260	55/260	-3.2	-2.5	0.47	FALSE
	SRX3426796	ATAC-Seq	Accessible chromatin	Adult	Brains	6502	16/260	41/260	-3.2	-2.5	0.39	FALSE
	SRX9304581	ATAC-Seq	Accessible chromatin	Adult	Neurons	7354	16/260	41/260	-3.2	-2.5	0.39	FALSE
	SRX9103803	ATAC-Seq	Accessible chromatin	Adult	Intestinal stem cells	6379	14/260	38/260	-3.2	-2.5	0.37	FALSE
	SRX6404818	ATAC-Seq	Accessible chromatin	Cell line	S2	12602	33/260	64/260	-3.2	-2.4	0.52	FALSE
	SRX8622119	ATAC-Seq	Accessible chromatin	Embryo	Embryos	847	21/260	4/260	-3.2	-2.4	5.25	TRUE
	SRX3032292	ATAC-Seq	Accessible chromatin	Larvae	Eye-antennal disc	3068	4/260	21/260	-3.2	-2.4	0.19	FALSE
	SRX3945500	ATAC-Seq	Accessible chromatin	Pupae	Pupal legs	8366	21/260	48/260	-3.2	-2.4	0.44	FALSE
	SRX8755946	ATAC-Seq	Accessible chromatin	Pupae	Pupal neurons	13175	37/260	69/260	-3.2	-2.4	0.54	FALSE
	SRX21237843	ATAC-Seq	Accessible chromatin	Cell line	Kc	9676	24/260	52/260	-3.1	-2.4	0.46	FALSE
	SRX3032262	ATAC-Seq	Accessible chromatin	Larvae	Eye-antennal disc	8881	24/260	52/260	-3.1	-2.4	0.46	FALSE
	SRX3104584	ATAC-Seq	Accessible chromatin	Larvae	Imaginal wing disc	9426	27/260	56/260	-3.1	-2.4	0.48	FALSE
	SRX9217372	ATAC-Seq	Accessible chromatin	Larvae	Eye-antennal disc	11220	27/260	56/260	-3.1	-2.4	0.48	FALSE
	SRX4518002	ATAC-Seq	Accessible chromatin	Embryo	Blastoderm	5061	11/260	33/260	-3.1	-2.4	0.33	FALSE
	SRX3032261	ATAC-Seq	Accessible chromatin	Larvae	Eye-antennal disc	6895	17/260	42/260	-3.1	-2.4	0.40	FALSE
	SRX8755945	ATAC-Seq	Accessible chromatin	Pupae	Pupal neurons	10930	31/260	61/260	-3.1	-2.4	0.51	FALSE
	SRX3426788	ATAC-Seq	Accessible chromatin	Adult	Brains	5302	13/260	36/260	-3.1	-2.4	0.36	FALSE
	SRX10089728	ATAC-Seq	Accessible chromatin	Larvae	Imaginal haltere disc	9670	25/260	53/260	-3.1	-2.4	0.47	FALSE
	SRX4664638	ATAC-Seq	Accessible chromatin	Cell line	S2	4286	7/260	26/260	-3.0	-2.3	0.27	FALSE
	SRX9103814	ATAC-Seq	Accessible chromatin	Adult	Intestinal stem cells	4023	7/260	26/260	-3.0	-2.3	0.27	FALSE
	SRX10447589	ATAC-Seq	Accessible chromatin	Larvae	Imaginal wing disc	7130	18/260	43/260	-3.0	-2.3	0.42	FALSE
	SRX25388672	ATAC-Seq	Accessible chromatin	Adult	Midgut	7691	18/260	43/260	-3.0	-2.3	0.42	FALSE
	SRX12261367	ATAC-Seq	Accessible chromatin	Larvae	Imaginal leg disc	11698	33/260	63/260	-3.0	-2.3	0.52	FALSE
	SRX8755942	ATAC-Seq	Accessible chromatin	Pupae	Pupal neurons	12818	37/260	68/260	-3.0	-2.3	0.54	FALSE
	SRX9304582	ATAC-Seq	Accessible chromatin	Adult	Neurons	9056	21/260	47/260	-3.0	-2.3	0.45	FALSE
	SRX24149572	ATAC-Seq	Accessible chromatin	Adult	Brains	14327	59/260	94/260	-3.0	-2.3	0.63	FALSE
	SRX24149573	ATAC-Seq	Accessible chromatin	Adult	Brains	14431	59/260	94/260	-3.0	-2.3	0.63	FALSE
	SRX4518000	ATAC-Seq	Accessible chromatin	Embryo	Blastoderm	4388	9/260	29/260	-3.0	-2.3	0.31	FALSE
	SRX24149569	ATAC-Seq	Accessible chromatin	Adult	Brains	12247	48/260	81/260	-3.0	-2.3	0.59	FALSE
	SRX11704571	ATAC-Seq	Accessible chromatin	Adult	Brains	7733	19/260	44/260	-3.0	-2.3	0.43	FALSE
	SRX9786719	ATAC-Seq	Accessible chromatin	Adult	Intestinal stem cells	3153	5/260	22/260	-2.9	-2.3	0.23	FALSE
	SRX2745539	ATAC-Seq	Accessible chromatin	Cell line	Kc167	5936	17/260	41/260	-2.9	-2.3	0.41	FALSE
	SRX18393577	ATAC-Seq	Accessible chromatin	Embryo	1.5-2h embryos	1001	20/260	4/260	-2.9	-2.3	5.00	TRUE
	SRX8622117	ATAC-Seq	Accessible chromatin	Embryo	Embryos	1021	20/260	4/260	-2.9	-2.3	5.00	TRUE
	SRX3032255	ATAC-Seq	Accessible chromatin	Larvae	Eye-antennal disc	4900	11/260	32/260	-2.9	-2.3	0.34	FALSE
	SRX10089729	ATAC-Seq	Accessible chromatin	Larvae	Imaginal haltere disc	9175	25/260	52/260	-2.9	-2.3	0.48	FALSE
	SRX23729688	ATAC-Seq	Accessible chromatin	Adult	Non-clock neurons	6506	25/260	52/260	-2.9	-2.3	0.48	FALSE
	SRX23729690	ATAC-Seq	Accessible chromatin	Adult	Clock neurons	4133	13/260	35/260	-2.9	-2.3	0.37	FALSE
	SRX3032252	ATAC-Seq	Accessible chromatin	Larvae	Imaginal wing disc	4122	8/260	27/260	-2.9	-2.2	0.30	FALSE
	SRX3032253	ATAC-Seq	Accessible chromatin	Larvae	Eye-antennal disc	4213	8/260	27/260	-2.9	-2.2	0.30	FALSE
	SRX9103808	ATAC-Seq	Accessible chromatin	Adult	Intestinal stem cells	4344	8/260	27/260	-2.9	-2.2	0.30	FALSE
	SRX9103815	ATAC-Seq	Accessible chromatin	Adult	Intestinal stem cells	3961	8/260	27/260	-2.9	-2.2	0.30	FALSE
	SRX13386235	ATAC-Seq	Accessible chromatin	Adult	Neurons	6892	20/260	45/260	-2.9	-2.2	0.44	FALSE
	SRX16982640	ATAC-Seq	Accessible chromatin	Larvae	Imaginal wing disc	8792	29/260	57/260	-2.9	-2.2	0.51	FALSE
	SRX3104579	ATAC-Seq	Accessible chromatin	Larvae	Imaginal wing disc	9860	33/260	62/260	-2.9	-2.2	0.53	FALSE
	SRX20000266	ATAC-Seq	Accessible chromatin	Adult	Germ cells	6876	18/260	42/260	-2.8	-2.2	0.43	FALSE
	SRX3426795	ATAC-Seq	Accessible chromatin	Adult	Brains	6452	18/260	42/260	-2.8	-2.2	0.43	FALSE
	SRX7281024	ATAC-Seq	Accessible chromatin	Larvae	Eye-antennal disc	6478	18/260	42/260	-2.8	-2.2	0.43	FALSE
	SRX9103830	ATAC-Seq	Accessible chromatin	Adult	Intestinal stem cells	7278	18/260	42/260	-2.8	-2.2	0.43	FALSE
	ERX3978769	ATAC-Seq	Accessible chromatin	Embryo	Stage 11 embryos	3893	10/260	30/260	-2.8	-2.2	0.33	FALSE
	SRX3032257	ATAC-Seq	Accessible chromatin	Larvae	Eye-antennal disc	3536	7/260	25/260	-2.8	-2.2	0.28	FALSE
	SRX9103807	ATAC-Seq	Accessible chromatin	Adult	Intestinal stem cells	3782	7/260	25/260	-2.8	-2.2	0.28	FALSE
	SRX9786717	ATAC-Seq	Accessible chromatin	Adult	Intestinal stem cells	3692	7/260	25/260	-2.8	-2.2	0.28	FALSE
	SRX3032291	ATAC-Seq	Accessible chromatin	Larvae	Eye-antennal disc	7909	21/260	46/260	-2.8	-2.2	0.46	FALSE
	SRX9304586	ATAC-Seq	Accessible chromatin	Adult	Neurons	8483	21/260	46/260	-2.8	-2.2	0.46	FALSE
	SRX23729701	ATAC-Seq	Accessible chromatin	Adult	Clock neurons	3958	12/260	33/260	-2.8	-2.2	0.36	FALSE
	SRX4517985	ATAC-Seq	Accessible chromatin	Embryo	Blastoderm	4896	12/260	33/260	-2.8	-2.2	0.36	FALSE
	SRX4517992	ATAC-Seq	Accessible chromatin	Embryo	Blastoderm	5151	12/260	33/260	-2.8	-2.2	0.36	FALSE
	SRX23729692	ATAC-Seq	Accessible chromatin	Adult	Clock neurons	4269	14/260	36/260	-2.8	-2.2	0.39	FALSE
	SRX4517988	ATAC-Seq	Accessible chromatin	Embryo	Blastoderm	5542	14/260	36/260	-2.8	-2.2	0.39	FALSE
	SRX4517998	ATAC-Seq	Accessible chromatin	Embryo	Blastoderm	5516	14/260	36/260	-2.8	-2.2	0.39	FALSE
	SRX4518004	ATAC-Seq	Accessible chromatin	Embryo	Blastoderm	5598	14/260	36/260	-2.8	-2.2	0.39	FALSE
	SRX12261365	ATAC-Seq	Accessible chromatin	Larvae	Imaginal leg disc	8670	24/260	50/260	-2.8	-2.2	0.48	FALSE
	SRX3945498	ATAC-Seq	Accessible chromatin	Pupae	Pupal legs	9023	24/260	50/260	-2.8	-2.2	0.48	FALSE
	SRX2661682	ATAC-Seq	Accessible chromatin	Larvae	3rd instar	12495	35/260	64/260	-2.8	-2.2	0.55	FALSE
	SRX3032267	ATAC-Seq	Accessible chromatin	Larvae	Eye-antennal disc	6616	19/260	43/260	-2.8	-2.2	0.44	FALSE
	SRX23729695	ATAC-Seq	Accessible chromatin	Adult	Non-clock neurons	6188	25/260	51/260	-2.8	-2.1	0.49	FALSE
	SRX23729699	ATAC-Seq	Accessible chromatin	Adult	Clock neurons	3356	9/260	28/260	-2.8	-2.1	0.32	FALSE
	SRX24149574	ATAC-Seq	Accessible chromatin	Adult	Brains	11319	45/260	76/260	-2.8	-2.1	0.59	FALSE
	SRX3104591	ATAC-Seq	Accessible chromatin	Larvae	Imaginal wing disc	11057	36/260	65/260	-2.7	-2.1	0.55	FALSE
	SRX23739730	ATAC-Seq	Accessible chromatin	Adult	Neurons	5279	15/260	37/260	-2.7	-2.1	0.41	FALSE
	SRX3104585	ATAC-Seq	Accessible chromatin	Larvae	Imaginal wing disc	9046	29/260	56/260	-2.7	-2.1	0.52	FALSE
	SRX9103805	ATAC-Seq	Accessible chromatin	Adult	Intestinal stem cells	5500	13/260	34/260	-2.7	-2.1	0.38	FALSE
	SRX3467364	ATAC-Seq	Accessible chromatin	Larvae	Eye-antennal disc	6551	20/260	44/260	-2.7	-2.1	0.45	FALSE
	SRX9217373	ATAC-Seq	Accessible chromatin	Larvae	Eye-antennal disc	8826	23/260	48/260	-2.7	-2.1	0.48	FALSE
	SRX24149575	ATAC-Seq	Accessible chromatin	Adult	Brains	10779	43/260	73/260	-2.7	-2.1	0.59	FALSE
	SRX24149571	ATAC-Seq	Accessible chromatin	Adult	Brains	13340	55/260	87/260	-2.7	-2.1	0.63	FALSE
	SRX9304584	ATAC-Seq	Accessible chromatin	Adult	Neurons	6597	16/260	38/260	-2.6	-2.1	0.42	FALSE
	SRX9103811	ATAC-Seq	Accessible chromatin	Adult	Intestinal stem cells	4486	10/260	29/260	-2.6	-2.0	0.34	FALSE
	SRX19743288	ATAC-Seq	Accessible chromatin	Cell line	S2	5281	19/260	42/260	-2.6	-2.0	0.45	FALSE
	SRX12622245	ATAC-Seq	Accessible chromatin	Adult	Heart	3215	7/260	24/260	-2.6	-2.0	0.29	FALSE
	ERX3978743	ATAC-Seq	Accessible chromatin	Embryo	Stage 13 embryos	5956	22/260	46/260	-2.6	-2.0	0.48	FALSE
	ERX3978774	ATAC-Seq	Accessible chromatin	Embryo	Stage 13 embryos	6084	22/260	46/260	-2.6	-2.0	0.48	FALSE
	SRX23739735	ATAC-Seq	Accessible chromatin	Adult	Neurons	3997	9/260	27/260	-2.5	-2.0	0.33	FALSE
	SRX16982642	ATAC-Seq	Accessible chromatin	Larvae	Imaginal wing disc	5279	15/260	36/260	-2.5	-2.0	0.42	FALSE
	SRX24149570	ATAC-Seq	Accessible chromatin	Adult	Brains	12602	54/260	85/260	-2.5	-2.0	0.64	FALSE
	SRX23729691	ATAC-Seq	Accessible chromatin	Adult	Non-clock neurons	5719	23/260	47/260	-2.5	-2.0	0.49	FALSE
	SRX23729702	ATAC-Seq	Accessible chromatin	Adult	Clock neurons	3528	11/260	30/260	-2.5	-2.0	0.37	FALSE
	SRX23729705	ATAC-Seq	Accessible chromatin	Adult	Clock neurons	3885	13/260	33/260	-2.5	-2.0	0.39	FALSE
	SRX8755937	ATAC-Seq	Accessible chromatin	Larvae	Neurons	9773	30/260	56/260	-2.5	-2.0	0.54	FALSE
	SRX8755944	ATAC-Seq	Accessible chromatin	Pupae	Pupal neurons	9983	30/260	56/260	-2.5	-2.0	0.54	FALSE
	SRX8622124	ATAC-Seq	Accessible chromatin	Embryo	Embryos	396	12/260	1/260	-2.5	-1.9	12.00	TRUE
	SRX9343231	ATAC-Seq	Accessible chromatin	Embryo	12-13h embryos	6486	18/260	40/260	-2.5	-1.9	0.45	FALSE
	SRX20000263	ATAC-Seq	Accessible chromatin	Adult	Germ cells	7026	21/260	44/260	-2.5	-1.9	0.48	FALSE
	SRX10447588	ATAC-Seq	Accessible chromatin	Larvae	Imaginal wing disc	3439	8/260	25/260	-2.5	-1.9	0.32	FALSE
	SRX23729704	ATAC-Seq	Accessible chromatin	Adult	Clock neurons	2938	8/260	25/260	-2.5	-1.9	0.32	FALSE
	SRX9786722	ATAC-Seq	Accessible chromatin	Adult	Intestinal stem cells	4022	8/260	25/260	-2.5	-1.9	0.32	FALSE
	SRX18393573	ATAC-Seq	Accessible chromatin	Embryo	2.5-3h embryos	5637	16/260	37/260	-2.5	-1.9	0.43	FALSE
	SRX23729687	ATAC-Seq	Accessible chromatin	Adult	Clock neurons	4474	16/260	37/260	-2.5	-1.9	0.43	FALSE
	SRX9343228	ATAC-Seq	Accessible chromatin	Embryo	12-13h embryos	5698	16/260	37/260	-2.5	-1.9	0.43	FALSE
	SRX12622233	ATAC-Seq	Accessible chromatin	Adult	Heart	2266	4/260	18/260	-2.4	-1.9	0.22	FALSE
	ERX3978755	ATAC-Seq	Accessible chromatin	Embryo	Stage 11 embryos	4402	14/260	34/260	-2.4	-1.9	0.41	FALSE
	SRX20000264	ATAC-Seq	Accessible chromatin	Adult	Germ cells	5088	14/260	34/260	-2.4	-1.9	0.41	FALSE
	SRX23729684	ATAC-Seq	Accessible chromatin	Adult	Clock neurons	4049	14/260	34/260	-2.4	-1.9	0.41	FALSE
	ERX3978768	ATAC-Seq	Accessible chromatin	Embryo	Stage 11 embryos	5487	19/260	41/260	-2.4	-1.9	0.46	FALSE
	SRX24218446	ATAC-Seq	Accessible chromatin	Embryo	Mitotic cycle 14	580	14/260	2/260	-2.4	-1.9	7.00	TRUE
	SRX9910791	ATAC-Seq	Accessible chromatin	Embryo	2-2.5h embryos	576	14/260	2/260	-2.4	-1.9	7.00	TRUE
	SRX25388671	ATAC-Seq	Accessible chromatin	Adult	Midgut	9134	25/260	49/260	-2.4	-1.9	0.51	FALSE
	SRX4517996	ATAC-Seq	Accessible chromatin	Embryo	Blastoderm	4633	12/260	31/260	-2.4	-1.9	0.39	FALSE
	SRX18393584	ATAC-Seq	Accessible chromatin	Embryo	2-2.5h embryos	5833	17/260	38/260	-2.4	-1.9	0.45	FALSE
	SRX21237846	ATAC-Seq	Accessible chromatin	Cell line	Kc	6441	17/260	38/260	-2.4	-1.9	0.45	FALSE
	SRX23729683	ATAC-Seq	Accessible chromatin	Adult	Clock neurons	4429	17/260	38/260	-2.4	-1.9	0.45	FALSE
	SRX9304580	ATAC-Seq	Accessible chromatin	Adult	Neurons	6682	17/260	38/260	-2.4	-1.9	0.45	FALSE
	SRX9103802	ATAC-Seq	Accessible chromatin	Adult	Intestinal stem cells	3633	7/260	23/260	-2.4	-1.9	0.30	FALSE
	SRX25388670	ATAC-Seq	Accessible chromatin	Adult	Midgut	9233	26/260	50/260	-2.4	-1.9	0.52	FALSE
	SRX7192200	ATAC-Seq	Accessible chromatin	Larvae	Imaginal wing disc	5513	20/260	42/260	-2.4	-1.8	0.48	FALSE
	SRX17045111	ATAC-Seq	Accessible chromatin	Larvae	Imaginal wing disc	8789	34/260	60/260	-2.4	-1.8	0.57	FALSE
	SRX9304585	ATAC-Seq	Accessible chromatin	Adult	Neurons	6016	15/260	35/260	-2.4	-1.8	0.43	FALSE
	SRX4517999	ATAC-Seq	Accessible chromatin	Embryo	Blastoderm	3912	9/260	26/260	-2.4	-1.8	0.35	FALSE
	SRX20000262	ATAC-Seq	Accessible chromatin	Adult	Germ cells	4752	13/260	32/260	-2.3	-1.8	0.41	FALSE
	SRX23729696	ATAC-Seq	Accessible chromatin	Adult	Clock neurons	3417	11/260	29/260	-2.3	-1.8	0.38	FALSE
	SRX4518006	ATAC-Seq	Accessible chromatin	Embryo	Blastoderm	4502	11/260	29/260	-2.3	-1.8	0.38	FALSE
	SRX18393590	ATAC-Seq	Accessible chromatin	Embryo	1-1.5h embryos	5995	18/260	39/260	-2.3	-1.8	0.46	FALSE
	SRX19743282	ATAC-Seq	Accessible chromatin	Cell line	S2	4930	18/260	39/260	-2.3	-1.8	0.46	FALSE
	SRX9304587	ATAC-Seq	Accessible chromatin	Adult	Neurons	6817	18/260	39/260	-2.3	-1.8	0.46	FALSE
	SRX8556254	ATAC-Seq	Accessible chromatin	Embryo	0-2h embryos	1403	21/260	6/260	-2.3	-1.8	3.50	TRUE
	SRX18393588	ATAC-Seq	Accessible chromatin	Embryo	2.5-3h embryos	6653	21/260	43/260	-2.3	-1.8	0.49	FALSE
	SRX23729703	ATAC-Seq	Accessible chromatin	Adult	Non-clock neurons	5261	21/260	43/260	-2.3	-1.8	0.49	FALSE
	SRX3104592	ATAC-Seq	Accessible chromatin	Larvae	Imaginal wing disc	9766	32/260	57/260	-2.3	-1.8	0.56	FALSE
	SRX9304583	ATAC-Seq	Accessible chromatin	Adult	Neurons	6244	16/260	36/260	-2.3	-1.8	0.44	FALSE
	SRX20000260	ATAC-Seq	Accessible chromatin	Adult	Germ cells	7206	22/260	44/260	-2.3	-1.8	0.50	FALSE
	SRX10089733	ATAC-Seq	Accessible chromatin	Larvae	Imaginal wing disc	10446	33/260	58/260	-2.3	-1.8	0.57	FALSE
	SRX4517994	ATAC-Seq	Accessible chromatin	Embryo	Blastoderm	3539	8/260	24/260	-2.3	-1.8	0.33	FALSE
	SRX9103809	ATAC-Seq	Accessible chromatin	Adult	Intestinal stem cells	3783	8/260	24/260	-2.3	-1.8	0.33	FALSE
	SRX8755938	ATAC-Seq	Accessible chromatin	Larvae	Neurons	9132	29/260	53/260	-2.3	-1.8	0.55	FALSE
	SRX12622250	ATAC-Seq	Accessible chromatin	Adult	Heart	4481	14/260	33/260	-2.3	-1.8	0.42	FALSE
	SRX25388669	ATAC-Seq	Accessible chromatin	Adult	Midgut	4845	12/260	30/260	-2.2	-1.7	0.40	FALSE
	SRX24218448	ATAC-Seq	Accessible chromatin	Embryo	Mitotic cycle 14	399	11/260	1/260	-2.2	-1.7	11.00	TRUE
	ERX3978728	ATAC-Seq	Accessible chromatin	Embryo	Stage 13 embryos	4962	17/260	37/260	-2.2	-1.7	0.46	FALSE
	SRX12622246	ATAC-Seq	Accessible chromatin	Adult	Heart	5177	17/260	37/260	-2.2	-1.7	0.46	FALSE
	SRX19743287	ATAC-Seq	Accessible chromatin	Cell line	S2	5192	20/260	41/260	-2.2	-1.7	0.49	FALSE
	SRX3032266	ATAC-Seq	Accessible chromatin	Larvae	Eye-antennal disc	2835	7/260	22/260	-2.2	-1.7	0.32	FALSE
	SRX7277033	ATAC-Seq	Accessible chromatin	Embryo	Embryos	1995	3/260	15/260	-2.2	-1.7	0.20	FALSE
	SRX9786720	ATAC-Seq	Accessible chromatin	Adult	Intestinal stem cells	2171	3/260	15/260	-2.2	-1.7	0.20	FALSE
	SRX9910790	ATAC-Seq	Accessible chromatin	Embryo	2-2.5h embryos	649	13/260	2/260	-2.2	-1.7	6.50	TRUE
	SRX11760559	ATAC-Seq	Accessible chromatin	Embryo	Neuroblast	7439	24/260	46/260	-2.2	-1.7	0.52	FALSE
	SRX8755941	ATAC-Seq	Accessible chromatin	Pupae	Pupal neurons	7832	24/260	46/260	-2.2	-1.7	0.52	FALSE
	SRX18393586	ATAC-Seq	Accessible chromatin	Embryo	2-2.5h embryos	6088	18/260	38/260	-2.2	-1.7	0.47	FALSE
	SRX7192196	ATAC-Seq	Accessible chromatin	Larvae	Imaginal wing disc	5981	18/260	38/260	-2.2	-1.7	0.47	FALSE
	ERX3978758	ATAC-Seq	Accessible chromatin	Embryo	Stage 13 embryos	6724	28/260	51/260	-2.2	-1.7	0.55	FALSE
	SRX23729713	ATAC-Seq	Accessible chromatin	Adult	Clock neurons	3044	9/260	25/260	-2.2	-1.7	0.36	FALSE
	SRX2661685	ATAC-Seq	Accessible chromatin	Larvae	3rd instar	3734	9/260	25/260	-2.2	-1.7	0.36	FALSE
	SRX8622120	ATAC-Seq	Accessible chromatin	Embryo	Embryos	240	8/260	0/260	-2.1	-1.6	99999	TRUE
	SRX23739731	ATAC-Seq	Accessible chromatin	Adult	Neurons	4905	16/260	35/260	-2.1	-1.6	0.46	FALSE
	SRX3104589	ATAC-Seq	Accessible chromatin	Larvae	Imaginal wing disc	8619	29/260	52/260	-2.1	-1.6	0.56	FALSE
	ERX3978737	ATAC-Seq	Accessible chromatin	Embryo	Stage 13 embryos	5710	22/260	43/260	-2.1	-1.6	0.51	FALSE
	SRX11760555	ATAC-Seq	Accessible chromatin	Embryo	Neuroblast	6116	19/260	39/260	-2.1	-1.6	0.49	FALSE
	SRX7192193	ATAC-Seq	Accessible chromatin	Larvae	Imaginal wing disc	6382	19/260	39/260	-2.1	-1.6	0.49	FALSE
	SRX3032258	ATAC-Seq	Accessible chromatin	Larvae	Imaginal wing disc	2871	6/260	20/260	-2.1	-1.6	0.30	FALSE
	SRX10412055	ATAC-Seq	Accessible chromatin	Adult	Photoreceptor neuron	6654	30/260	53/260	-2.1	-1.6	0.57	FALSE
	SRX23729706	ATAC-Seq	Accessible chromatin	Adult	Non-clock neurons	5371	23/260	44/260	-2.1	-1.6	0.52	FALSE
	ERX3978749	ATAC-Seq	Accessible chromatin	Embryo	Stage 11 embryos	3923	12/260	29/260	-2.1	-1.6	0.41	FALSE
	ERX3978782	ATAC-Seq	Accessible chromatin	Embryo	Stage 5 embryos	3758	12/260	29/260	-2.1	-1.6	0.41	FALSE
	SRX23729686	ATAC-Seq	Accessible chromatin	Adult	Clock neurons	3450	12/260	29/260	-2.1	-1.6	0.41	FALSE
	SRX23729700	ATAC-Seq	Accessible chromatin	Adult	Clock neurons	3452	12/260	29/260	-2.1	-1.6	0.41	FALSE
	SRX9103813	ATAC-Seq	Accessible chromatin	Adult	Intestinal stem cells	4499	12/260	29/260	-2.1	-1.6	0.41	FALSE
	SRX19743289	ATAC-Seq	Accessible chromatin	Cell line	S2	5077	20/260	40/260	-2.1	-1.6	0.50	FALSE
	SRX9343229	ATAC-Seq	Accessible chromatin	Embryo	12-13h embryos	6172	20/260	40/260	-2.1	-1.6	0.50	FALSE
	SRX23729698	ATAC-Seq	Accessible chromatin	Adult	Non-clock neurons	5893	27/260	49/260	-2.1	-1.6	0.55	FALSE
	SRX8755943	ATAC-Seq	Accessible chromatin	Pupae	Pupal neurons	8496	27/260	49/260	-2.1	-1.6	0.55	FALSE
	SRX12175817	ATAC-Seq	Accessible chromatin	Adult	Photoreceptor neuron	5623	24/260	45/260	-2.0	-1.6	0.53	FALSE
	SRX9103804	ATAC-Seq	Accessible chromatin	Adult	Intestinal stem cells	5137	15/260	33/260	-2.0	-1.6	0.45	FALSE
	ERX3978773	ATAC-Seq	Accessible chromatin	Embryo	Stage 13 embryos	7558	32/260	55/260	-2.0	-1.6	0.58	FALSE
	ERX3978780	ATAC-Seq	Accessible chromatin	Embryo	Stage 11 embryos	4821	18/260	37/260	-2.0	-1.6	0.49	FALSE
	SRX14868945	ATAC-Seq	Accessible chromatin	Embryo	14-17h embryos	5216	18/260	37/260	-2.0	-1.6	0.49	FALSE
	SRX24149584	ATAC-Seq	Accessible chromatin	Adult	Brains	9853	43/260	68/260	-2.0	-1.5	0.63	FALSE
	SRX7281015	ATAC-Seq	Accessible chromatin	Larvae	Eye-antennal disc	4253	13/260	30/260	-2.0	-1.5	0.43	FALSE
	SRX9103806	ATAC-Seq	Accessible chromatin	Adult	Intestinal stem cells	4819	13/260	30/260	-2.0	-1.5	0.43	FALSE
	SRX3945496	ATAC-Seq	Accessible chromatin	Pupae	Pupal legs	8252	25/260	46/260	-2.0	-1.5	0.54	FALSE
	SRX8556250	ATAC-Seq	Accessible chromatin	Embryo	0-2h embryos	1182	16/260	4/260	-2.0	-1.5	4.00	TRUE
	SRX25388675	ATAC-Seq	Accessible chromatin	Adult	Midgut	3100	7/260	21/260	-2.0	-1.5	0.33	FALSE
	SRX12622237	ATAC-Seq	Accessible chromatin	Adult	Heart	3154	9/260	24/260	-2.0	-1.5	0.38	FALSE
	SRX3141076	ATAC-Seq	Accessible chromatin	Cell line	S2	4091	9/260	24/260	-2.0	-1.5	0.38	FALSE
	SRX4517993	ATAC-Seq	Accessible chromatin	Embryo	Blastoderm	3554	9/260	24/260	-2.0	-1.5	0.38	FALSE
	SRX9103800	ATAC-Seq	Accessible chromatin	Adult	Intestinal stem cells	5425	16/260	34/260	-2.0	-1.5	0.47	FALSE
	SRX8556249	ATAC-Seq	Accessible chromatin	Embryo	0-2h embryos	389	10/260	1/260	-2.0	-1.5	10.00	TRUE
	SRX11760556	ATAC-Seq	Accessible chromatin	Embryo	Neuroblast	5978	19/260	38/260	-2.0	-1.5	0.50	FALSE
	SRX20000261	ATAC-Seq	Accessible chromatin	Adult	Germ cells	7621	26/260	47/260	-2.0	-1.5	0.55	FALSE
	SRX8556252	ATAC-Seq	Accessible chromatin	Embryo	0-2h embryos	551	12/260	2/260	-1.9	-1.5	6.00	TRUE
	SRX12622236	ATAC-Seq	Accessible chromatin	Adult	Heart	4139	14/260	31/260	-1.9	-1.5	0.45	FALSE
	SRX21375757	ATAC-Seq	Accessible chromatin	Adult	Ovary	4428	14/260	31/260	-1.9	-1.5	0.45	FALSE
	SRX18393589	ATAC-Seq	Accessible chromatin	Embryo	2.5-3h embryos	5908	20/260	39/260	-1.9	-1.5	0.51	FALSE
	SRX19743283	ATAC-Seq	Accessible chromatin	Cell line	S2	5053	20/260	39/260	-1.9	-1.5	0.51	FALSE
	SRX3032256	ATAC-Seq	Accessible chromatin	Larvae	Imaginal wing disc	2623	6/260	19/260	-1.9	-1.5	0.32	FALSE
	SRX4664622	ATAC-Seq	Accessible chromatin	Cell line	Kc167	3135	6/260	19/260	-1.9	-1.5	0.32	FALSE
	SRX2745540	ATAC-Seq	Accessible chromatin	Cell line	Kc167	4311	12/260	28/260	-1.9	-1.5	0.43	FALSE
	SRX4517989	ATAC-Seq	Accessible chromatin	Embryo	Blastoderm	4171	12/260	28/260	-1.9	-1.5	0.43	FALSE
	SRX12440709	ATAC-Seq	Accessible chromatin	Larvae	3rd instar brain	7214	32/260	54/260	-1.9	-1.5	0.59	FALSE
	SRX3945497	ATAC-Seq	Accessible chromatin	Pupae	Pupal legs	7616	24/260	44/260	-1.9	-1.5	0.55	FALSE
	SRX4712921	ATAC-Seq	Accessible chromatin	Embryo	14-17h embryos	7089	28/260	49/260	-1.9	-1.5	0.57	FALSE
	SRX8174034	ATAC-Seq	Accessible chromatin	Cell line	S2	3835	10/260	25/260	-1.9	-1.5	0.40	FALSE
	SRX23729707	ATAC-Seq	Accessible chromatin	Adult	Clock neurons	2697	8/260	22/260	-1.9	-1.5	0.36	FALSE
	SRX23739732	ATAC-Seq	Accessible chromatin	Adult	Neurons	2710	8/260	22/260	-1.9	-1.5	0.36	FALSE
	SRX20000267	ATAC-Seq	Accessible chromatin	Adult	Germ cells	4754	15/260	32/260	-1.9	-1.4	0.47	FALSE
	SRX23729689	ATAC-Seq	Accessible chromatin	Adult	Clock neurons	3741	15/260	32/260	-1.9	-1.4	0.47	FALSE
	SRX12440703	ATAC-Seq	Accessible chromatin	Larvae	3rd instar brain	6724	29/260	50/260	-1.8	-1.4	0.58	FALSE
	SRX3104583	ATAC-Seq	Accessible chromatin	Larvae	Imaginal wing disc	7993	29/260	50/260	-1.8	-1.4	0.58	FALSE
	SRX12622240	ATAC-Seq	Accessible chromatin	Adult	Heart	2110	5/260	17/260	-1.8	-1.4	0.29	FALSE
	SRX23739736	ATAC-Seq	Accessible chromatin	Adult	Glial cells	2562	5/260	17/260	-1.8	-1.4	0.29	FALSE
	SRX19323547	ATAC-Seq	Accessible chromatin	Adult	Intestines	4919	13/260	29/260	-1.8	-1.4	0.45	FALSE
	SRX15109528	ATAC-Seq	Accessible chromatin	Adult	Photoreceptor neuron	4995	22/260	41/260	-1.8	-1.4	0.54	FALSE
	ERX3978781	ATAC-Seq	Accessible chromatin	Embryo	Stage 13 embryos	4293	16/260	33/260	-1.8	-1.4	0.48	FALSE
	ERX3978730	ATAC-Seq	Accessible chromatin	Embryo	Stage 11 embryos	3398	11/260	26/260	-1.8	-1.4	0.42	FALSE
	SRX4664618	ATAC-Seq	Accessible chromatin	Cell line	Kc167	3243	7/260	20/260	-1.8	-1.4	0.35	FALSE
	SRX9263548	ATAC-Seq	Accessible chromatin	Cell line	S2R+	2677	7/260	20/260	-1.8	-1.4	0.35	FALSE
	SRX12175820	ATAC-Seq	Accessible chromatin	Adult	Photoreceptor neuron	6673	31/260	52/260	-1.8	-1.4	0.60	FALSE
	SRX4517995	ATAC-Seq	Accessible chromatin	Embryo	Blastoderm	3306	9/260	23/260	-1.8	-1.4	0.39	FALSE
	SRX9786716	ATAC-Seq	Accessible chromatin	Adult	Intestinal stem cells	3542	9/260	23/260	-1.8	-1.4	0.39	FALSE
	SRX19743278	ATAC-Seq	Accessible chromatin	Cell line	S2	5317	23/260	42/260	-1.8	-1.4	0.55	FALSE
	SRX4712920	ATAC-Seq	Accessible chromatin	Embryo	14-17h embryos	6912	27/260	47/260	-1.8	-1.4	0.57	FALSE
	SRX8755940	ATAC-Seq	Accessible chromatin	Larvae	Neurons	7957	27/260	47/260	-1.8	-1.4	0.57	FALSE
	ERX3978762	ATAC-Seq	Accessible chromatin	Embryo	Stage 5 embryos	3959	14/260	30/260	-1.8	-1.4	0.47	FALSE
	SRX12622248	ATAC-Seq	Accessible chromatin	Adult	Heart	4050	14/260	30/260	-1.8	-1.4	0.47	FALSE
	SRX19743284	ATAC-Seq	Accessible chromatin	Cell line	S2	4858	20/260	38/260	-1.8	-1.4	0.53	FALSE
	SRX20000251	ATAC-Seq	Accessible chromatin	Adult	Germ cells	9679	37/260	59/260	-1.8	-1.4	0.63	FALSE
	SRX10412047	ATAC-Seq	Accessible chromatin	Adult	Photoreceptor neuron	6800	32/260	53/260	-1.8	-1.4	0.60	FALSE
	SRX12175814	ATAC-Seq	Accessible chromatin	Adult	Photoreceptor neuron	6781	32/260	53/260	-1.8	-1.4	0.60	FALSE
	SRX18393587	ATAC-Seq	Accessible chromatin	Embryo	2.5-3h embryos	5256	17/260	34/260	-1.8	-1.4	0.50	FALSE
	SRX20000259	ATAC-Seq	Accessible chromatin	Adult	Germ cells	7425	28/260	48/260	-1.7	-1.4	0.58	FALSE
	ERX3978735	ATAC-Seq	Accessible chromatin	Embryo	Stage 11 embryos	5610	24/260	43/260	-1.7	-1.4	0.56	FALSE
	SRX24149568	ATAC-Seq	Accessible chromatin	Adult	Brains	9692	44/260	67/260	-1.7	-1.3	0.66	FALSE
	SRX12440705	ATAC-Seq	Accessible chromatin	Larvae	3rd instar brain	7286	33/260	54/260	-1.7	-1.3	0.61	FALSE
	SRX12622238	ATAC-Seq	Accessible chromatin	Adult	Heart	3606	12/260	27/260	-1.7	-1.3	0.44	FALSE
	SRX23729697	ATAC-Seq	Accessible chromatin	Adult	Clock neurons	3213	12/260	27/260	-1.7	-1.3	0.44	FALSE
	SRX4517997	ATAC-Seq	Accessible chromatin	Embryo	Blastoderm	4058	12/260	27/260	-1.7	-1.3	0.44	FALSE
	SRX12175821	ATAC-Seq	Accessible chromatin	Adult	Photoreceptor neuron	6240	29/260	49/260	-1.7	-1.3	0.59	FALSE
	SRX9910781	ATAC-Seq	Accessible chromatin	Embryo	2-2.5h embryos	662	13/260	3/260	-1.7	-1.3	4.33	TRUE
	SRX9910787	ATAC-Seq	Accessible chromatin	Embryo	2-2.5h embryos	686	13/260	3/260	-1.7	-1.3	4.33	TRUE
	SRX10412054	ATAC-Seq	Accessible chromatin	Adult	Photoreceptor neuron	7032	34/260	55/260	-1.7	-1.3	0.62	FALSE
	SRX18393580	ATAC-Seq	Accessible chromatin	Embryo	2-2.5h embryos	1174	18/260	6/260	-1.7	-1.3	3.00	TRUE
	SRX6817535	ATAC-Seq	Accessible chromatin	Embryo	3h embryos	1279	18/260	6/260	-1.7	-1.3	3.00	TRUE
	ERX3978777	ATAC-Seq	Accessible chromatin	Embryo	Stage 11 embryos	4434	18/260	35/260	-1.7	-1.3	0.51	FALSE
	SRX12622239	ATAC-Seq	Accessible chromatin	Adult	Heart	2680	8/260	21/260	-1.7	-1.3	0.38	FALSE
[truncated: 659 more rows]

## Sheet: CpA3000
	Analysis in https://chip-atlas.org/enrichment_analysis conducted on 25th November 2024. Parameters: dm6 genome version (reference); ATAC-seq (1930 experiments); All cell types; Threshold of significance = 100; Permutation times x100
[truncated: 1,080 more rows]

[truncated: 4 more sheets: CpT3000, CpGshores3000, CpAshores3000, CpTshores3000]
