# Supplementary material for: CpX Hunter web tool allows high-throughput identification of CpG, CpA, CpT, and CpC islands: A case study in Drosophila genome
Source: J Biol Chem. 2025 Apr 24;301(6):108537. doi: 10.1016/j.jbc.2025.108537 (PMC12148476; doi:10.1016/j.jbc.2025.108537)
Supplement: Supplementary Materials [file mmc1.zip › Supplementary Materials_F/Supplementary Material 2B - CpX ChIP Atlas Bisulfite.xlsx]

## Sheet: CpG
	Analysis in https://chip-atlas.org/enrichment_analysis conducted on 25th November 2024. Parameters: dm6 genome version (reference); Bisulfite-seq (89 experiments); All cell types; Permutation times x100
	NCBI ID	Antigen class	Antigen	Cell class	Cell	Number of peaks	Overlaps/CpG	Overlaps/Control	Log P-val	Log Q-val	Fold enrichment (FE)	FE > 1.0
	SRX1552722	Bisulfite-Seq	Partial MR	Cell line	S2	146	1584/15180	2870/15180	-96.9	-95.7	0.55	FALSE
	SRX1552721	Bisulfite-Seq	Hypo MR	Cell line	S2	1262	1765/15180	2879/15180	-70.3	-69.2	0.61	FALSE
	SRX1552726	Bisulfite-Seq	Partial MR	Cell line	S2	31	609/15180	1199/15180	-46.3	-45.2	0.51	FALSE
	SRX1552725	Bisulfite-Seq	Partial MR	Cell line	S2	28	591/15180	1131/15180	-40.7	-39.6	0.52	FALSE
	SRX1552723	Bisulfite-Seq	Partial MR	Cell line	S2	20	460/15180	939/15180	-39.1	-38.1	0.49	FALSE
	SRX1552730	Bisulfite-Seq	Partial MR	Cell line	OSC	10	278/15180	658/15180	-36.6	-35.6	0.42	FALSE
	SRX1552727	Bisulfite-Seq	Partial MR	Cell line	OSC	11	296/15180	666/15180	-33.7	-32.8	0.44	FALSE
	SRX1552724	Bisulfite-Seq	Partial MR	Cell line	S2	26	531/15180	989/15180	-33.1	-32.2	0.54	FALSE
	SRX793472	Bisulfite-Seq	Hyper MR	Adult	Testis	500	6625/15180	5632/15180	-30.4	-29.6	1.18	TRUE
	SRX1552719	Bisulfite-Seq	Hyper MR	Cell line	S2	527	257/15180	69/15180	-26.1	-25.3	3.72	TRUE
	SRX1552718	Bisulfite-Seq	Hyper MR	Cell line	S2	569	260/15180	73/15180	-25.3	-24.5	3.56	TRUE
	SRX1552728	Bisulfite-Seq	Hyper MR	Cell line	OSC	14824	2897/15180	2216/15180	-24.8	-24.0	1.31	TRUE
	SRX1552730	Bisulfite-Seq	Hypo MR	Cell line	OSC	223	790/15180	1233/15180	-23.7	-23.0	0.64	FALSE
	SRX1552729	Bisulfite-Seq	Partial MR	Cell line	OSC	10	330/15180	640/15180	-23.6	-22.8	0.52	FALSE
	SRX793472	Bisulfite-Seq	Partial MR	Adult	Testis	24	6317/15180	5452/15180	-23.6	-22.9	1.16	TRUE
	SRX1552706	Bisulfite-Seq	Hyper MR	Cell line	S2	514	234/15180	68/15180	-22	-21.3	3.44	TRUE
	SRX1552729	Bisulfite-Seq	Hypo MR	Cell line	OSC	176	662/15180	1039/15180	-20.3	-19.7	0.64	FALSE
	SRX1552716	Bisulfite-Seq	Hyper MR	Cell line	S2	541	231/15180	72/15180	-20	-19.4	3.21	TRUE
	SRX1552717	Bisulfite-Seq	Hyper MR	Cell line	S2	441	200/15180	56/15180	-19.6	-18.9	3.57	TRUE
	SRX1552722	Bisulfite-Seq	Hyper MR	Cell line	S2	14958	4075/15180	4756/15180	-17.1	-16.5	0.86	FALSE
	SRX1552728	Bisulfite-Seq	Partial MR	Cell line	OSC	4	152/15180	339/15180	-17	-16.4	0.45	FALSE
	SRX1552713	Bisulfite-Seq	Hyper MR	Cell line	S2	384	169/15180	50/15180	-15.7	-15.1	3.38	TRUE
	SRX1552714	Bisulfite-Seq	Hyper MR	Cell line	S2	349	162/15180	46/15180	-15.7	-15.1	3.52	TRUE
	SRX1552710	Bisulfite-Seq	Hyper MR	Cell line	S2	378	167/15180	50/15180	-15.3	-14.7	3.34	TRUE
	SRX1552670	Bisulfite-Seq	Hyper MR	Cell line	S2	385	149/15180	40/15180	-15.3	-14.8	3.73	TRUE
	SRX1552707	Bisulfite-Seq	Hyper MR	Cell line	S2	434	179/15180	57/15180	-15.2	-14.7	3.14	TRUE
	SRX793471	Bisulfite-Seq	Partial MR	Adult	Testis	21	4700/15180	4068/15180	-14.9	-14.4	1.16	TRUE
	SRX1552711	Bisulfite-Seq	Hyper MR	Cell line	S2	479	188/15180	64/15180	-14.7	-14.2	2.94	TRUE
	SRX1552715	Bisulfite-Seq	Hyper MR	Cell line	S2	402	168/15180	53/15180	-14.5	-14.0	3.17	TRUE
	SRX1552712	Bisulfite-Seq	Hyper MR	Cell line	S2	390	164/15180	52/15180	-14.1	-13.6	3.15	TRUE
	SRX1552709	Bisulfite-Seq	Hyper MR	Cell line	S2	394	159/15180	52/15180	-13.2	-12.7	3.06	TRUE
	SRX1552665	Bisulfite-Seq	Hyper MR	Cell line	S2	422	146/15180	45/15180	-13	-12.5	3.24	TRUE
	SRX1552705	Bisulfite-Seq	Hyper MR	Cell line	S2	336	145/15180	45/15180	-12.8	-12.4	3.22	TRUE
	SRX1552727	Bisulfite-Seq	Hyper MR	Cell line	OSC	14707	3135/15180	2660/15180	-11.4	-10.9	1.18	TRUE
	SRX7142438	Bisulfite-Seq	Hyper MR	Adult	Thorax	19	5114/15180	4560/15180	-11	-10.6	1.12	TRUE
	SRX1552720	Bisulfite-Seq	Hyper MR	Cell line	S2	355	125/15180	39/15180	-11	-10.6	3.21	TRUE
	SRX1552669	Bisulfite-Seq	Hyper MR	Cell line	S2	309	114/15180	33/15180	-11	-10.5	3.45	TRUE
	SRX793471	Bisulfite-Seq	Hyper MR	Adult	Testis	517	4228/15180	3723/15180	-10.3	-9.9	1.14	TRUE
	SRX1552724	Bisulfite-Seq	Hyper MR	Cell line	S2	14643	3266/15180	2841/15180	-8.9	-8.5	1.15	TRUE
	SRX1552672	Bisulfite-Seq	Hyper MR	Cell line	S2	251	94/15180	28/15180	-8.8	-8.5	3.36	TRUE
	SRX1552667	Bisulfite-Seq	Hyper MR	Cell line	S2	252	91/15180	27/15180	-8.6	-8.2	3.37	TRUE
	SRX1552708	Bisulfite-Seq	Hyper MR	Cell line	S2	263	89/15180	28/15180	-7.9	-7.5	3.18	TRUE
	SRX1552676	Bisulfite-Seq	Hyper MR	Cell line	S2	272	92/15180	30/15180	-7.8	-7.5	3.07	TRUE
	SRX1552679	Bisulfite-Seq	Hyper MR	Cell line	S2	221	80/15180	25/15180	-7.2	-6.8	3.20	TRUE
	SRX1552674	Bisulfite-Seq	Hyper MR	Cell line	S2	253	80/15180	26/15180	-6.9	-6.5	3.08	TRUE
	SRX7142438	Bisulfite-Seq	Partial MR	Adult	Thorax	4	3667/15180	3288/15180	-6.6	-6.3	1.12	TRUE
	SRX7142440	Bisulfite-Seq	Hyper MR	Adult	Thorax	9	2109/15180	1807/15180	-6.6	-6.3	1.17	TRUE
	SRX1552673	Bisulfite-Seq	Hyper MR	Cell line	S2	290	87/15180	31/15180	-6.6	-6.3	2.81	TRUE
	SRX1552721	Bisulfite-Seq	Partial MR	Cell line	S2	5	201/15180	316/15180	-6.4	-6.1	0.64	FALSE
	SRX1552723	Bisulfite-Seq	Hyper MR	Cell line	S2	14497	3118/15180	2781/15180	-6	-5.7	1.12	TRUE
	SRX1552680	Bisulfite-Seq	Hyper MR	Cell line	S2	196	65/15180	21/15180	-5.7	-5.4	3.10	TRUE
	SRX1552677	Bisulfite-Seq	Hyper MR	Cell line	S2	204	66/15180	22/15180	-5.6	-5.3	3.00	TRUE
	SRX1552666	Bisulfite-Seq	Hyper MR	Cell line	S2	191	64/15180	21/15180	-5.5	-5.2	3.05	TRUE
	SRX1552671	Bisulfite-Seq	Hyper MR	Cell line	S2	236	72/15180	26/15180	-5.4	-5.2	2.77	TRUE
	SRX1552675	Bisulfite-Seq	Hyper MR	Cell line	S2	250	73/15180	27/15180	-5.3	-5.1	2.70	TRUE
	SRX1552668	Bisulfite-Seq	Hyper MR	Cell line	S2	200	60/15180	21/15180	-4.8	-4.5	2.86	TRUE
	SRX1552678	Bisulfite-Seq	Hyper MR	Cell line	S2	177	57/15180	19/15180	-4.8	-4.6	3.00	TRUE
	SRX1552681	Bisulfite-Seq	Hyper MR	Cell line	S2	184	58/15180	20/15180	-4.7	-4.5	2.90	TRUE
	SRX1552684	Bisulfite-Seq	Hyper MR	Cell line	S2	164	52/15180	18/15180	-4.2	-4.0	2.89	TRUE
	SRX7142440	Bisulfite-Seq	Partial MR	Adult	Thorax	1	836/15180	686/15180	-4.1	-3.8	1.22	TRUE
	SRX1552729	Bisulfite-Seq	Hyper MR	Cell line	OSC	14807	3470/15180	3187/15180	-4	-3.8	1.09	TRUE
	SRX1552725	Bisulfite-Seq	Hyper MR	Cell line	S2	14411	3272/15180	3004/15180	-3.8	-3.6	1.09	TRUE
	SRX1552726	Bisulfite-Seq	Hyper MR	Cell line	S2	14463	3316/15180	3057/15180	-3.6	-3.4	1.08	TRUE
	SRX1552697	Bisulfite-Seq	Hyper MR	Cell line	S2	83	29/15180	8/15180	-3.1	-2.9	3.62	TRUE
	SRX1552698	Bisulfite-Seq	Hyper MR	Cell line	S2	71	25/15180	7/15180	-2.7	-2.5	3.57	TRUE
	SRX1552682	Bisulfite-Seq	Hyper MR	Cell line	S2	120	30/15180	13/15180	-1.9	-1.7	2.31	TRUE
	SRX1552696	Bisulfite-Seq	Hyper MR	Cell line	S2	64	21/15180	7/15180	-1.9	-1.7	3.00	TRUE
	SRX1552683	Bisulfite-Seq	Hyper MR	Cell line	S2	113	29/15180	13/15180	-1.7	-1.5	2.23	TRUE
	SRX1552699	Bisulfite-Seq	Hyper MR	Cell line	S2	61	17/15180	6/15180	-1.5	-1.3	2.83	TRUE
	SRX1552693	Bisulfite-Seq	Hyper MR	Cell line	S2	117	27/15180	14/15180	-1.2	-1.1	1.93	TRUE
	SRX1552730	Bisulfite-Seq	Hyper MR	Cell line	OSC	14805	3700/15180	3590/15180	-0.8	-0.7	1.03	TRUE
	SRX1552695	Bisulfite-Seq	Hyper MR	Cell line	S2	44	13/15180	6/15180	-0.8	-0.6	2.17	TRUE
	SRX1552685	Bisulfite-Seq	Hyper MR	Cell line	S2	122	23/15180	14/15180	-0.7	-0.6	1.64	TRUE
	SRX1552691	Bisulfite-Seq	Hyper MR	Cell line	S2	123	23/15180	14/15180	-0.7	-0.6	1.64	TRUE
	SRX1552692	Bisulfite-Seq	Hyper MR	Cell line	S2	109	21/15180	13/15180	-0.6	-0.5	1.62	TRUE
	SRX1552704	Bisulfite-Seq	Hyper MR	Cell line	S2	39	9/15180	4/15180	-0.6	-0.4	2.25	TRUE
	SRX1552694	Bisulfite-Seq	Hyper MR	Cell line	S2	119	20/15180	14/15180	-0.4	-0.3	1.43	TRUE
	SRX1552702	Bisulfite-Seq	Hyper MR	Cell line	S2	42	9/15180	5/15180	-0.4	-0.3	1.80	TRUE
	SRX1552700	Bisulfite-Seq	Hyper MR	Cell line	S2	31	8/15180	4/15180	-0.4	-0.3	2.00	TRUE
	SRX1552687	Bisulfite-Seq	Hyper MR	Cell line	S2	97	17/15180	12/15180	-0.3	-0.2	1.42	TRUE
	SRX1552703	Bisulfite-Seq	Hyper MR	Cell line	S2	33	7/15180	4/15180	-0.3	-0.2	1.75	TRUE
	SRX1552721	Bisulfite-Seq	Hyper MR	Cell line	S2	14429	4411/15180	4445/15180	-0.2	-0.1	0.99	FALSE
	SRX1552688	Bisulfite-Seq	Hyper MR	Cell line	S2	119	18/15180	14/15180	-0.2	-0.1	1.29	TRUE
	SRX1552689	Bisulfite-Seq	Hyper MR	Cell line	S2	110	17/15180	13/15180	-0.2	-0.1	1.31	TRUE
	SRX7142439	Bisulfite-Seq	Hyper MR	Adult	Thorax	14	548/15180	555/15180	-0.1	-0.0	0.99	FALSE
	SRX1552690	Bisulfite-Seq	Hyper MR	Cell line	S2	123	16/15180	14/15180	-0.1	-0.0	1.14	TRUE
	SRX1552686	Bisulfite-Seq	Hyper MR	Cell line	S2	112	16/15180	13/15180	-0.1	-0.1	1.23	TRUE
	SRX111390	Bisulfite-Seq	Hyper MR	Embryo	2-3h embryos	47	7/15180	5/15180	-0.1	-0.0	1.40	TRUE
	SRX1552701	Bisulfite-Seq	Hyper MR	Cell line	S2	43	6/15180	4/15180	-0.1	-0.1	1.50	TRUE
	SRX174811	Bisulfite-Seq	Hyper MR	Embryo	0-2h embryos	13	1/15180	2/15180	0	0.0	0.50	FALSE
	SRX020147	Bisulfite-Seq	Hyper MR	Embryo	Embryos	1	0/15180	0/15180	0	0.0	99999	TRUE
	SRX1552665	Bisulfite-Seq	Hypo MR	Cell line	S2	1	0/15180	0/15180	0	0.0	99999	TRUE
	SRX1552697	Bisulfite-Seq	Hypo MR	Cell line	S2	1	0/15180	0/15180	0	0.0	99999	TRUE
	SRX1552703	Bisulfite-Seq	Hypo MR	Cell line	S2	1	1/15180	0/15180	0	0.0	99999	TRUE
	SRX1552706	Bisulfite-Seq	Hypo MR	Cell line	S2	1	0/15180	0/15180	0	0.0	99999	TRUE
	SRX1552713	Bisulfite-Seq	Hypo MR	Cell line	S2	1	0/15180	0/15180	0	0.0	99999	TRUE
	SRX174810	Bisulfite-Seq	Hyper MR	Embryo	0-2h embryos	3	0/15180	0/15180	0	0.0	99999	TRUE
	SRX3043666	Bisulfite-Seq	Hypo MR	Adult	Adult body	1	0/15180	0/15180	0	0.0	99999	TRUE
	SRX3043666	Bisulfite-Seq	Hyper MR	Adult	Adult body	1	0/15180	0/15180	0	0.0	99999	TRUE
	SRX3043669	Bisulfite-Seq	Hypo MR	Adult	Adult body	1	0/15180	0/15180	0	0.0	99999	TRUE
	SRX3043669	Bisulfite-Seq	Hyper MR	Adult	Adult body	1	0/15180	0/15180	0	0.0	99999	TRUE
	SRX3043670	Bisulfite-Seq	Hypo MR	Adult	Adult body	1	0/15180	0/15180	0	0.0	99999	TRUE
	SRX3043670	Bisulfite-Seq	Hyper MR	Adult	Adult body	1	0/15180	0/15180	0	0.0	99999	TRUE

## Sheet: CpA
	Analysis in https://chip-atlas.org/enrichment_analysis conducted on 25th November 2024. Parameters: dm6 genome version (reference); Bisulfite-seq (89 experiments); All cell types; 100; Permutation times x100
	NCBI ID	Antigen class	Antigen	Cell class	Cell	Number of peaks	Overlaps/CpA	Overlaps/Control	Log P-val	Log Q-val	Fold enrichment (FE)	FE > 1.0
	SRX793472	Bisulfite-Seq	Partial MR	Adult	Testis	24	15995/40701	14599/40701	-23.2	-21.7	1.10	TRUE
	SRX793472	Bisulfite-Seq	Hyper MR	Adult	Testis	500	16430/40701	15087/40701	-21.3	-19.9	1.09	TRUE
	SRX7142438	Bisulfite-Seq	Hyper MR	Adult	Thorax	19	13376/40701	12243/40701	-16.9	-15.5	1.09	TRUE
	SRX1552730	Bisulfite-Seq	Partial MR	Cell line	OSC	10	1360/40701	1766/40701	-12.9	-11.6	0.77	FALSE
	SRX7142438	Bisulfite-Seq	Partial MR	Adult	Thorax	4	9633/40701	8819/40701	-11.0	-9.8	1.09	TRUE
	SRX1552727	Bisulfite-Seq	Partial MR	Cell line	OSC	11	1405/40701	1782/40701	-11.0	-9.8	0.79	FALSE
	SRX793471	Bisulfite-Seq	Partial MR	Adult	Testis	21	11688/40701	10907/40701	-9.0	-7.9	1.07	TRUE
	SRX793471	Bisulfite-Seq	Hyper MR	Adult	Testis	517	10676/40701	9987/40701	-7.5	-6.5	1.07	TRUE
	SRX1552721	Bisulfite-Seq	Hyper MR	Cell line	S2	14429	12627/40701	11928/40701	-7.0	-6.0	1.06	TRUE
	SRX1552729	Bisulfite-Seq	Hyper MR	Cell line	OSC	14807	9179/40701	8575/40701	-6.5	-5.5	1.07	TRUE
	SRX7142440	Bisulfite-Seq	Hyper MR	Adult	Thorax	9	5271/40701	4832/40701	-5.5	-4.6	1.09	TRUE
	SRX1552725	Bisulfite-Seq	Partial MR	Cell line	S2	28	2687/40701	3019/40701	-5.3	-4.4	0.89	FALSE
	SRX1552723	Bisulfite-Seq	Partial MR	Cell line	S2	20	2242/40701	2519/40701	-4.4	-3.6	0.89	FALSE
	SRX1552728	Bisulfite-Seq	Partial MR	Cell line	OSC	4	748/40701	914/40701	-4.4	-3.6	0.82	FALSE
	SRX1552724	Bisulfite-Seq	Partial MR	Cell line	S2	26	2408/40701	2665/40701	-3.7	-2.9	0.90	FALSE
	SRX1552729	Bisulfite-Seq	Partial MR	Cell line	OSC	10	1513/40701	1713/40701	-3.5	-2.7	0.88	FALSE
	SRX1552729	Bisulfite-Seq	Hypo MR	Cell line	OSC	176	3045/40701	2788/40701	-3.3	-2.6	1.09	TRUE
	SRX1552722	Bisulfite-Seq	Hyper MR	Cell line	S2	14958	13125/40701	12690/40701	-3.0	-2.3	1.03	TRUE
	SRX7142439	Bisulfite-Seq	Hyper MR	Adult	Thorax	14	1669/40701	1495/40701	-2.8	-2.1	1.12	TRUE
	SRX1552728	Bisulfite-Seq	Hyper MR	Cell line	OSC	14824	6221/40701	5907/40701	-2.7	-2.0	1.05	TRUE
	SRX1552730	Bisulfite-Seq	Hypo MR	Cell line	OSC	223	3516/40701	3308/40701	-2.1	-1.4	1.06	TRUE
	SRX1552726	Bisulfite-Seq	Partial MR	Cell line	S2	31	3010/40701	3208/40701	-2.0	-1.4	0.94	FALSE
	SRX1552726	Bisulfite-Seq	Hyper MR	Cell line	S2	14463	8426/40701	8127/40701	-2.0	-1.4	1.04	TRUE
	SRX1552721	Bisulfite-Seq	Hypo MR	Cell line	S2	1262	7994/40701	7733/40701	-1.7	-1.1	1.03	TRUE
	SRX1552730	Bisulfite-Seq	Hyper MR	Cell line	OSC	14805	9912/40701	9642/40701	-1.6	-1.0	1.03	TRUE
	SRX7142440	Bisulfite-Seq	Partial MR	Adult	Thorax	1	1972/40701	1844/40701	-1.5	-0.9	1.07	TRUE
	SRX1552724	Bisulfite-Seq	Hyper MR	Cell line	S2	14643	7795/40701	7571/40701	-1.3	-0.8	1.03	TRUE
	SRX1552723	Bisulfite-Seq	Hyper MR	Cell line	S2	14497	7615/40701	7404/40701	-1.2	-0.7	1.03	TRUE
	SRX1552669	Bisulfite-Seq	Hyper MR	Cell line	S2	309	113/40701	90/40701	-0.9	-0.4	1.26	TRUE
	SRX1552725	Bisulfite-Seq	Hyper MR	Cell line	S2	14411	8156/40701	7981/40701	-0.9	-0.4	1.02	TRUE
	SRX1552709	Bisulfite-Seq	Hyper MR	Cell line	S2	394	163/40701	140/40701	-0.7	-0.2	1.16	TRUE
	SRX1552667	Bisulfite-Seq	Hyper MR	Cell line	S2	252	90/40701	73/40701	-0.7	-0.2	1.23	TRUE
	SRX1552673	Bisulfite-Seq	Hyper MR	Cell line	S2	290	102/40701	84/40701	-0.7	-0.2	1.21	TRUE
	SRX1552711	Bisulfite-Seq	Hyper MR	Cell line	S2	479	193/40701	171/40701	-0.6	-0.1	1.13	TRUE
	SRX1552710	Bisulfite-Seq	Hyper MR	Cell line	S2	378	155/40701	136/40701	-0.5	-0.1	1.14	TRUE
	SRX1552666	Bisulfite-Seq	Hyper MR	Cell line	S2	191	69/40701	57/40701	-0.5	-0.1	1.21	TRUE
	SRX1552684	Bisulfite-Seq	Hyper MR	Cell line	S2	164	59/40701	48/40701	-0.5	-0.1	1.23	TRUE
	SRX1552674	Bisulfite-Seq	Hyper MR	Cell line	S2	253	84/40701	71/40701	-0.5	-0.1	1.18	TRUE
	SRX1552681	Bisulfite-Seq	Hyper MR	Cell line	S2	184	65/40701	54/40701	-0.4	-0.1	1.20	TRUE
	SRX1552679	Bisulfite-Seq	Hyper MR	Cell line	S2	221	79/40701	67/40701	-0.4	-0.1	1.18	TRUE
	SRX1552680	Bisulfite-Seq	Hyper MR	Cell line	S2	196	67/40701	56/40701	-0.4	-0.1	1.20	TRUE
	SRX1552671	Bisulfite-Seq	Hyper MR	Cell line	S2	236	82/40701	70/40701	-0.4	-0.1	1.17	TRUE
	SRX1552675	Bisulfite-Seq	Hyper MR	Cell line	S2	250	84/40701	73/40701	-0.4	-0.0	1.15	TRUE
	SRX1552721	Bisulfite-Seq	Partial MR	Cell line	S2	5	819/40701	852/40701	-0.4	-0.0	0.96	FALSE
	SRX1552713	Bisulfite-Seq	Hyper MR	Cell line	S2	384	150/40701	136/40701	-0.4	-0.0	1.10	TRUE
	SRX1552676	Bisulfite-Seq	Hyper MR	Cell line	S2	272	92/40701	81/40701	-0.3	-0.0	1.14	TRUE
	SRX1552719	Bisulfite-Seq	Hyper MR	Cell line	S2	527	204/40701	189/40701	-0.3	-0.0	1.08	TRUE
	SRX1552701	Bisulfite-Seq	Hyper MR	Cell line	S2	43	7/40701	11/40701	-0.3	-0.0	0.64	FALSE
	SRX1552665	Bisulfite-Seq	Hyper MR	Cell line	S2	422	134/40701	122/40701	-0.3	-0.0	1.10	TRUE
	SRX1552683	Bisulfite-Seq	Hyper MR	Cell line	S2	113	42/40701	35/40701	-0.3	-0.0	1.20	TRUE
	SRX1552688	Bisulfite-Seq	Hyper MR	Cell line	S2	119	44/40701	37/40701	-0.3	-0.0	1.19	TRUE
	SRX1552705	Bisulfite-Seq	Hyper MR	Cell line	S2	336	131/40701	120/40701	-0.3	-0.0	1.09	TRUE
	SRX1552708	Bisulfite-Seq	Hyper MR	Cell line	S2	263	86/40701	77/40701	-0.3	-0.0	1.12	TRUE
	SRX1552714	Bisulfite-Seq	Hyper MR	Cell line	S2	349	135/40701	124/40701	-0.3	-0.0	1.09	TRUE
	SRX1552715	Bisulfite-Seq	Hyper MR	Cell line	S2	402	153/40701	142/40701	-0.3	-0.0	1.08	TRUE
	SRX1552682	Bisulfite-Seq	Hyper MR	Cell line	S2	120	42/40701	36/40701	-0.2	-0.0	1.17	TRUE
	SRX1552689	Bisulfite-Seq	Hyper MR	Cell line	S2	110	42/40701	36/40701	-0.2	-0.0	1.17	TRUE
	SRX1552716	Bisulfite-Seq	Hyper MR	Cell line	S2	541	205/40701	193/40701	-0.2	-0.0	1.06	TRUE
	SRX1552694	Bisulfite-Seq	Hyper MR	Cell line	S2	119	44/40701	38/40701	-0.2	-0.0	1.16	TRUE
	SRX1552720	Bisulfite-Seq	Hyper MR	Cell line	S2	355	116/40701	107/40701	-0.2	-0.0	1.08	TRUE
	SRX1552698	Bisulfite-Seq	Hyper MR	Cell line	S2	71	15/40701	19/40701	-0.2	-0.0	0.79	FALSE
	SRX1552686	Bisulfite-Seq	Hyper MR	Cell line	S2	112	40/40701	35/40701	-0.2	-0.0	1.14	TRUE
	SRX1552702	Bisulfite-Seq	Hyper MR	Cell line	S2	42	8/40701	11/40701	-0.2	-0.0	0.73	FALSE
	SRX1552690	Bisulfite-Seq	Hyper MR	Cell line	S2	123	43/40701	38/40701	-0.2	-0.0	1.13	TRUE
	SRX1552691	Bisulfite-Seq	Hyper MR	Cell line	S2	123	43/40701	38/40701	-0.2	-0.0	1.13	TRUE
	SRX1552685	Bisulfite-Seq	Hyper MR	Cell line	S2	122	44/40701	39/40701	-0.2	-0.0	1.13	TRUE
	SRX1552727	Bisulfite-Seq	Hyper MR	Cell line	OSC	14707	7132/40701	7086/40701	-0.2	0.0	1.01	TRUE
	SRX1552672	Bisulfite-Seq	Hyper MR	Cell line	S2	251	82/40701	76/40701	-0.2	0.0	1.08	TRUE
	SRX1552722	Bisulfite-Seq	Partial MR	Cell line	S2	146	7724/40701	7690/40701	-0.1	0.0	1.00	TRUE
	SRX1552707	Bisulfite-Seq	Hyper MR	Cell line	S2	434	150/40701	156/40701	-0.1	0.0	0.96	FALSE
	SRX1552717	Bisulfite-Seq	Hyper MR	Cell line	S2	441	150/40701	156/40701	-0.1	0.0	0.96	FALSE
	SRX1552677	Bisulfite-Seq	Hyper MR	Cell line	S2	204	64/40701	60/40701	-0.1	0.0	1.07	TRUE
	SRX1552687	Bisulfite-Seq	Hyper MR	Cell line	S2	97	35/40701	32/40701	-0.1	0.0	1.09	TRUE
	SRX1552712	Bisulfite-Seq	Hyper MR	Cell line	S2	390	146/40701	141/40701	-0.1	0.0	1.04	TRUE
	SRX1552668	Bisulfite-Seq	Hyper MR	Cell line	S2	200	61/40701	58/40701	-0.1	0.0	1.05	TRUE
	SRX111390	Bisulfite-Seq	Hyper MR	Embryo	2-3h embryos	47	16/40701	14/40701	-0.1	0.0	1.14	TRUE
	SRX1552696	Bisulfite-Seq	Hyper MR	Cell line	S2	64	19/40701	17/40701	-0.1	0.0	1.12	TRUE
	SRX1552670	Bisulfite-Seq	Hyper MR	Cell line	S2	385	114/40701	111/40701	-0.0	0.0	1.03	TRUE
	SRX1552692	Bisulfite-Seq	Hyper MR	Cell line	S2	109	36/40701	34/40701	-0.0	0.0	1.06	TRUE
	SRX1552706	Bisulfite-Seq	Hyper MR	Cell line	S2	514	191/40701	189/40701	-0.0	0.0	1.01	TRUE
	SRX1552678	Bisulfite-Seq	Hyper MR	Cell line	S2	177	53/40701	52/40701	0.0	0.0	1.02	TRUE
	SRX1552693	Bisulfite-Seq	Hyper MR	Cell line	S2	117	37/40701	37/40701	0.0	0.0	1.00	FALSE
	SRX1552695	Bisulfite-Seq	Hyper MR	Cell line	S2	44	14/40701	14/40701	0.0	0.0	1.00	FALSE
	SRX1552704	Bisulfite-Seq	Hyper MR	Cell line	S2	39	11/40701	11/40701	0.0	0.0	1.00	FALSE
	SRX174811	Bisulfite-Seq	Hyper MR	Embryo	0-2h embryos	13	4/40701	4/40701	0.0	0.0	1.00	FALSE
	SRX1552718	Bisulfite-Seq	Hyper MR	Cell line	S2	569	203/40701	204/40701	0.0	0.0	1.00	FALSE
	SRX1552697	Bisulfite-Seq	Hyper MR	Cell line	S2	83	22/40701	23/40701	0.0	0.0	0.96	FALSE
	SRX1552699	Bisulfite-Seq	Hyper MR	Cell line	S2	61	15/40701	16/40701	0.0	0.0	0.94	FALSE
	SRX1552700	Bisulfite-Seq	Hyper MR	Cell line	S2	31	9/40701	10/40701	0.0	0.0	0.90	FALSE
	SRX1552703	Bisulfite-Seq	Hyper MR	Cell line	S2	33	8/40701	9/40701	0.0	0.0	0.89	FALSE
	SRX020147	Bisulfite-Seq	Hyper MR	Embryo	Embryos	1	0/40701	0/40701	0.0	0.0	99999	TRUE
	SRX1552665	Bisulfite-Seq	Hypo MR	Cell line	S2	1	0/40701	0/40701	0.0	0.0	99999	TRUE
	SRX1552697	Bisulfite-Seq	Hypo MR	Cell line	S2	1	1/40701	0/40701	0.0	0.0	99999	TRUE
	SRX1552703	Bisulfite-Seq	Hypo MR	Cell line	S2	1	0/40701	0/40701	0.0	0.0	99999	TRUE
	SRX1552706	Bisulfite-Seq	Hypo MR	Cell line	S2	1	0/40701	0/40701	0.0	0.0	99999	TRUE
	SRX1552713	Bisulfite-Seq	Hypo MR	Cell line	S2	1	0/40701	0/40701	0.0	0.0	99999	TRUE
	SRX174810	Bisulfite-Seq	Hyper MR	Embryo	0-2h embryos	3	0/40701	1/40701	0.0	0.0	0.00	FALSE
	SRX3043666	Bisulfite-Seq	Hypo MR	Adult	Adult body	1	0/40701	0/40701	0.0	0.0	99999	TRUE
	SRX3043666	Bisulfite-Seq	Hyper MR	Adult	Adult body	1	0/40701	0/40701	0.0	0.0	99999	TRUE
	SRX3043669	Bisulfite-Seq	Hypo MR	Adult	Adult body	1	0/40701	0/40701	0.0	0.0	99999	TRUE
	SRX3043669	Bisulfite-Seq	Hyper MR	Adult	Adult body	1	0/40701	0/40701	0.0	0.0	99999	TRUE
	SRX3043670	Bisulfite-Seq	Hypo MR	Adult	Adult body	1	0/40701	0/40701	0.0	0.0	99999	TRUE
	SRX3043670	Bisulfite-Seq	Hyper MR	Adult	Adult body	1	0/40701	0/40701	0.0	0.0	99999	TRUE

## Sheet: CpT
	Analysis in https://chip-atlas.org/enrichment_analysis conducted on 25th November 2024. Parameters: dm6 genome version (reference); Bisulfite-seq (89 experiments); All cell types; Permutation times x100
	NCBI ID	Antigen class	Antigen	Cell class	Cell	Number of peaks	Overlaps/CpT	Overlaps/Control	Log P-val	Log Q-val	Fold enrichment (FE)	FE > 1.0
	SRX793472	Bisulfite-Seq	Partial MR	Adult	Testis	24	16148/42038	15070/42038	-13.8	-12.3	1.07	TRUE
	SRX793472	Bisulfite-Seq	Hyper MR	Adult	Testis	500	16646/42038	15573/42038	-13.5	-12.1	1.07	TRUE
	SRX7142438	Bisulfite-Seq	Hyper MR	Adult	Thorax	19	13450/42038	12637/42038	-8.8	-7.5	1.06	TRUE
	SRX1552721	Bisulfite-Seq	Hyper MR	Cell line	S2	14429	13016/42038	12246/42038	-8.1	-6.9	1.06	TRUE
	SRX793471	Bisulfite-Seq	Partial MR	Adult	Testis	21	11930/42038	11259/42038	-6.6	-5.4	1.06	TRUE
	SRX1552730	Bisulfite-Seq	Partial MR	Cell line	OSC	10	1541/42038	1816/42038	-5.9	-4.8	0.85	FALSE
	SRX793471	Bisulfite-Seq	Hyper MR	Adult	Testis	517	10910/42038	10301/42038	-5.9	-4.8	1.06	TRUE
	SRX1552721	Bisulfite-Seq	Hypo MR	Cell line	S2	1262	8496/42038	7961/42038	-5.5	-4.5	1.07	TRUE
	SRX1552728	Bisulfite-Seq	Partial MR	Cell line	OSC	4	778/42038	942/42038	-4.2	-3.2	0.83	FALSE
	SRX7142438	Bisulfite-Seq	Partial MR	Adult	Thorax	4	9581/42038	9105/42038	-4.1	-3.2	1.05	TRUE
	SRX1552729	Bisulfite-Seq	Partial MR	Cell line	OSC	10	1547/42038	1765/42038	-3.9	-3.1	0.88	FALSE
	SRX1552730	Bisulfite-Seq	Hypo MR	Cell line	OSC	223	3702/42038	3417/42038	-3.4	-2.5	1.08	TRUE
	SRX1552727	Bisulfite-Seq	Partial MR	Cell line	OSC	11	1657/42038	1837/42038	-2.7	-1.9	0.90	FALSE
	SRX1552729	Bisulfite-Seq	Hypo MR	Cell line	OSC	176	3101/42038	2875/42038	-2.6	-1.8	1.08	TRUE
	SRX1552729	Bisulfite-Seq	Hyper MR	Cell line	OSC	14807	9017/42038	8672/42038	-2.4	-1.7	1.04	TRUE
	SRX1552723	Bisulfite-Seq	Partial MR	Cell line	S2	20	2412/42038	2590/42038	-2.0	-1.3	0.93	FALSE
	SRX7142440	Bisulfite-Seq	Hyper MR	Adult	Thorax	9	5224/42038	4988/42038	-1.9	-1.2	1.05	TRUE
	SRX1552722	Bisulfite-Seq	Hyper MR	Cell line	S2	14958	13335/42038	13005/42038	-1.8	-1.2	1.03	TRUE
	SRX7142439	Bisulfite-Seq	Hyper MR	Adult	Thorax	14	1664/42038	1543/42038	-1.5	-0.9	1.08	TRUE
	SRX1552725	Bisulfite-Seq	Partial MR	Cell line	S2	28	2954/42038	3117/42038	-1.5	-0.9	0.95	FALSE
	SRX1552730	Bisulfite-Seq	Hyper MR	Cell line	OSC	14805	10046/42038	9785/42038	-1.5	-0.8	1.03	TRUE
	SRX1552722	Bisulfite-Seq	Partial MR	Cell line	S2	146	8107/42038	7921/42038	-1.0	-0.4	1.02	TRUE
	SRX7142440	Bisulfite-Seq	Partial MR	Adult	Thorax	1	1991/42038	1900/42038	-0.9	-0.3	1.05	TRUE
	SRX1552721	Bisulfite-Seq	Partial MR	Cell line	S2	5	937/42038	881/42038	-0.7	-0.1	1.06	TRUE
	SRX1552726	Bisulfite-Seq	Hyper MR	Cell line	S2	14463	8458/42038	8310/42038	-0.7	-0.1	1.02	TRUE
	SRX1552696	Bisulfite-Seq	Hyper MR	Cell line	S2	64	25/42038	16/42038	-0.7	-0.1	1.56	TRUE
	SRX1552680	Bisulfite-Seq	Hyper MR	Cell line	S2	196	71/42038	56/42038	-0.7	-0.1	1.27	TRUE
	SRX1552684	Bisulfite-Seq	Hyper MR	Cell line	S2	164	63/42038	49/42038	-0.7	-0.1	1.29	TRUE
	SRX1552724	Bisulfite-Seq	Partial MR	Cell line	S2	26	2658/42038	2745/42038	-0.6	-0.1	0.97	FALSE
	SRX1552700	Bisulfite-Seq	Hyper MR	Cell line	S2	31	17/42038	10/42038	-0.6	-0.1	1.70	TRUE
	SRX1552667	Bisulfite-Seq	Hyper MR	Cell line	S2	252	87/42038	72/42038	-0.6	-0.1	1.21	TRUE
	SRX1552678	Bisulfite-Seq	Hyper MR	Cell line	S2	177	65/42038	52/42038	-0.6	-0.1	1.25	TRUE
	SRX1552728	Bisulfite-Seq	Hyper MR	Cell line	OSC	14824	6110/42038	5996/42038	-0.6	-0.1	1.02	TRUE
	SRX1552682	Bisulfite-Seq	Hyper MR	Cell line	S2	120	47/42038	36/42038	-0.6	-0.1	1.31	TRUE
	SRX1552724	Bisulfite-Seq	Hyper MR	Cell line	S2	14643	7835/42038	7730/42038	-0.4	-0.0	1.01	TRUE
	SRX1552673	Bisulfite-Seq	Hyper MR	Cell line	S2	290	96/42038	83/42038	-0.4	-0.0	1.16	TRUE
	SRX1552695	Bisulfite-Seq	Hyper MR	Cell line	S2	44	20/42038	14/42038	-0.4	0.0	1.43	TRUE
	SRX1552703	Bisulfite-Seq	Hyper MR	Cell line	S2	33	14/42038	9/42038	-0.4	0.0	1.56	TRUE
	SRX1552665	Bisulfite-Seq	Hyper MR	Cell line	S2	422	136/42038	122/42038	-0.4	0.0	1.11	TRUE
	SRX1552683	Bisulfite-Seq	Hyper MR	Cell line	S2	113	42/42038	34/42038	-0.4	0.0	1.24	TRUE
	SRX1552708	Bisulfite-Seq	Hyper MR	Cell line	S2	263	87/42038	76/42038	-0.4	0.0	1.14	TRUE
	SRX1552701	Bisulfite-Seq	Hyper MR	Cell line	S2	43	16/42038	11/42038	-0.4	0.0	1.45	TRUE
	SRX1552691	Bisulfite-Seq	Hyper MR	Cell line	S2	123	47/42038	39/42038	-0.3	0.0	1.21	TRUE
	SRX1552681	Bisulfite-Seq	Hyper MR	Cell line	S2	184	63/42038	54/42038	-0.3	0.0	1.17	TRUE
	SRX1552672	Bisulfite-Seq	Hyper MR	Cell line	S2	251	84/42038	74/42038	-0.3	0.0	1.14	TRUE
	SRX1552705	Bisulfite-Seq	Hyper MR	Cell line	S2	336	131/42038	119/42038	-0.3	0.0	1.10	TRUE
	SRX1552699	Bisulfite-Seq	Hyper MR	Cell line	S2	61	21/42038	16/42038	-0.3	0.0	1.31	TRUE
	SRX1552685	Bisulfite-Seq	Hyper MR	Cell line	S2	122	46/42038	39/42038	-0.3	0.0	1.18	TRUE
	SRX1552674	Bisulfite-Seq	Hyper MR	Cell line	S2	253	81/42038	72/42038	-0.3	0.0	1.12	TRUE
	SRX1552715	Bisulfite-Seq	Hyper MR	Cell line	S2	402	153/42038	141/42038	-0.3	0.0	1.09	TRUE
	SRX1552668	Bisulfite-Seq	Hyper MR	Cell line	S2	200	65/42038	57/42038	-0.3	0.0	1.14	TRUE
	SRX1552676	Bisulfite-Seq	Hyper MR	Cell line	S2	272	89/42038	80/42038	-0.3	0.0	1.11	TRUE
	SRX1552719	Bisulfite-Seq	Hyper MR	Cell line	S2	527	201/42038	188/42038	-0.3	0.0	1.07	TRUE
	SRX1552704	Bisulfite-Seq	Hyper MR	Cell line	S2	39	15/42038	11/42038	-0.3	0.0	1.36	TRUE
	SRX1552692	Bisulfite-Seq	Hyper MR	Cell line	S2	109	40/42038	34/42038	-0.3	0.0	1.18	TRUE
	SRX1552671	Bisulfite-Seq	Hyper MR	Cell line	S2	236	77/42038	69/42038	-0.3	0.0	1.12	TRUE
	SRX1552702	Bisulfite-Seq	Hyper MR	Cell line	S2	42	16/42038	12/42038	-0.2	0.0	1.33	TRUE
	SRX1552688	Bisulfite-Seq	Hyper MR	Cell line	S2	119	44/42038	38/42038	-0.2	0.0	1.16	TRUE
	SRX1552679	Bisulfite-Seq	Hyper MR	Cell line	S2	221	72/42038	65/42038	-0.2	0.0	1.11	TRUE
	SRX174810	Bisulfite-Seq	Hyper MR	Embryo	0-2h embryos	3	3/42038	1/42038	-0.2	0.0	3.00	TRUE
	SRX1552687	Bisulfite-Seq	Hyper MR	Cell line	S2	97	37/42038	32/42038	-0.2	0.0	1.16	TRUE
	SRX1552670	Bisulfite-Seq	Hyper MR	Cell line	S2	385	118/42038	110/42038	-0.2	0.0	1.07	TRUE
	SRX1552698	Bisulfite-Seq	Hyper MR	Cell line	S2	71	23/42038	19/42038	-0.2	0.0	1.21	TRUE
	SRX1552689	Bisulfite-Seq	Hyper MR	Cell line	S2	110	42/42038	37/42038	-0.2	0.0	1.14	TRUE
	SRX1552697	Bisulfite-Seq	Hyper MR	Cell line	S2	83	26/42038	22/42038	-0.2	0.0	1.18	TRUE
	SRX1552725	Bisulfite-Seq	Hyper MR	Cell line	S2	14411	8214/42038	8165/42038	-0.2	0.0	1.01	TRUE
	SRX1552712	Bisulfite-Seq	Hyper MR	Cell line	S2	390	149/42038	141/42038	-0.2	0.0	1.06	TRUE
	SRX1552714	Bisulfite-Seq	Hyper MR	Cell line	S2	349	116/42038	123/42038	-0.2	0.0	0.94	FALSE
	SRX1552686	Bisulfite-Seq	Hyper MR	Cell line	S2	112	39/42038	35/42038	-0.1	0.0	1.11	TRUE
	SRX174811	Bisulfite-Seq	Hyper MR	Embryo	0-2h embryos	13	6/42038	4/42038	-0.1	0.0	1.50	TRUE
	SRX1552709	Bisulfite-Seq	Hyper MR	Cell line	S2	394	146/42038	140/42038	-0.1	0.0	1.04	TRUE
	SRX1552666	Bisulfite-Seq	Hyper MR	Cell line	S2	191	54/42038	58/42038	-0.1	0.0	0.93	FALSE
	SRX1552707	Bisulfite-Seq	Hyper MR	Cell line	S2	434	162/42038	156/42038	-0.1	0.0	1.04	TRUE
	SRX1552726	Bisulfite-Seq	Partial MR	Cell line	S2	31	3290/42038	3310/42038	-0.1	0.0	0.99	FALSE
	SRX1552693	Bisulfite-Seq	Hyper MR	Cell line	S2	117	41/42038	38/42038	-0.1	0.0	1.08	TRUE
	SRX1552669	Bisulfite-Seq	Hyper MR	Cell line	S2	309	92/42038	88/42038	-0.1	0.0	1.05	TRUE
	SRX1552690	Bisulfite-Seq	Hyper MR	Cell line	S2	123	42/42038	39/42038	-0.1	0.0	1.08	TRUE
	SRX1552723	Bisulfite-Seq	Hyper MR	Cell line	S2	14497	7573/42038	7552/42038	-0.1	0.0	1.00	TRUE
	SRX1552706	Bisulfite-Seq	Hyper MR	Cell line	S2	514	192/42038	188/42038	-0.1	0.0	1.02	TRUE
	SRX1552716	Bisulfite-Seq	Hyper MR	Cell line	S2	541	189/42038	193/42038	-0.1	0.0	0.98	FALSE
	SRX1552720	Bisulfite-Seq	Hyper MR	Cell line	S2	355	109/42038	106/42038	-0.0	0.0	1.03	TRUE
	SRX1552710	Bisulfite-Seq	Hyper MR	Cell line	S2	378	133/42038	136/42038	-0.0	0.0	0.98	FALSE
	SRX1552694	Bisulfite-Seq	Hyper MR	Cell line	S2	119	41/42038	39/42038	-0.0	0.0	1.05	TRUE
	SRX1552718	Bisulfite-Seq	Hyper MR	Cell line	S2	569	201/42038	198/42038	-0.0	0.0	1.02	TRUE
	SRX1552677	Bisulfite-Seq	Hyper MR	Cell line	S2	204	62/42038	60/42038	-0.0	0.0	1.03	TRUE
	SRX1552727	Bisulfite-Seq	Hyper MR	Cell line	OSC	14707	7244/42038	7234/42038	-0.0	0.0	1.00	TRUE
	SRX1552713	Bisulfite-Seq	Hyper MR	Cell line	S2	384	138/42038	136/42038	-0.0	0.0	1.01	TRUE
	SRX1552717	Bisulfite-Seq	Hyper MR	Cell line	S2	441	157/42038	155/42038	-0.0	0.0	1.01	TRUE
	SRX1552711	Bisulfite-Seq	Hyper MR	Cell line	S2	479	167/42038	169/42038	-0.0	0.0	0.99	FALSE
	SRX1552675	Bisulfite-Seq	Hyper MR	Cell line	S2	250	74/42038	73/42038	0.0	0.0	1.01	TRUE
	SRX111390	Bisulfite-Seq	Hyper MR	Embryo	2-3h embryos	47	14/42038	14/42038	0.0	0.0	1.00	FALSE
	SRX020147	Bisulfite-Seq	Hyper MR	Embryo	Embryos	1	0/42038	0/42038	0.0	0.0	99999	TRUE
	SRX1552665	Bisulfite-Seq	Hypo MR	Cell line	S2	1	0/42038	0/42038	0.0	0.0	99999	TRUE
	SRX1552697	Bisulfite-Seq	Hypo MR	Cell line	S2	1	0/42038	0/42038	0.0	0.0	99999	TRUE
	SRX1552703	Bisulfite-Seq	Hypo MR	Cell line	S2	1	0/42038	0/42038	0.0	0.0	99999	TRUE
	SRX1552706	Bisulfite-Seq	Hypo MR	Cell line	S2	1	0/42038	0/42038	0.0	0.0	99999	TRUE
	SRX1552713	Bisulfite-Seq	Hypo MR	Cell line	S2	1	0/42038	0/42038	0.0	0.0	99999	TRUE
	SRX3043666	Bisulfite-Seq	Hypo MR	Adult	Adult body	1	0/42038	0/42038	0.0	0.0	99999	TRUE
	SRX3043666	Bisulfite-Seq	Hyper MR	Adult	Adult body	1	0/42038	0/42038	0.0	0.0	99999	TRUE
	SRX3043669	Bisulfite-Seq	Hypo MR	Adult	Adult body	1	0/42038	0/42038	0.0	0.0	99999	TRUE
	SRX3043669	Bisulfite-Seq	Hyper MR	Adult	Adult body	1	0/42038	0/42038	0.0	0.0	99999	TRUE
	SRX3043670	Bisulfite-Seq	Hypo MR	Adult	Adult body	1	0/42038	0/42038	0.0	0.0	99999	TRUE
	SRX3043670	Bisulfite-Seq	Hyper MR	Adult	Adult body	1	0/42038	0/42038	0.0	0.0	99999	TRUE

## Sheet: CpG3000
	Analysis in https://chip-atlas.org/enrichment_analysis conducted on 25th November 2024. Parameters: dm6 genome version (reference); Bisulfite-seq (89 experiments); All cell types; Permutation times x100
	NCBI ID	Antigen class	Antigen	Cell class	Cell	Number of peaks	Overlaps/CpG	Overlaps/Control	Log P-val	Log Q-val	Fold enrichment (FE)	FE > 1.0
	SRX1552719	Bisulfite-Seq	Hyper MR	Cell line	S2	527	26/260	5/260	-3.9	-2.7	5.20	TRUE
	SRX1552706	Bisulfite-Seq	Hyper MR	Cell line	S2	514	25/260	5/260	-3.7	-2.5	5.00	TRUE
	SRX1552718	Bisulfite-Seq	Hyper MR	Cell line	S2	569	22/260	5/260	-2.9	-1.9	4.40	TRUE
	SRX7142438	Bisulfite-Seq	Hyper MR	Adult	Thorax	19	49/260	79/260	-2.5	-1.5	0.62	FALSE
	SRX1552710	Bisulfite-Seq	Hyper MR	Cell line	S2	378	16/260	3/260	-2.4	-1.4	5.33	TRUE
	SRX1552717	Bisulfite-Seq	Hyper MR	Cell line	S2	441	17/260	4/260	-2.2	-1.3	4.25	TRUE
	SRX1552721	Bisulfite-Seq	Hyper MR	Cell line	S2	14429	152/260	121/260	-2.1	-1.2	1.26	TRUE
	SRX1552714	Bisulfite-Seq	Hyper MR	Cell line	S2	349	14/260	3/260	-1.9	-1.1	4.67	TRUE
	SRX1552716	Bisulfite-Seq	Hyper MR	Cell line	S2	541	17/260	5/260	-1.8	-1.0	3.40	TRUE
	SRX1552707	Bisulfite-Seq	Hyper MR	Cell line	S2	434	15/260	4/260	-1.8	-0.9	3.75	TRUE
	SRX1552681	Bisulfite-Seq	Hyper MR	Cell line	S2	184	9/260	1/260	-1.7	-0.9	9.00	TRUE
	SRX1552726	Bisulfite-Seq	Partial MR	Cell line	S2	31	8/260	21/260	-1.7	-0.9	0.38	FALSE
	SRX1552674	Bisulfite-Seq	Hyper MR	Cell line	S2	253	11/260	2/260	-1.7	-0.9	5.50	TRUE
	SRX1552721	Bisulfite-Seq	Hypo MR	Cell line	S2	1262	36/260	57/260	-1.7	-0.9	0.63	FALSE
	SRX1552670	Bisulfite-Seq	Hyper MR	Cell line	S2	385	12/260	3/260	-1.5	-0.8	4.00	TRUE
	SRX1552712	Bisulfite-Seq	Hyper MR	Cell line	S2	390	12/260	3/260	-1.5	-0.8	4.00	TRUE
	SRX1552723	Bisulfite-Seq	Hyper MR	Cell line	S2	14497	121/260	96/260	-1.5	-0.8	1.26	TRUE
	SRX1552724	Bisulfite-Seq	Hyper MR	Cell line	S2	14643	122/260	97/260	-1.5	-0.8	1.26	TRUE
	SRX1552673	Bisulfite-Seq	Hyper MR	Cell line	S2	290	10/260	2/260	-1.4	-0.8	5.00	TRUE
	SRX1552676	Bisulfite-Seq	Hyper MR	Cell line	S2	272	10/260	2/260	-1.4	-0.8	5.00	TRUE
	SRX7142438	Bisulfite-Seq	Partial MR	Adult	Thorax	4	38/260	57/260	-1.4	-0.8	0.67	FALSE
	SRX1552711	Bisulfite-Seq	Hyper MR	Cell line	S2	479	13/260	4/260	-1.3	-0.8	3.25	TRUE
	SRX1552729	Bisulfite-Seq	Hypo MR	Cell line	OSC	176	8/260	19/260	-1.3	-0.8	0.42	FALSE
	SRX1552730	Bisulfite-Seq	Hypo MR	Cell line	OSC	223	11/260	23/260	-1.3	-0.8	0.48	FALSE
	SRX1552713	Bisulfite-Seq	Hyper MR	Cell line	S2	384	12/260	4/260	-1.1	-0.6	3.00	TRUE
	SRX1552715	Bisulfite-Seq	Hyper MR	Cell line	S2	402	12/260	4/260	-1.1	-0.6	3.00	TRUE
	SRX1552722	Bisulfite-Seq	Partial MR	Cell line	S2	146	36/260	52/260	-1.1	-0.6	0.69	FALSE
	SRX1552705	Bisulfite-Seq	Hyper MR	Cell line	S2	336	10/260	3/260	-1.1	-0.6	3.33	TRUE
	SRX793471	Bisulfite-Seq	Partial MR	Adult	Testis	21	55/260	72/260	-1.0	-0.5	0.76	FALSE
	SRX7142440	Bisulfite-Seq	Hyper MR	Adult	Thorax	9	20/260	32/260	-1.0	-0.5	0.62	FALSE
	SRX1552730	Bisulfite-Seq	Partial MR	Cell line	OSC	10	4/260	11/260	-0.9	-0.5	0.36	FALSE
	SRX1552668	Bisulfite-Seq	Hyper MR	Cell line	S2	200	6/260	1/260	-0.9	-0.5	6.00	TRUE
	SRX1552678	Bisulfite-Seq	Hyper MR	Cell line	S2	177	6/260	1/260	-0.9	-0.5	6.00	TRUE
	SRX1552725	Bisulfite-Seq	Partial MR	Cell line	S2	28	11/260	20/260	-0.9	-0.4	0.55	FALSE
	SRX1552726	Bisulfite-Seq	Hyper MR	Cell line	S2	14463	118/260	101/260	-0.8	-0.4	1.17	TRUE
	SRX1552724	Bisulfite-Seq	Partial MR	Cell line	S2	26	9/260	17/260	-0.8	-0.4	0.53	FALSE
	SRX1552672	Bisulfite-Seq	Hyper MR	Cell line	S2	251	7/260	2/260	-0.8	-0.4	3.50	TRUE
	SRX1552675	Bisulfite-Seq	Hyper MR	Cell line	S2	250	7/260	2/260	-0.8	-0.4	3.50	TRUE
	SRX1552677	Bisulfite-Seq	Hyper MR	Cell line	S2	204	7/260	2/260	-0.8	-0.4	3.50	TRUE
	SRX1552725	Bisulfite-Seq	Hyper MR	Cell line	S2	14411	117/260	101/260	-0.7	-0.4	1.16	TRUE
	SRX793472	Bisulfite-Seq	Partial MR	Adult	Testis	24	80/260	95/260	-0.7	-0.4	0.84	FALSE
	SRX1552666	Bisulfite-Seq	Hyper MR	Cell line	S2	191	5/260	1/260	-0.7	-0.3	5.00	TRUE
	SRX1552665	Bisulfite-Seq	Hyper MR	Cell line	S2	422	8/260	3/260	-0.7	-0.3	2.67	TRUE
	SRX1552727	Bisulfite-Seq	Partial MR	Cell line	OSC	11	6/260	12/260	-0.6	-0.3	0.50	FALSE
	SRX1552727	Bisulfite-Seq	Hyper MR	Cell line	OSC	14707	113/260	99/260	-0.6	-0.3	1.14	TRUE
	SRX1552709	Bisulfite-Seq	Hyper MR	Cell line	S2	394	9/260	4/260	-0.6	-0.3	2.25	TRUE
	SRX1552667	Bisulfite-Seq	Hyper MR	Cell line	S2	252	6/260	2/260	-0.5	-0.3	3.00	TRUE
	SRX1552669	Bisulfite-Seq	Hyper MR	Cell line	S2	309	6/260	2/260	-0.5	-0.3	3.00	TRUE
	SRX1552708	Bisulfite-Seq	Hyper MR	Cell line	S2	263	6/260	2/260	-0.5	-0.3	3.00	TRUE
	SRX1552721	Bisulfite-Seq	Partial MR	Cell line	S2	5	2/260	6/260	-0.5	-0.3	0.33	FALSE
	SRX1552728	Bisulfite-Seq	Partial MR	Cell line	OSC	4	2/260	6/260	-0.5	-0.3	0.33	FALSE
	SRX1552723	Bisulfite-Seq	Partial MR	Cell line	S2	20	10/260	16/260	-0.5	-0.2	0.62	FALSE
	SRX1552729	Bisulfite-Seq	Partial MR	Cell line	OSC	10	6/260	11/260	-0.5	-0.2	0.55	FALSE
	SRX1552730	Bisulfite-Seq	Hyper MR	Cell line	OSC	14805	102/260	114/260	-0.5	-0.2	0.89	FALSE
	SRX1552691	Bisulfite-Seq	Hyper MR	Cell line	S2	123	4/260	1/260	-0.4	-0.2	4.00	TRUE
	SRX1552679	Bisulfite-Seq	Hyper MR	Cell line	S2	221	5/260	2/260	-0.3	-0.1	2.50	TRUE
	SRX1552699	Bisulfite-Seq	Hyper MR	Cell line	S2	61	2/260	0/260	-0.3	-0.1	99999	TRUE
	SRX793471	Bisulfite-Seq	Hyper MR	Adult	Testis	517	63/260	69/260	-0.2	-0.0	0.91	FALSE
	SRX7142439	Bisulfite-Seq	Hyper MR	Adult	Thorax	14	7/260	10/260	-0.2	-0.0	0.70	FALSE
	SRX1552682	Bisulfite-Seq	Hyper MR	Cell line	S2	120	3/260	1/260	-0.2	-0.0	3.00	TRUE
	SRX1552684	Bisulfite-Seq	Hyper MR	Cell line	S2	164	3/260	1/260	-0.2	-0.0	3.00	TRUE
	SRX1552728	Bisulfite-Seq	Hyper MR	Cell line	OSC	14824	98/260	92/260	-0.2	0.0	1.07	TRUE
	SRX793472	Bisulfite-Seq	Hyper MR	Adult	Testis	500	104/260	101/260	-0.1	0.0	1.03	TRUE
	SRX1552722	Bisulfite-Seq	Hyper MR	Cell line	S2	14958	128/260	131/260	-0.1	0.0	0.98	FALSE
	SRX1552729	Bisulfite-Seq	Hyper MR	Cell line	OSC	14807	105/260	107/260	-0.0	0.0	0.98	FALSE
	SRX1552685	Bisulfite-Seq	Hyper MR	Cell line	S2	122	2/260	1/260	0.0	0.0	2.00	TRUE
	SRX1552698	Bisulfite-Seq	Hyper MR	Cell line	S2	71	2/260	1/260	0.0	0.0	2.00	TRUE
	SRX1552671	Bisulfite-Seq	Hyper MR	Cell line	S2	236	3/260	2/260	0.0	0.0	1.50	TRUE
	SRX1552680	Bisulfite-Seq	Hyper MR	Cell line	S2	196	3/260	2/260	0.0	0.0	1.50	TRUE
	SRX1552720	Bisulfite-Seq	Hyper MR	Cell line	S2	355	4/260	3/260	0.0	0.0	1.33	TRUE
	SRX7142440	Bisulfite-Seq	Partial MR	Adult	Thorax	1	13/260	12/260	0.0	0.0	1.08	TRUE
	SRX1552683	Bisulfite-Seq	Hyper MR	Cell line	S2	113	1/260	1/260	0.0	0.0	1.00	FALSE
	SRX1552686	Bisulfite-Seq	Hyper MR	Cell line	S2	112	1/260	1/260	0.0	0.0	1.00	FALSE
	SRX1552687	Bisulfite-Seq	Hyper MR	Cell line	S2	97	1/260	1/260	0.0	0.0	1.00	FALSE
	SRX1552688	Bisulfite-Seq	Hyper MR	Cell line	S2	119	1/260	1/260	0.0	0.0	1.00	FALSE
	SRX1552692	Bisulfite-Seq	Hyper MR	Cell line	S2	109	1/260	1/260	0.0	0.0	1.00	FALSE
	SRX1552693	Bisulfite-Seq	Hyper MR	Cell line	S2	117	1/260	1/260	0.0	0.0	1.00	FALSE
	SRX1552694	Bisulfite-Seq	Hyper MR	Cell line	S2	119	1/260	1/260	0.0	0.0	1.00	FALSE
	SRX111390	Bisulfite-Seq	Hyper MR	Embryo	2-3h embryos	47	0/260	0/260	0.0	0.0	99999	TRUE
	SRX1552689	Bisulfite-Seq	Hyper MR	Cell line	S2	110	0/260	1/260	0.0	0.0	0.00	FALSE
	SRX1552690	Bisulfite-Seq	Hyper MR	Cell line	S2	123	0/260	1/260	0.0	0.0	0.00	FALSE
	SRX1552695	Bisulfite-Seq	Hyper MR	Cell line	S2	44	1/260	0/260	0.0	0.0	99999	TRUE
	SRX1552696	Bisulfite-Seq	Hyper MR	Cell line	S2	64	1/260	0/260	0.0	0.0	99999	TRUE
	SRX1552697	Bisulfite-Seq	Hyper MR	Cell line	S2	83	1/260	0/260	0.0	0.0	99999	TRUE
	SRX1552700	Bisulfite-Seq	Hyper MR	Cell line	S2	31	1/260	0/260	0.0	0.0	99999	TRUE
	SRX1552701	Bisulfite-Seq	Hyper MR	Cell line	S2	43	1/260	0/260	0.0	0.0	99999	TRUE
	SRX1552702	Bisulfite-Seq	Hyper MR	Cell line	S2	42	1/260	0/260	0.0	0.0	99999	TRUE
	SRX1552703	Bisulfite-Seq	Hypo MR	Cell line	S2	1	0/260	0/260	0.0	0.0	99999	TRUE
	SRX1552703	Bisulfite-Seq	Hyper MR	Cell line	S2	33	1/260	0/260	0.0	0.0	99999	TRUE
	SRX1552704	Bisulfite-Seq	Hyper MR	Cell line	S2	39	1/260	0/260	0.0	0.0	99999	TRUE
	SRX1552713	Bisulfite-Seq	Hypo MR	Cell line	S2	1	0/260	0/260	0.0	0.0	99999	TRUE
	SRX174810	Bisulfite-Seq	Hyper MR	Embryo	0-2h embryos	3	0/260	0/260	0.0	0.0	99999	TRUE
	SRX174811	Bisulfite-Seq	Hyper MR	Embryo	0-2h embryos	13	1/260	0/260	0.0	0.0	99999	TRUE
	SRX3043666	Bisulfite-Seq	Hypo MR	Adult	Adult body	1	0/260	0/260	0.0	0.0	99999	TRUE
	SRX3043666	Bisulfite-Seq	Hyper MR	Adult	Adult body	1	0/260	0/260	0.0	0.0	99999	TRUE
	SRX3043669	Bisulfite-Seq	Hypo MR	Adult	Adult body	1	0/260	0/260	0.0	0.0	99999	TRUE
	SRX3043669	Bisulfite-Seq	Hyper MR	Adult	Adult body	1	0/260	0/260	0.0	0.0	99999	TRUE
	SRX3043670	Bisulfite-Seq	Hypo MR	Adult	Adult body	1	0/260	0/260	0.0	0.0	99999	TRUE
	SRX3043670	Bisulfite-Seq	Hyper MR	Adult	Adult body	1	0/260	0/260	0.0	0.0	99999	TRUE

## Sheet: CpA3000
	Analysis in https://chip-atlas.org/enrichment_analysis conducted on 25th November 2024. Parameters: dm6 genome version (reference); Bisulfite-seq (89 experiments); All cell types; 100; Permutation times x100
	NCBI ID	Antigen class	Antigen	Cell class	Cell	Number of peaks	Overlaps/CpA	Overlaps/Control	Log P-val	Log Q-val	Fold enrichment (FE)	FE > 1.0
	SRX1552730	Bisulfite-Seq	Partial MR	Cell line	OSC	10	173/1100	49/1100	-18.4	-16.3	3.53	TRUE
	SRX793472	Bisulfite-Seq	Partial MR	Adult	Testis	24	231/1100	403/1100	-15.2	-13.5	0.57	FALSE
	SRX1552729	Bisulfite-Seq	Hyper MR	Cell line	OSC	14807	335/1100	508/1100	-13.4	-11.8	0.66	FALSE
	SRX1552727	Bisulfite-Seq	Partial MR	Cell line	OSC	11	148/1100	50/1100	-12.8	-11.3	2.96	TRUE
	SRX793472	Bisulfite-Seq	Hyper MR	Adult	Testis	500	268/1100	428/1100	-12.6	-11.2	0.63	FALSE
	SRX1552728	Bisulfite-Seq	Hyper MR	Cell line	OSC	14824	288/1100	442/1100	-11.4	-10.2	0.65	FALSE
	SRX1552725	Bisulfite-Seq	Partial MR	Cell line	S2	28	190/1100	85/1100	-10.9	-9.7	2.24	TRUE
	SRX1552729	Bisulfite-Seq	Partial MR	Cell line	OSC	10	133/1100	48/1100	-10.5	-9.4	2.77	TRUE
	SRX1552723	Bisulfite-Seq	Partial MR	Cell line	S2	20	166/1100	70/1100	-10.5	-9.4	2.37	TRUE
	SRX793471	Bisulfite-Seq	Partial MR	Adult	Testis	21	176/1100	302/1100	-10.1	-9.0	0.58	FALSE
	SRX7142438	Bisulfite-Seq	Hyper MR	Adult	Thorax	19	218/1100	339/1100	-8.4	-7.5	0.64	FALSE
	SRX1552728	Bisulfite-Seq	Partial MR	Cell line	OSC	4	86/1100	26/1100	-8.3	-7.4	3.31	TRUE
	SRX1552724	Bisulfite-Seq	Partial MR	Cell line	S2	26	146/1100	76/1100	-6.1	-5.1	1.92	TRUE
	SRX1552721	Bisulfite-Seq	Hyper MR	Cell line	S2	14429	434/1100	549/1100	-6.0	-5.1	0.79	FALSE
	SRX1552724	Bisulfite-Seq	Hyper MR	Cell line	S2	14643	346/1100	457/1100	-6.0	-5.1	0.76	FALSE
	SRX7142438	Bisulfite-Seq	Partial MR	Adult	Thorax	4	154/1100	242/1100	-5.9	-5.1	0.64	FALSE
	SRX1552730	Bisulfite-Seq	Hyper MR	Cell line	OSC	14805	424/1100	535/1100	-5.7	-4.9	0.79	FALSE
	SRX7142440	Bisulfite-Seq	Hyper MR	Adult	Thorax	9	71/1100	135/1100	-5.5	-4.7	0.53	FALSE
	SRX1552722	Bisulfite-Seq	Hyper MR	Cell line	S2	14958	478/1100	586/1100	-5.3	-4.6	0.82	FALSE
	SRX1552726	Bisulfite-Seq	Partial MR	Cell line	S2	31	158/1100	90/1100	-5.3	-4.5	1.76	TRUE
	SRX793471	Bisulfite-Seq	Hyper MR	Adult	Testis	517	201/1100	287/1100	-4.9	-4.2	0.70	FALSE
	SRX1552727	Bisulfite-Seq	Hyper MR	Cell line	OSC	14707	368/1100	468/1100	-4.9	-4.2	0.79	FALSE
	SRX1552722	Bisulfite-Seq	Partial MR	Cell line	S2	146	302/1100	215/1100	-4.8	-4.2	1.40	TRUE
	SRX1552726	Bisulfite-Seq	Hyper MR	Cell line	S2	14463	370/1100	469/1100	-4.8	-4.1	0.79	FALSE
	SRX7142440	Bisulfite-Seq	Partial MR	Adult	Thorax	1	21/1100	51/1100	-3.4	-2.7	0.41	FALSE
	SRX1552723	Bisulfite-Seq	Hyper MR	Cell line	S2	14497	373/1100	451/1100	-3.2	-2.6	0.83	FALSE
	SRX1552725	Bisulfite-Seq	Hyper MR	Cell line	S2	14411	396/1100	466/1100	-2.6	-2.0	0.85	FALSE
	SRX1552716	Bisulfite-Seq	Hyper MR	Cell line	S2	541	8/1100	24/1100	-2.2	-1.6	0.33	FALSE
	SRX1552675	Bisulfite-Seq	Hyper MR	Cell line	S2	250	2/1100	10/1100	-1.4	-0.9	0.20	FALSE
	SRX1552718	Bisulfite-Seq	Hyper MR	Cell line	S2	569	11/1100	24/1100	-1.4	-0.9	0.46	FALSE
	SRX1552685	Bisulfite-Seq	Hyper MR	Cell line	S2	122	0/1100	5/1100	-1.2	-0.8	0.00	FALSE
	SRX1552689	Bisulfite-Seq	Hyper MR	Cell line	S2	110	0/1100	5/1100	-1.2	-0.8	0.00	FALSE
	SRX1552691	Bisulfite-Seq	Hyper MR	Cell line	S2	123	0/1100	5/1100	-1.2	-0.8	0.00	FALSE
	SRX1552693	Bisulfite-Seq	Hyper MR	Cell line	S2	117	0/1100	5/1100	-1.2	-0.8	0.00	FALSE
	SRX1552715	Bisulfite-Seq	Hyper MR	Cell line	S2	402	7/1100	17/1100	-1.2	-0.8	0.41	FALSE
	SRX1552706	Bisulfite-Seq	Hyper MR	Cell line	S2	514	11/1100	22/1100	-1.1	-0.7	0.50	FALSE
	SRX1552707	Bisulfite-Seq	Hyper MR	Cell line	S2	434	9/1100	19/1100	-1.1	-0.7	0.47	FALSE
	SRX1552717	Bisulfite-Seq	Hyper MR	Cell line	S2	441	9/1100	19/1100	-1.1	-0.7	0.47	FALSE
	SRX1552709	Bisulfite-Seq	Hyper MR	Cell line	S2	394	8/1100	17/1100	-1.0	-0.6	0.47	FALSE
	SRX1552713	Bisulfite-Seq	Hyper MR	Cell line	S2	384	8/1100	17/1100	-1.0	-0.6	0.47	FALSE
	SRX1552687	Bisulfite-Seq	Hyper MR	Cell line	S2	97	0/1100	4/1100	-0.9	-0.5	0.00	FALSE
	SRX1552670	Bisulfite-Seq	Hyper MR	Cell line	S2	385	7/1100	15/1100	-0.9	-0.5	0.47	FALSE
	SRX1552705	Bisulfite-Seq	Hyper MR	Cell line	S2	336	7/1100	15/1100	-0.9	-0.5	0.47	FALSE
	SRX7142439	Bisulfite-Seq	Hyper MR	Adult	Thorax	14	28/1100	41/1100	-0.8	-0.5	0.68	FALSE
	SRX1552711	Bisulfite-Seq	Hyper MR	Cell line	S2	479	11/1100	20/1100	-0.8	-0.5	0.55	FALSE
	SRX1552672	Bisulfite-Seq	Hyper MR	Cell line	S2	251	4/1100	10/1100	-0.7	-0.4	0.40	FALSE
	SRX1552676	Bisulfite-Seq	Hyper MR	Cell line	S2	272	5/1100	11/1100	-0.7	-0.4	0.45	FALSE
	SRX1552688	Bisulfite-Seq	Hyper MR	Cell line	S2	119	1/1100	5/1100	-0.7	-0.4	0.20	FALSE
	SRX1552690	Bisulfite-Seq	Hyper MR	Cell line	S2	123	1/1100	5/1100	-0.7	-0.4	0.20	FALSE
	SRX1552665	Bisulfite-Seq	Hyper MR	Cell line	S2	422	9/1100	16/1100	-0.6	-0.4	0.56	FALSE
	SRX1552710	Bisulfite-Seq	Hyper MR	Cell line	S2	378	9/1100	16/1100	-0.6	-0.4	0.56	FALSE
	SRX1552721	Bisulfite-Seq	Hypo MR	Cell line	S2	1262	274/1100	250/1100	-0.6	-0.3	1.10	TRUE
	SRX1552667	Bisulfite-Seq	Hyper MR	Cell line	S2	252	5/1100	10/1100	-0.5	-0.3	0.50	FALSE
	SRX1552720	Bisulfite-Seq	Hyper MR	Cell line	S2	355	9/1100	15/1100	-0.5	-0.3	0.60	FALSE
	SRX1552712	Bisulfite-Seq	Hyper MR	Cell line	S2	390	11/1100	17/1100	-0.5	-0.2	0.65	FALSE
	SRX1552673	Bisulfite-Seq	Hyper MR	Cell line	S2	290	7/1100	12/1100	-0.4	-0.2	0.58	FALSE
	SRX174811	Bisulfite-Seq	Hyper MR	Embryo	0-2h embryos	13	4/1100	1/1100	-0.4	-0.2	4.00	TRUE
	SRX1552686	Bisulfite-Seq	Hyper MR	Cell line	S2	112	1/1100	4/1100	-0.4	-0.2	0.25	FALSE
	SRX1552692	Bisulfite-Seq	Hyper MR	Cell line	S2	109	1/1100	4/1100	-0.4	-0.2	0.25	FALSE
	SRX1552694	Bisulfite-Seq	Hyper MR	Cell line	S2	119	1/1100	4/1100	-0.4	-0.2	0.25	FALSE
	SRX1552666	Bisulfite-Seq	Hyper MR	Cell line	S2	191	4/1100	8/1100	-0.4	-0.2	0.50	FALSE
	SRX1552679	Bisulfite-Seq	Hyper MR	Cell line	S2	221	5/1100	9/1100	-0.4	-0.2	0.56	FALSE
	SRX1552708	Bisulfite-Seq	Hyper MR	Cell line	S2	263	6/1100	10/1100	-0.3	-0.1	0.60	FALSE
	SRX111390	Bisulfite-Seq	Hyper MR	Embryo	2-3h embryos	47	0/1100	2/1100	-0.3	-0.1	0.00	FALSE
	SRX1552698	Bisulfite-Seq	Hyper MR	Cell line	S2	71	0/1100	2/1100	-0.3	-0.1	0.00	FALSE
	SRX1552684	Bisulfite-Seq	Hyper MR	Cell line	S2	164	3/1100	6/1100	-0.3	-0.1	0.50	FALSE
	SRX1552677	Bisulfite-Seq	Hyper MR	Cell line	S2	204	4/1100	7/1100	-0.3	-0.1	0.57	FALSE
	SRX1552678	Bisulfite-Seq	Hyper MR	Cell line	S2	177	4/1100	7/1100	-0.3	-0.1	0.57	FALSE
	SRX1552680	Bisulfite-Seq	Hyper MR	Cell line	S2	196	4/1100	7/1100	-0.3	-0.1	0.57	FALSE
	SRX1552668	Bisulfite-Seq	Hyper MR	Cell line	S2	200	5/1100	8/1100	-0.2	-0.1	0.62	FALSE
	SRX1552671	Bisulfite-Seq	Hyper MR	Cell line	S2	236	6/1100	9/1100	-0.2	-0.1	0.67	FALSE
	SRX1552669	Bisulfite-Seq	Hyper MR	Cell line	S2	309	9/1100	12/1100	-0.2	-0.0	0.75	FALSE
	SRX1552683	Bisulfite-Seq	Hyper MR	Cell line	S2	113	2/1100	4/1100	-0.2	-0.0	0.50	FALSE
	SRX1552714	Bisulfite-Seq	Hyper MR	Cell line	S2	349	12/1100	15/1100	-0.2	-0.0	0.80	FALSE
	SRX1552682	Bisulfite-Seq	Hyper MR	Cell line	S2	120	3/1100	5/1100	-0.1	-0.0	0.60	FALSE
	SRX1552721	Bisulfite-Seq	Partial MR	Cell line	S2	5	27/1100	24/1100	-0.1	0.0	1.12	TRUE
	SRX1552674	Bisulfite-Seq	Hyper MR	Cell line	S2	253	7/1100	9/1100	-0.1	0.0	0.78	FALSE
	SRX1552719	Bisulfite-Seq	Hyper MR	Cell line	S2	527	20/1100	22/1100	-0.1	0.0	0.91	FALSE
	SRX1552729	Bisulfite-Seq	Hypo MR	Cell line	OSC	176	84/1100	82/1100	-0.0	0.0	1.02	TRUE
	SRX1552730	Bisulfite-Seq	Hypo MR	Cell line	OSC	223	97/1100	99/1100	-0.0	0.0	0.98	FALSE
	SRX1552695	Bisulfite-Seq	Hyper MR	Cell line	S2	44	2/1100	2/1100	0.0	0.0	1.00	FALSE
	SRX1552681	Bisulfite-Seq	Hyper MR	Cell line	S2	184	6/1100	7/1100	0.0	0.0	0.86	FALSE
	SRX1552697	Bisulfite-Seq	Hyper MR	Cell line	S2	83	2/1100	3/1100	0.0	0.0	0.67	FALSE
	SRX1552696	Bisulfite-Seq	Hyper MR	Cell line	S2	64	1/1100	2/1100	0.0	0.0	0.50	FALSE
	SRX1552699	Bisulfite-Seq	Hyper MR	Cell line	S2	61	1/1100	2/1100	0.0	0.0	0.50	FALSE
	SRX1552697	Bisulfite-Seq	Hypo MR	Cell line	S2	1	1/1100	0/1100	0.0	0.0	99999	TRUE
	SRX1552700	Bisulfite-Seq	Hyper MR	Cell line	S2	31	0/1100	1/1100	0.0	0.0	0.00	FALSE
	SRX1552701	Bisulfite-Seq	Hyper MR	Cell line	S2	43	0/1100	1/1100	0.0	0.0	0.00	FALSE
	SRX1552702	Bisulfite-Seq	Hyper MR	Cell line	S2	42	0/1100	1/1100	0.0	0.0	0.00	FALSE
	SRX1552703	Bisulfite-Seq	Hypo MR	Cell line	S2	1	0/1100	0/1100	0.0	0.0	99999	TRUE
	SRX1552703	Bisulfite-Seq	Hyper MR	Cell line	S2	33	0/1100	1/1100	0.0	0.0	0.00	FALSE
	SRX1552704	Bisulfite-Seq	Hyper MR	Cell line	S2	39	0/1100	1/1100	0.0	0.0	0.00	FALSE
	SRX1552706	Bisulfite-Seq	Hypo MR	Cell line	S2	1	0/1100	0/1100	0.0	0.0	99999	TRUE
	SRX174810	Bisulfite-Seq	Hyper MR	Embryo	0-2h embryos	3	0/1100	0/1100	0.0	0.0	99999	TRUE
	SRX3043666	Bisulfite-Seq	Hypo MR	Adult	Adult body	1	0/1100	0/1100	0.0	0.0	99999	TRUE
	SRX3043666	Bisulfite-Seq	Hyper MR	Adult	Adult body	1	0/1100	0/1100	0.0	0.0	99999	TRUE
	SRX3043669	Bisulfite-Seq	Hypo MR	Adult	Adult body	1	0/1100	0/1100	0.0	0.0	99999	TRUE
	SRX3043669	Bisulfite-Seq	Hyper MR	Adult	Adult body	1	0/1100	0/1100	0.0	0.0	99999	TRUE
	SRX3043670	Bisulfite-Seq	Hypo MR	Adult	Adult body	1	0/1100	0/1100	0.0	0.0	99999	TRUE
	SRX3043670	Bisulfite-Seq	Hyper MR	Adult	Adult body	1	0/1100	0/1100	0.0	0.0	99999	TRUE

## Sheet: CpT3000
	Analysis in https://chip-atlas.org/enrichment_analysis conducted on 25th November 2024. Parameters: dm6 genome version (reference); Bisulfite-seq (89 experiments); All cell types; Permutation times x100
	NCBI ID	Antigen class	Antigen	Cell class	Cell	Number of peaks	Overlaps/CpT	Overlaps/Control	Log P-val	Log Q-val	Fold enrichment (FE)	FE > 1.0
	SRX793472	Bisulfite-Seq	Partial MR	Adult	Testis	24	121/777	284/777	-20.5	-18.5	0.43	FALSE
	SRX793472	Bisulfite-Seq	Hyper MR	Adult	Testis	500	158/777	300/777	-14.5	-12.8	0.53	FALSE
	SRX793471	Bisulfite-Seq	Partial MR	Adult	Testis	21	92/777	212/777	-13.8	-12.3	0.43	FALSE
	SRX1552722	Bisulfite-Seq	Partial MR	Cell line	S2	146	277/777	149/777	-12.4	-11.0	1.86	TRUE
	SRX7142438	Bisulfite-Seq	Hyper MR	Adult	Thorax	19	121/777	233/777	-10.9	-9.5	0.52	FALSE
	SRX1552729	Bisulfite-Seq	Hyper MR	Cell line	OSC	14807	210/777	337/777	-10.7	-9.5	0.62	FALSE
	SRX1552728	Bisulfite-Seq	Hyper MR	Cell line	OSC	14824	175/777	291/777	-9.8	-8.6	0.60	FALSE
	SRX1552723	Bisulfite-Seq	Partial MR	Cell line	S2	20	128/777	50/777	-9.3	-8.2	2.56	TRUE
	SRX1552727	Bisulfite-Seq	Partial MR	Cell line	OSC	11	104/777	35/777	-9.1	-8.1	2.97	TRUE
	SRX1552725	Bisulfite-Seq	Partial MR	Cell line	S2	28	137/777	59/777	-8.6	-7.5	2.32	TRUE
	SRX1552724	Bisulfite-Seq	Partial MR	Cell line	S2	26	125/777	52/777	-8.2	-7.2	2.40	TRUE
	SRX1552730	Bisulfite-Seq	Partial MR	Cell line	OSC	10	98/777	35/777	-8.0	-7.0	2.80	TRUE
	SRX1552726	Bisulfite-Seq	Partial MR	Cell line	S2	31	139/777	63/777	-8.0	-7.0	2.21	TRUE
	SRX793471	Bisulfite-Seq	Hyper MR	Adult	Testis	517	112/777	201/777	-7.7	-6.8	0.56	FALSE
	SRX7142438	Bisulfite-Seq	Partial MR	Adult	Thorax	4	92/777	168/777	-6.5	-5.7	0.55	FALSE
	SRX1552730	Bisulfite-Seq	Hyper MR	Cell line	OSC	14805	261/777	356/777	-6.0	-5.2	0.73	FALSE
	SRX1552728	Bisulfite-Seq	Partial MR	Cell line	OSC	4	60/777	18/777	-6.0	-5.2	3.33	TRUE
	SRX1552727	Bisulfite-Seq	Hyper MR	Cell line	OSC	14707	230/777	310/777	-4.6	-3.8	0.74	FALSE
	SRX1552729	Bisulfite-Seq	Partial MR	Cell line	OSC	10	77/777	34/777	-4.5	-3.8	2.26	TRUE
	SRX1552721	Bisulfite-Seq	Hyper MR	Cell line	S2	14429	296/777	373/777	-4.0	-3.3	0.79	FALSE
	SRX7142440	Bisulfite-Seq	Hyper MR	Adult	Thorax	9	52/777	94/777	-3.5	-2.8	0.55	FALSE
	SRX1552726	Bisulfite-Seq	Hyper MR	Cell line	S2	14463	253/777	312/777	-2.7	-2.0	0.81	FALSE
	SRX1552723	Bisulfite-Seq	Hyper MR	Cell line	S2	14497	251/777	300/777	-2.0	-1.3	0.84	FALSE
	SRX1552725	Bisulfite-Seq	Hyper MR	Cell line	S2	14411	269/777	312/777	-1.6	-0.9	0.86	FALSE
	SRX1552724	Bisulfite-Seq	Hyper MR	Cell line	S2	14643	262/777	304/777	-1.5	-0.9	0.86	FALSE
	SRX1552716	Bisulfite-Seq	Hyper MR	Cell line	S2	541	5/777	15/777	-1.4	-0.8	0.33	FALSE
	SRX1552712	Bisulfite-Seq	Hyper MR	Cell line	S2	390	3/777	11/777	-1.2	-0.7	0.27	FALSE
	SRX1552713	Bisulfite-Seq	Hyper MR	Cell line	S2	384	3/777	11/777	-1.2	-0.7	0.27	FALSE
	SRX7142439	Bisulfite-Seq	Hyper MR	Adult	Thorax	14	16/777	29/777	-1.2	-0.6	0.55	FALSE
	SRX1552721	Bisulfite-Seq	Partial MR	Cell line	S2	5	30/777	17/777	-1.1	-0.6	1.76	TRUE
	SRX1552707	Bisulfite-Seq	Hyper MR	Cell line	S2	434	4/777	12/777	-1.1	-0.6	0.33	FALSE
	SRX1552721	Bisulfite-Seq	Hypo MR	Cell line	S2	1262	205/777	174/777	-1.1	-0.6	1.18	TRUE
	SRX1552665	Bisulfite-Seq	Hyper MR	Cell line	S2	422	3/777	10/777	-1.0	-0.6	0.30	FALSE
	SRX1552711	Bisulfite-Seq	Hyper MR	Cell line	S2	479	5/777	13/777	-1.0	-0.6	0.38	FALSE
	SRX1552717	Bisulfite-Seq	Hyper MR	Cell line	S2	441	5/777	13/777	-1.0	-0.6	0.38	FALSE
	SRX1552669	Bisulfite-Seq	Hyper MR	Cell line	S2	309	2/777	8/777	-1.0	-0.5	0.25	FALSE
	SRX1552709	Bisulfite-Seq	Hyper MR	Cell line	S2	394	4/777	11/777	-0.9	-0.5	0.36	FALSE
	SRX1552672	Bisulfite-Seq	Hyper MR	Cell line	S2	251	1/777	6/777	-0.9	-0.5	0.17	FALSE
	SRX1552706	Bisulfite-Seq	Hyper MR	Cell line	S2	514	7/777	14/777	-0.7	-0.3	0.50	FALSE
	SRX1552710	Bisulfite-Seq	Hyper MR	Cell line	S2	378	5/777	11/777	-0.7	-0.3	0.45	FALSE
	SRX1552715	Bisulfite-Seq	Hyper MR	Cell line	S2	402	5/777	11/777	-0.7	-0.3	0.45	FALSE
	SRX1552680	Bisulfite-Seq	Hyper MR	Cell line	S2	196	1/777	5/777	-0.7	-0.3	0.20	FALSE
	SRX1552682	Bisulfite-Seq	Hyper MR	Cell line	S2	120	0/777	3/777	-0.6	-0.3	0.00	FALSE
	SRX1552685	Bisulfite-Seq	Hyper MR	Cell line	S2	122	0/777	3/777	-0.6	-0.3	0.00	FALSE
	SRX1552689	Bisulfite-Seq	Hyper MR	Cell line	S2	110	0/777	3/777	-0.6	-0.3	0.00	FALSE
	SRX1552693	Bisulfite-Seq	Hyper MR	Cell line	S2	117	0/777	3/777	-0.6	-0.3	0.00	FALSE
	SRX1552705	Bisulfite-Seq	Hyper MR	Cell line	S2	336	4/777	9/777	-0.6	-0.3	0.44	FALSE
	SRX1552714	Bisulfite-Seq	Hyper MR	Cell line	S2	349	4/777	9/777	-0.6	-0.3	0.44	FALSE
	SRX1552667	Bisulfite-Seq	Hyper MR	Cell line	S2	252	2/777	6/777	-0.5	-0.2	0.33	FALSE
	SRX7142440	Bisulfite-Seq	Partial MR	Adult	Thorax	1	26/777	35/777	-0.5	-0.2	0.74	FALSE
	SRX1552719	Bisulfite-Seq	Hyper MR	Cell line	S2	527	9/777	15/777	-0.5	-0.2	0.60	FALSE
	SRX1552673	Bisulfite-Seq	Hyper MR	Cell line	S2	290	3/777	7/777	-0.5	-0.2	0.43	FALSE
	SRX1552708	Bisulfite-Seq	Hyper MR	Cell line	S2	263	3/777	7/777	-0.5	-0.2	0.43	FALSE
	SRX1552678	Bisulfite-Seq	Hyper MR	Cell line	S2	177	1/777	4/777	-0.4	-0.2	0.25	FALSE
	SRX1552722	Bisulfite-Seq	Hyper MR	Cell line	S2	14958	378/777	395/777	-0.4	-0.1	0.96	FALSE
	SRX1552666	Bisulfite-Seq	Hyper MR	Cell line	S2	191	2/777	5/777	-0.3	-0.1	0.40	FALSE
	SRX174811	Bisulfite-Seq	Hyper MR	Embryo	0-2h embryos	13	2/777	0/777	-0.3	-0.1	99999	TRUE
	SRX1552674	Bisulfite-Seq	Hyper MR	Cell line	S2	253	3/777	6/777	-0.3	-0.1	0.50	FALSE
	SRX1552675	Bisulfite-Seq	Hyper MR	Cell line	S2	250	3/777	6/777	-0.3	-0.1	0.50	FALSE
	SRX1552718	Bisulfite-Seq	Hyper MR	Cell line	S2	569	11/777	15/777	-0.3	-0.0	0.73	FALSE
	SRX1552720	Bisulfite-Seq	Hyper MR	Cell line	S2	355	6/777	9/777	-0.2	-0.0	0.67	FALSE
	SRX1552696	Bisulfite-Seq	Hyper MR	Cell line	S2	64	3/777	1/777	-0.2	-0.0	3.00	TRUE
	SRX1552683	Bisulfite-Seq	Hyper MR	Cell line	S2	113	1/777	3/777	-0.2	-0.0	0.33	FALSE
	SRX1552686	Bisulfite-Seq	Hyper MR	Cell line	S2	112	1/777	3/777	-0.2	-0.0	0.33	FALSE
	SRX1552688	Bisulfite-Seq	Hyper MR	Cell line	S2	119	1/777	3/777	-0.2	-0.0	0.33	FALSE
	SRX1552690	Bisulfite-Seq	Hyper MR	Cell line	S2	123	1/777	3/777	-0.2	-0.0	0.33	FALSE
	SRX1552691	Bisulfite-Seq	Hyper MR	Cell line	S2	123	1/777	3/777	-0.2	-0.0	0.33	FALSE
	SRX1552694	Bisulfite-Seq	Hyper MR	Cell line	S2	119	1/777	3/777	-0.2	-0.0	0.33	FALSE
	SRX1552684	Bisulfite-Seq	Hyper MR	Cell line	S2	164	2/777	4/777	-0.2	-0.0	0.50	FALSE
	SRX1552677	Bisulfite-Seq	Hyper MR	Cell line	S2	204	3/777	5/777	-0.1	0.0	0.60	FALSE
	SRX1552681	Bisulfite-Seq	Hyper MR	Cell line	S2	184	3/777	5/777	-0.1	0.0	0.60	FALSE
	SRX1552670	Bisulfite-Seq	Hyper MR	Cell line	S2	385	7/777	9/777	-0.1	0.0	0.78	FALSE
	SRX1552729	Bisulfite-Seq	Hypo MR	Cell line	OSC	176	57/777	56/777	0.0	0.0	1.02	TRUE
	SRX1552730	Bisulfite-Seq	Hypo MR	Cell line	OSC	223	68/777	67/777	0.0	0.0	1.01	TRUE
	SRX1552692	Bisulfite-Seq	Hyper MR	Cell line	S2	109	2/777	2/777	0.0	0.0	1.00	FALSE
	SRX1552695	Bisulfite-Seq	Hyper MR	Cell line	S2	44	1/777	1/777	0.0	0.0	1.00	FALSE
	SRX1552698	Bisulfite-Seq	Hyper MR	Cell line	S2	71	1/777	1/777	0.0	0.0	1.00	FALSE
	SRX1552699	Bisulfite-Seq	Hyper MR	Cell line	S2	61	1/777	1/777	0.0	0.0	1.00	FALSE
	SRX1552700	Bisulfite-Seq	Hyper MR	Cell line	S2	31	1/777	1/777	0.0	0.0	1.00	FALSE
	SRX1552701	Bisulfite-Seq	Hyper MR	Cell line	S2	43	1/777	1/777	0.0	0.0	1.00	FALSE
	SRX1552702	Bisulfite-Seq	Hyper MR	Cell line	S2	42	1/777	1/777	0.0	0.0	1.00	FALSE
	SRX1552704	Bisulfite-Seq	Hyper MR	Cell line	S2	39	1/777	1/777	0.0	0.0	1.00	FALSE
	SRX1552676	Bisulfite-Seq	Hyper MR	Cell line	S2	272	5/777	6/777	0.0	0.0	0.83	FALSE
	SRX1552671	Bisulfite-Seq	Hyper MR	Cell line	S2	236	4/777	5/777	0.0	0.0	0.80	FALSE
	SRX1552679	Bisulfite-Seq	Hyper MR	Cell line	S2	221	4/777	5/777	0.0	0.0	0.80	FALSE
	SRX1552668	Bisulfite-Seq	Hyper MR	Cell line	S2	200	3/777	4/777	0.0	0.0	0.75	FALSE
	SRX1552687	Bisulfite-Seq	Hyper MR	Cell line	S2	97	1/777	2/777	0.0	0.0	0.50	FALSE
	SRX1552697	Bisulfite-Seq	Hyper MR	Cell line	S2	83	1/777	2/777	0.0	0.0	0.50	FALSE
	SRX020147	Bisulfite-Seq	Hyper MR	Embryo	Embryos	1	0/777	0/777	0.0	0.0	99999	TRUE
	SRX111390	Bisulfite-Seq	Hyper MR	Embryo	2-3h embryos	47	0/777	1/777	0.0	0.0	0.00	FALSE
	SRX1552697	Bisulfite-Seq	Hypo MR	Cell line	S2	1	0/777	0/777	0.0	0.0	99999	TRUE
	SRX1552703	Bisulfite-Seq	Hypo MR	Cell line	S2	1	0/777	0/777	0.0	0.0	99999	TRUE
	SRX1552703	Bisulfite-Seq	Hyper MR	Cell line	S2	33	1/777	0/777	0.0	0.0	99999	TRUE
	SRX1552713	Bisulfite-Seq	Hypo MR	Cell line	S2	1	0/777	0/777	0.0	0.0	99999	TRUE
	SRX174810	Bisulfite-Seq	Hyper MR	Embryo	0-2h embryos	3	1/777	0/777	0.0	0.0	99999	TRUE
	SRX3043666	Bisulfite-Seq	Hypo MR	Adult	Adult body	1	0/777	0/777	0.0	0.0	99999	TRUE
	SRX3043666	Bisulfite-Seq	Hyper MR	Adult	Adult body	1	0/777	0/777	0.0	0.0	99999	TRUE
	SRX3043669	Bisulfite-Seq	Hypo MR	Adult	Adult body	1	0/777	0/777	0.0	0.0	99999	TRUE
	SRX3043669	Bisulfite-Seq	Hyper MR	Adult	Adult body	1	0/777	0/777	0.0	0.0	99999	TRUE
	SRX3043670	Bisulfite-Seq	Hypo MR	Adult	Adult body	1	0/777	0/777	0.0	0.0	99999	TRUE
	SRX3043670	Bisulfite-Seq	Hyper MR	Adult	Adult body	1	0/777	0/777	0.0	0.0	99999	TRUE

## Sheet: CpGshores3000
	Analysis in https://chip-atlas.org/enrichment_analysis conducted on 25th November 2024. Parameters: dm6 genome version (reference); Bisulfite-seq (89 experiments); All cell types; Permutation times x100
	NCBI ID	Antigen class	Antigen	Cell class	Cell	Number of peaks	Overlaps/CpG	Overlaps/Control	Log P-val	Log Q-val	Fold enrichment (FE)	FE > 1.0
	SRX7142438	Bisulfite-Seq	Hyper MR	Adult	Thorax	19	98/519	158/519	-4.7	-3.4	0.62	FALSE
	SRX1552721	Bisulfite-Seq	Hypo MR	Cell line	S2	1262	55/519	105/519	-4.6	-3.4	0.52	FALSE
	SRX1552723	Bisulfite-Seq	Hyper MR	Cell line	S2	14497	195/519	135/519	-4.1	-2.9	1.44	TRUE
	SRX1552728	Bisulfite-Seq	Hyper MR	Cell line	OSC	14824	175/519	118/519	-4.0	-2.9	1.48	TRUE
	SRX1552726	Bisulfite-Seq	Partial MR	Cell line	S2	31	14/519	41/519	-3.6	-2.6	0.34	FALSE
	SRX1552726	Bisulfite-Seq	Hyper MR	Cell line	S2	14463	198/519	144/519	-3.3	-2.3	1.38	TRUE
	SRX1552727	Bisulfite-Seq	Hyper MR	Cell line	OSC	14707	184/519	132/519	-3.2	-2.3	1.39	TRUE
	SRX1552724	Bisulfite-Seq	Hyper MR	Cell line	S2	14643	189/519	137/519	-3.2	-2.3	1.38	TRUE
	SRX1552725	Bisulfite-Seq	Hyper MR	Cell line	S2	14411	194/519	143/519	-3.0	-2.2	1.36	TRUE
	SRX7142438	Bisulfite-Seq	Partial MR	Adult	Thorax	4	76/519	113/519	-2.4	-1.6	0.67	FALSE
	SRX1552722	Bisulfite-Seq	Hyper MR	Cell line	S2	14958	250/519	203/519	-2.4	-1.6	1.23	TRUE
	SRX1552730	Bisulfite-Seq	Hypo MR	Cell line	OSC	223	21/519	44/519	-2.3	-1.6	0.48	FALSE
	SRX1552729	Bisulfite-Seq	Hypo MR	Cell line	OSC	176	16/519	36/519	-2.2	-1.4	0.44	FALSE
	SRX1552730	Bisulfite-Seq	Partial MR	Cell line	OSC	10	7/519	22/519	-2.1	-1.4	0.32	FALSE
	SRX1552722	Bisulfite-Seq	Partial MR	Cell line	S2	146	69/519	100/519	-1.9	-1.2	0.69	FALSE
	SRX1552729	Bisulfite-Seq	Hyper MR	Cell line	OSC	14807	190/519	151/519	-1.9	-1.2	1.26	TRUE
	SRX793471	Bisulfite-Seq	Hyper MR	Adult	Testis	517	96/519	129/519	-1.8	-1.1	0.74	FALSE
	SRX1552725	Bisulfite-Seq	Partial MR	Cell line	S2	28	21/519	39/519	-1.6	-1.0	0.54	FALSE
	SRX1552718	Bisulfite-Seq	Hyper MR	Cell line	S2	569	14/519	4/519	-1.5	-0.9	3.50	TRUE
	SRX1552724	Bisulfite-Seq	Partial MR	Cell line	S2	26	18/519	34/519	-1.5	-0.9	0.53	FALSE
	SRX7142440	Bisulfite-Seq	Hyper MR	Adult	Thorax	9	40/519	61/519	-1.4	-0.9	0.66	FALSE
	SRX793471	Bisulfite-Seq	Partial MR	Adult	Testis	21	110/519	139/519	-1.4	-0.8	0.79	FALSE
	SRX1552721	Bisulfite-Seq	Hyper MR	Cell line	S2	14429	221/519	189/519	-1.3	-0.8	1.17	TRUE
	SRX1552727	Bisulfite-Seq	Partial MR	Cell line	OSC	11	11/519	23/519	-1.3	-0.8	0.48	FALSE
	SRX1552729	Bisulfite-Seq	Partial MR	Cell line	OSC	10	11/519	22/519	-1.1	-0.6	0.50	FALSE
	SRX793472	Bisulfite-Seq	Partial MR	Adult	Testis	24	160/519	187/519	-1.1	-0.6	0.86	FALSE
	SRX1552723	Bisulfite-Seq	Partial MR	Cell line	S2	20	20/519	33/519	-1.0	-0.6	0.61	FALSE
	SRX1552710	Bisulfite-Seq	Hyper MR	Cell line	S2	378	10/519	3/519	-1.0	-0.6	3.33	TRUE
	SRX1552730	Bisulfite-Seq	Hyper MR	Cell line	OSC	14805	189/519	163/519	-1.0	-0.5	1.16	TRUE
	SRX1552721	Bisulfite-Seq	Partial MR	Cell line	S2	5	4/519	11/519	-0.9	-0.5	0.36	FALSE
	SRX1552728	Bisulfite-Seq	Partial MR	Cell line	OSC	4	4/519	11/519	-0.9	-0.5	0.36	FALSE
	SRX1552706	Bisulfite-Seq	Hyper MR	Cell line	S2	514	9/519	4/519	-0.6	-0.2	2.25	TRUE
	SRX1552711	Bisulfite-Seq	Hyper MR	Cell line	S2	479	9/519	4/519	-0.6	-0.2	2.25	TRUE
	SRX1552707	Bisulfite-Seq	Hyper MR	Cell line	S2	434	7/519	3/519	-0.5	-0.1	2.33	TRUE
	SRX1552709	Bisulfite-Seq	Hyper MR	Cell line	S2	394	7/519	3/519	-0.5	-0.1	2.33	TRUE
	SRX1552684	Bisulfite-Seq	Hyper MR	Cell line	S2	164	4/519	1/519	-0.4	-0.1	4.00	TRUE
	SRX1552719	Bisulfite-Seq	Hyper MR	Cell line	S2	527	8/519	4/519	-0.4	-0.0	2.00	TRUE
	SRX793472	Bisulfite-Seq	Hyper MR	Adult	Testis	500	181/519	194/519	-0.4	-0.0	0.93	FALSE
	SRX7142439	Bisulfite-Seq	Hyper MR	Adult	Thorax	14	14/519	19/519	-0.3	-0.0	0.74	FALSE
	SRX1552695	Bisulfite-Seq	Hyper MR	Cell line	S2	44	2/519	0/519	-0.3	-0.0	99999	TRUE
	SRX1552699	Bisulfite-Seq	Hyper MR	Cell line	S2	61	2/519	0/519	-0.3	-0.0	99999	TRUE
	SRX1552700	Bisulfite-Seq	Hyper MR	Cell line	S2	31	2/519	0/519	-0.3	-0.0	99999	TRUE
	SRX1552701	Bisulfite-Seq	Hyper MR	Cell line	S2	43	2/519	0/519	-0.3	-0.0	99999	TRUE
	SRX1552702	Bisulfite-Seq	Hyper MR	Cell line	S2	42	2/519	0/519	-0.3	-0.0	99999	TRUE
	SRX1552704	Bisulfite-Seq	Hyper MR	Cell line	S2	39	2/519	0/519	-0.3	-0.0	99999	TRUE
	SRX1552712	Bisulfite-Seq	Hyper MR	Cell line	S2	390	6/519	3/519	-0.3	-0.0	2.00	TRUE
	SRX1552714	Bisulfite-Seq	Hyper MR	Cell line	S2	349	6/519	3/519	-0.3	-0.0	2.00	TRUE
	SRX1552715	Bisulfite-Seq	Hyper MR	Cell line	S2	402	6/519	3/519	-0.3	-0.0	2.00	TRUE
	SRX1552681	Bisulfite-Seq	Hyper MR	Cell line	S2	184	3/519	1/519	-0.2	0.0	3.00	TRUE
	SRX1552672	Bisulfite-Seq	Hyper MR	Cell line	S2	251	4/519	2/519	-0.2	0.0	2.00	TRUE
	SRX1552675	Bisulfite-Seq	Hyper MR	Cell line	S2	250	4/519	2/519	-0.2	0.0	2.00	TRUE
	SRX1552708	Bisulfite-Seq	Hyper MR	Cell line	S2	263	4/519	2/519	-0.2	0.0	2.00	TRUE
	SRX1552665	Bisulfite-Seq	Hyper MR	Cell line	S2	422	5/519	3/519	-0.1	0.0	1.67	TRUE
	SRX1552717	Bisulfite-Seq	Hyper MR	Cell line	S2	441	6/519	4/519	-0.1	0.0	1.50	TRUE
	SRX7142440	Bisulfite-Seq	Partial MR	Adult	Thorax	1	26/519	24/519	-0.1	0.0	1.08	TRUE
	SRX1552666	Bisulfite-Seq	Hyper MR	Cell line	S2	191	2/519	1/519	0.0	0.0	2.00	TRUE
	SRX1552668	Bisulfite-Seq	Hyper MR	Cell line	S2	200	2/519	1/519	0.0	0.0	2.00	TRUE
	SRX1552677	Bisulfite-Seq	Hyper MR	Cell line	S2	204	2/519	1/519	0.0	0.0	2.00	TRUE
	SRX1552678	Bisulfite-Seq	Hyper MR	Cell line	S2	177	2/519	1/519	0.0	0.0	2.00	TRUE
	SRX1552680	Bisulfite-Seq	Hyper MR	Cell line	S2	196	2/519	1/519	0.0	0.0	2.00	TRUE
	SRX1552685	Bisulfite-Seq	Hyper MR	Cell line	S2	122	2/519	1/519	0.0	0.0	2.00	TRUE
	SRX1552697	Bisulfite-Seq	Hyper MR	Cell line	S2	83	2/519	1/519	0.0	0.0	2.00	TRUE
	SRX1552671	Bisulfite-Seq	Hyper MR	Cell line	S2	236	3/519	2/519	0.0	0.0	1.50	TRUE
	SRX1552679	Bisulfite-Seq	Hyper MR	Cell line	S2	221	3/519	2/519	0.0	0.0	1.50	TRUE
	SRX1552713	Bisulfite-Seq	Hyper MR	Cell line	S2	384	4/519	3/519	0.0	0.0	1.33	TRUE
	SRX1552720	Bisulfite-Seq	Hyper MR	Cell line	S2	355	4/519	3/519	0.0	0.0	1.33	TRUE
	SRX1552667	Bisulfite-Seq	Hyper MR	Cell line	S2	252	2/519	2/519	0.0	0.0	1.00	FALSE
	SRX1552669	Bisulfite-Seq	Hyper MR	Cell line	S2	309	2/519	2/519	0.0	0.0	1.00	FALSE
	SRX1552670	Bisulfite-Seq	Hyper MR	Cell line	S2	385	3/519	3/519	0.0	0.0	1.00	FALSE
	SRX1552673	Bisulfite-Seq	Hyper MR	Cell line	S2	290	2/519	2/519	0.0	0.0	1.00	FALSE
	SRX1552676	Bisulfite-Seq	Hyper MR	Cell line	S2	272	2/519	2/519	0.0	0.0	1.00	FALSE
	SRX1552682	Bisulfite-Seq	Hyper MR	Cell line	S2	120	1/519	1/519	0.0	0.0	1.00	FALSE
	SRX1552683	Bisulfite-Seq	Hyper MR	Cell line	S2	113	1/519	1/519	0.0	0.0	1.00	FALSE
	SRX1552686	Bisulfite-Seq	Hyper MR	Cell line	S2	112	1/519	1/519	0.0	0.0	1.00	FALSE
	SRX1552687	Bisulfite-Seq	Hyper MR	Cell line	S2	97	1/519	1/519	0.0	0.0	1.00	FALSE
	SRX1552688	Bisulfite-Seq	Hyper MR	Cell line	S2	119	1/519	1/519	0.0	0.0	1.00	FALSE
	SRX1552689	Bisulfite-Seq	Hyper MR	Cell line	S2	110	1/519	1/519	0.0	0.0	1.00	FALSE
	SRX1552690	Bisulfite-Seq	Hyper MR	Cell line	S2	123	1/519	1/519	0.0	0.0	1.00	FALSE
	SRX1552691	Bisulfite-Seq	Hyper MR	Cell line	S2	123	1/519	1/519	0.0	0.0	1.00	FALSE
	SRX1552692	Bisulfite-Seq	Hyper MR	Cell line	S2	109	1/519	1/519	0.0	0.0	1.00	FALSE
	SRX1552693	Bisulfite-Seq	Hyper MR	Cell line	S2	117	1/519	1/519	0.0	0.0	1.00	FALSE
	SRX1552694	Bisulfite-Seq	Hyper MR	Cell line	S2	119	1/519	1/519	0.0	0.0	1.00	FALSE
	SRX1552705	Bisulfite-Seq	Hyper MR	Cell line	S2	336	3/519	3/519	0.0	0.0	1.00	FALSE
	SRX1552716	Bisulfite-Seq	Hyper MR	Cell line	S2	541	5/519	5/519	0.0	0.0	1.00	FALSE
	SRX1552674	Bisulfite-Seq	Hyper MR	Cell line	S2	253	1/519	2/519	0.0	0.0	0.50	FALSE
	SRX111390	Bisulfite-Seq	Hyper MR	Embryo	2-3h embryos	47	0/519	0/519	0.0	0.0	99999	TRUE
	SRX1552665	Bisulfite-Seq	Hypo MR	Cell line	S2	1	0/519	0/519	0.0	0.0	99999	TRUE
	SRX1552696	Bisulfite-Seq	Hyper MR	Cell line	S2	64	1/519	0/519	0.0	0.0	99999	TRUE
	SRX1552698	Bisulfite-Seq	Hyper MR	Cell line	S2	71	1/519	0/519	0.0	0.0	99999	TRUE
	SRX1552703	Bisulfite-Seq	Hypo MR	Cell line	S2	1	0/519	0/519	0.0	0.0	99999	TRUE
	SRX1552703	Bisulfite-Seq	Hyper MR	Cell line	S2	33	1/519	0/519	0.0	0.0	99999	TRUE
	SRX1552706	Bisulfite-Seq	Hypo MR	Cell line	S2	1	0/519	0/519	0.0	0.0	99999	TRUE
	SRX174810	Bisulfite-Seq	Hyper MR	Embryo	0-2h embryos	3	0/519	0/519	0.0	0.0	99999	TRUE
	SRX174811	Bisulfite-Seq	Hyper MR	Embryo	0-2h embryos	13	1/519	0/519	0.0	0.0	99999	TRUE

## Sheet: CpAshores3000
	Analysis in https://chip-atlas.org/enrichment_analysis conducted on 25th November 2024. Parameters: dm6 genome version (reference); Bisulfite-seq (89 experiments); All cell types; Permutation times x100
	NCBI ID	Antigen class	Antigen	Cell class	Cell	Number of peaks	Overlaps/CpA	Overlaps/Control	Log P-val	Log Q-val	Fold enrichment (FE)	FE > 1.0
	SRX1552730	Bisulfite-Seq	Partial MR	Cell line	OSC	10	344/2199	97/2199	-36.1	-34.1	3.55	TRUE
	SRX793472	Bisulfite-Seq	Partial MR	Adult	Testis	24	460/2199	798/2199	-28.9	-27.1	0.58	FALSE
	SRX793472	Bisulfite-Seq	Hyper MR	Adult	Testis	500	499/2199	829/2199	-26.7	-25.1	0.60	FALSE
	SRX1552727	Bisulfite-Seq	Partial MR	Cell line	OSC	11	294/2199	98/2199	-25.2	-23.8	3.00	TRUE
	SRX1552729	Bisulfite-Seq	Partial MR	Cell line	OSC	10	262/2199	94/2199	-20.3	-18.9	2.79	TRUE
	SRX1552725	Bisulfite-Seq	Partial MR	Cell line	S2	28	368/2199	166/2199	-20.2	-18.9	2.22	TRUE
	SRX1552723	Bisulfite-Seq	Partial MR	Cell line	S2	20	324/2199	138/2199	-19.5	-18.3	2.35	TRUE
	SRX793471	Bisulfite-Seq	Partial MR	Adult	Testis	21	347/2199	595/2199	-19.1	-18.0	0.58	FALSE
	SRX1552728	Bisulfite-Seq	Partial MR	Cell line	OSC	4	172/2199	50/2199	-16.9	-15.8	3.44	TRUE
	SRX7142438	Bisulfite-Seq	Hyper MR	Adult	Thorax	19	432/2199	669/2199	-15.8	-14.7	0.65	FALSE
	SRX793471	Bisulfite-Seq	Hyper MR	Adult	Testis	517	343/2199	551/2199	-14.2	-13.2	0.62	FALSE
	SRX1552724	Bisulfite-Seq	Partial MR	Cell line	S2	26	288/2199	148/2199	-11.8	-10.8	1.95	TRUE
	SRX7142438	Bisulfite-Seq	Partial MR	Adult	Thorax	4	306/2199	482/2199	-11.3	-10.4	0.63	FALSE
	SRX1552726	Bisulfite-Seq	Partial MR	Cell line	S2	31	313/2199	176/2199	-10.3	-9.4	1.78	TRUE
	SRX7142440	Bisulfite-Seq	Hyper MR	Adult	Thorax	9	145/2199	265/2199	-9.3	-8.4	0.55	FALSE
	SRX1552722	Bisulfite-Seq	Partial MR	Cell line	S2	146	594/2199	421/2199	-9.2	-8.3	1.41	TRUE
	SRX7142440	Bisulfite-Seq	Partial MR	Adult	Thorax	1	42/2199	101/2199	-6.2	-5.5	0.42	FALSE
	SRX1552727	Bisulfite-Seq	Hyper MR	Cell line	OSC	14707	657/2199	561/2199	-2.9	-2.1	1.17	TRUE
	SRX1552725	Bisulfite-Seq	Hyper MR	Cell line	S2	14411	687/2199	600/2199	-2.4	-1.6	1.15	TRUE
	SRX1552723	Bisulfite-Seq	Hyper MR	Cell line	S2	14497	645/2199	567/2199	-2.0	-1.4	1.14	TRUE
	SRX7142439	Bisulfite-Seq	Hyper MR	Adult	Thorax	14	55/2199	81/2199	-1.5	-0.9	0.68	FALSE
	SRX1552671	Bisulfite-Seq	Hyper MR	Cell line	S2	236	1/2199	8/2199	-1.4	-0.8	0.12	FALSE
	SRX1552722	Bisulfite-Seq	Hyper MR	Cell line	S2	14958	922/2199	854/2199	-1.4	-0.8	1.08	TRUE
	SRX1552714	Bisulfite-Seq	Hyper MR	Cell line	S2	349	4/2199	13/2199	-1.3	-0.7	0.31	FALSE
	SRX1552730	Bisulfite-Seq	Hyper MR	Cell line	OSC	14805	758/2199	696/2199	-1.3	-0.7	1.09	TRUE
	SRX1552678	Bisulfite-Seq	Hyper MR	Cell line	S2	177	0/2199	5/2199	-1.2	-0.6	0.00	FALSE
	SRX1552729	Bisulfite-Seq	Hyper MR	Cell line	OSC	14807	585/2199	638/2199	-1.1	-0.5	0.92	FALSE
	SRX1552718	Bisulfite-Seq	Hyper MR	Cell line	S2	569	10/2199	20/2199	-1.0	-0.5	0.50	FALSE
	SRX1552677	Bisulfite-Seq	Hyper MR	Cell line	S2	204	1/2199	6/2199	-0.9	-0.4	0.17	FALSE
	SRX1552681	Bisulfite-Seq	Hyper MR	Cell line	S2	184	1/2199	6/2199	-0.9	-0.4	0.17	FALSE
	SRX1552685	Bisulfite-Seq	Hyper MR	Cell line	S2	122	0/2199	4/2199	-0.9	-0.4	0.00	FALSE
	SRX1552689	Bisulfite-Seq	Hyper MR	Cell line	S2	110	0/2199	4/2199	-0.9	-0.4	0.00	FALSE
	SRX1552690	Bisulfite-Seq	Hyper MR	Cell line	S2	123	0/2199	4/2199	-0.9	-0.4	0.00	FALSE
	SRX1552693	Bisulfite-Seq	Hyper MR	Cell line	S2	117	0/2199	4/2199	-0.9	-0.4	0.00	FALSE
	SRX1552721	Bisulfite-Seq	Hypo MR	Cell line	S2	1262	478/2199	439/2199	-0.8	-0.3	1.09	TRUE
	SRX1552665	Bisulfite-Seq	Hyper MR	Cell line	S2	422	6/2199	13/2199	-0.8	-0.3	0.46	FALSE
	SRX1552721	Bisulfite-Seq	Hyper MR	Cell line	S2	14429	752/2199	792/2199	-0.7	-0.2	0.95	FALSE
	SRX1552684	Bisulfite-Seq	Hyper MR	Cell line	S2	164	1/2199	5/2199	-0.7	-0.2	0.20	FALSE
	SRX1552686	Bisulfite-Seq	Hyper MR	Cell line	S2	112	0/2199	3/2199	-0.6	-0.2	0.00	FALSE
	SRX1552687	Bisulfite-Seq	Hyper MR	Cell line	S2	97	0/2199	3/2199	-0.6	-0.2	0.00	FALSE
	SRX1552692	Bisulfite-Seq	Hyper MR	Cell line	S2	109	0/2199	3/2199	-0.6	-0.2	0.00	FALSE
	SRX1552710	Bisulfite-Seq	Hyper MR	Cell line	S2	378	7/2199	13/2199	-0.6	-0.2	0.54	FALSE
	SRX1552715	Bisulfite-Seq	Hyper MR	Cell line	S2	402	8/2199	14/2199	-0.5	-0.2	0.57	FALSE
	SRX1552680	Bisulfite-Seq	Hyper MR	Cell line	S2	196	2/2199	6/2199	-0.5	-0.2	0.33	FALSE
	SRX1552726	Bisulfite-Seq	Hyper MR	Cell line	S2	14463	637/2199	607/2199	-0.5	-0.1	1.05	TRUE
	SRX1552724	Bisulfite-Seq	Hyper MR	Cell line	S2	14643	607/2199	578/2199	-0.5	-0.1	1.05	TRUE
	SRX1552705	Bisulfite-Seq	Hyper MR	Cell line	S2	336	7/2199	12/2199	-0.4	-0.1	0.58	FALSE
	SRX1552688	Bisulfite-Seq	Hyper MR	Cell line	S2	119	1/2199	4/2199	-0.4	-0.1	0.25	FALSE
	SRX1552691	Bisulfite-Seq	Hyper MR	Cell line	S2	123	1/2199	4/2199	-0.4	-0.1	0.25	FALSE
	SRX1552694	Bisulfite-Seq	Hyper MR	Cell line	S2	119	1/2199	4/2199	-0.4	-0.1	0.25	FALSE
	SRX1552667	Bisulfite-Seq	Hyper MR	Cell line	S2	252	4/2199	8/2199	-0.4	-0.1	0.50	FALSE
	SRX1552711	Bisulfite-Seq	Hyper MR	Cell line	S2	479	12/2199	17/2199	-0.3	-0.1	0.71	FALSE
	SRX1552706	Bisulfite-Seq	Hyper MR	Cell line	S2	514	13/2199	18/2199	-0.3	-0.1	0.72	FALSE
	SRX1552721	Bisulfite-Seq	Partial MR	Cell line	S2	5	54/2199	46/2199	-0.3	-0.1	1.17	TRUE
	SRX1552719	Bisulfite-Seq	Hyper MR	Cell line	S2	527	14/2199	19/2199	-0.3	-0.1	0.74	FALSE
	SRX1552697	Bisulfite-Seq	Hyper MR	Cell line	S2	83	0/2199	2/2199	-0.3	-0.1	0.00	FALSE
	SRX1552698	Bisulfite-Seq	Hyper MR	Cell line	S2	71	0/2199	2/2199	-0.3	-0.1	0.00	FALSE
	SRX1552699	Bisulfite-Seq	Hyper MR	Cell line	S2	61	0/2199	2/2199	-0.3	-0.1	0.00	FALSE
	SRX1552666	Bisulfite-Seq	Hyper MR	Cell line	S2	191	3/2199	6/2199	-0.3	-0.1	0.50	FALSE
	SRX1552712	Bisulfite-Seq	Hyper MR	Cell line	S2	390	10/2199	14/2199	-0.3	-0.1	0.71	FALSE
	SRX1552713	Bisulfite-Seq	Hyper MR	Cell line	S2	384	10/2199	14/2199	-0.3	-0.1	0.71	FALSE
	SRX1552674	Bisulfite-Seq	Hyper MR	Cell line	S2	253	4/2199	7/2199	-0.3	-0.1	0.57	FALSE
	SRX1552707	Bisulfite-Seq	Hyper MR	Cell line	S2	434	11/2199	15/2199	-0.3	-0.1	0.73	FALSE
	SRX1552728	Bisulfite-Seq	Hyper MR	Cell line	OSC	14824	482/2199	499/2199	-0.3	-0.1	0.97	FALSE
	SRX1552675	Bisulfite-Seq	Hyper MR	Cell line	S2	250	5/2199	8/2199	-0.2	-0.1	0.62	FALSE
	SRX1552676	Bisulfite-Seq	Hyper MR	Cell line	S2	272	5/2199	8/2199	-0.2	-0.1	0.62	FALSE
	SRX1552669	Bisulfite-Seq	Hyper MR	Cell line	S2	309	7/2199	10/2199	-0.2	-0.0	0.70	FALSE
	SRX1552670	Bisulfite-Seq	Hyper MR	Cell line	S2	385	9/2199	12/2199	-0.2	-0.0	0.75	FALSE
	SRX1552682	Bisulfite-Seq	Hyper MR	Cell line	S2	120	2/2199	4/2199	-0.2	-0.0	0.50	FALSE
	SRX1552683	Bisulfite-Seq	Hyper MR	Cell line	S2	113	2/2199	4/2199	-0.2	-0.0	0.50	FALSE
	SRX1552730	Bisulfite-Seq	Hypo MR	Cell line	OSC	223	178/2199	185/2199	-0.1	0.0	0.96	FALSE
	SRX1552708	Bisulfite-Seq	Hyper MR	Cell line	S2	263	6/2199	8/2199	-0.1	0.0	0.75	FALSE
	SRX1552709	Bisulfite-Seq	Hyper MR	Cell line	S2	394	12/2199	14/2199	-0.1	0.0	0.86	FALSE
	SRX1552717	Bisulfite-Seq	Hyper MR	Cell line	S2	441	13/2199	15/2199	-0.1	0.0	0.87	FALSE
	SRX1552716	Bisulfite-Seq	Hyper MR	Cell line	S2	541	16/2199	18/2199	-0.1	0.0	0.89	FALSE
	SRX1552729	Bisulfite-Seq	Hypo MR	Cell line	OSC	176	157/2199	155/2199	-0.0	0.0	1.01	TRUE
	SRX1552668	Bisulfite-Seq	Hyper MR	Cell line	S2	200	7/2199	6/2199	0.0	0.0	1.17	TRUE
	SRX1552720	Bisulfite-Seq	Hyper MR	Cell line	S2	355	12/2199	11/2199	0.0	0.0	1.09	TRUE
	SRX111390	Bisulfite-Seq	Hyper MR	Embryo	2-3h embryos	47	1/2199	1/2199	0.0	0.0	1.00	FALSE
	SRX1552673	Bisulfite-Seq	Hyper MR	Cell line	S2	290	9/2199	9/2199	0.0	0.0	1.00	FALSE
	SRX1552679	Bisulfite-Seq	Hyper MR	Cell line	S2	221	7/2199	7/2199	0.0	0.0	1.00	FALSE
	SRX1552696	Bisulfite-Seq	Hyper MR	Cell line	S2	64	2/2199	2/2199	0.0	0.0	1.00	FALSE
	SRX1552672	Bisulfite-Seq	Hyper MR	Cell line	S2	251	7/2199	8/2199	0.0	0.0	0.88	FALSE
	SRX020147	Bisulfite-Seq	Hyper MR	Embryo	Embryos	1	0/2199	0/2199	0.0	0.0	99999	TRUE
	SRX1552695	Bisulfite-Seq	Hyper MR	Cell line	S2	44	0/2199	1/2199	0.0	0.0	0.00	FALSE
	SRX1552697	Bisulfite-Seq	Hypo MR	Cell line	S2	1	0/2199	0/2199	0.0	0.0	99999	TRUE
	SRX1552700	Bisulfite-Seq	Hyper MR	Cell line	S2	31	0/2199	1/2199	0.0	0.0	0.00	FALSE
	SRX1552701	Bisulfite-Seq	Hyper MR	Cell line	S2	43	0/2199	1/2199	0.0	0.0	0.00	FALSE
	SRX1552702	Bisulfite-Seq	Hyper MR	Cell line	S2	42	0/2199	1/2199	0.0	0.0	0.00	FALSE
	SRX1552703	Bisulfite-Seq	Hyper MR	Cell line	S2	33	0/2199	1/2199	0.0	0.0	0.00	FALSE
	SRX1552704	Bisulfite-Seq	Hyper MR	Cell line	S2	39	0/2199	1/2199	0.0	0.0	0.00	FALSE
	SRX1552706	Bisulfite-Seq	Hypo MR	Cell line	S2	1	0/2199	0/2199	0.0	0.0	99999	TRUE
	SRX1552713	Bisulfite-Seq	Hypo MR	Cell line	S2	1	0/2199	0/2199	0.0	0.0	99999	TRUE
	SRX174810	Bisulfite-Seq	Hyper MR	Embryo	0-2h embryos	3	0/2199	0/2199	0.0	0.0	99999	TRUE
	SRX174811	Bisulfite-Seq	Hyper MR	Embryo	0-2h embryos	13	0/2199	1/2199	0.0	0.0	0.00	FALSE
	SRX3043666	Bisulfite-Seq	Hypo MR	Adult	Adult body	1	0/2199	0/2199	0.0	0.0	99999	TRUE
	SRX3043666	Bisulfite-Seq	Hyper MR	Adult	Adult body	1	0/2199	0/2199	0.0	0.0	99999	TRUE
	SRX3043669	Bisulfite-Seq	Hypo MR	Adult	Adult body	1	0/2199	0/2199	0.0	0.0	99999	TRUE
	SRX3043669	Bisulfite-Seq	Hyper MR	Adult	Adult body	1	0/2199	0/2199	0.0	0.0	99999	TRUE
	SRX3043670	Bisulfite-Seq	Hypo MR	Adult	Adult body	1	0/2199	0/2199	0.0	0.0	99999	TRUE
	SRX3043670	Bisulfite-Seq	Hyper MR	Adult	Adult body	1	0/2199	0/2199	0.0	0.0	99999	TRUE

## Sheet: CpTshores3000
	Analysis in https://chip-atlas.org/enrichment_analysis conducted on 25th November 2024. Parameters: dm6 genome version (reference); Bisulfite-seq (89 experiments); All cell types; Permutation times x100
	NCBI ID	Antigen class	Antigen	Cell class	Cell	Number of peaks	Overlaps/CpT	Overlaps/Control	Log P-val	Log Q-val	Fold enrichment (FE)	FE > 1.0
	SRX793472	Bisulfite-Seq	Partial MR	Adult	Testis	24	243/1554	565/1554	-39.4	-37.4	0.43	FALSE
	SRX793472	Bisulfite-Seq	Hyper MR	Adult	Testis	500	285/1554	588/1554	-33.2	-31.5	0.48	FALSE
	SRX793471	Bisulfite-Seq	Partial MR	Adult	Testis	21	183/1554	422/1554	-26.9	-25.4	0.43	FALSE
	SRX1552722	Bisulfite-Seq	Partial MR	Cell line	S2	146	550/1554	296/1554	-24.0	-22.5	1.86	TRUE
	SRX7142438	Bisulfite-Seq	Hyper MR	Adult	Thorax	19	237/1554	473/1554	-23.3	-22.0	0.50	FALSE
	SRX793471	Bisulfite-Seq	Hyper MR	Adult	Testis	517	182/1554	392/1554	-21.7	-20.5	0.46	FALSE
	SRX1552723	Bisulfite-Seq	Partial MR	Cell line	S2	20	256/1554	95/1554	-19.5	-18.3	2.69	TRUE
	SRX1552727	Bisulfite-Seq	Partial MR	Cell line	OSC	11	205/1554	67/1554	-18.2	-17.0	3.06	TRUE
	SRX1552730	Bisulfite-Seq	Partial MR	Cell line	OSC	10	197/1554	67/1554	-16.6	-15.5	2.94	TRUE
	SRX1552724	Bisulfite-Seq	Partial MR	Cell line	S2	26	249/1554	101/1554	-16.6	-15.5	2.47	TRUE
	SRX1552725	Bisulfite-Seq	Partial MR	Cell line	S2	28	269/1554	115/1554	-16.5	-15.5	2.34	TRUE
	SRX1552726	Bisulfite-Seq	Partial MR	Cell line	S2	31	272/1554	122/1554	-15.3	-14.4	2.23	TRUE
	SRX7142438	Bisulfite-Seq	Partial MR	Adult	Thorax	4	184/1554	340/1554	-13.1	-12.2	0.54	FALSE
	SRX1552728	Bisulfite-Seq	Partial MR	Cell line	OSC	4	118/1554	35/1554	-11.5	-10.6	3.37	TRUE
	SRX1552729	Bisulfite-Seq	Partial MR	Cell line	OSC	10	155/1554	66/1554	-9.3	-8.4	2.35	TRUE
	SRX7142440	Bisulfite-Seq	Hyper MR	Adult	Thorax	9	104/1554	185/1554	-6.2	-5.3	0.56	FALSE
	SRX1552722	Bisulfite-Seq	Hyper MR	Cell line	S2	14958	727/1554	601/1554	-5.2	-4.4	1.21	TRUE
	SRX7142439	Bisulfite-Seq	Hyper MR	Adult	Thorax	14	31/1554	59/1554	-2.4	-1.7	0.53	FALSE
	SRX1552729	Bisulfite-Seq	Hyper MR	Cell line	OSC	14807	378/1554	449/1554	-2.3	-1.6	0.84	FALSE
	SRX1552721	Bisulfite-Seq	Partial MR	Cell line	S2	5	60/1554	33/1554	-2.2	-1.5	1.82	TRUE
	SRX1552721	Bisulfite-Seq	Hypo MR	Cell line	S2	1262	364/1554	310/1554	-1.7	-1.0	1.17	TRUE
	SRX1552723	Bisulfite-Seq	Hyper MR	Cell line	S2	14497	450/1554	398/1554	-1.4	-0.8	1.13	TRUE
	SRX1552725	Bisulfite-Seq	Hyper MR	Cell line	S2	14411	475/1554	423/1554	-1.4	-0.8	1.12	TRUE
	SRX1552721	Bisulfite-Seq	Hyper MR	Cell line	S2	14429	507/1554	561/1554	-1.3	-0.7	0.90	FALSE
	SRX1552724	Bisulfite-Seq	Hyper MR	Cell line	S2	14643	457/1554	407/1554	-1.3	-0.7	1.12	TRUE
	SRX1552726	Bisulfite-Seq	Hyper MR	Cell line	S2	14463	471/1554	426/1554	-1.1	-0.5	1.11	TRUE
	SRX1552728	Bisulfite-Seq	Hyper MR	Cell line	OSC	14824	313/1554	351/1554	-1.0	-0.4	0.89	FALSE
	SRX1552727	Bisulfite-Seq	Hyper MR	Cell line	OSC	14707	434/1554	394/1554	-0.9	-0.4	1.10	TRUE
	SRX7142440	Bisulfite-Seq	Partial MR	Adult	Thorax	1	53/1554	69/1554	-0.8	-0.3	0.77	FALSE
	SRX1552711	Bisulfite-Seq	Hyper MR	Cell line	S2	479	7/1554	12/1554	-0.4	0.0	0.58	FALSE
	SRX1552695	Bisulfite-Seq	Hyper MR	Cell line	S2	44	4/1554	1/1554	-0.4	0.0	4.00	TRUE
	SRX1552675	Bisulfite-Seq	Hyper MR	Cell line	S2	250	9/1554	5/1554	-0.4	0.0	1.80	TRUE
	SRX1552710	Bisulfite-Seq	Hyper MR	Cell line	S2	378	6/1554	10/1554	-0.3	0.0	0.60	FALSE
	SRX1552670	Bisulfite-Seq	Hyper MR	Cell line	S2	385	5/1554	8/1554	-0.2	0.0	0.62	FALSE
	SRX1552714	Bisulfite-Seq	Hyper MR	Cell line	S2	349	6/1554	9/1554	-0.2	0.0	0.67	FALSE
	SRX1552666	Bisulfite-Seq	Hyper MR	Cell line	S2	191	2/1554	4/1554	-0.2	0.0	0.50	FALSE
	SRX1552668	Bisulfite-Seq	Hyper MR	Cell line	S2	200	2/1554	4/1554	-0.2	0.0	0.50	FALSE
	SRX1552677	Bisulfite-Seq	Hyper MR	Cell line	S2	204	2/1554	4/1554	-0.2	0.0	0.50	FALSE
	SRX1552684	Bisulfite-Seq	Hyper MR	Cell line	S2	164	2/1554	4/1554	-0.2	0.0	0.50	FALSE
	SRX1552719	Bisulfite-Seq	Hyper MR	Cell line	S2	527	16/1554	13/1554	-0.1	0.0	1.23	TRUE
	SRX1552708	Bisulfite-Seq	Hyper MR	Cell line	S2	263	4/1554	6/1554	-0.1	0.0	0.67	FALSE
	SRX1552672	Bisulfite-Seq	Hyper MR	Cell line	S2	251	7/1554	5/1554	-0.1	0.0	1.40	TRUE
	SRX1552729	Bisulfite-Seq	Hypo MR	Cell line	OSC	176	104/1554	109/1554	-0.1	0.0	0.95	FALSE
	SRX1552673	Bisulfite-Seq	Hyper MR	Cell line	S2	290	8/1554	6/1554	-0.1	0.0	1.33	TRUE
	SRX1552720	Bisulfite-Seq	Hyper MR	Cell line	S2	355	6/1554	8/1554	-0.1	0.0	0.75	FALSE
	SRX1552712	Bisulfite-Seq	Hyper MR	Cell line	S2	390	8/1554	10/1554	-0.1	0.0	0.80	FALSE
	SRX1552717	Bisulfite-Seq	Hyper MR	Cell line	S2	441	9/1554	11/1554	-0.1	0.0	0.82	FALSE
	SRX1552716	Bisulfite-Seq	Hyper MR	Cell line	S2	541	15/1554	13/1554	-0.1	0.0	1.15	TRUE
	SRX1552718	Bisulfite-Seq	Hyper MR	Cell line	S2	569	17/1554	15/1554	-0.1	0.0	1.13	TRUE
	SRX1552730	Bisulfite-Seq	Hypo MR	Cell line	OSC	223	128/1554	130/1554	-0.0	0.0	0.98	FALSE
	SRX1552730	Bisulfite-Seq	Hyper MR	Cell line	OSC	14805	491/1554	489/1554	-0.0	0.0	1.00	TRUE
	SRX1552698	Bisulfite-Seq	Hyper MR	Cell line	S2	71	2/1554	1/1554	0.0	0.0	2.00	TRUE
	SRX1552700	Bisulfite-Seq	Hyper MR	Cell line	S2	31	2/1554	1/1554	0.0	0.0	2.00	TRUE
	SRX1552701	Bisulfite-Seq	Hyper MR	Cell line	S2	43	2/1554	1/1554	0.0	0.0	2.00	TRUE
	SRX1552702	Bisulfite-Seq	Hyper MR	Cell line	S2	42	2/1554	1/1554	0.0	0.0	2.00	TRUE
	SRX1552687	Bisulfite-Seq	Hyper MR	Cell line	S2	97	3/1554	2/1554	0.0	0.0	1.50	TRUE
	SRX1552692	Bisulfite-Seq	Hyper MR	Cell line	S2	109	3/1554	2/1554	0.0	0.0	1.50	TRUE
	SRX1552697	Bisulfite-Seq	Hyper MR	Cell line	S2	83	3/1554	2/1554	0.0	0.0	1.50	TRUE
	SRX1552689	Bisulfite-Seq	Hyper MR	Cell line	S2	110	4/1554	3/1554	0.0	0.0	1.33	TRUE
	SRX1552665	Bisulfite-Seq	Hyper MR	Cell line	S2	422	10/1554	9/1554	0.0	0.0	1.11	TRUE
	SRX1552671	Bisulfite-Seq	Hyper MR	Cell line	S2	236	5/1554	5/1554	0.0	0.0	1.00	FALSE
	SRX1552676	Bisulfite-Seq	Hyper MR	Cell line	S2	272	6/1554	6/1554	0.0	0.0	1.00	FALSE
	SRX1552679	Bisulfite-Seq	Hyper MR	Cell line	S2	221	5/1554	5/1554	0.0	0.0	1.00	FALSE
	SRX1552680	Bisulfite-Seq	Hyper MR	Cell line	S2	196	4/1554	4/1554	0.0	0.0	1.00	FALSE
	SRX1552681	Bisulfite-Seq	Hyper MR	Cell line	S2	184	4/1554	4/1554	0.0	0.0	1.00	FALSE
	SRX1552686	Bisulfite-Seq	Hyper MR	Cell line	S2	112	3/1554	3/1554	0.0	0.0	1.00	FALSE
	SRX1552688	Bisulfite-Seq	Hyper MR	Cell line	S2	119	3/1554	3/1554	0.0	0.0	1.00	FALSE
	SRX1552693	Bisulfite-Seq	Hyper MR	Cell line	S2	117	3/1554	3/1554	0.0	0.0	1.00	FALSE
	SRX1552696	Bisulfite-Seq	Hyper MR	Cell line	S2	64	1/1554	1/1554	0.0	0.0	1.00	FALSE
	SRX1552699	Bisulfite-Seq	Hyper MR	Cell line	S2	61	1/1554	1/1554	0.0	0.0	1.00	FALSE
	SRX1552703	Bisulfite-Seq	Hyper MR	Cell line	S2	33	1/1554	1/1554	0.0	0.0	1.00	FALSE
	SRX1552704	Bisulfite-Seq	Hyper MR	Cell line	S2	39	1/1554	1/1554	0.0	0.0	1.00	FALSE
	SRX1552706	Bisulfite-Seq	Hyper MR	Cell line	S2	514	13/1554	13/1554	0.0	0.0	1.00	FALSE
	SRX1552713	Bisulfite-Seq	Hyper MR	Cell line	S2	384	10/1554	10/1554	0.0	0.0	1.00	FALSE
	SRX1552707	Bisulfite-Seq	Hyper MR	Cell line	S2	434	10/1554	11/1554	0.0	0.0	0.91	FALSE
	SRX1552709	Bisulfite-Seq	Hyper MR	Cell line	S2	394	9/1554	10/1554	0.0	0.0	0.90	FALSE
	SRX1552715	Bisulfite-Seq	Hyper MR	Cell line	S2	402	9/1554	10/1554	0.0	0.0	0.90	FALSE
	SRX1552705	Bisulfite-Seq	Hyper MR	Cell line	S2	336	7/1554	8/1554	0.0	0.0	0.88	FALSE
	SRX1552667	Bisulfite-Seq	Hyper MR	Cell line	S2	252	5/1554	6/1554	0.0	0.0	0.83	FALSE
	SRX1552669	Bisulfite-Seq	Hyper MR	Cell line	S2	309	5/1554	6/1554	0.0	0.0	0.83	FALSE
	SRX1552674	Bisulfite-Seq	Hyper MR	Cell line	S2	253	4/1554	5/1554	0.0	0.0	0.80	FALSE
	SRX1552678	Bisulfite-Seq	Hyper MR	Cell line	S2	177	3/1554	4/1554	0.0	0.0	0.75	FALSE
	SRX1552682	Bisulfite-Seq	Hyper MR	Cell line	S2	120	2/1554	3/1554	0.0	0.0	0.67	FALSE
	SRX1552683	Bisulfite-Seq	Hyper MR	Cell line	S2	113	2/1554	3/1554	0.0	0.0	0.67	FALSE
	SRX1552685	Bisulfite-Seq	Hyper MR	Cell line	S2	122	2/1554	3/1554	0.0	0.0	0.67	FALSE
	SRX1552690	Bisulfite-Seq	Hyper MR	Cell line	S2	123	2/1554	3/1554	0.0	0.0	0.67	FALSE
	SRX1552691	Bisulfite-Seq	Hyper MR	Cell line	S2	123	2/1554	3/1554	0.0	0.0	0.67	FALSE
	SRX1552694	Bisulfite-Seq	Hyper MR	Cell line	S2	119	2/1554	3/1554	0.0	0.0	0.67	FALSE
	SRX020147	Bisulfite-Seq	Hyper MR	Embryo	Embryos	1	0/1554	0/1554	0.0	0.0	99999	TRUE
	SRX111390	Bisulfite-Seq	Hyper MR	Embryo	2-3h embryos	47	0/1554	1/1554	0.0	0.0	0.00	FALSE
	SRX1552697	Bisulfite-Seq	Hypo MR	Cell line	S2	1	0/1554	0/1554	0.0	0.0	99999	TRUE
	SRX1552703	Bisulfite-Seq	Hypo MR	Cell line	S2	1	0/1554	0/1554	0.0	0.0	99999	TRUE
	SRX1552706	Bisulfite-Seq	Hypo MR	Cell line	S2	1	0/1554	0/1554	0.0	0.0	99999	TRUE
	SRX1552713	Bisulfite-Seq	Hypo MR	Cell line	S2	1	0/1554	0/1554	0.0	0.0	99999	TRUE
	SRX174810	Bisulfite-Seq	Hyper MR	Embryo	0-2h embryos	3	0/1554	0/1554	0.0	0.0	99999	TRUE
	SRX174811	Bisulfite-Seq	Hyper MR	Embryo	0-2h embryos	13	1/1554	0/1554	0.0	0.0	99999	TRUE
	SRX3043666	Bisulfite-Seq	Hypo MR	Adult	Adult body	1	0/1554	0/1554	0.0	0.0	99999	TRUE
	SRX3043666	Bisulfite-Seq	Hyper MR	Adult	Adult body	1	0/1554	0/1554	0.0	0.0	99999	TRUE
	SRX3043669	Bisulfite-Seq	Hypo MR	Adult	Adult body	1	0/1554	0/1554	0.0	0.0	99999	TRUE
	SRX3043669	Bisulfite-Seq	Hyper MR	Adult	Adult body	1	0/1554	0/1554	0.0	0.0	99999	TRUE
	SRX3043670	Bisulfite-Seq	Hypo MR	Adult	Adult body	1	0/1554	0/1554	0.0	0.0	99999	TRUE
	SRX3043670	Bisulfite-Seq	Hyper MR	Adult	Adult body	1	0/1554	0/1554	0.0	0.0	99999	TRUE
