# Supplementary material for: CpX Hunter web tool allows high-throughput identification of CpG, CpA, CpT, and CpC islands: A case study in Drosophila genome
Source: J Biol Chem. 2025 Apr 24;301(6):108537. doi: 10.1016/j.jbc.2025.108537 (PMC12148476; doi:10.1016/j.jbc.2025.108537)
Supplement: Supplementary Materials [file mmc1.zip › Supplementary Materials_F/Supplementary Material 2C - CpX ChIP Atlas DNAse seq.xlsx]

## Sheet: CpG
	Analysis in https://chip-atlas.org/enrichment_analysis conducted on 25th November 2024. Parameters: dm6 genome version (reference); DNAse seq (92 experiments); All cell types; Threshold of significance = 100; Permutation times x100
	NCBI ID	Antigen class	Antigen	Cell class	Cell	Number of peaks	Overlaps/CpG	Overlaps/Control	Log P-val	Log Q-val	Fold enrichment (FE)	FE > 1.0
	SRX297099	DNase-seq	Accessible chromatin	Cell line	S2	10498	3926/15180	1193/15180	-324.0	-324.0	3.29	TRUE
	SRX297096	DNase-seq	Accessible chromatin	Cell line	S2	9877	1614/15180	1102/15180	-24.2	-22.6	1.46	TRUE
	ERX3978811	DNase-seq	Accessible chromatin	Embryo	Embryos	5855	394/15180	715/15180	-22.2	-20.8	0.55	FALSE
	ERX3978819	DNase-seq	Accessible chromatin	Embryo	Embryos	4834	299/15180	580/15180	-21.4	-20.1	0.52	FALSE
	SRX187079	DNase-seq	Accessible chromatin	Cell line	S2	3512	165/15180	357/15180	-16.8	-15.7	0.46	FALSE
	ERX3978813	DNase-seq	Accessible chromatin	Embryo	Embryos	3368	194/15180	391/15180	-15.8	-14.8	0.50	FALSE
	SRX187080	DNase-seq	Accessible chromatin	Cell line	S2	3409	190/15180	369/15180	-13.7	-12.7	0.51	FALSE
	ERX3978816	DNase-seq	Accessible chromatin	Embryo	Embryos	3242	201/15180	383/15180	-13.6	-12.7	0.52	FALSE
	ERX3978789	DNase-seq	Accessible chromatin	Embryo	Myogenic mesoderm	9324	1783/15180	1384/15180	-13.1	-12.2	1.29	TRUE
	SRX10661194	DNase-seq	Accessible chromatin	Cell line	S2	2915	67/15180	176/15180	-11.8	-11.0	0.38	FALSE
	ERX3978790	DNase-seq	Accessible chromatin	Adult	Neurons	7392	1574/15180	1229/15180	-11.1	-10.3	1.28	TRUE
	ERX3978820	DNase-seq	Accessible chromatin	Larvae	Neural stem cells	5180	446/15180	639/15180	-8.6	-7.8	0.70	FALSE
	ERX3978797	DNase-seq	Accessible chromatin	Embryo	Myogenic mesoderm	7851	1487/15180	1205/15180	-7.9	-7.2	1.23	TRUE
	ERX3978817	DNase-seq	Accessible chromatin	Embryo	Mesoderm	9050	1804/15180	1502/15180	-7.5	-6.9	1.20	TRUE
	SRX187081	DNase-seq	Accessible chromatin	Cell line	S2	796	2/15180	32/15180	-7.2	-6.5	0.06	FALSE
	SRX187083	DNase-seq	Accessible chromatin	Cell line	OSC	6345	517/15180	691/15180	-6.4	-5.9	0.75	FALSE
	ERX3978794	DNase-seq	Accessible chromatin	Embryo	Embryos	7625	737/15180	929/15180	-5.8	-5.3	0.79	FALSE
	ERX3978807	DNase-seq	Accessible chromatin	Embryo	Myogenic mesoderm	9548	1595/15180	1352/15180	-5.6	-5.0	1.18	TRUE
	ERX3978800	DNase-seq	Accessible chromatin	Adult	Neurons	11620	1781/15180	1528/15180	-5.5	-5.0	1.17	TRUE
	ERX3978788	DNase-seq	Accessible chromatin	Embryo	Embryos	7394	689/15180	865/15180	-5.3	-4.8	0.80	FALSE
	SRX297098	DNase-seq	Accessible chromatin	Cell line	S2	4792	374/15180	507/15180	-5.2	-4.7	0.74	FALSE
	SRX187082	DNase-seq	Accessible chromatin	Cell line	OSC	4513	378/15180	510/15180	-5.1	-4.7	0.74	FALSE
	ERX3978815	DNase-seq	Accessible chromatin	Embryo	Myogenic mesoderm	9611	1538/15180	1322/15180	-4.6	-4.2	1.16	TRUE
	ERX3978806	DNase-seq	Accessible chromatin	Embryo	Myogenic mesoderm	9892	1481/15180	1294/15180	-3.7	-3.3	1.14	TRUE
	SRX3404057	DNase-seq	Accessible chromatin	Embryo	6-8h embryos	9892	1481/15180	1294/15180	-3.7	-3.3	1.14	TRUE
	ERX3978793	DNase-seq	Accessible chromatin	Adult	Neurons	8291	1270/15180	1100/15180	-3.5	-3.2	1.15	TRUE
	ERX3978814	DNase-seq	Accessible chromatin	Embryo	Myogenic mesoderm	9744	1474/15180	1297/15180	-3.3	-3.0	1.14	TRUE
	ERX3978823	DNase-seq	Accessible chromatin	Embryo	Mesoderm	10858	1614/15180	1444/15180	-2.9	-2.6	1.12	TRUE
	ERX3978803	DNase-seq	Accessible chromatin	Embryo	Myogenic mesoderm	10887	1624/15180	1458/15180	-2.8	-2.5	1.11	TRUE
	ERX3978810	DNase-seq	Accessible chromatin	Embryo	Mesoderm	9772	1443/15180	1299/15180	-2.4	-2.1	1.11	TRUE
	ERX2145595	DNase-seq	Accessible chromatin	Embryo	Embryos	8700	1003/15180	1127/15180	-2.2	-2.0	0.89	FALSE
	ERX2145596	DNase-seq	Accessible chromatin	Embryo	Myogenic mesoderm	8641	1263/15180	1136/15180	-2.1	-1.9	1.11	TRUE
	ERX3978798	DNase-seq	Accessible chromatin	Adult	Neurons	10136	1426/15180	1297/15180	-2.0	-1.8	1.10	TRUE
	ERX3978795	DNase-seq	Accessible chromatin	Embryo	Mesoderm	11337	1220/15180	1339/15180	-1.8	-1.6	0.91	FALSE
	ERX3978786	DNase-seq	Accessible chromatin	Adult	Neurons	11816	1622/15180	1497/15180	-1.7	-1.5	1.08	TRUE
	ERX3978787	DNase-seq	Accessible chromatin	Embryo	Embryos	9897	1123/15180	1224/15180	-1.5	-1.3	0.92	FALSE
	ERX3978799	DNase-seq	Accessible chromatin	Adult	Neurons	8714	1190/15180	1096/15180	-1.4	-1.2	1.09	TRUE
	SRX3404056	DNase-seq	Accessible chromatin	Embryo	6-8h embryos	8714	1190/15180	1096/15180	-1.4	-1.2	1.09	TRUE
	ERX3978812	DNase-seq	Accessible chromatin	Embryo	Embryos	8720	1332/15180	1239/15180	-1.2	-1.1	1.08	TRUE
	ERX3978804	DNase-seq	Accessible chromatin	Embryo	Embryos	9520	1160/15180	1232/15180	-0.9	-0.8	0.94	FALSE
	ERX3978801	DNase-seq	Accessible chromatin	Embryo	Mesoderm	10341	1400/15180	1330/15180	-0.8	-0.7	1.05	TRUE
	ERX3978822	DNase-seq	Accessible chromatin	Embryo	Embryos	10257	1254/15180	1321/15180	-0.8	-0.7	0.95	FALSE
	SRX3404055	DNase-seq	Accessible chromatin	Embryo	6-8h embryos	10257	1254/15180	1321/15180	-0.8	-0.7	0.95	FALSE
	ERX2145594	DNase-seq	Accessible chromatin	Adult	Neurons	7381	977/15180	938/15180	-0.4	-0.3	1.04	TRUE
	ERX3978818	DNase-seq	Accessible chromatin	Embryo	Myogenic mesoderm	7497	989/15180	954/15180	-0.4	-0.3	1.04	TRUE
	ERX3978821	DNase-seq	Accessible chromatin	Embryo	Myogenic mesoderm	8514	1129/15180	1092/15180	-0.4	-0.3	1.03	TRUE
	ERX3978805	DNase-seq	Accessible chromatin	Embryo	Mesoderm	10400	1285/15180	1317/15180	-0.3	-0.2	0.98	FALSE
	ERX3978791	DNase-seq	Accessible chromatin	Embryo	Embryos	10510	1321/15180	1353/15180	-0.3	-0.2	0.98	FALSE
	ERX3978808	DNase-seq	Accessible chromatin	Embryo	Myogenic mesoderm	8462	1116/15180	1091/15180	-0.2	-0.2	1.02	TRUE
	ERX3978809	DNase-seq	Accessible chromatin	Larvae	Neural stem cells	9989	1264/15180	1243/15180	-0.2	-0.1	1.02	TRUE
	ERX3978785	DNase-seq	Accessible chromatin	Embryo	Mesoderm	10462	1364/15180	1344/15180	-0.2	-0.1	1.01	TRUE
	ERX3978802	DNase-seq	Accessible chromatin	Embryo	Mesoderm	10380	1323/15180	1305/15180	-0.1	-0.1	1.01	TRUE
	ERX3978824	DNase-seq	Accessible chromatin	Embryo	Visceral mesoderm	8165	1055/15180	1044/15180	-0.1	-0.1	1.01	TRUE
	SRX297097	DNase-seq	Accessible chromatin	Cell line	S2	9893	1111/15180	1127/15180	-0.1	-0.1	0.99	FALSE
	ERX3978796	DNase-seq	Accessible chromatin	Embryo	Visceral mesoderm	7832	980/15180	995/15180	-0.1	-0.1	0.98	FALSE
	ERX3978792	DNase-seq	Accessible chromatin	Embryo	Embryos	10482	1327/15180	1326/15180	0.0	0.0	1.00	TRUE

## Sheet: CpA
	Analysis in https://chip-atlas.org/enrichment_analysis conducted on 25th November 2024. Parameters: dm6 genome version (reference); DNAse seq (92 experiments); All cell types; Threshold of significance = 100; Permutation times x100
	NCBI ID	Antigen class	Antigen	Cell class	Cell	Number of peaks	Overlaps/CpA	Overlaps/Control	Log P-val	Log Q-val	Fold enrichment (FE)	FE > 1.0
	SRX187081	DNase-seq	Accessible chromatin	Cell line	S2	796	25/40701	87/40701	-8.5	-6.7	0.29	FALSE
	ERX3978800	DNase-seq	Accessible chromatin	Adult	Neurons	11620	4530/40701	4082/40701	-6.5	-4.9	1.11	TRUE
	ERX3978786	DNase-seq	Accessible chromatin	Adult	Neurons	11816	4429/40701	4001/40701	-6.0	-4.7	1.11	TRUE
	ERX3978803	DNase-seq	Accessible chromatin	Embryo	Myogenic mesoderm	10887	4295/40701	3894/40701	-5.5	-4.3	1.10	TRUE
	ERX3978807	DNase-seq	Accessible chromatin	Embryo	Myogenic mesoderm	9548	3960/40701	3611/40701	-4.6	-3.4	1.10	TRUE
	ERX3978798	DNase-seq	Accessible chromatin	Adult	Neurons	10136	3802/40701	3465/40701	-4.4	-3.4	1.10	TRUE
	SRX187083	DNase-seq	Accessible chromatin	Cell line	OSC	6345	2095/40701	1854/40701	-4.0	-3.1	1.13	TRUE
	ERX3978817	DNase-seq	Accessible chromatin	Embryo	Mesoderm	9050	4358/40701	4030/40701	-3.8	-2.9	1.08	TRUE
	ERX3978815	DNase-seq	Accessible chromatin	Embryo	Myogenic mesoderm	9611	3838/40701	3529/40701	-3.8	-2.9	1.09	TRUE
	SRX297098	DNase-seq	Accessible chromatin	Cell line	S2	4792	1554/40701	1360/40701	-3.6	-2.8	1.14	TRUE
	ERX3978823	DNase-seq	Accessible chromatin	Embryo	Mesoderm	10858	4179/40701	3869/40701	-3.5	-2.8	1.08	TRUE
	SRX187082	DNase-seq	Accessible chromatin	Cell line	OSC	4513	1561/40701	1369/40701	-3.5	-2.8	1.14	TRUE
	ERX3978806	DNase-seq	Accessible chromatin	Embryo	Myogenic mesoderm	9892	3740/40701	3459/40701	-3.3	-2.6	1.08	TRUE
	SRX3404057	DNase-seq	Accessible chromatin	Embryo	6-8h embryos	9892	3740/40701	3459/40701	-3.3	-2.6	1.08	TRUE
	ERX3978814	DNase-seq	Accessible chromatin	Embryo	Myogenic mesoderm	9744	3736/40701	3456/40701	-3.2	-2.6	1.08	TRUE
	ERX2145596	DNase-seq	Accessible chromatin	Embryo	Myogenic mesoderm	8641	3297/40701	3033/40701	-3.2	-2.6	1.09	TRUE
	ERX3978802	DNase-seq	Accessible chromatin	Embryo	Mesoderm	10380	3778/40701	3498/40701	-3.2	-2.6	1.08	TRUE
	ERX3978789	DNase-seq	Accessible chromatin	Embryo	Myogenic mesoderm	9324	3987/40701	3702/40701	-3.2	-2.6	1.08	TRUE
	SRX297099	DNase-seq	Accessible chromatin	Cell line	S2	10498	3423/40701	3162/40701	-3.1	-2.5	1.08	TRUE
	ERX3978812	DNase-seq	Accessible chromatin	Embryo	Embryos	8720	3557/40701	3305/40701	-2.8	-2.3	1.08	TRUE
	ERX3978791	DNase-seq	Accessible chromatin	Embryo	Embryos	10510	3883/40701	3625/40701	-2.7	-2.2	1.07	TRUE
	ERX3978792	DNase-seq	Accessible chromatin	Embryo	Embryos	10482	3792/40701	3542/40701	-2.6	-2.1	1.07	TRUE
	ERX3978805	DNase-seq	Accessible chromatin	Embryo	Mesoderm	10400	3761/40701	3514/40701	-2.6	-2.1	1.07	TRUE
	ERX3978810	DNase-seq	Accessible chromatin	Embryo	Mesoderm	9772	3710/40701	3471/40701	-2.5	-2.0	1.07	TRUE
	ERX3978804	DNase-seq	Accessible chromatin	Embryo	Embryos	9520	3522/40701	3294/40701	-2.4	-2.0	1.07	TRUE
	ERX2145595	DNase-seq	Accessible chromatin	Embryo	Embryos	8700	3231/40701	3012/40701	-2.4	-2.0	1.07	TRUE
	ERX3978794	DNase-seq	Accessible chromatin	Embryo	Embryos	7625	2672/40701	2473/40701	-2.4	-2.0	1.08	TRUE
	SRX297096	DNase-seq	Accessible chromatin	Cell line	S2	9877	3153/40701	2939/40701	-2.3	-2.0	1.07	TRUE
	ERX3978795	DNase-seq	Accessible chromatin	Embryo	Mesoderm	11337	3821/40701	3588/40701	-2.3	-2.0	1.06	TRUE
	ERX3978785	DNase-seq	Accessible chromatin	Embryo	Mesoderm	10462	3808/40701	3578/40701	-2.3	-1.9	1.06	TRUE
	ERX3978801	DNase-seq	Accessible chromatin	Embryo	Mesoderm	10341	3774/40701	3546/40701	-2.3	-1.9	1.06	TRUE
	ERX3978822	DNase-seq	Accessible chromatin	Embryo	Embryos	10257	3751/40701	3526/40701	-2.2	-1.9	1.06	TRUE
	SRX3404055	DNase-seq	Accessible chromatin	Embryo	6-8h embryos	10257	3751/40701	3526/40701	-2.2	-1.9	1.06	TRUE
	ERX3978787	DNase-seq	Accessible chromatin	Embryo	Embryos	9897	3497/40701	3281/40701	-2.2	-1.9	1.07	TRUE
	ERX3978797	DNase-seq	Accessible chromatin	Embryo	Myogenic mesoderm	7851	3425/40701	3218/40701	-2.1	-1.8	1.06	TRUE
	ERX3978790	DNase-seq	Accessible chromatin	Adult	Neurons	7392	3503/40701	3301/40701	-2.0	-1.7	1.06	TRUE
	ERX3978824	DNase-seq	Accessible chromatin	Embryo	Visceral mesoderm	8165	2987/40701	2805/40701	-1.9	-1.6	1.06	TRUE
	ERX3978799	DNase-seq	Accessible chromatin	Adult	Neurons	8714	3103/40701	2921/40701	-1.8	-1.6	1.06	TRUE
	SRX3404056	DNase-seq	Accessible chromatin	Embryo	6-8h embryos	8714	3103/40701	2921/40701	-1.8	-1.6	1.06	TRUE
	ERX2145594	DNase-seq	Accessible chromatin	Adult	Neurons	7381	2671/40701	2505/40701	-1.8	-1.5	1.07	TRUE
	ERX3978809	DNase-seq	Accessible chromatin	Larvae	Neural stem cells	9989	3502/40701	3318/40701	-1.7	-1.5	1.06	TRUE
	ERX3978796	DNase-seq	Accessible chromatin	Embryo	Visceral mesoderm	7832	2841/40701	2678/40701	-1.6	-1.4	1.06	TRUE
	ERX3978788	DNase-seq	Accessible chromatin	Embryo	Embryos	7394	2480/40701	2329/40701	-1.6	-1.4	1.06	TRUE
	ERX3978808	DNase-seq	Accessible chromatin	Embryo	Myogenic mesoderm	8462	3088/40701	2921/40701	-1.6	-1.4	1.06	TRUE
	ERX3978821	DNase-seq	Accessible chromatin	Embryo	Myogenic mesoderm	8514	3086/40701	2922/40701	-1.5	-1.4	1.06	TRUE
	ERX3978820	DNase-seq	Accessible chromatin	Larvae	Neural stem cells	5180	1835/40701	1709/40701	-1.5	-1.3	1.07	TRUE
	SRX10661194	DNase-seq	Accessible chromatin	Cell line	S2	2915	416/40701	475/40701	-1.3	-1.2	0.88	FALSE
	ERX3978793	DNase-seq	Accessible chromatin	Adult	Neurons	8291	3083/40701	2946/40701	-1.2	-1.0	1.05	TRUE
	ERX3978818	DNase-seq	Accessible chromatin	Embryo	Myogenic mesoderm	7497	2678/40701	2554/40701	-1.1	-1.0	1.05	TRUE
	SRX187080	DNase-seq	Accessible chromatin	Cell line	S2	3409	1043/40701	994/40701	-0.6	-0.5	1.05	TRUE
	SRX297097	DNase-seq	Accessible chromatin	Cell line	S2	9893	3095/40701	3023/40701	-0.5	-0.4	1.02	TRUE
	SRX187079	DNase-seq	Accessible chromatin	Cell line	S2	3512	989/40701	960/40701	-0.3	-0.3	1.03	TRUE
	ERX3978819	DNase-seq	Accessible chromatin	Embryo	Embryos	4834	1583/40701	1552/40701	-0.2	-0.2	1.02	TRUE
	ERX3978816	DNase-seq	Accessible chromatin	Embryo	Embryos	3242	1039/40701	1024/40701	-0.1	-0.1	1.01	TRUE
	ERX3978813	DNase-seq	Accessible chromatin	Embryo	Embryos	3368	1027/40701	1042/40701	-0.1	-0.1	0.99	FALSE
	ERX3978811	DNase-seq	Accessible chromatin	Embryo	Embryos	5855	1915/40701	1908/40701	-0.0	-0.0	1.00	TRUE

## Sheet: CpT
	Analysis in https://chip-atlas.org/enrichment_analysis conducted on 25th November 2024. Parameters: dm6 genome version (reference); DNAse seq (92 experiments); All cell types; Threshold of significance = 100; Permutation times x100
	NCBI ID	Antigen class	Antigen	Cell class	Cell	Number of peaks	Overlaps/CpT	Overlaps/Control	Log P-val	Log Q-val	Fold enrichment (FE)	FE > 1.0
	SRX187081	DNase-seq	Accessible chromatin	Cell line	S2	796	35/42038	87/42038	-5.6	-4.1	0.40	FALSE
	ERX3978800	DNase-seq	Accessible chromatin	Adult	Neurons	11620	4527/42038	4118/42038	-5.4	-4.1	1.10	TRUE
	ERX3978786	DNase-seq	Accessible chromatin	Adult	Neurons	11816	4437/42038	4034/42038	-5.4	-4.1	1.10	TRUE
	SRX187083	DNase-seq	Accessible chromatin	Cell line	OSC	6345	2145/42038	1863/42038	-5.3	-4.1	1.15	TRUE
	ERX3978792	DNase-seq	Accessible chromatin	Embryo	Embryos	10482	3925/42038	3571/42038	-4.7	-3.6	1.10	TRUE
	ERX3978787	DNase-seq	Accessible chromatin	Embryo	Embryos	9897	3641/42038	3302/42038	-4.6	-3.6	1.10	TRUE
	ERX3978807	DNase-seq	Accessible chromatin	Embryo	Myogenic mesoderm	9548	3982/42038	3640/42038	-4.4	-3.4	1.09	TRUE
	ERX3978815	DNase-seq	Accessible chromatin	Embryo	Myogenic mesoderm	9611	3894/42038	3558/42038	-4.3	-3.4	1.09	TRUE
	ERX3978803	DNase-seq	Accessible chromatin	Embryo	Myogenic mesoderm	10887	4277/42038	3931/42038	-4.2	-3.4	1.09	TRUE
	ERX3978791	DNase-seq	Accessible chromatin	Embryo	Embryos	10510	3982/42038	3655/42038	-4.0	-3.3	1.09	TRUE
	ERX3978788	DNase-seq	Accessible chromatin	Embryo	Embryos	7394	2609/42038	2342/42038	-4.0	-3.3	1.11	TRUE
	ERX3978823	DNase-seq	Accessible chromatin	Embryo	Mesoderm	10858	4238/42038	3904/42038	-4.0	-3.3	1.09	TRUE
	ERX3978789	DNase-seq	Accessible chromatin	Embryo	Myogenic mesoderm	9324	4059/42038	3742/42038	-3.8	-3.1	1.08	TRUE
	ERX3978798	DNase-seq	Accessible chromatin	Adult	Neurons	10136	3789/42038	3491/42038	-3.6	-2.9	1.09	TRUE
	ERX3978802	DNase-seq	Accessible chromatin	Embryo	Mesoderm	10380	3813/42038	3529/42038	-3.3	-2.6	1.08	TRUE
	ERX3978806	DNase-seq	Accessible chromatin	Embryo	Myogenic mesoderm	9892	3757/42038	3486/42038	-3.0	-2.4	1.08	TRUE
	SRX3404057	DNase-seq	Accessible chromatin	Embryo	6-8h embryos	9892	3757/42038	3486/42038	-3.0	-2.4	1.08	TRUE
	SRX297096	DNase-seq	Accessible chromatin	Cell line	S2	9877	3214/42038	2965/42038	-3.0	-2.4	1.08	TRUE
	ERX3978805	DNase-seq	Accessible chromatin	Embryo	Mesoderm	10400	3816/42038	3552/42038	-2.9	-2.3	1.07	TRUE
	SRX187082	DNase-seq	Accessible chromatin	Cell line	OSC	4513	1547/42038	1378/42038	-2.8	-2.3	1.12	TRUE
	SRX297098	DNase-seq	Accessible chromatin	Cell line	S2	4792	1527/42038	1361/42038	-2.8	-2.2	1.12	TRUE
	ERX2145596	DNase-seq	Accessible chromatin	Embryo	Myogenic mesoderm	8641	3286/42038	3052/42038	-2.6	-2.1	1.08	TRUE
	ERX3978785	DNase-seq	Accessible chromatin	Embryo	Mesoderm	10462	3865/42038	3616/42038	-2.6	-2.1	1.07	TRUE
	ERX3978820	DNase-seq	Accessible chromatin	Larvae	Neural stem cells	5180	1896/42038	1720/42038	-2.5	-2.1	1.10	TRUE
	ERX3978810	DNase-seq	Accessible chromatin	Embryo	Mesoderm	9772	3743/42038	3502/42038	-2.5	-2.1	1.07	TRUE
	ERX3978795	DNase-seq	Accessible chromatin	Embryo	Mesoderm	11337	3861/42038	3618/42038	-2.5	-2.1	1.07	TRUE
	SRX3404055	DNase-seq	Accessible chromatin	Embryo	6-8h embryos	10257	3802/42038	3562/42038	-2.5	-2.1	1.07	TRUE
	ERX3978822	DNase-seq	Accessible chromatin	Embryo	Embryos	10257	3801/42038	3562/42038	-2.4	-2.1	1.07	TRUE
	ERX3978801	DNase-seq	Accessible chromatin	Embryo	Mesoderm	10341	3818/42038	3581/42038	-2.4	-2.0	1.07	TRUE
	ERX3978817	DNase-seq	Accessible chromatin	Embryo	Mesoderm	9050	4326/42038	4079/42038	-2.3	-2.0	1.06	TRUE
	ERX3978809	DNase-seq	Accessible chromatin	Larvae	Neural stem cells	9989	3573/42038	3349/42038	-2.3	-2.0	1.07	TRUE
	ERX3978799	DNase-seq	Accessible chromatin	Adult	Neurons	8714	3151/42038	2948/42038	-2.1	-1.8	1.07	TRUE
	SRX3404056	DNase-seq	Accessible chromatin	Embryo	6-8h embryos	8714	3151/42038	2948/42038	-2.1	-1.8	1.07	TRUE
	ERX3978794	DNase-seq	Accessible chromatin	Embryo	Embryos	7625	2676/42038	2489/42038	-2.1	-1.8	1.08	TRUE
	ERX3978812	DNase-seq	Accessible chromatin	Embryo	Embryos	8720	3549/42038	3339/42038	-2.1	-1.8	1.06	TRUE
	ERX2145594	DNase-seq	Accessible chromatin	Adult	Neurons	7381	2706/42038	2523/42038	-2.0	-1.8	1.07	TRUE
	SRX187080	DNase-seq	Accessible chromatin	Cell line	S2	3409	1110/42038	992/42038	-2.0	-1.8	1.12	TRUE
	ERX3978790	DNase-seq	Accessible chromatin	Adult	Neurons	7392	3533/42038	3335/42038	-1.9	-1.6	1.06	TRUE
	ERX3978814	DNase-seq	Accessible chromatin	Embryo	Myogenic mesoderm	9744	3680/42038	3487/42038	-1.8	-1.5	1.06	TRUE
	ERX3978804	DNase-seq	Accessible chromatin	Embryo	Embryos	9520	3506/42038	3320/42038	-1.7	-1.5	1.06	TRUE
	ERX2145595	DNase-seq	Accessible chromatin	Embryo	Embryos	8700	3197/42038	3030/42038	-1.5	-1.3	1.06	TRUE
	SRX297099	DNase-seq	Accessible chromatin	Cell line	S2	10498	3355/42038	3190/42038	-1.5	-1.3	1.05	TRUE
	ERX3978816	DNase-seq	Accessible chromatin	Embryo	Embryos	3242	1114/42038	1022/42038	-1.3	-1.2	1.09	TRUE
	SRX10661194	DNase-seq	Accessible chromatin	Cell line	S2	2915	415/42038	473/42038	-1.3	-1.1	0.88	FALSE
	ERX3978793	DNase-seq	Accessible chromatin	Adult	Neurons	8291	3104/42038	2964/42038	-1.2	-1.1	1.05	TRUE
	ERX3978797	DNase-seq	Accessible chromatin	Embryo	Myogenic mesoderm	7851	3388/42038	3251/42038	-1.1	-1.0	1.04	TRUE
	SRX187079	DNase-seq	Accessible chromatin	Cell line	S2	3512	1030/42038	959/42038	-1.0	-0.8	1.07	TRUE
	ERX3978808	DNase-seq	Accessible chromatin	Embryo	Myogenic mesoderm	8462	3046/42038	2938/42038	-0.8	-0.7	1.04	TRUE
	ERX3978819	DNase-seq	Accessible chromatin	Embryo	Embryos	4834	1632/42038	1552/42038	-0.8	-0.7	1.05	TRUE
	ERX3978811	DNase-seq	Accessible chromatin	Embryo	Embryos	5855	1999/42038	1916/42038	-0.7	-0.7	1.04	TRUE
	ERX3978821	DNase-seq	Accessible chromatin	Embryo	Myogenic mesoderm	8514	3033/42038	2939/42038	-0.7	-0.6	1.03	TRUE
	ERX3978824	DNase-seq	Accessible chromatin	Embryo	Visceral mesoderm	8165	2907/42038	2816/42038	-0.7	-0.6	1.03	TRUE
	ERX3978818	DNase-seq	Accessible chromatin	Embryo	Myogenic mesoderm	7497	2637/42038	2564/42038	-0.5	-0.5	1.03	TRUE
	ERX3978813	DNase-seq	Accessible chromatin	Embryo	Embryos	3368	1077/42038	1041/42038	-0.4	-0.3	1.03	TRUE
	ERX3978796	DNase-seq	Accessible chromatin	Embryo	Visceral mesoderm	7832	2743/42038	2689/42038	-0.3	-0.3	1.02	TRUE
	SRX297097	DNase-seq	Accessible chromatin	Cell line	S2	9893	3068/42038	3044/42038	-0.1	-0.1	1.01	TRUE

## Sheet: CpG3000
	Analysis in https://chip-atlas.org/enrichment_analysis conducted on 25th November 2024. Parameters: dm6 genome version (reference); DNAse seq (92 experiments); All cell types; Threshold of significance = 100; Permutation times x100
	NCBI ID	Antigen class	Antigen	Cell class	Cell	Number of peaks	Overlaps/CpG	Overlaps/Control	Log P-val	Log Q-val	Fold enrichment (FE)	FE > 1.0
	ERX3978786	DNase-seq	Accessible chromatin	Adult	Neurons	11816	38/260	72/260	-3.4	-1.8	0.53	FALSE
	SRX187079	DNase-seq	Accessible chromatin	Cell line	S2	3512	4/260	21/260	-3.2	-1.8	0.19	FALSE
	SRX187080	DNase-seq	Accessible chromatin	Cell line	S2	3409	5/260	22/260	-2.9	-1.8	0.23	FALSE
	ERX3978819	DNase-seq	Accessible chromatin	Embryo	Embryos	4834	11/260	32/260	-2.9	-1.8	0.34	FALSE
	ERX3978811	DNase-seq	Accessible chromatin	Embryo	Embryos	5855	15/260	38/260	-2.9	-1.8	0.39	FALSE
	ERX3978791	DNase-seq	Accessible chromatin	Embryo	Embryos	10510	38/260	67/260	-2.7	-1.7	0.57	FALSE
	ERX3978788	DNase-seq	Accessible chromatin	Embryo	Embryos	7394	22/260	46/260	-2.6	-1.6	0.48	FALSE
	ERX3978800	DNase-seq	Accessible chromatin	Adult	Neurons	11620	44/260	73/260	-2.5	-1.6	0.60	FALSE
	ERX3978787	DNase-seq	Accessible chromatin	Embryo	Embryos	9897	35/260	61/260	-2.3	-1.6	0.57	FALSE
	SRX187083	DNase-seq	Accessible chromatin	Cell line	OSC	6345	18/260	39/260	-2.3	-1.6	0.46	FALSE
	ERX3978795	DNase-seq	Accessible chromatin	Embryo	Mesoderm	11337	40/260	67/260	-2.3	-1.6	0.60	FALSE
	ERX3978792	DNase-seq	Accessible chromatin	Embryo	Embryos	10482	39/260	65/260	-2.2	-1.5	0.60	FALSE
	SRX297097	DNase-seq	Accessible chromatin	Cell line	S2	9893	32/260	56/260	-2.2	-1.5	0.57	FALSE
	ERX2145595	DNase-seq	Accessible chromatin	Embryo	Embryos	8700	33/260	57/260	-2.1	-1.5	0.58	FALSE
	SRX297099	DNase-seq	Accessible chromatin	Cell line	S2	10498	94/260	65/260	-2.1	-1.5	1.45	TRUE
	SRX297098	DNase-seq	Accessible chromatin	Cell line	S2	4792	12/260	29/260	-2.1	-1.4	0.41	FALSE
	ERX3978823	DNase-seq	Accessible chromatin	Embryo	Mesoderm	10858	44/260	69/260	-2.0	-1.4	0.64	FALSE
	ERX3978803	DNase-seq	Accessible chromatin	Embryo	Myogenic mesoderm	10887	45/260	69/260	-1.8	-1.3	0.65	FALSE
	ERX3978802	DNase-seq	Accessible chromatin	Embryo	Mesoderm	10380	41/260	64/260	-1.8	-1.3	0.64	FALSE
	ERX3978815	DNase-seq	Accessible chromatin	Embryo	Myogenic mesoderm	9611	41/260	64/260	-1.8	-1.3	0.64	FALSE
	ERX3978805	DNase-seq	Accessible chromatin	Embryo	Mesoderm	10400	42/260	65/260	-1.8	-1.3	0.65	FALSE
	SRX187082	DNase-seq	Accessible chromatin	Cell line	OSC	4513	14/260	30/260	-1.8	-1.3	0.47	FALSE
	ERX3978817	DNase-seq	Accessible chromatin	Embryo	Mesoderm	9050	46/260	68/260	-1.6	-1.1	0.68	FALSE
	ERX3978798	DNase-seq	Accessible chromatin	Adult	Neurons	10136	42/260	63/260	-1.5	-1.1	0.67	FALSE
	ERX3978807	DNase-seq	Accessible chromatin	Embryo	Myogenic mesoderm	9548	44/260	65/260	-1.5	-1.1	0.68	FALSE
	ERX3978794	DNase-seq	Accessible chromatin	Embryo	Embryos	7625	30/260	48/260	-1.4	-1.0	0.62	FALSE
	ERX3978822	DNase-seq	Accessible chromatin	Embryo	Embryos	10257	44/260	64/260	-1.4	-1.0	0.69	FALSE
	SRX3404055	DNase-seq	Accessible chromatin	Embryo	6-8h embryos	10257	44/260	64/260	-1.4	-1.0	0.69	FALSE
	ERX3978785	DNase-seq	Accessible chromatin	Embryo	Mesoderm	10462	45/260	65/260	-1.4	-1.0	0.69	FALSE
	ERX3978801	DNase-seq	Accessible chromatin	Embryo	Mesoderm	10341	45/260	65/260	-1.4	-1.0	0.69	FALSE
	ERX3978812	DNase-seq	Accessible chromatin	Embryo	Embryos	8720	40/260	59/260	-1.4	-1.0	0.68	FALSE
	ERX3978804	DNase-seq	Accessible chromatin	Embryo	Embryos	9520	41/260	60/260	-1.3	-1.0	0.68	FALSE
	ERX3978789	DNase-seq	Accessible chromatin	Embryo	Myogenic mesoderm	9324	45/260	64/260	-1.3	-1.0	0.70	FALSE
	ERX3978806	DNase-seq	Accessible chromatin	Embryo	Myogenic mesoderm	9892	45/260	62/260	-1.1	-0.8	0.73	FALSE
	SRX3404057	DNase-seq	Accessible chromatin	Embryo	6-8h embryos	9892	45/260	62/260	-1.1	-0.8	0.73	FALSE
	ERX3978820	DNase-seq	Accessible chromatin	Larvae	Neural stem cells	5180	21/260	34/260	-1.1	-0.8	0.62	FALSE
	SRX10661194	DNase-seq	Accessible chromatin	Cell line	S2	2915	3/260	10/260	-1.1	-0.8	0.30	FALSE
	SRX297096	DNase-seq	Accessible chromatin	Cell line	S2	9877	40/260	56/260	-1.0	-0.8	0.71	FALSE
	ERX2145594	DNase-seq	Accessible chromatin	Adult	Neurons	7381	34/260	49/260	-1.0	-0.8	0.69	FALSE
	ERX3978796	DNase-seq	Accessible chromatin	Embryo	Visceral mesoderm	7832	36/260	51/260	-1.0	-0.8	0.71	FALSE
	ERX3978814	DNase-seq	Accessible chromatin	Embryo	Myogenic mesoderm	9744	46/260	62/260	-1.0	-0.8	0.74	FALSE
	ERX3978810	DNase-seq	Accessible chromatin	Embryo	Mesoderm	9772	47/260	62/260	-0.9	-0.7	0.76	FALSE
	ERX3978799	DNase-seq	Accessible chromatin	Adult	Neurons	8714	41/260	55/260	-0.8	-0.7	0.75	FALSE
	SRX3404056	DNase-seq	Accessible chromatin	Embryo	6-8h embryos	8714	41/260	55/260	-0.8	-0.7	0.75	FALSE
	ERX2145596	DNase-seq	Accessible chromatin	Embryo	Myogenic mesoderm	8641	42/260	56/260	-0.8	-0.7	0.75	FALSE
	ERX3978813	DNase-seq	Accessible chromatin	Embryo	Embryos	3368	12/260	21/260	-0.8	-0.7	0.57	FALSE
	ERX3978816	DNase-seq	Accessible chromatin	Embryo	Embryos	3242	12/260	21/260	-0.8	-0.7	0.57	FALSE
	ERX3978821	DNase-seq	Accessible chromatin	Embryo	Myogenic mesoderm	8514	42/260	55/260	-0.8	-0.7	0.76	FALSE
	ERX3978790	DNase-seq	Accessible chromatin	Adult	Neurons	7392	43/260	56/260	-0.7	-0.7	0.77	FALSE
	ERX3978824	DNase-seq	Accessible chromatin	Embryo	Visceral mesoderm	8165	41/260	53/260	-0.7	-0.6	0.77	FALSE
	ERX3978808	DNase-seq	Accessible chromatin	Embryo	Myogenic mesoderm	8462	42/260	54/260	-0.7	-0.6	0.78	FALSE
	ERX3978809	DNase-seq	Accessible chromatin	Larvae	Neural stem cells	9989	48/260	60/260	-0.6	-0.6	0.80	FALSE
	ERX3978793	DNase-seq	Accessible chromatin	Adult	Neurons	8291	43/260	54/260	-0.6	-0.6	0.80	FALSE
	ERX3978818	DNase-seq	Accessible chromatin	Embryo	Myogenic mesoderm	7497	39/260	49/260	-0.5	-0.5	0.80	FALSE
	ERX3978797	DNase-seq	Accessible chromatin	Embryo	Myogenic mesoderm	7851	49/260	57/260	-0.4	-0.3	0.86	FALSE
	SRX187081	DNase-seq	Accessible chromatin	Cell line	S2	796	2/260	1/260	0.0	0.0	2.00	TRUE

## Sheet: CpA3000
	Analysis in https://chip-atlas.org/enrichment_analysis conducted on 25th November 2024. Parameters: dm6 genome version (reference); DNAse seq (92 experiments); All cell types; Threshold of significance = 100; Permutation times x100
	NCBI ID	Antigen class	Antigen	Cell class	Cell	Number of peaks	Overlaps/CpA	Overlaps/Control	Log P-val	Log Q-val	Fold enrichment (FE)	FE > 1.0
	ERX3978800	DNase-seq	Accessible chromatin	Adult	Neurons	11620	129/1100	347/1100	-29.4	-27.5	0.37	FALSE
	ERX3978786	DNase-seq	Accessible chromatin	Adult	Neurons	11816	135/1100	343/1100	-26.7	-25.1	0.39	FALSE
	ERX3978798	DNase-seq	Accessible chromatin	Adult	Neurons	10136	118/1100	301/1100	-22.9	-21.5	0.39	FALSE
	ERX3978792	DNase-seq	Accessible chromatin	Embryo	Embryos	10482	125/1100	308/1100	-22.3	-21.1	0.41	FALSE
	ERX3978823	DNase-seq	Accessible chromatin	Embryo	Mesoderm	10858	144/1100	328/1100	-21.1	-20.0	0.44	FALSE
	ERX3978787	DNase-seq	Accessible chromatin	Embryo	Embryos	9897	121/1100	292/1100	-20.2	-19.2	0.41	FALSE
	ERX3978790	DNase-seq	Accessible chromatin	Adult	Neurons	7392	109/1100	268/1100	-18.9	-17.9	0.41	FALSE
	ERX3978804	DNase-seq	Accessible chromatin	Embryo	Embryos	9520	124/1100	288/1100	-18.7	-17.8	0.43	FALSE
	ERX3978793	DNase-seq	Accessible chromatin	Adult	Neurons	8291	102/1100	257/1100	-18.7	-17.8	0.40	FALSE
	ERX2145595	DNase-seq	Accessible chromatin	Embryo	Embryos	8700	113/1100	272/1100	-18.5	-17.7	0.42	FALSE
	ERX3978810	DNase-seq	Accessible chromatin	Embryo	Mesoderm	9772	132/1100	297/1100	-18.3	-17.5	0.44	FALSE
	ERX3978803	DNase-seq	Accessible chromatin	Embryo	Myogenic mesoderm	10887	156/1100	328/1100	-18.2	-17.4	0.48	FALSE
	ERX3978822	DNase-seq	Accessible chromatin	Embryo	Embryos	10257	138/1100	304/1100	-18.1	-17.4	0.45	FALSE
	SRX3404055	DNase-seq	Accessible chromatin	Embryo	6-8h embryos	10257	138/1100	304/1100	-18.1	-17.4	0.45	FALSE
	ERX3978789	DNase-seq	Accessible chromatin	Embryo	Myogenic mesoderm	9324	139/1100	305/1100	-18.1	-17.4	0.46	FALSE
	ERX3978785	DNase-seq	Accessible chromatin	Embryo	Mesoderm	10462	142/1100	308/1100	-17.9	-17.2	0.46	FALSE
	ERX3978805	DNase-seq	Accessible chromatin	Embryo	Mesoderm	10400	143/1100	305/1100	-17.1	-16.5	0.47	FALSE
	ERX3978802	DNase-seq	Accessible chromatin	Embryo	Mesoderm	10380	146/1100	308/1100	-16.9	-16.3	0.47	FALSE
	ERX3978809	DNase-seq	Accessible chromatin	Larvae	Neural stem cells	9989	132/1100	286/1100	-16.3	-15.8	0.46	FALSE
	ERX3978801	DNase-seq	Accessible chromatin	Embryo	Mesoderm	10341	148/1100	307/1100	-16.3	-15.8	0.48	FALSE
	ERX2145594	DNase-seq	Accessible chromatin	Adult	Neurons	7381	94/1100	230/1100	-15.7	-15.2	0.41	FALSE
	ERX3978818	DNase-seq	Accessible chromatin	Embryo	Myogenic mesoderm	7497	102/1100	238/1100	-15.1	-14.6	0.43	FALSE
	ERX3978791	DNase-seq	Accessible chromatin	Embryo	Embryos	10510	165/1100	319/1100	-14.7	-14.2	0.52	FALSE
	ERX3978812	DNase-seq	Accessible chromatin	Embryo	Embryos	8720	138/1100	283/1100	-14.4	-14.0	0.49	FALSE
	ERX2145596	DNase-seq	Accessible chromatin	Embryo	Myogenic mesoderm	8641	129/1100	270/1100	-14.3	-13.8	0.48	FALSE
	ERX3978788	DNase-seq	Accessible chromatin	Embryo	Embryos	7394	97/1100	221/1100	-13.3	-12.9	0.44	FALSE
	ERX3978821	DNase-seq	Accessible chromatin	Embryo	Myogenic mesoderm	8514	130/1100	265/1100	-13.2	-12.8	0.49	FALSE
	ERX3978815	DNase-seq	Accessible chromatin	Embryo	Myogenic mesoderm	9611	159/1100	302/1100	-13.2	-12.8	0.53	FALSE
	ERX3978817	DNase-seq	Accessible chromatin	Embryo	Mesoderm	9050	178/1100	323/1100	-12.7	-12.4	0.55	FALSE
	ERX3978808	DNase-seq	Accessible chromatin	Embryo	Myogenic mesoderm	8462	131/1100	262/1100	-12.5	-12.2	0.50	FALSE
	ERX3978799	DNase-seq	Accessible chromatin	Adult	Neurons	8714	134/1100	260/1100	-11.6	-11.3	0.52	FALSE
	SRX3404056	DNase-seq	Accessible chromatin	Embryo	6-8h embryos	8714	134/1100	260/1100	-11.6	-11.3	0.52	FALSE
	ERX3978796	DNase-seq	Accessible chromatin	Embryo	Visceral mesoderm	7832	125/1100	246/1100	-11.2	-11.0	0.51	FALSE
	ERX3978806	DNase-seq	Accessible chromatin	Embryo	Myogenic mesoderm	9892	167/1100	298/1100	-11.1	-10.8	0.56	FALSE
	SRX3404057	DNase-seq	Accessible chromatin	Embryo	6-8h embryos	9892	167/1100	298/1100	-11.1	-10.8	0.56	FALSE
	ERX3978797	DNase-seq	Accessible chromatin	Embryo	Myogenic mesoderm	7851	146/1100	270/1100	-10.8	-10.6	0.54	FALSE
	ERX3978794	DNase-seq	Accessible chromatin	Embryo	Embryos	7625	115/1100	230/1100	-10.8	-10.6	0.50	FALSE
	ERX3978795	DNase-seq	Accessible chromatin	Embryo	Mesoderm	11337	186/1100	318/1100	-10.6	-10.4	0.58	FALSE
	ERX3978824	DNase-seq	Accessible chromatin	Embryo	Visceral mesoderm	8165	136/1100	255/1100	-10.5	-10.2	0.53	FALSE
	ERX3978807	DNase-seq	Accessible chromatin	Embryo	Myogenic mesoderm	9548	182/1100	308/1100	-9.9	-9.7	0.59	FALSE
	ERX3978811	DNase-seq	Accessible chromatin	Embryo	Embryos	5855	87/1100	186/1100	-9.8	-9.6	0.47	FALSE
	ERX3978819	DNase-seq	Accessible chromatin	Embryo	Embryos	4834	71/1100	155/1100	-8.4	-8.3	0.46	FALSE
	ERX3978814	DNase-seq	Accessible chromatin	Embryo	Myogenic mesoderm	9744	184/1100	298/1100	-8.3	-8.2	0.62	FALSE
	SRX187082	DNase-seq	Accessible chromatin	Cell line	OSC	4513	72/1100	146/1100	-6.8	-6.7	0.49	FALSE
	ERX3978816	DNase-seq	Accessible chromatin	Embryo	Embryos	3242	55/1100	105/1100	-4.3	-4.2	0.52	FALSE
	ERX3978813	DNase-seq	Accessible chromatin	Embryo	Embryos	3368	59/1100	105/1100	-3.6	-3.5	0.56	FALSE
	SRX297098	DNase-seq	Accessible chromatin	Cell line	S2	4792	196/1100	140/1100	-3.0	-2.9	1.40	TRUE
	SRX10661194	DNase-seq	Accessible chromatin	Cell line	S2	2915	74/1100	46/1100	-2.0	-1.9	1.61	TRUE
	SRX297097	DNase-seq	Accessible chromatin	Cell line	S2	9893	216/1100	264/1100	-1.8	-1.7	0.82	FALSE
	SRX297096	DNase-seq	Accessible chromatin	Cell line	S2	9877	231/1100	264/1100	-1.0	-0.9	0.88	FALSE
	SRX187081	DNase-seq	Accessible chromatin	Cell line	S2	796	7/1100	4/1100	-0.3	-0.2	1.75	TRUE
	SRX187083	DNase-seq	Accessible chromatin	Cell line	OSC	6345	177/1100	187/1100	-0.2	-0.2	0.95	FALSE
	SRX187079	DNase-seq	Accessible chromatin	Cell line	S2	3512	96/1100	101/1100	-0.1	-0.1	0.95	FALSE
	SRX297099	DNase-seq	Accessible chromatin	Cell line	S2	10498	307/1100	302/1100	-0.1	-0.1	1.02	TRUE
	SRX187080	DNase-seq	Accessible chromatin	Cell line	S2	3409	107/1100	104/1100	-0.1	-0.0	1.03	TRUE
	ERX3978820	DNase-seq	Accessible chromatin	Larvae	Neural stem cells	5180	167/1100	166/1100	0.0	0.0	1.01	TRUE

## Sheet: CpT3000
	Analysis in https://chip-atlas.org/enrichment_analysis conducted on 25th November 2024. Parameters: dm6 genome version (reference); DNAse seq (92 experiments); All cell types; Threshold of significance = 100; Permutation times x100
	NCBI ID	Antigen class	Antigen	Cell class	Cell	Number of peaks	Overlaps/CpT	Overlaps/Control	Log P-val	Log Q-val	Fold enrichment (FE)	FE > 1.0
	ERX3978800	DNase-seq	Accessible chromatin	Adult	Neurons	11620	79/777	225/777	-20.4	-18.5	0.35	FALSE
	ERX3978823	DNase-seq	Accessible chromatin	Embryo	Mesoderm	10858	79/777	214/777	-18.0	-16.4	0.37	FALSE
	ERX3978791	DNase-seq	Accessible chromatin	Embryo	Embryos	10510	75/777	206/777	-17.5	-16.1	0.36	FALSE
	ERX3978786	DNase-seq	Accessible chromatin	Adult	Neurons	11816	87/777	222/777	-17.2	-16.0	0.39	FALSE
	ERX3978792	DNase-seq	Accessible chromatin	Embryo	Embryos	10482	72/777	199/777	-16.9	-15.8	0.36	FALSE
	ERX3978802	DNase-seq	Accessible chromatin	Embryo	Mesoderm	10380	73/777	199/777	-16.6	-15.6	0.37	FALSE
	ERX3978815	DNase-seq	Accessible chromatin	Embryo	Myogenic mesoderm	9611	70/777	193/777	-16.3	-15.3	0.36	FALSE
	ERX3978798	DNase-seq	Accessible chromatin	Adult	Neurons	10136	72/777	195/777	-16.1	-15.2	0.37	FALSE
	ERX3978817	DNase-seq	Accessible chromatin	Embryo	Mesoderm	9050	84/777	211/777	-15.8	-14.9	0.40	FALSE
	ERX3978787	DNase-seq	Accessible chromatin	Embryo	Embryos	9897	69/777	188/777	-15.6	-14.7	0.37	FALSE
	ERX3978795	DNase-seq	Accessible chromatin	Embryo	Mesoderm	11337	86/777	207/777	-14.5	-13.7	0.42	FALSE
	ERX3978807	DNase-seq	Accessible chromatin	Embryo	Myogenic mesoderm	9548	79/777	197/777	-14.4	-13.7	0.40	FALSE
	ERX3978793	DNase-seq	Accessible chromatin	Adult	Neurons	8291	60/777	167/777	-14.0	-13.3	0.36	FALSE
	ERX3978789	DNase-seq	Accessible chromatin	Embryo	Myogenic mesoderm	9324	85/777	198/777	-13.0	-12.3	0.43	FALSE
	ERX3978790	DNase-seq	Accessible chromatin	Adult	Neurons	7392	70/777	174/777	-12.5	-11.8	0.40	FALSE
	ERX2145594	DNase-seq	Accessible chromatin	Adult	Neurons	7381	56/777	148/777	-11.4	-10.8	0.38	FALSE
	ERX3978803	DNase-seq	Accessible chromatin	Embryo	Myogenic mesoderm	10887	106/777	214/777	-10.9	-10.3	0.50	FALSE
	ERX3978810	DNase-seq	Accessible chromatin	Embryo	Mesoderm	9772	92/777	192/777	-10.3	-9.7	0.48	FALSE
	ERX3978809	DNase-seq	Accessible chromatin	Larvae	Neural stem cells	9989	91/777	185/777	-9.3	-8.8	0.49	FALSE
	ERX3978788	DNase-seq	Accessible chromatin	Embryo	Embryos	7394	60/777	139/777	-8.7	-8.2	0.43	FALSE
	ERX3978804	DNase-seq	Accessible chromatin	Embryo	Embryos	9520	95/777	186/777	-8.6	-8.1	0.51	FALSE
	ERX3978799	DNase-seq	Accessible chromatin	Adult	Neurons	8714	82/777	168/777	-8.5	-8.0	0.49	FALSE
	SRX3404056	DNase-seq	Accessible chromatin	Embryo	6-8h embryos	8714	82/777	168/777	-8.5	-8.0	0.49	FALSE
	ERX3978805	DNase-seq	Accessible chromatin	Embryo	Mesoderm	10400	109/777	198/777	-7.8	-7.4	0.55	FALSE
	ERX2145595	DNase-seq	Accessible chromatin	Embryo	Embryos	8700	97/777	175/777	-6.6	-6.3	0.55	FALSE
	ERX3978801	DNase-seq	Accessible chromatin	Embryo	Mesoderm	10341	116/777	198/777	-6.6	-6.2	0.59	FALSE
	ERX3978785	DNase-seq	Accessible chromatin	Embryo	Mesoderm	10462	118/777	199/777	-6.4	-6.1	0.59	FALSE
	SRX187082	DNase-seq	Accessible chromatin	Cell line	OSC	4513	39/777	92/777	-5.8	-5.5	0.42	FALSE
	ERX3978822	DNase-seq	Accessible chromatin	Embryo	Embryos	10257	120/777	197/777	-5.8	-5.5	0.61	FALSE
	SRX3404055	DNase-seq	Accessible chromatin	Embryo	6-8h embryos	10257	120/777	197/777	-5.8	-5.5	0.61	FALSE
	ERX3978796	DNase-seq	Accessible chromatin	Embryo	Visceral mesoderm	7832	98/777	159/777	-4.4	-4.2	0.62	FALSE
	ERX3978824	DNase-seq	Accessible chromatin	Embryo	Visceral mesoderm	8165	106/777	165/777	-4.0	-3.8	0.64	FALSE
	SRX297096	DNase-seq	Accessible chromatin	Cell line	S2	9877	113/777	172/777	-3.9	-3.6	0.66	FALSE
	ERX3978812	DNase-seq	Accessible chromatin	Embryo	Embryos	8720	122/777	182/777	-3.8	-3.6	0.67	FALSE
	SRX297099	DNase-seq	Accessible chromatin	Cell line	S2	10498	133/777	193/777	-3.6	-3.4	0.69	FALSE
	ERX3978806	DNase-seq	Accessible chromatin	Embryo	Myogenic mesoderm	9892	134/777	193/777	-3.5	-3.3	0.69	FALSE
	SRX3404057	DNase-seq	Accessible chromatin	Embryo	6-8h embryos	9892	134/777	193/777	-3.5	-3.3	0.69	FALSE
	ERX3978821	DNase-seq	Accessible chromatin	Embryo	Myogenic mesoderm	8514	115/777	171/777	-3.5	-3.3	0.67	FALSE
	ERX3978818	DNase-seq	Accessible chromatin	Embryo	Myogenic mesoderm	7497	101/777	153/777	-3.3	-3.2	0.66	FALSE
	ERX3978808	DNase-seq	Accessible chromatin	Embryo	Myogenic mesoderm	8462	116/777	170/777	-3.3	-3.1	0.68	FALSE
	SRX297097	DNase-seq	Accessible chromatin	Cell line	S2	9893	117/777	171/777	-3.3	-3.1	0.68	FALSE
	ERX3978811	DNase-seq	Accessible chromatin	Embryo	Embryos	5855	71/777	116/777	-3.2	-3.1	0.61	FALSE
	ERX2145596	DNase-seq	Accessible chromatin	Embryo	Myogenic mesoderm	8641	121/777	175/777	-3.2	-3.1	0.69	FALSE
	ERX3978814	DNase-seq	Accessible chromatin	Embryo	Myogenic mesoderm	9744	137/777	193/777	-3.2	-3.1	0.71	FALSE
	ERX3978819	DNase-seq	Accessible chromatin	Embryo	Embryos	4834	57/777	96/777	-2.9	-2.8	0.59	FALSE
	ERX3978797	DNase-seq	Accessible chromatin	Embryo	Myogenic mesoderm	7851	125/777	176/777	-2.9	-2.8	0.71	FALSE
	ERX3978794	DNase-seq	Accessible chromatin	Embryo	Embryos	7625	105/777	147/777	-2.3	-2.2	0.71	FALSE
	ERX3978816	DNase-seq	Accessible chromatin	Embryo	Embryos	3242	39/777	65/777	-2.0	-1.9	0.60	FALSE
	ERX3978813	DNase-seq	Accessible chromatin	Embryo	Embryos	3368	39/777	64/777	-1.9	-1.8	0.61	FALSE
	SRX297098	DNase-seq	Accessible chromatin	Cell line	S2	4792	62/777	88/777	-1.5	-1.4	0.70	FALSE
	SRX187080	DNase-seq	Accessible chromatin	Cell line	S2	3409	44/777	66/777	-1.4	-1.4	0.67	FALSE
	SRX187079	DNase-seq	Accessible chromatin	Cell line	S2	3512	45/777	64/777	-1.1	-1.1	0.70	FALSE
	SRX187083	DNase-seq	Accessible chromatin	Cell line	OSC	6345	98/777	118/777	-0.8	-0.8	0.83	FALSE
	SRX187081	DNase-seq	Accessible chromatin	Cell line	S2	796	7/777	3/777	-0.5	-0.4	2.33	TRUE
	SRX10661194	DNase-seq	Accessible chromatin	Cell line	S2	2915	24/777	29/777	-0.2	-0.2	0.83	FALSE
	ERX3978820	DNase-seq	Accessible chromatin	Larvae	Neural stem cells	5180	97/777	104/777	-0.2	-0.2	0.93	FALSE

## Sheet: CpGshores3000
	Analysis in https://chip-atlas.org/enrichment_analysis conducted on 11th February 2025. Parameters: dm6 genome version (reference); Bisulfite-seq (89 experiments); All cell types; Permutation times x100
	NCBI ID	Antigen class	Antigen	Cell class	Cell	Number of peaks	Overlaps/CpG	Overlaps/Control	Log P-val	Log Q-val	Fold enrichment (FE)	FE > 1.0
	ERX3978796	DNase-seq	Accessible chromatin	Embryo	Visceral mesoderm	7832	121/519	57/519	-6.8	-5.5	2.12	TRUE
	ERX3978789	DNase-seq	Accessible chromatin	Embryo	Myogenic mesoderm	9324	145/519	76/519	-6.7	-5.5	1.91	TRUE
	ERX3978808	DNase-seq	Accessible chromatin	Embryo	Myogenic mesoderm	8462	127/519	62/519	-6.7	-5.5	2.05	TRUE
	ERX3978810	DNase-seq	Accessible chromatin	Embryo	Mesoderm	9772	141/519	73/519	-6.6	-5.5	1.93	TRUE
	ERX3978817	DNase-seq	Accessible chromatin	Embryo	Mesoderm	9050	152/519	82/519	-6.6	-5.5	1.85	TRUE
	ERX3978807	DNase-seq	Accessible chromatin	Embryo	Myogenic mesoderm	9548	143/519	75/519	-6.6	-5.5	1.91	TRUE
	ERX3978815	DNase-seq	Accessible chromatin	Embryo	Myogenic mesoderm	9611	140/519	73/519	-6.5	-5.5	1.92	TRUE
	ERX3978803	DNase-seq	Accessible chromatin	Embryo	Myogenic mesoderm	10887	150/519	81/519	-6.5	-5.5	1.85	TRUE
	ERX3978821	DNase-seq	Accessible chromatin	Embryo	Myogenic mesoderm	8514	125/519	62/519	-6.3	-5.5	2.02	TRUE
	ERX3978797	DNase-seq	Accessible chromatin	Embryo	Myogenic mesoderm	7851	130/519	66/519	-6.3	-5.5	1.97	TRUE
	ERX3978823	DNase-seq	Accessible chromatin	Embryo	Mesoderm	10858	149/519	82/519	-6.1	-5.3	1.82	TRUE
	ERX3978818	DNase-seq	Accessible chromatin	Embryo	Myogenic mesoderm	7497	114/519	55/519	-6.1	-5.3	2.07	TRUE
	ERX3978785	DNase-seq	Accessible chromatin	Embryo	Mesoderm	10462	141/519	76/519	-6.0	-5.3	1.86	TRUE
	ERX3978793	DNase-seq	Accessible chromatin	Adult	Neurons	8291	123/519	62/519	-6.0	-5.3	1.98	TRUE
	ERX3978795	DNase-seq	Accessible chromatin	Embryo	Mesoderm	11337	143/519	78/519	-6.0	-5.3	1.83	TRUE
	ERX3978824	DNase-seq	Accessible chromatin	Embryo	Visceral mesoderm	8165	120/519	60/519	-6.0	-5.3	2.00	TRUE
	ERX3978792	DNase-seq	Accessible chromatin	Embryo	Embryos	10482	139/519	75/519	-5.9	-5.3	1.85	TRUE
	ERX3978805	DNase-seq	Accessible chromatin	Embryo	Mesoderm	10400	139/519	75/519	-5.9	-5.3	1.85	TRUE
	ERX3978801	DNase-seq	Accessible chromatin	Embryo	Mesoderm	10341	140/519	76/519	-5.9	-5.3	1.84	TRUE
	ERX3978791	DNase-seq	Accessible chromatin	Embryo	Embryos	10510	142/519	78/519	-5.8	-5.3	1.82	TRUE
	ERX3978802	DNase-seq	Accessible chromatin	Embryo	Mesoderm	10380	138/519	75/519	-5.8	-5.3	1.84	TRUE
	ERX3978804	DNase-seq	Accessible chromatin	Embryo	Embryos	9520	131/519	70/519	-5.7	-5.2	1.87	TRUE
	ERX3978790	DNase-seq	Accessible chromatin	Adult	Neurons	7392	125/519	66/519	-5.5	-5.1	1.89	TRUE
	ERX3978787	DNase-seq	Accessible chromatin	Embryo	Embryos	9897	130/519	70/519	-5.5	-5.1	1.86	TRUE
	ERX3978806	DNase-seq	Accessible chromatin	Embryo	Myogenic mesoderm	9892	133/519	73/519	-5.4	-5.0	1.82	TRUE
	SRX3404057	DNase-seq	Accessible chromatin	Embryo	6-8h embryos	9892	133/519	73/519	-5.4	-5.0	1.82	TRUE
	ERX3978809	DNase-seq	Accessible chromatin	Larvae	Neural stem cells	9989	129/519	70/519	-5.4	-5.0	1.84	TRUE
	ERX3978814	DNase-seq	Accessible chromatin	Embryo	Myogenic mesoderm	9744	131/519	72/519	-5.3	-4.9	1.82	TRUE
	ERX3978812	DNase-seq	Accessible chromatin	Embryo	Embryos	8720	128/519	70/519	-5.2	-4.9	1.83	TRUE
	ERX3978822	DNase-seq	Accessible chromatin	Embryo	Embryos	10257	134/519	75/519	-5.2	-4.8	1.79	TRUE
	SRX3404055	DNase-seq	Accessible chromatin	Embryo	6-8h embryos	10257	134/519	75/519	-5.2	-4.8	1.79	TRUE
	ERX2145595	DNase-seq	Accessible chromatin	Embryo	Embryos	8700	120/519	64/519	-5.2	-4.8	1.88	TRUE
	ERX3978799	DNase-seq	Accessible chromatin	Adult	Neurons	8714	116/519	62/519	-4.9	-4.6	1.87	TRUE
	SRX3404056	DNase-seq	Accessible chromatin	Embryo	6-8h embryos	8714	116/519	62/519	-4.9	-4.6	1.87	TRUE
	ERX3978798	DNase-seq	Accessible chromatin	Adult	Neurons	10136	129/519	73/519	-4.8	-4.5	1.77	TRUE
	ERX2145596	DNase-seq	Accessible chromatin	Embryo	Myogenic mesoderm	8641	117/519	65/519	-4.5	-4.3	1.80	TRUE
	ERX2145594	DNase-seq	Accessible chromatin	Adult	Neurons	7381	102/519	54/519	-4.4	-4.1	1.89	TRUE
	SRX297097	DNase-seq	Accessible chromatin	Cell line	S2	9893	111/519	64/519	-3.9	-3.7	1.73	TRUE
	ERX3978800	DNase-seq	Accessible chromatin	Adult	Neurons	11620	136/519	85/519	-3.8	-3.6	1.60	TRUE
	ERX3978786	DNase-seq	Accessible chromatin	Adult	Neurons	11816	133/519	84/519	-3.6	-3.4	1.58	TRUE
	SRX297096	DNase-seq	Accessible chromatin	Cell line	S2	9877	106/519	64/519	-3.3	-3.1	1.66	TRUE
	SRX187082	DNase-seq	Accessible chromatin	Cell line	OSC	4513	63/519	31/519	-3.1	-3.0	2.03	TRUE
	SRX187083	DNase-seq	Accessible chromatin	Cell line	OSC	6345	75/519	41/519	-3.0	-2.8	1.83	TRUE
	ERX3978811	DNase-seq	Accessible chromatin	Embryo	Embryos	5855	76/519	42/519	-2.9	-2.8	1.81	TRUE
	ERX3978788	DNase-seq	Accessible chromatin	Embryo	Embryos	7394	86/519	51/519	-2.8	-2.6	1.69	TRUE
	ERX3978794	DNase-seq	Accessible chromatin	Embryo	Embryos	7625	88/519	54/519	-2.6	-2.4	1.63	TRUE
	ERX3978819	DNase-seq	Accessible chromatin	Embryo	Embryos	4834	62/519	34/519	-2.4	-2.3	1.82	TRUE
	ERX3978820	DNase-seq	Accessible chromatin	Larvae	Neural stem cells	5180	61/519	37/519	-1.8	-1.7	1.65	TRUE
	SRX297098	DNase-seq	Accessible chromatin	Cell line	S2	4792	47/519	29/519	-1.4	-1.3	1.62	TRUE
	ERX3978816	DNase-seq	Accessible chromatin	Embryo	Embryos	3242	38/519	23/519	-1.2	-1.1	1.65	TRUE
	SRX10661194	DNase-seq	Accessible chromatin	Cell line	S2	2915	18/519	9/519	-0.9	-0.9	2.00	TRUE
	ERX3978813	DNase-seq	Accessible chromatin	Embryo	Embryos	3368	35/519	23/519	-0.9	-0.8	1.52	TRUE
	SRX297099	DNase-seq	Accessible chromatin	Cell line	S2	10498	81/519	71/519	-0.4	-0.3	1.14	TRUE
	SRX187079	DNase-seq	Accessible chromatin	Cell line	S2	3512	27/519	21/519	-0.3	-0.3	1.29	TRUE
	SRX187081	DNase-seq	Accessible chromatin	Cell line	S2	796	3/519	1/519	-0.2	-0.2	3.00	TRUE
	SRX187080	DNase-seq	Accessible chromatin	Cell line	S2	3409	25/519	22/519	-0.1	-0.1	1.14	TRUE

## Sheet: CpAshores3000
	Analysis in https://chip-atlas.org/enrichment_analysis conducted on 11th February 2025. Parameters: dm6 genome version (reference); Bisulfite-seq (89 experiments); All cell types; Permutation times x100
	NCBI ID	Antigen class	Antigen	Cell class	Cell	Number of peaks	Overlaps/CpA	Overlaps/Control	Log P-val	Log Q-val	Fold enrichment (FE)	FE > 1.0
	ERX3978800	DNase-seq	Accessible chromatin	Adult	Neurons	11620	236/2199	365/2199	-7.8	-6.1	0.65	FALSE
	ERX3978786	DNase-seq	Accessible chromatin	Adult	Neurons	11816	231/2199	358/2199	-7.7	-6.1	0.65	FALSE
	ERX3978798	DNase-seq	Accessible chromatin	Adult	Neurons	10136	205/2199	312/2199	-6.2	-4.8	0.66	FALSE
	ERX3978823	DNase-seq	Accessible chromatin	Embryo	Mesoderm	10858	238/2199	346/2199	-5.7	-4.6	0.69	FALSE
	ERX3978791	DNase-seq	Accessible chromatin	Embryo	Embryos	10510	221/2199	326/2199	-5.7	-4.6	0.68	FALSE
	ERX3978795	DNase-seq	Accessible chromatin	Embryo	Mesoderm	11337	222/2199	326/2199	-5.6	-4.5	0.68	FALSE
	ERX3978799	DNase-seq	Accessible chromatin	Adult	Neurons	8714	175/2199	265/2199	-5.1	-4.2	0.66	FALSE
	SRX3404056	DNase-seq	Accessible chromatin	Embryo	6-8h embryos	8714	175/2199	265/2199	-5.1	-4.2	0.66	FALSE
	ERX3978809	DNase-seq	Accessible chromatin	Larvae	Neural stem cells	9989	203/2199	297/2199	-5.0	-4.1	0.68	FALSE
	ERX3978790	DNase-seq	Accessible chromatin	Adult	Neurons	7392	190/2199	281/2199	-5.0	-4.1	0.68	FALSE
	ERX3978792	DNase-seq	Accessible chromatin	Embryo	Embryos	10482	221/2199	317/2199	-4.9	-4.1	0.70	FALSE
	ERX3978817	DNase-seq	Accessible chromatin	Embryo	Mesoderm	9050	245/2199	344/2199	-4.9	-4.1	0.71	FALSE
	ERX3978787	DNase-seq	Accessible chromatin	Embryo	Embryos	9897	206/2199	297/2199	-4.7	-4.0	0.69	FALSE
	ERX2145594	DNase-seq	Accessible chromatin	Adult	Neurons	7381	150/2199	229/2199	-4.6	-3.9	0.66	FALSE
	ERX3978822	DNase-seq	Accessible chromatin	Embryo	Embryos	10257	224/2199	316/2199	-4.6	-3.9	0.71	FALSE
	SRX3404055	DNase-seq	Accessible chromatin	Embryo	6-8h embryos	10257	224/2199	316/2199	-4.6	-3.9	0.71	FALSE
	ERX3978793	DNase-seq	Accessible chromatin	Adult	Neurons	8291	179/2199	263/2199	-4.5	-3.9	0.68	FALSE
	ERX3978802	DNase-seq	Accessible chromatin	Embryo	Mesoderm	10380	224/2199	315/2199	-4.5	-3.9	0.71	FALSE
	ERX3978804	DNase-seq	Accessible chromatin	Embryo	Embryos	9520	207/2199	295/2199	-4.4	-3.9	0.70	FALSE
	ERX3978788	DNase-seq	Accessible chromatin	Embryo	Embryos	7394	137/2199	211/2199	-4.4	-3.8	0.65	FALSE
	ERX3978789	DNase-seq	Accessible chromatin	Embryo	Myogenic mesoderm	9324	234/2199	322/2199	-4.1	-3.6	0.73	FALSE
	ERX2145595	DNase-seq	Accessible chromatin	Embryo	Embryos	8700	191/2199	272/2199	-4.1	-3.6	0.70	FALSE
	ERX3978820	DNase-seq	Accessible chromatin	Larvae	Neural stem cells	5180	94/2199	153/2199	-3.9	-3.4	0.61	FALSE
	ERX3978805	DNase-seq	Accessible chromatin	Embryo	Mesoderm	10400	234/2199	316/2199	-3.7	-3.2	0.74	FALSE
	ERX3978810	DNase-seq	Accessible chromatin	Embryo	Mesoderm	9772	229/2199	310/2199	-3.6	-3.2	0.74	FALSE
	ERX3978815	DNase-seq	Accessible chromatin	Embryo	Myogenic mesoderm	9611	232/2199	312/2199	-3.5	-3.1	0.74	FALSE
	ERX3978803	DNase-seq	Accessible chromatin	Embryo	Myogenic mesoderm	10887	263/2199	346/2199	-3.5	-3.1	0.76	FALSE
	ERX3978785	DNase-seq	Accessible chromatin	Embryo	Mesoderm	10462	242/2199	321/2199	-3.4	-3.0	0.75	FALSE
	ERX3978812	DNase-seq	Accessible chromatin	Embryo	Embryos	8720	218/2199	291/2199	-3.2	-2.8	0.75	FALSE
	ERX3978807	DNase-seq	Accessible chromatin	Embryo	Myogenic mesoderm	9548	245/2199	319/2199	-3.0	-2.6	0.77	FALSE
	ERX3978794	DNase-seq	Accessible chromatin	Embryo	Embryos	7625	163/2199	225/2199	-2.9	-2.6	0.72	FALSE
	ERX3978801	DNase-seq	Accessible chromatin	Embryo	Mesoderm	10341	247/2199	318/2199	-2.8	-2.5	0.78	FALSE
	ERX3978819	DNase-seq	Accessible chromatin	Embryo	Embryos	4834	94/2199	142/2199	-2.8	-2.5	0.66	FALSE
	ERX2145596	DNase-seq	Accessible chromatin	Embryo	Myogenic mesoderm	8641	207/2199	273/2199	-2.8	-2.5	0.76	FALSE
	ERX3978808	DNase-seq	Accessible chromatin	Embryo	Myogenic mesoderm	8462	200/2199	264/2199	-2.7	-2.4	0.76	FALSE
	ERX3978821	DNase-seq	Accessible chromatin	Embryo	Myogenic mesoderm	8514	200/2199	263/2199	-2.6	-2.3	0.76	FALSE
	ERX3978811	DNase-seq	Accessible chromatin	Embryo	Embryos	5855	124/2199	174/2199	-2.5	-2.2	0.71	FALSE
	ERX3978818	DNase-seq	Accessible chromatin	Embryo	Myogenic mesoderm	7497	175/2199	232/2199	-2.5	-2.2	0.75	FALSE
	ERX3978806	DNase-seq	Accessible chromatin	Embryo	Myogenic mesoderm	9892	249/2199	309/2199	-2.1	-1.9	0.81	FALSE
	SRX3404057	DNase-seq	Accessible chromatin	Embryo	6-8h embryos	9892	249/2199	309/2199	-2.1	-1.9	0.81	FALSE
	SRX187082	DNase-seq	Accessible chromatin	Cell line	OSC	4513	92/2199	131/2199	-2.1	-1.8	0.70	FALSE
	ERX3978797	DNase-seq	Accessible chromatin	Embryo	Myogenic mesoderm	7851	226/2199	280/2199	-1.9	-1.7	0.81	FALSE
	ERX3978796	DNase-seq	Accessible chromatin	Embryo	Visceral mesoderm	7832	195/2199	242/2199	-1.7	-1.5	0.81	FALSE
	ERX3978814	DNase-seq	Accessible chromatin	Embryo	Myogenic mesoderm	9744	255/2199	307/2199	-1.7	-1.5	0.83	FALSE
	ERX3978824	DNase-seq	Accessible chromatin	Embryo	Visceral mesoderm	8165	207/2199	253/2199	-1.6	-1.4	0.82	FALSE
	ERX3978813	DNase-seq	Accessible chromatin	Embryo	Embryos	3368	67/2199	93/2199	-1.4	-1.2	0.72	FALSE
	ERX3978816	DNase-seq	Accessible chromatin	Embryo	Embryos	3242	67/2199	93/2199	-1.4	-1.2	0.72	FALSE
	SRX187081	DNase-seq	Accessible chromatin	Cell line	S2	796	11/2199	5/2199	-0.7	-0.6	2.20	TRUE
	SRX187083	DNase-seq	Accessible chromatin	Cell line	OSC	6345	151/2199	172/2199	-0.6	-0.5	0.88	FALSE
	SRX297098	DNase-seq	Accessible chromatin	Cell line	S2	4792	143/2199	128/2199	-0.4	-0.4	1.12	TRUE
	SRX187079	DNase-seq	Accessible chromatin	Cell line	S2	3512	100/2199	90/2199	-0.3	-0.3	1.11	TRUE
	SRX187080	DNase-seq	Accessible chromatin	Cell line	S2	3409	99/2199	94/2199	-0.1	-0.1	1.05	TRUE
	SRX297096	DNase-seq	Accessible chromatin	Cell line	S2	9877	274/2199	267/2199	-0.1	-0.1	1.03	TRUE
	SRX10661194	DNase-seq	Accessible chromatin	Cell line	S2	2915	37/2199	40/2199	-0.1	-0.1	0.93	FALSE
	SRX297099	DNase-seq	Accessible chromatin	Cell line	S2	10498	294/2199	300/2199	-0.1	-0.1	0.98	FALSE
	SRX297097	DNase-seq	Accessible chromatin	Cell line	S2	9893	265/2199	270/2199	-0.1	-0.1	0.98	FALSE

## Sheet: CpTshores3000
	Analysis in https://chip-atlas.org/enrichment_analysis conducted on 11th February 2025. Parameters: dm6 genome version (reference); Bisulfite-seq (89 experiments); All cell types; Permutation times x100
	NCBI ID	Antigen class	Antigen	Cell class	Cell	Number of peaks	Overlaps/CpT	Overlaps/Control	Log P-val	Log Q-val	Fold enrichment (FE)	FE > 1.0
	ERX3978800	DNase-seq	Accessible chromatin	Adult	Neurons	11620	147/1554	256/1554	-8.2	-6.3	0.57	FALSE
	ERX3978786	DNase-seq	Accessible chromatin	Adult	Neurons	11816	150/1554	252/1554	-7.2	-5.7	0.60	FALSE
	ERX3978823	DNase-seq	Accessible chromatin	Embryo	Mesoderm	10858	146/1554	245/1554	-7.0	-5.6	0.60	FALSE
	ERX3978817	DNase-seq	Accessible chromatin	Embryo	Mesoderm	9050	153/1554	244/1554	-5.9	-4.8	0.63	FALSE
	ERX3978791	DNase-seq	Accessible chromatin	Embryo	Embryos	10510	144/1554	231/1554	-5.7	-4.6	0.62	FALSE
	ERX3978795	DNase-seq	Accessible chromatin	Embryo	Mesoderm	11337	146/1554	231/1554	-5.4	-4.4	0.63	FALSE
	ERX3978798	DNase-seq	Accessible chromatin	Adult	Neurons	10136	142/1554	218/1554	-4.6	-3.7	0.65	FALSE
	ERX3978792	DNase-seq	Accessible chromatin	Embryo	Embryos	10482	149/1554	225/1554	-4.5	-3.6	0.66	FALSE
	ERX3978802	DNase-seq	Accessible chromatin	Embryo	Mesoderm	10380	149/1554	224/1554	-4.4	-3.6	0.67	FALSE
	ERX3978787	DNase-seq	Accessible chromatin	Embryo	Embryos	9897	138/1554	210/1554	-4.3	-3.5	0.66	FALSE
	ERX3978810	DNase-seq	Accessible chromatin	Embryo	Mesoderm	9772	148/1554	218/1554	-3.9	-3.2	0.68	FALSE
	ERX3978790	DNase-seq	Accessible chromatin	Adult	Neurons	7392	132/1554	197/1554	-3.7	-3.0	0.67	FALSE
	ERX2145594	DNase-seq	Accessible chromatin	Adult	Neurons	7381	103/1554	159/1554	-3.4	-2.8	0.65	FALSE
	ERX3978794	DNase-seq	Accessible chromatin	Embryo	Embryos	7625	219/1554	156/1554	-3.2	-2.6	1.40	TRUE
	ERX3978788	DNase-seq	Accessible chromatin	Embryo	Embryos	7394	96/1554	148/1554	-3.2	-2.6	0.65	FALSE
	ERX3978793	DNase-seq	Accessible chromatin	Adult	Neurons	8291	127/1554	184/1554	-3.1	-2.5	0.69	FALSE
	ERX3978815	DNase-seq	Accessible chromatin	Embryo	Myogenic mesoderm	9611	158/1554	220/1554	-3.1	-2.5	0.72	FALSE
	ERX3978824	DNase-seq	Accessible chromatin	Embryo	Visceral mesoderm	8165	244/1554	179/1554	-3.1	-2.5	1.36	TRUE
	ERX3978809	DNase-seq	Accessible chromatin	Larvae	Neural stem cells	9989	149/1554	208/1554	-3.0	-2.4	0.72	FALSE
	ERX3978799	DNase-seq	Accessible chromatin	Adult	Neurons	8714	129/1554	184/1554	-2.9	-2.4	0.70	FALSE
	SRX3404056	DNase-seq	Accessible chromatin	Embryo	6-8h embryos	8714	129/1554	184/1554	-2.9	-2.4	0.70	FALSE
	ERX3978796	DNase-seq	Accessible chromatin	Embryo	Visceral mesoderm	7832	230/1554	171/1554	-2.7	-2.3	1.35	TRUE
	ERX3978818	DNase-seq	Accessible chromatin	Embryo	Myogenic mesoderm	7497	222/1554	164/1554	-2.7	-2.3	1.35	TRUE
	ERX3978814	DNase-seq	Accessible chromatin	Embryo	Myogenic mesoderm	9744	279/1554	216/1554	-2.6	-2.2	1.29	TRUE
	ERX3978807	DNase-seq	Accessible chromatin	Embryo	Myogenic mesoderm	9548	169/1554	226/1554	-2.6	-2.2	0.75	FALSE
	ERX3978797	DNase-seq	Accessible chromatin	Embryo	Myogenic mesoderm	7851	253/1554	196/1554	-2.4	-2.0	1.29	TRUE
	ERX3978821	DNase-seq	Accessible chromatin	Embryo	Myogenic mesoderm	8514	241/1554	186/1554	-2.3	-1.9	1.30	TRUE
	ERX3978808	DNase-seq	Accessible chromatin	Embryo	Myogenic mesoderm	8462	238/1554	186/1554	-2.1	-1.7	1.28	TRUE
	ERX2145596	DNase-seq	Accessible chromatin	Embryo	Myogenic mesoderm	8641	245/1554	193/1554	-2.1	-1.7	1.27	TRUE
	ERX3978789	DNase-seq	Accessible chromatin	Embryo	Myogenic mesoderm	9324	177/1554	227/1554	-2.1	-1.7	0.78	FALSE
	SRX297098	DNase-seq	Accessible chromatin	Cell line	S2	4792	126/1554	89/1554	-2.0	-1.7	1.42	TRUE
	ERX3978820	DNase-seq	Accessible chromatin	Larvae	Neural stem cells	5180	148/1554	109/1554	-1.9	-1.6	1.36	TRUE
	ERX3978806	DNase-seq	Accessible chromatin	Embryo	Myogenic mesoderm	9892	266/1554	217/1554	-1.8	-1.5	1.23	TRUE
	SRX3404057	DNase-seq	Accessible chromatin	Embryo	6-8h embryos	9892	266/1554	217/1554	-1.8	-1.5	1.23	TRUE
	ERX3978811	DNase-seq	Accessible chromatin	Embryo	Embryos	5855	88/1554	122/1554	-1.7	-1.5	0.72	FALSE
	ERX3978816	DNase-seq	Accessible chromatin	Embryo	Embryos	3242	42/1554	66/1554	-1.6	-1.4	0.64	FALSE
	SRX297099	DNase-seq	Accessible chromatin	Cell line	S2	10498	168/1554	208/1554	-1.5	-1.3	0.81	FALSE
	ERX3978812	DNase-seq	Accessible chromatin	Embryo	Embryos	8720	247/1554	204/1554	-1.5	-1.3	1.21	TRUE
	SRX187082	DNase-seq	Accessible chromatin	Cell line	OSC	4513	66/1554	93/1554	-1.5	-1.3	0.71	FALSE
	ERX2145595	DNase-seq	Accessible chromatin	Embryo	Embryos	8700	226/1554	190/1554	-1.2	-1.0	1.19	TRUE
	ERX3978819	DNase-seq	Accessible chromatin	Embryo	Embryos	4834	76/1554	100/1554	-1.1	-1.0	0.76	FALSE
	ERX3978813	DNase-seq	Accessible chromatin	Embryo	Embryos	3368	47/1554	66/1554	-1.1	-0.9	0.71	FALSE
	SRX187079	DNase-seq	Accessible chromatin	Cell line	S2	3512	82/1554	62/1554	-1.0	-0.9	1.32	TRUE
	ERX3978804	DNase-seq	Accessible chromatin	Embryo	Embryos	9520	239/1554	208/1554	-0.9	-0.8	1.15	TRUE
	ERX3978822	DNase-seq	Accessible chromatin	Embryo	Embryos	10257	253/1554	222/1554	-0.9	-0.8	1.14	TRUE
	SRX3404055	DNase-seq	Accessible chromatin	Embryo	6-8h embryos	10257	253/1554	222/1554	-0.9	-0.8	1.14	TRUE
	SRX10661194	DNase-seq	Accessible chromatin	Cell line	S2	2915	40/1554	28/1554	-0.8	-0.7	1.43	TRUE
	ERX3978805	DNase-seq	Accessible chromatin	Embryo	Mesoderm	10400	249/1554	222/1554	-0.7	-0.6	1.12	TRUE
	SRX187083	DNase-seq	Accessible chromatin	Cell line	OSC	6345	103/1554	122/1554	-0.7	-0.6	0.84	FALSE
	SRX187081	DNase-seq	Accessible chromatin	Cell line	S2	796	8/1554	3/1554	-0.6	-0.6	2.67	TRUE
	ERX3978785	DNase-seq	Accessible chromatin	Embryo	Mesoderm	10462	246/1554	224/1554	-0.5	-0.5	1.10	TRUE
	SRX187080	DNase-seq	Accessible chromatin	Cell line	S2	3409	77/1554	65/1554	-0.5	-0.4	1.18	TRUE
	SRX297097	DNase-seq	Accessible chromatin	Cell line	S2	9893	207/1554	190/1554	-0.4	-0.4	1.09	TRUE
	ERX3978801	DNase-seq	Accessible chromatin	Embryo	Mesoderm	10341	241/1554	223/1554	-0.4	-0.4	1.08	TRUE
	SRX297096	DNase-seq	Accessible chromatin	Cell line	S2	9877	201/1554	188/1554	-0.3	-0.3	1.07	TRUE
	ERX3978803	DNase-seq	Accessible chromatin	Embryo	Myogenic mesoderm	10887	258/1554	244/1554	-0.3	-0.3	1.06	TRUE
