# Supplementary material for: CpX Hunter web tool allows high-throughput identification of CpG, CpA, CpT, and CpC islands: A case study in Drosophila genome
Source: J Biol Chem. 2025 Apr 24;301(6):108537. doi: 10.1016/j.jbc.2025.108537 (PMC12148476; doi:10.1016/j.jbc.2025.108537)
Supplement: Supplementary Materials [file mmc1.zip › Supplementary Materials_F/Supplementary Material 2D - CpX ChIP Atlas Histones.xlsx]

## Sheet: CpG
	Analysis in https://chip-atlas.org/enrichment_analysis conducted on 25th November 2024. Parameters: dm6 genome version (reference); Histones (2458 experiments); All cell types; Threshold of significance = 100; Permutation times x100
	NCBI ID	Antigen class	Antigen	Cell class	Cell	Number of peaks	Overlaps/CpG	Overlaps/Control	Log P-val	Log Q-val	Fold enrichment (FE)	FE > 1.0
	SRX5681699	Histone	H4K16ac	Larvae	3rd instar	5553	4458/15180	764/15180	-324.0	-324.0	5.84	TRUE
	SRX5681715	Histone	H4K16ac	Larvae	3rd instar	5271	4286/15180	735/15180	-324.0	-324.0	5.83	TRUE
	SRX5681711	Histone	H4K16ac	Larvae	3rd instar	5147	4150/15180	726/15180	-324.0	-324.0	5.72	TRUE
	SRX5681713	Histone	H4K16ac	Larvae	3rd instar	9078	7079/15180	1241/15180	-324.0	-324.0	5.70	TRUE
	SRX5681709	Histone	H4K16ac	Larvae	3rd instar	3412	2672/15180	496/15180	-324.0	-324.0	5.39	TRUE
	SRX215500	Histone	H3	Larvae	Eye disc	9694	6750/15180	1289/15180	-324.0	-324.0	5.24	TRUE
	SRX6448075	Histone	H3K27me3	Cell line	S2	4174	2484/15180	495/15180	-324.0	-324.0	5.02	TRUE
	SRX811240	Histone	H3K27me2	Adult	Temperature sensitive cells	14006	8361/15180	1770/15180	-324.0	-324.0	4.72	TRUE
	SRX6448074	Histone	H3K27me3	Cell line	S2	4427	2479/15180	533/15180	-324.0	-324.0	4.65	TRUE
	SRX8688979	Histone	H3	Adult	Adult head	7022	3109/15180	675/15180	-324.0	-324.0	4.61	TRUE
	SRX811239	Histone	H3K27me2	Adult	Temperature sensitive cells	11310	6622/15180	1438/15180	-324.0	-324.0	4.61	TRUE
	SRX7723694	Histone	H3K27me3	Adult	Germ cells	8149	3881/15180	873/15180	-324.0	-324.0	4.45	TRUE
	SRX046657	Histone	H3K36me3	Cell line	S2	10021	6244/15180	1476/15180	-324.0	-324.0	4.23	TRUE
	SRX026741	Histone	H3K36me3	Larvae	Imaginal wing disc	6000	3771/15180	896/15180	-324.0	-324.0	4.21	TRUE
	SRX319058	Histone	H3K27ac	Larvae	Eye disc	6340	3708/15180	885/15180	-324.0	-324.0	4.19	TRUE
	SRX4279671	Histone	H3K9me3	Adult	Ovary	13436	6859/15180	1645/15180	-324.0	-324.0	4.17	TRUE
	SRX147002	Histone	H4K16ac	Cell line	S2	13530	6288/15180	1548/15180	-324.0	-324.0	4.06	TRUE
	SRX7723692	Histone	H3K27me3	Adult	Germ cells	12115	6030/15180	1486/15180	-324.0	-324.0	4.06	TRUE
	SRX4279648	Histone	H3K9me3	Adult	Ovary	22838	11044/15180	2883/15180	-324.0	-324.0	3.83	TRUE
	SRX6448069	Histone	H3K4me3	Cell line	S2	6147	3200/15180	848/15180	-324.0	-324.0	3.77	TRUE
	SRX6354118	Histone	H3K4me3	Adult	Ovary	12305	5829/15180	1545/15180	-324.0	-324.0	3.77	TRUE
	SRX529167	Histone	H3K36me3	Cell line	S2	8583	4080/15180	1082/15180	-324.0	-324.0	3.77	TRUE
	SRX7913568	Histone	H3K36me3	Cell line	S2	8591	4078/15180	1083/15180	-324.0	-324.0	3.77	TRUE
	SRX6448070	Histone	H3K4me3	Cell line	S2	6536	3187/15180	891/15180	-324.0	-324.0	3.58	TRUE
	SRX4279661	Histone	H3K9me3	Adult	Ovary	27035	11878/15180	3349/15180	-324.0	-324.0	3.55	TRUE
	SRX11472098	Histone	H3K36me3	Cell line	S2R+	7314	3645/15180	1043/15180	-324.0	-324.0	3.49	TRUE
	SRX11472099	Histone	H3K36me3	Cell line	S2R+	8223	4035/15180	1186/15180	-324.0	-324.0	3.40	TRUE
	SRX699113	Histone	H3K4me1	Adult	Temperature sensitive cells	10221	4416/15180	1331/15180	-324.0	-324.0	3.32	TRUE
	SRX699109	Histone	H3K27me2	Adult	Temperature sensitive cells	9460	3870/15180	1186/15180	-324.0	-324.0	3.26	TRUE
	SRX287986	Histone	H3K79me2	Adult	Adult head	11375	5160/15180	1613/15180	-324.0	-324.0	3.20	TRUE
	SRX7723710	Histone	H3K27me3	Adult	Egg chamber	12532	4341/15180	1358/15180	-324.0	-324.0	3.20	TRUE
	SRX10760659	Histone	H3K27ac	Cell line	S2	9700	3867/15180	1235/15180	-324.0	-324.0	3.13	TRUE
	SRX2592438	Histone	H3K27me3	Cell line	Kc167	10889	4153/15180	1465/15180	-324.0	-324.0	2.83	TRUE
	SRX041396	Histone	H3K27me3	Pupae	White prepupae	20705	6709/15180	2546/15180	-324.0	-324.0	2.64	TRUE
	SRX4279658	Histone	H3K9me3	Adult	Ovary	16538	5188/15180	2021/15180	-324.0	-324.0	2.57	TRUE
	SRX8174951	Histone	H3K14ac	Embryo	12-13h embryos	38023	10537/15180	4342/15180	-324.0	-324.0	2.43	TRUE
	SRX4279649	Histone	H3K9me3	Adult	Ovary	15959	4713/15180	1959/15180	-324.0	-324.0	2.41	TRUE
	SRX013034	Histone	H3K27ac	Adult	Adult female	5201	2547/15180	610/15180	-308.6	-306.9	4.18	TRUE
	SRX287680	Histone	H3K36me3	Larvae	3rd instar	6837	3300/15180	1052/15180	-308.4	-306.7	3.14	TRUE
	SRX699112	Histone	H3K27ac	Adult	Temperature sensitive cells	7001	3066/15180	919/15180	-304.4	-302.7	3.34	TRUE
	SRX040615	Histone	H3K4me3	Larvae	Imaginal wing disc	8291	3303/15180	1071/15180	-302.4	-300.7	3.08	TRUE
	SRX6354120	Histone	H3K4me3	Adult	Ovary	9935	3580/15180	1260/15180	-299.0	-297.3	2.84	TRUE
	SRX319056	Histone	H3K27ac	Larvae	3rd instar	7110	3148/15180	985/15180	-298.6	-296.9	3.20	TRUE
	SRX013025	Histone	H3K4me1	Embryo	16-20h embryos	4167	2383/15180	545/15180	-298.4	-296.7	4.37	TRUE
	SRX14631750	Histone	H3K4me1	Cell line	S2	12889	4107/15180	1622/15180	-298.0	-296.3	2.53	TRUE
	SRX6354119	Histone	H3K4me3	Adult	Ovary	10062	3546/15180	1266/15180	-289.9	-288.2	2.80	TRUE
	SRX319055	Histone	H3K4me1	Larvae	3rd instar	9424	3639/15180	1350/15180	-283.1	-281.5	2.70	TRUE
	SRX10760658	Histone	H3K27ac	Cell line	S2	10899	3638/15180	1363/15180	-279.0	-277.3	2.67	TRUE
	SRX3170978	Histone	H3K36me3	Cell line	S2	5569	2576/15180	697/15180	-278.8	-277.2	3.70	TRUE
	SRX013005	Histone	H3K4me3	Embryo	16-20h embryos	6713	2815/15180	842/15180	-276.9	-275.3	3.34	TRUE
	SRX811242	Histone	H3K27ac	Adult	Temperature sensitive cells	5772	2628/15180	757/15180	-267.2	-265.6	3.47	TRUE
	SRX6448077	Histone	H3K9me3	Cell line	S2	4549	2256/15180	548/15180	-266.8	-265.2	4.12	TRUE
	SRX287824	Histone	H3K4me1	Larvae	3rd instar	9995	3491/15180	1310/15180	-265.1	-263.5	2.66	TRUE
	SRX6448073	Histone	H3K27me3	Cell line	S2	3755	2054/15180	449/15180	-263.4	-261.8	4.57	TRUE
	SRX3632904	Histone	H4K16ac	Larvae	3rd instar	4717	2407/15180	641/15180	-262.8	-261.2	3.76	TRUE
	SRX8784758	Histone	H3K23ac	Adult	Ovary	2804	1931/15180	394/15180	-260.0	-258.4	4.90	TRUE
	SRX040611	Histone	H3K4me3	Larvae	Imaginal wing disc	6720	2967/15180	992/15180	-257.3	-255.7	2.99	TRUE
	SRX013019	Histone	H3K4me3	Embryo	20-24h embryos	5356	2384/15180	655/15180	-252.0	-250.5	3.64	TRUE
	SRX287679	Histone	H3K36me3	Larvae	3rd instar	6513	2977/15180	1017/15180	-251.2	-249.6	2.93	TRUE
	SRX040613	Histone	H3K4me3	Larvae	Imaginal wing disc	7718	3134/15180	1121/15180	-250.4	-248.9	2.80	TRUE
	SRX2592502	Histone	H4ac	Cell line	Kc167	8022	3086/15180	1102/15180	-246.6	-245.0	2.80	TRUE
	SRX331391	Histone	H3K79me2	Larvae	3rd instar	8170	3078/15180	1099/15180	-245.9	-244.3	2.80	TRUE
	SRX2592501	Histone	H4ac	Cell line	Kc167	8450	3148/15180	1147/15180	-245.2	-243.7	2.74	TRUE
	SRX8784754	Histone	H3ac	Adult	Ovary	1941	1576/15180	259/15180	-242.4	-240.9	6.08	TRUE
	SRX811241	Histone	H3K27ac	Adult	Temperature sensitive cells	8552	3073/15180	1111/15180	-241.2	-239.7	2.77	TRUE
	SRX6448068	Histone	H3K4me3	Cell line	S2	7515	2944/15180	1029/15180	-240.6	-239.1	2.86	TRUE
	SRX2559029	Histone	H4K16ac	Cell line	Kc167	6693	2695/15180	874/15180	-239.8	-238.3	3.08	TRUE
	SRX9008842	Histone	H3K4me3	Adult	Ovary	4846	2228/15180	599/15180	-239.2	-237.7	3.72	TRUE
	SRX2592498	Histone	H4ac	Cell line	Kc167	8749	3166/15180	1188/15180	-236.5	-235.0	2.66	TRUE
	SRX9008844	Histone	H3K4me3	Adult	Ovary	4748	2231/15180	608/15180	-236.3	-234.8	3.67	TRUE
	SRX2618503	Histone	H3K4me1	Adult	Brains	6190	2554/15180	806/15180	-233.4	-232.0	3.17	TRUE
	ERX101808	Histone	H4K16ac	Larvae	Salivary glands	5655	2501/15180	777/15180	-232.3	-230.9	3.22	TRUE
	SRX2592496	Histone	H3ac	Cell line	Kc167	6483	2658/15180	876/15180	-231.4	-230.0	3.03	TRUE
	SRX2592497	Histone	H4ac	Cell line	Kc167	9037	3166/15180	1207/15180	-231.0	-229.5	2.62	TRUE
	SRX026739	Histone	H3K4me3	Larvae	Imaginal wing disc	4899	2289/15180	657/15180	-230.3	-228.8	3.48	TRUE
	SRX1794244	Histone	H3K4me2	Cell line	S2	8195	2990/15180	1097/15180	-228.9	-227.4	2.73	TRUE
	SRX288041	Histone	H3K36me2	Embryo	14-16h embryos	4593	2349/15180	697/15180	-228.5	-227.0	3.37	TRUE
	SRX1571734	Histone	H3K4me3	Adult	Adult head	5510	2712/15180	923/15180	-227.1	-225.7	2.94	TRUE
	SRX2592499	Histone	H4ac	Cell line	Kc167	9143	3197/15180	1242/15180	-226.9	-225.5	2.57	TRUE
	SRX6448072	Histone	H3K27me3	Cell line	S2	3499	1824/15180	411/15180	-226.2	-224.8	4.44	TRUE
	SRX2399659	Histone	H3K4me3	Cell line	ML-DmBG3-c2	9794	3234/15180	1270/15180	-226.2	-224.7	2.55	TRUE
	SRX2592492	Histone	H3ac	Cell line	Kc167	6425	2600/15180	857/15180	-225.7	-224.3	3.03	TRUE
	SRX661502	Histone	H3K79me1	Larvae	Imaginal wing disc	8130	3306/15180	1322/15180	-225.4	-224.0	2.50	TRUE
	SRX1794239	Histone	H3K4me2	Cell line	S2	7908	2968/15180	1094/15180	-225.4	-224.0	2.71	TRUE
	SRX2592500	Histone	H4ac	Cell line	Kc167	9670	3276/15180	1314/15180	-221.9	-220.6	2.49	TRUE
	SRX9518342	Histone	H3K36me3	Embryo	Embryos	4643	2363/15180	732/15180	-218.9	-217.5	3.23	TRUE
	SRX040609	Histone	H3K4me3	Larvae	Imaginal wing disc	7189	2914/15180	1084/15180	-217.8	-216.4	2.69	TRUE
	SRX287663	Histone	H4K20me1	Adult	Adult head	4465	2141/15180	607/15180	-216.9	-215.5	3.53	TRUE
	SRX1794222	Histone	H3K4me2	Cell line	S2	8080	2942/15180	1106/15180	-216.8	-215.4	2.66	TRUE
	SRX8973506	Histone	H3K36me2	Larvae	3rd instar	2839	1828/15180	435/15180	-216.5	-215.1	4.20	TRUE
	SRX6354117	Histone	H3K4me3	Adult	Ovary	8126	2929/15180	1100/15180	-216.0	-214.7	2.66	TRUE
	SRX699114	Histone	H3K4me1	Adult	Temperature sensitive cells	5864	2386/15180	756/15180	-215.4	-214.1	3.16	TRUE
	SRX1794238	Histone	H3K4me2	Cell line	S2	7559	2816/15180	1028/15180	-215.3	-213.9	2.74	TRUE
	SRX215501	Histone	H3K36me3	Larvae	Eye disc	3915	2086/15180	580/15180	-215.2	-213.8	3.60	TRUE
	SRX2592491	Histone	H3ac	Cell line	Kc167	8278	2950/15180	1123/15180	-213.4	-212.1	2.63	TRUE
	SRX7723702	Histone	H3K4me3	Adult	Ovary	6859	2498/15180	833/15180	-212.7	-211.4	3.00	TRUE
	SRX5241028	Histone	H3K4me3	Cell line	Kc167	8314	2958/15180	1132/15180	-212.4	-211.0	2.61	TRUE
	SRX5241026	Histone	H3K4me3	Cell line	Kc167	8529	2993/15180	1157/15180	-211.9	-210.6	2.59	TRUE
	SRX331395	Histone	H3K79me2	Larvae	3rd instar	4998	2288/15180	709/15180	-211.2	-209.9	3.23	TRUE
	SRX1794221	Histone	H3K4me2	Cell line	S2	7706	2836/15180	1057/15180	-210.6	-209.3	2.68	TRUE
	SRX5241032	Histone	H3K4me3	Cell line	Kc167	8072	2892/15180	1096/15180	-210.0	-208.7	2.64	TRUE
	SRX669641	Histone	H3K79me2	Cell line	S2	7007	2604/15180	909/15180	-209.8	-208.5	2.86	TRUE
	SRX287816	Histone	H3K36me3	Adult	Adult head	5250	2436/15180	805/15180	-209.3	-208.0	3.03	TRUE
	SRX1794251	Histone	H3K4me2	Cell line	S2	7311	2750/15180	1005/15180	-209.3	-208.0	2.74	TRUE
	SRX4315048	Histone	H3K4me3	Adult	Ovary	9208	3114/15180	1249/15180	-209.2	-207.9	2.49	TRUE
	SRX6448071	Histone	H3K4me3	Cell line	S2	5271	2250/15180	694/15180	-208.5	-207.2	3.24	TRUE
	SRX2592493	Histone	H3ac	Cell line	Kc167	7700	2811/15180	1050/15180	-207.8	-206.5	2.68	TRUE
	SRX9434467	Histone	H3K4me2	Cell line	OSC	9756	3120/15180	1271/15180	-204.4	-203.1	2.45	TRUE
	SRX4315049	Histone	H3K4me3	Adult	Ovary	9903	3120/15180	1280/15180	-202.0	-200.7	2.44	TRUE
	SRX4923184	Histone	H3K4me2	Cell line	OSC	9076	2977/15180	1185/15180	-201.1	-199.9	2.51	TRUE
	SRX4923180	Histone	H3K4me2	Cell line	OSC	8656	2924/15180	1149/15180	-201.1	-199.9	2.54	TRUE
	SRX4923186	Histone	H3K4me2	Cell line	OSC	8573	2938/15180	1159/15180	-201.0	-199.7	2.53	TRUE
	SRX013015	Histone	H3K4me3	Larvae	2nd instar	5005	2092/15180	622/15180	-200.8	-199.5	3.36	TRUE
	SRX4923182	Histone	H3K4me2	Cell line	OSC	8723	2959/15180	1177/15180	-200.0	-198.7	2.51	TRUE
	SRX3981686	Histone	H3K4me3	Cell line	S2	8328	2824/15180	1087/15180	-199.6	-198.4	2.60	TRUE
	SRX5241030	Histone	H3K4me3	Cell line	Kc167	8593	2983/15180	1197/15180	-199.0	-197.7	2.49	TRUE
	SRX288001	Histone	H3K79me3	Embryo	14-16h embryos	7102	2720/15180	1024/15180	-197.9	-196.6	2.66	TRUE
	SRX287831	Histone	H3K4me2	Adult	Adult head	7007	2782/15180	1069/15180	-196.8	-195.5	2.60	TRUE
	SRX287832	Histone	H3K4me2	Adult	Adult head	6678	2661/15180	989/15180	-196.8	-195.5	2.69	TRUE
	SRX9434486	Histone	H3K4me2	Cell line	S2	10161	3266/15180	1404/15180	-196.5	-195.2	2.33	TRUE
	SRX2692977	Histone	H3K27me3	Adult	Adult body	6947	2195/15180	696/15180	-196.4	-195.1	3.15	TRUE
	SRX3981640	Histone	H3K36me3	Cell line	S2	6260	2330/15180	781/15180	-195.6	-194.4	2.98	TRUE
	SRX2618510	Histone	H3K4me3	Adult	Brains	5502	2176/15180	688/15180	-195.2	-193.9	3.16	TRUE
	SRX4923178	Histone	H3K4me2	Cell line	OSC	8993	3000/15180	1227/15180	-194.1	-192.8	2.44	TRUE
	SRX3279757	Histone	H3K4me2	Adult	Ovary	8007	3099/15180	1301/15180	-192.7	-191.5	2.38	TRUE
	SRX9434470	Histone	H3K4me2	Cell line	OSC	9585	3156/15180	1346/15180	-191.5	-190.2	2.34	TRUE
	SRX9434469	Histone	H3K4me2	Cell line	OSC	9240	3174/15180	1361/15180	-190.9	-189.7	2.33	TRUE
	SRX3981683	Histone	H3K4me3	Cell line	S2	7148	2546/15180	936/15180	-190.2	-189.0	2.72	TRUE
	SRX3279758	Histone	H3K4me2	Adult	Ovary	8093	3102/15180	1315/15180	-189.7	-188.5	2.36	TRUE
	SRX288046	Histone	H3K36me2	Adult	Adult head	4920	2167/15180	700/15180	-189.3	-188.1	3.10	TRUE
	SRX749051	Histone	H3K4me3	Cell line	Kc167	6300	2516/15180	920/15180	-189.2	-188.0	2.73	TRUE
	SRX9434484	Histone	H3K4me2	Cell line	S2	10698	3293/15180	1454/15180	-188.9	-187.7	2.26	TRUE
	SRX288042	Histone	H3K36me2	Embryo	14-16h embryos	3966	1899/15180	543/15180	-188.7	-187.5	3.50	TRUE
	SRX013017	Histone	H3K4me3	Adult	Adult female	5183	2135/15180	683/15180	-188.5	-187.3	3.13	TRUE
	SRX3279764	Histone	H3K4me2	Adult	Ovary	8462	3197/15180	1390/15180	-187.7	-186.5	2.30	TRUE
	SRX3279762	Histone	H3K4me2	Adult	Ovary	8276	3153/15180	1359/15180	-187.7	-186.5	2.32	TRUE
	SRX2399658	Histone	H3K4me3	Cell line	ML-DmBG3-c2	7939	2755/15180	1084/15180	-187.6	-186.4	2.54	TRUE
	SRX9434468	Histone	H3K4me2	Cell line	OSC	10348	3254/15180	1432/15180	-187.4	-186.2	2.27	TRUE
	SRX193337	Histone	H3K4me3	Cell line	S2	7796	2737/15180	1073/15180	-187.2	-186.1	2.55	TRUE
	SRX3279766	Histone	H3K4me2	Adult	Ovary	8197	3184/15180	1385/15180	-186.7	-185.5	2.30	TRUE
	SRX9434481	Histone	H3K4me2	Cell line	S2	10400	3265/15180	1443/15180	-186.7	-185.5	2.26	TRUE
	SRX749052	Histone	H3K4me3	Cell line	Kc167	6914	2675/15180	1035/15180	-186.3	-185.1	2.58	TRUE
	SRX9434485	Histone	H3K4me2	Cell line	S2	10251	3309/15180	1477/15180	-186.1	-184.9	2.24	TRUE
	SRX661499	Histone	H3K4me3	Larvae	Imaginal wing disc	6347	2465/15180	898/15180	-185.9	-184.8	2.74	TRUE
	SRX288002	Histone	H3K79me3	Embryo	14-16h embryos	4596	2135/15180	691/15180	-185.8	-184.6	3.09	TRUE
	SRX485221	Histone	H3K4me2	Adult	Ovary	7125	2840/15180	1149/15180	-185.6	-184.4	2.47	TRUE
	SRX287731	Histone	H3K4me2	Larvae	3rd instar	7876	2921/15180	1209/15180	-184.5	-183.3	2.42	TRUE
	SRX681773	Histone	H3K4me3	Embryo	4-12h embryos	3736	1722/15180	455/15180	-184.3	-183.1	3.78	TRUE
	SRX013046	Histone	H3K9ac	Embryo	20-24h embryos	2572	1457/15180	316/15180	-183.9	-182.8	4.61	TRUE
	SRX9434482	Histone	H3K4me2	Cell line	S2	10383	3368/15180	1534/15180	-182.8	-181.6	2.20	TRUE
	SRX013068	Histone	H3K4me3	Embryo	8-12h embryos	6938	2335/15180	826/15180	-182.5	-181.3	2.83	TRUE
	SRX193324	Histone	H3K4me3	Cell line	S2	7817	2639/15180	1026/15180	-182.1	-180.9	2.57	TRUE
	SRX481093	Histone	H3K4me2	Embryo	14-16h embryos	7344	2700/15180	1070/15180	-181.2	-180.1	2.52	TRUE
	SRX287696	Histone	H3K79me2	Embryo	14-16h embryos	7339	2697/15180	1069/15180	-181.0	-179.8	2.52	TRUE
	SRX5416201	Histone	H3K4me2	Larvae	Eye disc	9407	3213/15180	1431/15180	-180.5	-179.4	2.25	TRUE
	SRX013063	Histone	H3K4me3	Embryo	12-16h embryos	6521	2398/15180	875/15180	-179.9	-178.8	2.74	TRUE
	SRX4923192	Histone	H3K4me2	Cell line	OSC	9239	3083/15180	1344/15180	-179.1	-178.0	2.29	TRUE
	ERX101807	Histone	H4K16ac	Larvae	Salivary glands	4191	1899/15180	571/15180	-178.5	-177.4	3.33	TRUE
	SRX9434483	Histone	H3K4me2	Cell line	S2	10745	3298/15180	1503/15180	-178.1	-177.0	2.19	TRUE
	SRX699111	Histone	H3K27ac	Adult	Temperature sensitive cells	7989	2650/15180	1050/15180	-177.5	-176.4	2.52	TRUE
	SRX319057	Histone	H3K4me1	Larvae	Eye disc	5677	2268/15180	802/15180	-176.8	-175.7	2.83	TRUE
	SRX2748310	Histone	H3K4me3	Adult	Testis	5140	1993/15180	633/15180	-176.4	-175.3	3.15	TRUE
	SRX6448079	Histone	H3K9me3	Cell line	S2	3814	1654/15180	441/15180	-175.0	-173.9	3.75	TRUE
	SRX4923188	Histone	H3K4me2	Cell line	OSC	9570	3097/15180	1371/15180	-175.0	-173.9	2.26	TRUE
	SRX485222	Histone	H3K4me2	Adult	Ovary	7003	2619/15180	1043/15180	-173.7	-172.6	2.51	TRUE
	SRX013104	Histone	H3K9ac	Embryo	12-16h embryos	4662	1903/15180	588/15180	-173.4	-172.3	3.24	TRUE
	SRX9518343	Histone	H3K36me3	Embryo	Embryos	3834	1764/15180	507/15180	-173.4	-172.3	3.48	TRUE
	SRX3159473	Histone	H2Bub	Embryo	1-3h embryos	4768	2258/15180	811/15180	-172.2	-171.1	2.78	TRUE
	SRX481094	Histone	H3K4me2	Embryo	14-16h embryos	7240	2590/15180	1031/15180	-171.7	-170.6	2.51	TRUE
	SRX8973517	Histone	H3K36me2	Larvae	3rd instar	2181	1431/15180	330/15180	-171.6	-170.5	4.34	TRUE
	SRX14631756	Histone	H3K4me3	Cell line	S2	9292	2842/15180	1205/15180	-171.4	-170.4	2.36	TRUE
	SRX331392	Histone	H3K79me2	Larvae	3rd instar	4529	1985/15180	643/15180	-171.4	-170.4	3.09	TRUE
	SRX4923194	Histone	H3K4me2	Cell line	OSC	9375	3075/15180	1370/15180	-171.4	-170.4	2.24	TRUE
	SRX013076	Histone	H3K4me1	Embryo	8-12h embryos	4369	1799/15180	533/15180	-171.3	-170.2	3.38	TRUE
	SRX699110	Histone	H3K27me2	Adult	Temperature sensitive cells	4845	1888/15180	587/15180	-170.7	-169.6	3.22	TRUE
	SRX287732	Histone	H3K4me2	Larvae	3rd instar	7574	2851/15180	1216/15180	-170.3	-169.2	2.34	TRUE
	SRX3020545	Histone	H3K4me3	Cell line	S2	7108	2313/15180	853/15180	-170.2	-169.1	2.71	TRUE
	SRX3981682	Histone	H3K4me3	Cell line	S2	6487	2281/15180	835/15180	-169.4	-168.3	2.73	TRUE
	SRX471885	Histone	H3K4me3	Embryo	14-16h embryos	9471	3313/15180	1552/15180	-169.4	-168.3	2.13	TRUE
	SRX3981681	Histone	H3K4me3	Cell line	S2	6544	2321/15180	862/15180	-169.1	-168.0	2.69	TRUE
	SRX3981680	Histone	H3K4me3	Cell line	S2	9033	2996/15180	1332/15180	-167.0	-165.9	2.25	TRUE
	SRX3159492	Histone	H2Bub	Embryo	1-3h embryos	5763	1982/15180	655/15180	-166.9	-165.9	3.03	TRUE
	SRX331383	Histone	H3K4me3	Larvae	3rd instar	6886	2701/15180	1125/15180	-166.9	-165.9	2.40	TRUE
	SRX5343121	Histone	H3K4me3	Adult	Dopaminergic Neurons	7118	2563/15180	1031/15180	-166.8	-165.8	2.49	TRUE
	SRX287815	Histone	H3K36me3	Adult	Adult head	4734	2046/15180	695/15180	-166.7	-165.7	2.94	TRUE
	SRX3020547	Histone	H3K4me3	Cell line	S2	7360	2353/15180	892/15180	-166.5	-165.5	2.64	TRUE
	SRX3159474	Histone	H2Bub	Embryo	1-3h embryos	4677	2177/15180	779/15180	-166.2	-165.2	2.79	TRUE
	SRX5343159	Histone	H3K36me3	Adult	Dopaminergic Neurons	4271	1664/15180	470/15180	-166.0	-164.9	3.54	TRUE
	SRX013021	Histone	H3K4me3	Embryo	4-8h embryos	5702	2161/15180	771/15180	-165.6	-164.5	2.80	TRUE
	SRX7723708	Histone	H3K27me3	Adult	Egg chamber	5981	1927/15180	626/15180	-165.4	-164.4	3.08	TRUE
	SRX5343115	Histone	H3K4me3	Adult	Dopaminergic Neurons	5900	2222/15180	811/15180	-165.3	-164.3	2.74	TRUE
	SRX331384	Histone	H3K4me3	Larvae	3rd instar	6969	2745/15180	1164/15180	-164.8	-163.7	2.36	TRUE
	SRX1571733	Histone	H3K4me3	Adult	Adult head	6521	2572/15180	1046/15180	-164.5	-163.4	2.46	TRUE
	SRX5343082	Histone	H3K4me3	Adult	Dopaminergic Neurons	6608	2419/15180	943/15180	-164.5	-163.4	2.57	TRUE
	SRX3159490	Histone	H2Bub	Embryo	1-3h embryos	4821	1846/15180	581/15180	-164.2	-163.2	3.18	TRUE
	SRX3020548	Histone	H3K4me3	Cell line	S2	7832	2596/15180	1064/15180	-164.0	-163.0	2.44	TRUE
	SRX2618556	Histone	H3K4me3	Larvae	Imaginal wing disc	7286	2419/15180	945/15180	-163.9	-162.9	2.56	TRUE
	SRX5416202	Histone	H3K4me2	Larvae	Eye disc	9349	3077/15180	1404/15180	-163.8	-162.8	2.19	TRUE
	SRX287836	Histone	H3K4me3	Embryo	14-16h embryos	7673	2832/15180	1229/15180	-163.8	-162.7	2.30	TRUE
	SRX699106	Histone	H2AK118ub	Adult	Temperature sensitive cells	4524	1835/15180	577/15180	-163.3	-162.3	3.18	TRUE
	SRX5343126	Histone	H3K4me3	Adult	Dopaminergic Neurons	6565	2391/15180	929/15180	-163.2	-162.2	2.57	TRUE
	SRX287840	Histone	H3K4me3	Adult	Adult head	7306	2714/15180	1150/15180	-162.9	-161.8	2.36	TRUE
	SRX193336	Histone	H3K4me1	Cell line	S2	12092	3170/15180	1476/15180	-162.9	-161.8	2.15	TRUE
	SRX5343114	Histone	H3K4me3	Adult	Dopaminergic Neurons	6834	2425/15180	953/15180	-162.8	-161.8	2.54	TRUE
	SRX5343122	Histone	H3K4me3	Adult	Dopaminergic Neurons	7695	2649/15180	1106/15180	-162.6	-161.6	2.40	TRUE
	SRX5343125	Histone	H3K4me3	Adult	Dopaminergic Neurons	6506	2374/15180	920/15180	-162.6	-161.5	2.58	TRUE
	SRX8784759	Histone	H3K23ac	Adult	Ovary	1781	1219/15180	244/15180	-162.3	-161.3	5.00	TRUE
	SRX318789	Histone	H3K9ac	Larvae	3rd instar	4772	1906/15180	623/15180	-162.2	-161.2	3.06	TRUE
	SRX5343113	Histone	H3K4me3	Adult	Dopaminergic Neurons	7004	2444/15180	968/15180	-162.2	-161.2	2.52	TRUE
	SRX5343116	Histone	H3K4me3	Adult	Dopaminergic Neurons	6494	2335/15180	898/15180	-161.5	-160.5	2.60	TRUE
	SRX5343112	Histone	H3K4me3	Adult	Dopaminergic Neurons	7181	2555/15180	1047/15180	-161.2	-160.2	2.44	TRUE
	SRX7175250	Histone	H3K9ac	Embryo	Embryos	5279	2116/15180	758/15180	-160.9	-159.9	2.79	TRUE
	SRX9137154	Histone	H3K4me3	Cell line	OSC	6678	2378/15180	929/15180	-160.8	-159.8	2.56	TRUE
	SRX193340	Histone	H3K4me1	Cell line	S2	11653	3086/15180	1424/15180	-160.7	-159.7	2.17	TRUE
	SRX3981679	Histone	H3K4me3	Cell line	S2	9085	2975/15180	1346/15180	-160.2	-159.2	2.21	TRUE
	SRX331396	Histone	H3K79me3	Larvae	3rd instar	4133	1869/15180	607/15180	-160.1	-159.1	3.08	TRUE
	SRX2618558	Histone	H3K4me3	Larvae	Imaginal wing disc	6735	1991/15180	682/15180	-160.1	-159.1	2.92	TRUE
	SRX3159471	Histone	H3K9ac	Embryo	1-3h embryos	6326	2189/15180	809/15180	-159.7	-158.7	2.71	TRUE
	SRX193323	Histone	H3K4me3	Cell line	S2	7217	2617/15180	1097/15180	-159.3	-158.3	2.39	TRUE
	SRX2618518	Histone	H3K4me3	Adult	Brains	7694	2566/15180	1062/15180	-159.3	-158.3	2.42	TRUE
	SRX215502	Histone	H3K4me3	Larvae	Eye disc	6767	2557/15180	1056/15180	-159.2	-158.2	2.42	TRUE
	SRX5416204	Histone	H3K4me3	Larvae	Eye disc	7617	2888/15180	1288/15180	-159.1	-158.2	2.24	TRUE
	SRX1794245	Histone	H3K4me3	Cell line	S2	8217	2599/15180	1086/15180	-158.9	-157.9	2.39	TRUE
	SRX5416203	Histone	H3K4me3	Larvae	Eye disc	7678	2856/15180	1269/15180	-158.2	-157.3	2.25	TRUE
	SRX3020546	Histone	H3K4me3	Cell line	S2	7845	2639/15180	1117/15180	-158.1	-157.1	2.36	TRUE
	SRX14631757	Histone	H3K4me3	Cell line	S2	8873	2715/15180	1171/15180	-157.8	-156.9	2.32	TRUE
	SRX2618516	Histone	H3K4me3	Adult	Brains	7867	2577/15180	1078/15180	-157.1	-156.1	2.39	TRUE
	SRX3020549	Histone	H3K4me3	Cell line	S2	8346	2534/15180	1050/15180	-156.7	-155.7	2.41	TRUE
	SRX318788	Histone	H3K9ac	Larvae	3rd instar	5654	2108/15180	769/15180	-156.1	-155.2	2.74	TRUE
	SRX287839	Histone	H3K4me3	Adult	Adult head	7200	2729/15180	1190/15180	-155.6	-154.7	2.29	TRUE
	SRX1794252	Histone	H3K4me3	Cell line	S2	8182	2702/15180	1172/15180	-155.4	-154.4	2.31	TRUE
	SRX4933909	Histone	H3K27ac	Embryo	Mesoderm	4325	1530/15180	423/15180	-155.3	-154.3	3.62	TRUE
	SRX3159472	Histone	H3K9ac	Embryo	1-3h embryos	6757	2223/15180	847/15180	-155.2	-154.2	2.62	TRUE
	SRX3981684	Histone	H3K4me3	Cell line	S2	6921	2228/15180	851/15180	-155.0	-154.0	2.62	TRUE
	SRX2618514	Histone	H3K4me3	Adult	Brains	7676	2510/15180	1041/15180	-154.8	-153.8	2.41	TRUE
	SRX4933900	Histone	H3K27ac	Embryo	Mesoderm	4832	1666/15180	504/15180	-154.1	-153.1	3.31	TRUE
	SRX1794223	Histone	H3K4me3	Cell line	S2	8244	2668/15180	1154/15180	-153.9	-153.0	2.31	TRUE
	SRX1794224	Histone	H3K4me3	Cell line	S2	8103	2579/15180	1092/15180	-153.9	-153.0	2.36	TRUE
	SRX749050	Histone	H3K4me3	Cell line	Kc167	7626	2584/15180	1096/15180	-153.8	-152.9	2.36	TRUE
	SRX2592385	Histone	H3K4me3	Cell line	Kc167	7489	2432/15180	994/15180	-153.2	-152.2	2.45	TRUE
	SRX287711	Histone	H3K36me3	Embryo	14-16h embryos	5949	2054/15180	745/15180	-153.0	-152.1	2.76	TRUE
	SRX14631755	Histone	H3K4me3	Cell line	S2	9255	2779/15180	1241/15180	-151.9	-151.0	2.24	TRUE
	SRX9137157	Histone	H3K4me3	Cell line	OSC	6606	2290/15180	904/15180	-151.7	-150.8	2.53	TRUE
	SRX2618557	Histone	H3K4me3	Larvae	Imaginal wing disc	6563	1918/15180	664/15180	-151.6	-150.6	2.89	TRUE
	SRX11548846	Histone	H4K8ac	Embryo	1-2h embryos	2960	1377/15180	349/15180	-151.4	-150.5	3.95	TRUE
	SRX15105519	Histone	H3K4me3	Cell line	S2	6635	2277/15180	897/15180	-151.2	-150.3	2.54	TRUE
	SRX3020550	Histone	H3K4me3	Cell line	S2	8619	2750/15180	1224/15180	-151.1	-150.1	2.25	TRUE
	SRX3159489	Histone	H3K9ac	Embryo	1-3h embryos	6690	2153/15180	820/15180	-149.9	-149.0	2.63	TRUE
	SRX2592495	Histone	H3ac	Cell line	Kc167	2450	1328/15180	327/15180	-149.7	-148.8	4.06	TRUE
	SRX3159488	Histone	H3K9ac	Embryo	1-3h embryos	6350	2111/15180	794/15180	-149.5	-148.6	2.66	TRUE
	SRX3981688	Histone	H3K4me3	Cell line	S2	5997	2122/15180	802/15180	-149.3	-148.3	2.65	TRUE
	SRX013027	Histone	H3K9ac	Embryo	4-8h embryos	5179	1909/15180	667/15180	-148.9	-148.0	2.86	TRUE
	SRX14631753	Histone	H3K4me3	Cell line	S2	8880	2692/15180	1193/15180	-148.7	-147.7	2.26	TRUE
	SRX4923190	Histone	H3K4me2	Cell line	OSC	10826	3329/15180	1663/15180	-148.2	-147.3	2.00	TRUE
	SRX14631754	Histone	H3K4me3	Cell line	S2	9245	2909/15180	1351/15180	-148.2	-147.3	2.15	TRUE
	SRX3981685	Histone	H3K4me3	Cell line	S2	6007	2079/15180	781/15180	-147.3	-146.4	2.66	TRUE
	SRX512269	Histone	H3K9ac	Larvae	3rd instar	9827	2707/15180	1210/15180	-147.2	-146.3	2.24	TRUE
	SRX013075	Histone	H3K9ac	Embryo	8-12h embryos	5084	1709/15180	551/15180	-146.8	-145.9	3.10	TRUE
	SRX7723701	Histone	H3K27ac	Adult	Ovary	7021	2219/15180	875/15180	-146.8	-145.9	2.54	TRUE
	SRX3393635	Histone	H3K4me3	Cell line	S2R+	10901	2926/15180	1371/15180	-146.5	-145.6	2.13	TRUE
	SRX025486	Histone	H3K4me3	Cell line	Kc	5619	1787/15180	600/15180	-146.2	-145.3	2.98	TRUE
	SRX287695	Histone	H3K79me2	Embryo	14-16h embryos	7421	2594/15180	1135/15180	-146.0	-145.1	2.29	TRUE
	SRX3393636	Histone	H3K4me3	Cell line	S2R+	11224	2964/15180	1405/15180	-145.1	-144.2	2.11	TRUE
	SRX287848	Histone	H3K9ac	Larvae	3rd instar	6098	1945/15180	703/15180	-145.0	-144.1	2.77	TRUE
	SRX14631751	Histone	H3K4me1	Cell line	S2	12544	3237/15180	1610/15180	-144.8	-143.9	2.01	TRUE
	SRX3393634	Histone	H3K4me3	Cell line	S2R+	11272	2985/15180	1423/15180	-144.6	-143.7	2.10	TRUE
	SRX7351016	Histone	H3K14ac	Cell line	S2	8930	2435/15180	1032/15180	-144.1	-143.2	2.36	TRUE
	SRX288045	Histone	H3K36me2	Adult	Adult head	4570	1824/15180	630/15180	-144.0	-143.1	2.90	TRUE
	SRX2832093	Histone	H3K36me3	Cell line	S2	6034	2172/15180	856/15180	-143.5	-142.6	2.54	TRUE
	SRX15105514	Histone	H3K4me3	Cell line	S2	6828	2263/15180	917/15180	-143.5	-142.6	2.47	TRUE
	SRX10412064	Histone	H3K4me3	Adult	Photoreceptor neuron	6585	2254/15180	911/15180	-143.4	-142.6	2.47	TRUE
	SRX15105523	Histone	H3K4me3	Cell line	S2	7127	2286/15180	933/15180	-143.3	-142.5	2.45	TRUE
	SRX5343124	Histone	H3K4me3	Adult	Dopaminergic Neurons	5025	1857/15180	655/15180	-142.7	-141.8	2.84	TRUE
	SRX3393637	Histone	H3K4me3	Cell line	S2R+	11228	2980/15180	1433/15180	-141.7	-140.8	2.08	TRUE
	SRX3981687	Histone	H3K4me3	Cell line	S2	6032	2045/15180	779/15180	-141.7	-140.8	2.63	TRUE
	SRX3981639	Histone	H3K36me3	Cell line	S2	4737	1691/15180	556/15180	-141.6	-140.7	3.04	TRUE
	SRX7175246	Histone	H3K4me3	Embryo	Embryos	5824	2255/15180	919/15180	-141.5	-140.7	2.45	TRUE
	SRX9518338	Histone	H3K4me3	Embryo	Embryos	5824	2255/15180	919/15180	-141.5	-140.7	2.45	TRUE
	SRX128169	Histone	H3K4me1	Cell line	Kc167	11030	2818/15180	1315/15180	-141.5	-140.6	2.14	TRUE
	SRX197565	Histone	H3K4me3	Embryo	2-3h embryos	6032	1915/15180	697/15180	-141.1	-140.2	2.75	TRUE
	SRX3632923	Histone	H4K16ac	Larvae	3rd instar	2159	1216/15180	289/15180	-141.0	-140.1	4.21	TRUE
	SRX2618519	Histone	H3K4me3	Adult	Brains	6593	1985/15180	743/15180	-140.8	-139.9	2.67	TRUE
	SRX7351015	Histone	H3K14ac	Cell line	S2	7184	2149/15180	852/15180	-140.5	-139.6	2.52	TRUE
	SRX013007	Histone	H3K4me3	Larvae	3rd instar	2777	1337/15180	355/15180	-140.3	-139.5	3.77	TRUE
	SRX287835	Histone	H3K4me3	Embryo	14-16h embryos	4508	1792/15180	624/15180	-139.8	-138.9	2.87	TRUE
	SRX110783	Histone	H3K4me3	Embryo	Muscle cells	6541	2029/15180	776/15180	-139.6	-138.7	2.61	TRUE
	SRX481129	Histone	H3K9ac	Embryo	14-16h embryos	4534	1795/15180	630/15180	-138.5	-137.6	2.85	TRUE
	SRX7175247	Histone	H3K4me3	Embryo	Embryos	5816	2126/15180	847/15180	-137.7	-136.9	2.51	TRUE
	SRX9518339	Histone	H3K4me3	Embryo	Embryos	5816	2126/15180	847/15180	-137.7	-136.9	2.51	TRUE
	SRX1847042	Histone	H3K4me3	Embryo	Glial cells	5991	2005/15180	771/15180	-136.6	-135.8	2.60	TRUE
	SRX645126	Histone	H3K9ac	Embryo	Mitotic cycle 14	4893	1754/15180	611/15180	-136.5	-135.6	2.87	TRUE
	SRX1715679	Histone	H3K4me3	Embryo	Neuronal cells	6733	1932/15180	725/15180	-136.2	-135.4	2.66	TRUE
	SRX645118	Histone	H3K4me1	Embryo	Mitotic cycle 14	6787	1999/15180	770/15180	-135.8	-135.0	2.60	TRUE
	SRX013003	Histone	H3K4me3	Embryo	0-4h embryos	4750	1743/15180	614/15180	-133.5	-132.7	2.84	TRUE
	SRX6468478	Histone	H3K4me3	Larvae	Neural stem cells	6493	2090/15180	840/15180	-133.2	-132.4	2.49	TRUE
	SRX5343123	Histone	H3K4me3	Adult	Dopaminergic Neurons	4046	1608/15180	535/15180	-132.2	-131.3	3.01	TRUE
	SRX6386754	Histone	H4K16ac	Embryo	Embryos	4409	1650/15180	561/15180	-132.1	-131.2	2.94	TRUE
	SRX013024	Histone	H3K9ac	Embryo	16-20h embryos	3580	1461/15180	448/15180	-132.0	-131.1	3.26	TRUE
	SRX5343087	Histone	H3K9K14ac	Adult	Dopaminergic Neurons	4414	1633/15180	554/15180	-131.0	-130.2	2.95	TRUE
	SRX5343090	Histone	H3K9K14ac	Adult	Dopaminergic Neurons	4709	1734/15180	618/15180	-130.6	-129.8	2.81	TRUE
	SRX7175249	Histone	H3K9ac	Embryo	Embryos	4772	1797/15180	658/15180	-130.6	-129.8	2.73	TRUE
	SRX287707	Histone	H3K9ac	Adult	Adult head	6155	2082/15180	845/15180	-130.5	-129.7	2.46	TRUE
	SRX287990	Histone	H3K79me3	Adult	Adult head	1917	1102/15180	256/15180	-129.8	-129.0	4.30	TRUE
	SRX013030	Histone	H3K9ac	Embryo	0-4h embryos	3418	1417/15180	432/15180	-128.6	-127.8	3.28	TRUE
	SRX6448076	Histone	H3K9me3	Cell line	S2	4106	1503/15180	486/15180	-127.6	-126.7	3.09	TRUE
	SRX013112	Histone	H3K27ac	Larvae	2nd instar	2099	1101/15180	261/15180	-127.4	-126.6	4.22	TRUE
	SRX6386783	Histone	H4K16ac	Embryo	Embryos	5234	1885/15180	727/15180	-127.2	-126.4	2.59	TRUE
	SRX1715673	Histone	H3K4me3	Embryo	Neural stem cells	6047	1869/15180	719/15180	-126.5	-125.7	2.60	TRUE
	SRX013066	Histone	H3K27ac	Embryo	8-12h embryos	4602	1593/15180	544/15180	-126.5	-125.7	2.93	TRUE
	SRX3981647	Histone	H3K36me3	Cell line	S2	5298	1701/15180	613/15180	-126.0	-125.2	2.77	TRUE
	SRX14631748	Histone	H3K4me1	Cell line	S2	11232	2868/15180	1430/15180	-125.1	-124.2	2.01	TRUE
	SRX287708	Histone	H3K9ac	Adult	Adult head	5517	1878/15180	733/15180	-124.3	-123.5	2.56	TRUE
	SRX027833	Histone	H3K4me3	Cell line	S2-DRSC	8541	2022/15180	829/15180	-124.3	-123.5	2.44	TRUE
	SRX135518	Histone	H3K4me3	Adult	Head neurons	8522	2031/15180	838/15180	-123.6	-122.8	2.42	TRUE
	SRX2000513	Histone	H3K4me1	Cell line	S2	13141	3440/15180	1879/15180	-123.4	-122.6	1.83	TRUE
	SRX15109504	Histone	H3K4me3	Adult	Photoreceptor neuron	5420	1861/15180	726/15180	-123.2	-122.4	2.56	TRUE
	SRX10412065	Histone	H3K4me3	Adult	Photoreceptor neuron	4233	1595/15180	559/15180	-122.3	-121.5	2.85	TRUE
	SRX11516352	Histone	H3K4me3	Cell line	S2	9750	2742/15180	1350/15180	-122.2	-121.4	2.03	TRUE
	SRX5343083	Histone	H3K36me3	Adult	Dopaminergic Neurons	2812	1157/15180	304/15180	-121.9	-121.1	3.81	TRUE
	SRX8784755	Histone	H3ac	Adult	Ovary	1043	806/15180	131/15180	-121.8	-121.0	6.15	TRUE
	SRX3981626	Histone	H2A.V	Cell line	S2	7003	2051/15180	859/15180	-121.7	-120.9	2.39	TRUE
	SRX17564623	Histone	H4K5K8K12ac	Cell line	S2	4169	1693/15180	625/15180	-121.1	-120.3	2.71	TRUE
	SRX2692975	Histone	H3K27me3	Adult	Adult body	4860	1340/15180	411/15180	-120.5	-119.7	3.26	TRUE
	SRX3632901	Histone	H4K16ac	Larvae	3rd instar	2479	1176/15180	320/15180	-119.8	-119.0	3.67	TRUE
	SRX2564135	Histone	H3K27ac	Larvae	3rd instar brain	8980	2194/15180	970/15180	-118.8	-118.0	2.26	TRUE
	SRX10412062	Histone	H3K4me3	Adult	Photoreceptor neuron	4084	1509/15180	520/15180	-118.0	-117.2	2.90	TRUE
	SRX287989	Histone	H3K79me3	Adult	Adult head	1870	1050/15180	258/15180	-117.5	-116.7	4.07	TRUE
	SRX8784753	Histone	H3ac	Adult	Ovary	1090	812/15180	142/15180	-117.2	-116.5	5.72	TRUE
	SRX3981642	Histone	H3K36me3	Cell line	S2	5294	1643/15180	607/15180	-117.1	-116.3	2.71	TRUE
	SRX6386788	Histone	H4K16ac	Embryo	Embryos	5266	1833/15180	734/15180	-116.2	-115.4	2.50	TRUE
	SRX013074	Histone	H3K4me1	Embryo	12-16h embryos	1787	952/15180	211/15180	-116.1	-115.3	4.51	TRUE
	SRX14631752	Histone	H3K4me3	Cell line	S2	8427	2308/15180	1063/15180	-116.0	-115.2	2.17	TRUE
	SRX2559032	Histone	H2Bub	Cell line	Kc167	4831	1889/15180	775/15180	-115.3	-114.5	2.44	TRUE
	SRX10412068	Histone	H3K36me3	Adult	Photoreceptor neuron	3445	1384/15180	454/15180	-114.8	-114.1	3.05	TRUE
	SRX15109501	Histone	H3K4me3	Adult	Photoreceptor neuron	4473	1594/15180	585/15180	-114.5	-113.7	2.72	TRUE
	SRX287847	Histone	H3K9ac	Larvae	3rd instar	5893	1772/15180	701/15180	-114.3	-113.5	2.53	TRUE
	SRX1847043	Histone	H3K9ac	Embryo	Glial cells	4097	1331/15180	426/15180	-113.7	-112.9	3.12	TRUE
	SRX7175235	Histone	H3K27ac	Embryo	Embryos	5115	1725/15180	673/15180	-113.5	-112.8	2.56	TRUE
	SRX481130	Histone	H3K9ac	Embryo	14-16h embryos	4292	1596/15180	590/15180	-113.4	-112.7	2.71	TRUE
	SRX467118	Histone	H2A.V	Cell line	S2-DRSC	5676	2028/15180	880/15180	-112.8	-112.0	2.30	TRUE
	SRX10412063	Histone	H3K4me3	Adult	Photoreceptor neuron	4754	1656/15180	632/15180	-112.5	-111.7	2.62	TRUE
	SRX013065	Histone	H3K27ac	Embryo	12-16h embryos	4033	1400/15180	474/15180	-111.6	-110.8	2.95	TRUE
	SRX811243	Histone	H3K4me1	Adult	Temperature sensitive cells	5496	1786/15180	721/15180	-111.5	-110.7	2.48	TRUE
	SRX193333	Histone	H3K27ac	Cell line	S2	9180	2241/15180	1043/15180	-109.9	-109.1	2.15	TRUE
	SRX10412069	Histone	H3K36me3	Adult	Photoreceptor neuron	3343	1344/15180	446/15180	-109.7	-109.0	3.01	TRUE
	SRX6386779	Histone	H4K16ac	Embryo	Embryos	4236	1486/15180	537/15180	-108.7	-107.9	2.77	TRUE
	SRX287940	Histone	H2A.V	Adult	Adult head	5195	1603/15180	612/15180	-108.6	-107.8	2.62	TRUE
	SRX5736456	Histone	H4K16ac	Embryo	Mitotic cycle 9-13	2647	1091/15180	307/15180	-107.0	-106.2	3.55	TRUE
	SRX2564136	Histone	H3K27ac	Larvae	3rd instar brain	7757	1982/15180	875/15180	-106.5	-105.8	2.27	TRUE
	SRX2832099	Histone	H3K36me3	Cell line	S2	5386	1765/15180	728/15180	-106.2	-105.4	2.42	TRUE
	SRX7351017	Histone	H3K27ac	Cell line	S2	10595	2592/15180	1320/15180	-106.0	-105.3	1.96	TRUE
	SRX287864	Histone	H4K16ac	Adult	Adult head	2948	1208/15180	377/15180	-105.9	-105.1	3.20	TRUE
	SRX193332	Histone	H3K27ac	Cell line	S2	9954	2581/15180	1325/15180	-103.5	-102.7	1.95	TRUE
	SRX2829099	Histone	H3K4me3	Adult	Testis	7128	1895/15180	828/15180	-103.4	-102.7	2.29	TRUE
	SRX3981628	Histone	H2A.V	Cell line	S2	6450	1832/15180	785/15180	-103.4	-102.6	2.33	TRUE
	SRX197566	Histone	H3K4me3	Embryo	2-3h embryos	5188	1637/15180	659/15180	-102.0	-101.3	2.48	TRUE
	SRX1032391	Histone	H3K27me3	Embryo	2-4h embryos	6452	1664/15180	679/15180	-101.5	-100.8	2.45	TRUE
	SRX8688927	Histone	H3K4me3	Pupae	Pupae	1284	748/15180	143/15180	-101.5	-100.8	5.23	TRUE
	SRX5431040	Histone	H3K36me3	Embryo	3-4h embryos	4758	1537/15180	596/15180	-101.3	-100.6	2.58	TRUE
	SRX2592383	Histone	H3K27me3	Cell line	Kc167	10917	557/15180	1476/15180	-101.2	-100.5	0.38	FALSE
	SRX5343091	Histone	H3K9K14ac	Adult	Dopaminergic Neurons	3393	1279/15180	434/15180	-101.2	-100.4	2.95	TRUE
	SRX467117	Histone	H2A.V	Cell line	S2-DRSC	5526	1875/15180	824/15180	-101.2	-100.4	2.28	TRUE
	SRX15109502	Histone	H3K4me3	Adult	Photoreceptor neuron	3929	1409/15180	515/15180	-101.1	-100.3	2.74	TRUE
	SRX2592413	Histone	H3K4me1	Cell line	Kc167	14159	778/15180	1805/15180	-100.6	-99.9	0.43	FALSE
	SRX8784757	Histone	H3K23ac	Adult	Ovary	822	679/15180	114/15180	-100.3	-99.5	5.96	TRUE
	SRX15206492	Histone	H3K9me2	Adult	Ovary	6482	2080/15180	978/15180	-99.1	-98.4	2.13	TRUE
	SRX3981622	Histone	H2A.V	Cell line	S2	6302	1772/15180	763/15180	-98.8	-98.1	2.32	TRUE
	SRX013023	Histone	H3K27ac	Embryo	16-20h embryos	3076	1146/15180	363/15180	-98.5	-97.7	3.16	TRUE
	SRX2592384	Histone	H3K27me3	Cell line	Kc167	9971	465/15180	1314/15180	-98.3	-97.6	0.35	FALSE
	SRX6448078	Histone	H3K9me3	Cell line	S2	2692	1029/15180	300/15180	-96.9	-96.2	3.43	TRUE
	SRX7351018	Histone	H3K27ac	Cell line	S2	11358	2621/15180	1397/15180	-95.9	-95.2	1.88	TRUE
	SRX2612511	Histone	H3K27ac	Cell line	S2	9653	2772/15180	1515/15180	-95.6	-94.9	1.83	TRUE
	SRX5736469	Histone	H4K16ac	Embryo	Mitotic cycle 14	2307	966/15180	269/15180	-95.4	-94.7	3.59	TRUE
	SRX474585	Histone	H3K4me3	Embryo	Parasegment 7	4495	1420/15180	546/15180	-94.4	-93.7	2.60	TRUE
	SRX193319	Histone	H3K27ac	Cell line	S2	9484	2192/15180	1087/15180	-93.5	-92.8	2.02	TRUE
	SRX8784756	Histone	H3K23ac	Adult	Ovary	867	666/15180	121/15180	-93.4	-92.7	5.50	TRUE
	SRX2829101	Histone	H3K4me3	Adult	Testis	7152	1805/15180	812/15180	-92.8	-92.1	2.22	TRUE
	SRX15109503	Histone	H3K4me3	Adult	Photoreceptor neuron	3664	1292/15180	471/15180	-92.6	-91.9	2.74	TRUE
	SRX2612510	Histone	H3K27ac	Cell line	S2	9835	2800/15180	1555/15180	-92.6	-91.9	1.80	TRUE
	SRX11725632	Histone	H3K4me3	Cell line	S2	5435	1548/15180	638/15180	-92.4	-91.7	2.43	TRUE
	SRX14631760	Histone	H3K27ac	Cell line	S2	11049	2595/15180	1401/15180	-91.7	-90.9	1.85	TRUE
	SRX2592380	Histone	H3ac	Cell line	Kc167	11600	592/15180	1474/15180	-91.6	-90.9	0.40	FALSE
	SRX013043	Histone	H3K4me1	Larvae	2nd instar	977	645/15180	115/15180	-91.6	-90.9	5.61	TRUE
	SRX7351012	Histone	H3K27ac	Cell line	S2	10848	2386/15180	1242/15180	-91.6	-90.9	1.92	TRUE
	SRX287868	Histone	H4K20me1	Embryo	14-16h embryos	2739	1153/15180	389/15180	-91.5	-90.8	2.96	TRUE
	SRX7175237	Histone	H3K27ac	Embryo	Embryos	4536	1375/15180	529/15180	-91.2	-90.5	2.60	TRUE
	SRX7913560	Histone	H3K27me3	Cell line	S2	3544	1066/15180	339/15180	-90.9	-90.2	3.14	TRUE
	SRX2612508	Histone	H3K27ac	Cell line	S2	10226	2731/15180	1512/15180	-90.7	-90.0	1.81	TRUE
	SRX3981619	Histone	H2A.V	Cell line	S2	6461	1727/15180	768/15180	-90.5	-89.8	2.25	TRUE
	SRX14631759	Histone	H3K27ac	Cell line	S2	11506	2696/15180	1491/15180	-89.7	-89.0	1.81	TRUE
	SRX287867	Histone	H4K20me1	Embryo	14-16h embryos	2669	1155/15180	397/15180	-89.4	-88.7	2.91	TRUE
	SRX3981648	Histone	H3K36me3	Cell line	S2	4288	1273/15180	471/15180	-89.2	-88.5	2.70	TRUE
	SRX485216	Histone	H3K9me3	Adult	Ovary	6709	1816/15180	838/15180	-88.8	-88.1	2.17	TRUE
	SRX14631762	Histone	H3K27ac	Cell line	S2	10560	2562/15180	1392/15180	-88.8	-88.1	1.84	TRUE
	SRX7351009	Histone	H3K14ac	Cell line	S2	7001	1735/15180	792/15180	-86.4	-85.7	2.19	TRUE
	SRX7351006	Histone	H3K27ac	Cell line	S2	10450	2295/15180	1203/15180	-86.2	-85.5	1.91	TRUE
	SRX6468483	Histone	H3K4me3	Larvae	Neural stem cells	5532	1607/15180	707/15180	-85.5	-84.8	2.27	TRUE
	SRX7351011	Histone	H3K27ac	Cell line	S2	11175	2465/15180	1339/15180	-85.1	-84.4	1.84	TRUE
	SRX7351003	Histone	H3K14ac	Cell line	S2	6257	1598/15180	703/15180	-85.0	-84.3	2.27	TRUE
	SRX2592397	Histone	H3K4me3	Cell line	Kc167	13497	3107/15180	1850/15180	-84.7	-84.1	1.68	TRUE
	SRX1032387	Histone	H3K27me3	Embryo	2-4h embryos	7766	1731/15180	798/15180	-84.5	-83.8	2.17	TRUE
	SRX128170	Histone	H3K27ac	Cell line	Kc167	11474	2553/15180	1411/15180	-84.4	-83.7	1.81	TRUE
	SRX16752354	Histone	H3K36me2	Embryo	21-24h embryos	1276	718/15180	166/15180	-84.0	-83.3	4.33	TRUE
	SRX2592412	Histone	H3K4me1	Cell line	Kc167	12454	717/15180	1611/15180	-83.9	-83.2	0.45	FALSE
	SRX467114	Histone	H2A.V	Cell line	S2-DRSC	5120	1542/15180	670/15180	-83.8	-83.1	2.30	TRUE
	SRX7351005	Histone	H3K27ac	Cell line	S2	10830	2386/15180	1286/15180	-83.7	-83.1	1.86	TRUE
	SRX013042	Histone	H3K9ac	Larvae	2nd instar	2047	879/15180	253/15180	-83.6	-82.9	3.47	TRUE
	SRX2520641	Histone	H4K16ac	Cell line	Kc167	4514	1385/15180	565/15180	-83.6	-82.9	2.45	TRUE
	SRX287807	Histone	H3K27me2	Larvae	3rd instar	2227	832/15180	228/15180	-83.2	-82.5	3.65	TRUE
	SRX6386770	Histone	H4K16ac	Embryo	Embryos	2941	1088/15180	377/15180	-83.1	-82.4	2.89	TRUE
	SRX2592400	Histone	H3K4me3	Cell line	Kc167	12847	2980/15180	1759/15180	-83.0	-82.3	1.69	TRUE
	SRX2612509	Histone	H3K27ac	Cell line	S2	10444	2805/15180	1619/15180	-82.9	-82.2	1.73	TRUE
	SRX17564619	Histone	H4K5K8K12ac	Cell line	S2	9961	2647/15180	1495/15180	-82.7	-82.1	1.77	TRUE
	SRX287863	Histone	H4K16ac	Adult	Adult head	2570	990/15180	320/15180	-82.5	-81.8	3.09	TRUE
	SRX287997	Histone	H3K9ac	Adult	Adult head	4148	1304/15180	516/15180	-82.5	-81.8	2.53	TRUE
	SRX2592414	Histone	H3K4me1	Cell line	Kc167	11940	697/15180	1572/15180	-82.3	-81.6	0.44	FALSE
	SRX3981627	Histone	H2A.V	Cell line	S2	5949	1592/15180	713/15180	-81.8	-81.2	2.23	TRUE
	SRX10412067	Histone	H3K36me3	Adult	Photoreceptor neuron	3106	1111/15180	396/15180	-81.7	-81.0	2.81	TRUE
	SRX17564624	Histone	H4K5K8K12ac	Cell line	S2	3131	1175/15180	437/15180	-81.4	-80.8	2.69	TRUE
	SRX2612506	Histone	H3K27ac	Cell line	S2	9726	2580/15180	1451/15180	-81.3	-80.7	1.78	TRUE
	SRX5736483	Histone	H4K16ac	Embryo	14-16h embryos	1448	729/15180	182/15180	-79.6	-79.0	4.01	TRUE
	SRX287664	Histone	H4K20me1	Adult	Adult head	1633	839/15180	243/15180	-79.1	-78.5	3.45	TRUE
	SRX14631749	Histone	H3K4me1	Cell line	S2	10335	2330/15180	1270/15180	-79.1	-78.5	1.83	TRUE
	SRX193318	Histone	H3K27ac	Cell line	S2	11309	2610/15180	1490/15180	-78.9	-78.2	1.75	TRUE
	SRX5343086	Histone	H3K9K14ac	Adult	Dopaminergic Neurons	2972	1040/15180	363/15180	-78.5	-77.9	2.87	TRUE
	SRX661498	Histone	H3K4me1	Larvae	Imaginal wing disc	11463	2866/15180	1697/15180	-78.5	-77.8	1.69	TRUE
	SRX14631761	Histone	H3K27ac	Cell line	S2	9910	2338/15180	1280/15180	-78.5	-77.8	1.83	TRUE
	SRX3981620	Histone	H2A.V	Cell line	S2	5883	1544/15180	698/15180	-77.8	-77.1	2.21	TRUE
	SRX2618498	Histone	H3K27ac	Adult	Brains	7203	1762/15180	854/15180	-77.5	-76.9	2.06	TRUE
	SRX287998	Histone	H3K9ac	Adult	Adult head	3563	1149/15180	437/15180	-76.9	-76.3	2.63	TRUE
	SRX645122	Histone	H3K4me3	Embryo	Mitotic cycle 14	4034	1132/15180	430/15180	-75.9	-75.2	2.63	TRUE
	SRX2612507	Histone	H3K27ac	Cell line	S2	10263	2650/15180	1545/15180	-75.3	-74.7	1.72	TRUE
	SRX17564620	Histone	H4K5K8K12ac	Cell line	S2	8805	2302/15180	1272/15180	-75.2	-74.5	1.81	TRUE
	SRX215499	Histone	H3	Larvae	3rd instar	2046	771/15180	218/15180	-74.5	-73.8	3.54	TRUE
	SRX331368	Histone	H2Bub	Larvae	3rd instar	1556	798/15180	235/15180	-73.8	-73.2	3.40	TRUE
	SRX287939	Histone	H2A.V	Adult	Adult head	4094	1215/15180	492/15180	-73.8	-73.1	2.47	TRUE
	SRX331408	Histone	H4K16ac	Larvae	3rd instar	1999	788/15180	231/15180	-73.2	-72.6	3.41	TRUE
	SRX2618500	Histone	H3K27ac	Adult	Brains	6455	1604/15180	766/15180	-72.4	-71.7	2.09	TRUE
	SRX7351010	Histone	H3K14ac	Cell line	S2	5413	1317/15180	570/15180	-71.4	-70.8	2.31	TRUE
	SRX14631758	Histone	H3K27ac	Cell line	S2	9257	2151/15180	1182/15180	-70.8	-70.2	1.82	TRUE
	SRX8688926	Histone	H3K4me3	Pupae	Pupae	816	485/15180	83/15180	-70.5	-69.8	5.84	TRUE
	SRX6468484	Histone	H3K4me3	Larvae	Neural stem cells	5495	1445/15180	664/15180	-70.2	-69.5	2.18	TRUE
	SRX11548845	Histone	H4K8ac	Embryo	1-2h embryos	1131	593/15180	135/15180	-70.1	-69.4	4.39	TRUE
	SRX2592409	Histone	H3K4me1	Cell line	Kc167	10010	533/15180	1253/15180	-69.9	-69.3	0.43	FALSE
	SRX4068066	Histone	H3K4me1	Larvae	Eye-antennal disc	3280	1037/15180	392/15180	-69.8	-69.2	2.65	TRUE
	SRX10667298	Histone	H3K9me3	Cell line	OSC	3476	1109/15180	439/15180	-69.6	-69.0	2.53	TRUE
	SRX6468479	Histone	H3K4me3	Larvae	Neural stem cells	5182	1402/15180	647/15180	-67.4	-66.7	2.17	TRUE
	SRX18393560	Histone	H3K27ac	Embryo	2-3h embryos	6992	1553/15180	760/15180	-66.3	-65.6	2.04	TRUE
	SRX18393559	Histone	H3K27ac	Embryo	2-3h embryos	7231	1558/15180	766/15180	-65.8	-65.2	2.03	TRUE
	SRX2592411	Histone	H3K4me1	Cell line	Kc167	11216	684/15180	1442/15180	-65.6	-64.9	0.47	FALSE
	SRX8784752	Histone	H3ac	Adult	Ovary	652	464/15180	83/15180	-65.5	-64.9	5.59	TRUE
	SRX3981621	Histone	H2A.V	Cell line	S2	4940	1320/15180	601/15180	-65.0	-64.3	2.20	TRUE
	SRX287724	Histone	H2A.V	Larvae	3rd instar	3462	1051/15180	421/15180	-64.6	-63.9	2.50	TRUE
	SRX16809312	Histone	H3K27ac	Adult	Adult head	3804	1071/15180	436/15180	-64.1	-63.5	2.46	TRUE
	SRX3380805	Histone	H3K27ac	Larvae	Imaginal leg disc	6227	1552/15180	771/15180	-64.0	-63.4	2.01	TRUE
	SRX9518316	Histone	H2A.V	Embryo	Embryos	1906	702/15180	210/15180	-63.7	-63.0	3.34	TRUE
	SRX287844	Histone	H3K9ac	Embryo	14-16h embryos	2673	807/15180	273/15180	-63.1	-62.5	2.96	TRUE
	SRX1299937	Histone	H4K20me1	Cell line	Kc167	2893	934/15180	352/15180	-63.0	-62.3	2.65	TRUE
	SRX013037	Histone	H3K4me1	Pupae	Pupae	716	455/15180	85/15180	-62.4	-61.8	5.35	TRUE
	SRX287985	Histone	H3K79me2	Adult	Adult head	1068	545/15180	129/15180	-62.2	-61.6	4.22	TRUE
	SRX2592451	Histone	H3K9me3	Cell line	Kc167	13516	731/15180	1482/15180	-62.0	-61.3	0.49	FALSE
	SRX2618496	Histone	H3K27ac	Adult	Brains	6007	1419/15180	686/15180	-61.9	-61.3	2.07	TRUE
	SRX2592431	Histone	H3K36me3	Cell line	Kc167	13913	1017/15180	1861/15180	-61.3	-60.7	0.55	FALSE
	SRX013026	Histone	H3K27ac	Embryo	4-8h embryos	3594	1033/15180	423/15180	-61.2	-60.5	2.44	TRUE
	SRX6708279	Histone	H4K16ac	Cell line	S2	1049	545/15180	133/15180	-60.6	-59.9	4.10	TRUE
	SRX5736482	Histone	H4K16ac	Embryo	14-16h embryos	1345	586/15180	156/15180	-60.0	-59.4	3.76	TRUE
	SRX8076969	Histone	H3K36me2	Embryo	21-24h embryos	1097	571/15180	148/15180	-60.0	-59.4	3.86	TRUE
	SRX2618550	Histone	H3K27ac	Larvae	Imaginal wing disc	4424	1069/15180	453/15180	-59.7	-59.1	2.36	TRUE
	SRX5736486	Histone	H4K16ac	Embryo	14-16h embryos	1657	612/15180	171/15180	-59.7	-59.0	3.58	TRUE
	SRX1032409	Histone	H3K27ac	Embryo	2-4h embryos	4322	1054/15180	444/15180	-59.4	-58.8	2.37	TRUE
	SRX3981625	Histone	H2A.V	Cell line	S2	4802	1200/15180	545/15180	-59.1	-58.5	2.20	TRUE
	SRX287819	Histone	H3K4me1	Embryo	14-16h embryos	2368	819/15180	294/15180	-59.1	-58.5	2.79	TRUE
	SRX1794248	Histone	H3K27ac	Cell line	S2	7069	1595/15180	831/15180	-58.8	-58.2	1.92	TRUE
	SRX11725631	Histone	H3K4me3	Cell line	S2	3425	974/15180	396/15180	-58.2	-57.6	2.46	TRUE
	SRX2592455	Histone	H3K9me3	Cell line	Kc167	12881	1011/15180	1827/15180	-58.1	-57.5	0.55	FALSE
	SRX2592453	Histone	H3K9me3	Cell line	Kc167	11647	582/15180	1246/15180	-58.1	-57.5	0.47	FALSE
	SRX2618552	Histone	H3K27ac	Larvae	Imaginal wing disc	6052	1301/15180	623/15180	-57.7	-57.0	2.09	TRUE
	SRX645125	Histone	H3K9ac	Embryo	Mitotic cycle 14	3189	887/15180	342/15180	-57.7	-57.0	2.59	TRUE
	SRX6708278	Histone	H4K16ac	Cell line	S2	1026	521/15180	129/15180	-57.1	-56.5	4.04	TRUE
	SRX467113	Histone	H2A.V	Cell line	S2-DRSC	4754	1248/15180	589/15180	-56.9	-56.3	2.12	TRUE
	SRX3159486	Histone	H3K14ac	Embryo	1-3h embryos	2509	742/15180	257/15180	-56.2	-55.5	2.89	TRUE
	SRX7723704	Histone	H3K27me3	Adult	Germ cells	6450	1340/15180	659/15180	-56.1	-55.5	2.03	TRUE
	SRX2592410	Histone	H3K4me1	Cell line	Kc167	9091	513/15180	1124/15180	-54.7	-54.1	0.46	FALSE
	SRX15206448	Histone	H3K9me3	Adult	Ovary	4291	1089/15180	495/15180	-53.3	-52.7	2.20	TRUE
	SRX2592387	Histone	H3K4me3	Cell line	Kc167	8506	575/15180	1203/15180	-53.3	-52.7	0.48	FALSE
	SRX1794241	Histone	H3K27ac	Cell line	S2	9137	1853/15180	1066/15180	-52.7	-52.1	1.74	TRUE
	SRX287820	Histone	H3K4me1	Embryo	14-16h embryos	1356	565/15180	165/15180	-52.5	-51.9	3.42	TRUE
	SRX3632920	Histone	H4K16ac	Larvae	3rd instar	1330	569/15180	169/15180	-51.9	-51.3	3.37	TRUE
	SRX2592386	Histone	H3K4me3	Cell line	Kc167	10296	675/15180	1326/15180	-51.2	-50.6	0.51	FALSE
	SRX15206445	Histone	H3K9me2	Adult	Ovary	2447	753/15180	283/15180	-50.7	-50.1	2.66	TRUE
	SRX6708281	Histone	H4K16ac	Cell line	S2	1380	587/15180	183/15180	-50.6	-50.0	3.21	TRUE
	SRX2592454	Histone	H3K9me3	Cell line	Kc167	12310	903/15180	1624/15180	-50.5	-49.9	0.56	FALSE
	SRX3380813	Histone	H3K27me3	Larvae	Imaginal wing disc	3953	1007/15180	452/15180	-50.4	-49.8	2.23	TRUE
	SRX3632908	Histone	H3	Larvae	3rd instar	2836	867/15180	360/15180	-49.9	-49.3	2.41	TRUE
	SRX474584	Histone	H3K4me3	Embryo	5-13h embryos	3435	919/15180	397/15180	-49.3	-48.7	2.31	TRUE
	SRX3159487	Histone	H3K14ac	Embryo	1-3h embryos	2176	624/15180	209/15180	-49.3	-48.6	2.99	TRUE
	SRX11016837	Histone	H3K27ac	Embryo	16h embryos	6788	1622/15180	912/15180	-48.8	-48.2	1.78	TRUE
	SRX2592424	Histone	H3ac	Cell line	Kc167	8779	385/15180	894/15180	-48.2	-47.6	0.43	FALSE
	SRX2592429	Histone	H3K36me3	Cell line	Kc167	11565	860/15180	1549/15180	-48.2	-47.6	0.56	FALSE
	SRX2592434	Histone	H3K27me3	Cell line	Kc167	12506	1019/15180	1752/15180	-48.0	-47.4	0.58	FALSE
	SRX2592425	Histone	H3ac	Cell line	Kc167	8770	410/15180	929/15180	-47.9	-47.3	0.44	FALSE
	SRX11016836	Histone	H3K27ac	Embryo	16h embryos	6388	1575/15180	882/15180	-47.9	-47.3	1.79	TRUE
	SRX331407	Histone	H4K16ac	Larvae	3rd instar	1370	523/15180	157/15180	-47.1	-46.5	3.33	TRUE
	SRX3020537	Histone	H3K27ac	Cell line	S2	6613	1382/15180	742/15180	-46.8	-46.2	1.86	TRUE
	SRX1794215	Histone	H3K27ac	Cell line	S2	6254	1350/15180	720/15180	-46.5	-45.9	1.88	TRUE
	SRX2592427	Histone	H3K36me3	Cell line	Kc167	10459	676/15180	1290/15180	-46.3	-45.7	0.52	FALSE
	SRX2592452	Histone	H3K9me3	Cell line	Kc167	12170	957/15180	1657/15180	-46.2	-45.6	0.58	FALSE
	SRX2592428	Histone	H3K36me3	Cell line	Kc167	9499	497/15180	1039/15180	-45.7	-45.1	0.48	FALSE
	SRX6386763	Histone	H4K16ac	Embryo	Embryos	856	390/15180	90/15180	-45.5	-44.9	4.33	TRUE
	SRX2592437	Histone	H3K27me3	Cell line	Kc167	12643	1082/15180	1809/15180	-45.4	-44.8	0.60	FALSE
	SRX7351004	Histone	H3K14ac	Cell line	S2	3637	859/15180	376/15180	-44.9	-44.3	2.28	TRUE
	SRX16809310	Histone	H3K27ac	Adult	Adult head	2784	780/15180	325/15180	-44.5	-43.9	2.40	TRUE
	SRX197563	Histone	H3ac	Embryo	2-3h embryos	4340	913/15180	416/15180	-44.3	-43.7	2.19	TRUE
	SRX3380811	Histone	H3K27ac	Larvae	Imaginal wing disc	5731	1285/15180	691/15180	-43.2	-42.6	1.86	TRUE
	SRX8688921	Histone	H3K4me3	Adult	Adult head	1063	373/15180	87/15180	-43.1	-42.5	4.29	TRUE
	SRX2832100	Histone	H3K36me3	Cell line	S2	2017	662/15180	255/15180	-42.9	-42.3	2.60	TRUE
	SRX1794216	Histone	H3K27ac	Cell line	S2	9197	1794/15180	1091/15180	-42.6	-42.0	1.64	TRUE
	SRX287723	Histone	H2A.V	Larvae	3rd instar	2701	756/15180	318/15180	-42.4	-41.8	2.38	TRUE
	SRX4933885	Histone	H3K27ac	Embryo	Mesoderm	1942	535/15180	179/15180	-42.2	-41.7	2.99	TRUE
	SRX1299938	Histone	H4K20me1	Cell line	Kc167	1824	568/15180	199/15180	-42.2	-41.6	2.85	TRUE
	SRX5736493	Histone	H4K16ac	Embryo	14-16h embryos	1089	474/15180	144/15180	-42.1	-41.5	3.29	TRUE
	SRX7913559	Histone	H3K27me3	Cell line	S2	2892	663/15180	259/15180	-42.0	-41.4	2.56	TRUE
	SRX1032408	Histone	H3K27ac	Embryo	2-4h embryos	3404	801/15180	351/15180	-41.8	-41.2	2.28	TRUE
	SRX013038	Histone	H3K27ac	Larvae	3rd instar	659	346/15180	77/15180	-41.6	-41.0	4.49	TRUE
	SRX2592426	Histone	H3ac	Cell line	Kc167	6932	268/15180	673/15180	-41.3	-40.8	0.40	FALSE
	SRX3020538	Histone	H3K27ac	Cell line	S2	9769	1821/15180	1125/15180	-41.0	-40.4	1.62	TRUE
	SRX3159491	Histone	H2Bub	Embryo	1-3h embryos	2541	641/15180	250/15180	-40.7	-40.1	2.56	TRUE
	SRX2592398	Histone	H3K4me3	Cell line	Kc167	16738	3113/15180	2221/15180	-40.6	-40.0	1.40	TRUE
	SRX474583	Histone	H3K4me3	Embryo	5-13h embryos	2154	626/15180	241/15180	-40.6	-40.0	2.60	TRUE
	SRX2592432	Histone	H3K36me3	Cell line	Kc167	9369	610/15180	1150/15180	-39.9	-39.3	0.53	FALSE
	SRX6386738	Histone	H4K16ac	Embryo	Embryos	2863	778/15180	348/15180	-39.0	-38.4	2.24	TRUE
	SRX2592456	Histone	H3K9me3	Cell line	Kc167	10347	530/15180	1030/15180	-38.4	-37.8	0.51	FALSE
	SRX645117	Histone	H3K4me1	Embryo	Mitotic cycle 14	2333	646/15180	264/15180	-38.0	-37.4	2.45	TRUE
	SRX2592401	Histone	H3K4me3	Cell line	Kc167	17112	3179/15180	2307/15180	-38.0	-37.4	1.38	TRUE
	SRX4933901	Histone	H3K27me3	Embryo	Mesoderm	4380	947/15180	472/15180	-37.9	-37.4	2.01	TRUE
	SRX507392	Histone	H3K4me2	Adult	Ovary	2065	590/15180	230/15180	-37.5	-36.9	2.57	TRUE
	SRX2592423	Histone	H3ac	Cell line	Kc167	7239	321/15180	728/15180	-37.5	-36.9	0.44	FALSE
	SRX326993	Histone	H2A.V	Cell line	S2	5746	1001/15180	514/15180	-37.4	-36.9	1.95	TRUE
	SRX3632886	Histone	H3K36me3	Larvae	3rd instar	1803	645/15180	266/15180	-37.4	-36.8	2.42	TRUE
	SRX9372357	Histone	H3K36me2	Embryo	21-24h embryos	567	320/15180	74/15180	-37.3	-36.7	4.32	TRUE
	SRX193322	Histone	H3K4me1	Cell line	S2	10992	1970/15180	1278/15180	-37.2	-36.6	1.54	TRUE
	SRX11016835	Histone	H3K27ac	Embryo	16h embryos	4997	1195/15180	661/15180	-37.1	-36.5	1.81	TRUE
	SRX2520633	Histone	H4K16ac	Cell line	S2	3015	795/15180	369/15180	-37.0	-36.5	2.15	TRUE
	SRX9434491	Histone	H3K9me3	Cell line	S2	5702	1282/15180	729/15180	-36.9	-36.3	1.76	TRUE
	SRX367039	Histone	H3	Cell line	S2	5594	901/15180	445/15180	-36.8	-36.3	2.02	TRUE
	SRX474566	Histone	H3K27me3	Embryo	5-13h embryos	2525	695/15180	302/15180	-36.7	-36.2	2.30	TRUE
	SRX9434489	Histone	H3K9me3	Cell line	S2	5309	1180/15180	653/15180	-36.6	-36.0	1.81	TRUE
	SRX11016834	Histone	H3K27ac	Embryo	16h embryos	4979	1183/15180	656/15180	-36.4	-35.9	1.80	TRUE
	SRX013033	Histone	H3K4me1	Adult	Adult male	346	246/15180	41/15180	-36.4	-35.8	6.00	TRUE
	SRX3981623	Histone	H2A.V	Cell line	S2	3494	813/15180	386/15180	-36.1	-35.6	2.11	TRUE
	SRX287767	Histone	H2Bub	Embryo	14-16h embryos	1902	664/15180	286/15180	-35.6	-35.1	2.32	TRUE
	SRX104977	Histone	H3K27me3	Larvae	3rd instar	3211	725/15180	330/15180	-35.1	-34.5	2.20	TRUE
	SRX9434490	Histone	H3K9me3	Cell line	S2	5262	1150/15180	640/15180	-35.0	-34.5	1.80	TRUE
	SRX013090	Histone	H3K27me3	Embryo	16-20h embryos	1664	528/15180	201/15180	-34.8	-34.2	2.63	TRUE
	SRX3632889	Histone	H3	Larvae	3rd instar	2381	680/15180	303/15180	-34.3	-33.7	2.24	TRUE
	SRX6468480	Histone	H3K4me3	Larvae	Neural stem cells	5074	1020/15180	549/15180	-33.9	-33.3	1.86	TRUE
	SRX4933910	Histone	H3K27me3	Embryo	Mesoderm	2602	645/15180	284/15180	-33.2	-32.7	2.27	TRUE
	SRX3632905	Histone	H3K36me3	Larvae	3rd instar	1319	498/15180	189/15180	-33.0	-32.4	2.63	TRUE
	SRX5431039	Histone	H3K36me3	Embryo	3-4h embryos	3065	567/15180	234/15180	-32.8	-32.2	2.42	TRUE
	SRX5717027	Histone	H3K9me2	Cell line	S2	1202	19/15180	175/15180	-32.2	-31.7	0.11	FALSE
	SRX2832094	Histone	H3K36me3	Cell line	S2	1684	523/15180	209/15180	-31.9	-31.4	2.50	TRUE
	SRX2592381	Histone	H3ac	Cell line	Kc167	5240	253/15180	590/15180	-31.9	-31.4	0.43	FALSE
	SRX5736484	Histone	H4K16ac	Embryo	14-16h embryos	1353	399/15180	133/15180	-31.7	-31.1	3.00	TRUE
	SRX9434492	Histone	H3K9me3	Cell line	S2	6261	1272/15180	762/15180	-31.1	-30.6	1.67	TRUE
	SRX013009	Histone	H3K4me3	Larvae	1st instar	693	300/15180	79/15180	-31.1	-30.5	3.80	TRUE
	SRX507391	Histone	H3K4me2	Adult	Ovary	2379	639/15180	292/15180	-30.6	-30.1	2.19	TRUE
	SRX2592422	Histone	H3ac	Cell line	Kc167	6981	319/15180	677/15180	-30.5	-30.0	0.47	FALSE
	SRX1704846	Histone	H4	Cell line	S2	986	8/15180	135/15180	-30.3	-29.7	0.06	FALSE
	SRX5343138	Histone	H3K27ac	Adult	Dopaminergic Neurons	3022	702/15180	338/15180	-30.2	-29.7	2.08	TRUE
	SRX2592390	Histone	H3K4me1	Cell line	Kc167	4220	215/15180	521/15180	-30.1	-29.6	0.41	FALSE
	SRX1032388	Histone	H3K4me1	Embryo	2-4h embryos	3427	685/15180	327/15180	-30.0	-29.5	2.09	TRUE
	SRX6386747	Histone	H4K16ac	Embryo	Embryos	4995	1070/15180	613/15180	-29.9	-29.4	1.75	TRUE
	SRX287712	Histone	H3K36me3	Embryo	14-16h embryos	2223	493/15180	198/15180	-29.8	-29.3	2.49	TRUE
	SRX23238307	Histone	H3K36me1	Cell line	S2	1170	6/15180	126/15180	-29.7	-29.2	0.05	FALSE
	SRX11725629	Histone	H3K4me3	Cell line	S2	1957	531/15180	229/15180	-28.4	-27.9	2.32	TRUE
	SRX2592430	Histone	H3K36me3	Cell line	Kc167	10240	826/15180	1323/15180	-28.1	-27.6	0.62	FALSE
	SRX2592415	Histone	H3K27ac	Cell line	Kc167	9792	1861/15180	1277/15180	-27.5	-27.0	1.46	TRUE
	SRX5343137	Histone	H3K27ac	Adult	Dopaminergic Neurons	3596	717/15180	364/15180	-27.4	-26.9	1.97	TRUE
	SRX5431042	Histone	H3K36me3	Embryo	11-12h embryos	2726	492/15180	209/15180	-27.1	-26.5	2.35	TRUE
	SRX23238321	Histone	H3K36me1	Cell line	S2	998	3/15180	105/15180	-27.0	-26.4	0.03	FALSE
	SRX24078790	Histone	H3K9me2	Cell line	S2	1228	3/15180	105/15180	-27.0	-26.4	0.03	FALSE
	SRX013029	Histone	H3K27ac	Embryo	0-4h embryos	1261	415/15180	160/15180	-26.8	-26.3	2.59	TRUE
	SRX467121	Histone	H3K36me2	Cell line	ML-DmBG3-c2	5933	1455/15180	948/15180	-26.4	-25.9	1.53	TRUE
	SRX811244	Histone	H3K4me1	Adult	Temperature sensitive cells	1527	465/15180	194/15180	-26.4	-25.9	2.40	TRUE
	SRX5736485	Histone	H4K16ac	Embryo	14-16h embryos	796	279/15180	81/15180	-26.1	-25.6	3.44	TRUE
	SRX287772	Histone	H2Bub	Adult	Adult head	836	326/15180	109/15180	-25.8	-25.3	2.99	TRUE
	SRX9434488	Histone	H3K9me3	Cell line	S2	4575	977/15180	575/15180	-25.1	-24.6	1.70	TRUE
	SRX2829097	Histone	H3K4me2	Adult	Testis	5349	1133/15180	701/15180	-24.7	-24.2	1.62	TRUE
	SRX5436057	Histone	H1	Cell line	S2	2356	4/15180	101/15180	-24.7	-24.1	0.04	FALSE
	SRX1704850	Histone	H4	Cell line	S2	1041	11/15180	122/15180	-24.2	-23.7	0.09	FALSE
	SRX9434487	Histone	H3K9me3	Cell line	S2	4264	871/15180	500/15180	-24.1	-23.6	1.74	TRUE
	SRX013089	Histone	H3K27me3	Embryo	20-24h embryos	548	224/15180	57/15180	-24.0	-23.5	3.93	TRUE
	SRX7723696	Histone	H3K27me3	Adult	Germ cells	4497	756/15180	413/15180	-24.0	-23.5	1.83	TRUE
	SRX23238309	Histone	H3K36me1	Cell line	S2	870	4/15180	98/15180	-23.8	-23.3	0.04	FALSE
	SRX287704	Histone	H4K20me1	Larvae	3rd instar	674	239/15180	66/15180	-23.7	-23.1	3.62	TRUE
	SRX23238303	Histone	H3K36me2	Cell line	S2	1143	0/15180	79/15180	-23.5	-23.0	0.00	FALSE
	SRX193321	Histone	H3K4me1	Cell line	S2	3706	181/15180	426/15180	-23.4	-22.9	0.42	FALSE
	SRX23238295	Histone	H3K36me2	Cell line	S2	1325	1/15180	84/15180	-23.4	-22.9	0.01	FALSE
	SRX23238299	Histone	H3K36me2	Cell line	S2	1153	1/15180	84/15180	-23.4	-22.9	0.01	FALSE
	SRX23238281	Histone	H3K36me2	Cell line	S2	1226	2/15180	88/15180	-23.2	-22.7	0.02	FALSE
	SRX24078789	Histone	H3K9me2	Cell line	S2	1136	2/15180	88/15180	-23.2	-22.7	0.02	FALSE
	SRX23238279	Histone	H3K36me2	Cell line	S2	1181	0/15180	78/15180	-23.2	-22.7	0.00	FALSE
	SRX4451933	Histone	H3K4me2	Adult	Ovary	4632	994/15180	603/15180	-23.1	-22.6	1.65	TRUE
	SRX2592450	Histone	H4K16ac	Cell line	Kc167	4932	285/15180	574/15180	-23.1	-22.6	0.50	FALSE
	SRX23238317	Histone	H3K36me1	Cell line	S2	891	4/15180	95/15180	-23.0	-22.4	0.04	FALSE
	SRX1619260	Histone	H3	Cell line	S2	886	11/15180	117/15180	-22.9	-22.4	0.09	FALSE
	SRX287771	Histone	H2Bub	Adult	Adult head	842	299/15180	104/15180	-22.5	-22.0	2.88	TRUE
	SRX2520643	Histone	H4K16ac	Cell line	Kc167	3111	675/15180	363/15180	-22.4	-21.8	1.86	TRUE
	SRX2592419	Histone	H3K27ac	Cell line	Kc167	9908	1855/15180	1328/15180	-22.3	-21.7	1.40	TRUE
	SRX2829095	Histone	H3K4me2	Adult	Testis	5285	1095/15180	691/15180	-22.2	-21.7	1.58	TRUE
	SRX10418028	Histone	H3K4me3	Adult	Adult head	2570	602/15180	310/15180	-22.2	-21.7	1.94	TRUE
	SRX013085	Histone	H3K27me3	Pupae	Pupae	562	217/15180	58/15180	-22.2	-21.7	3.74	TRUE
	SRX1120689	Histone	H3K9me3	Adult	Ovary	2113	13/15180	120/15180	-22.2	-21.7	0.11	FALSE
	SRX7913561	Histone	H3K27me3	Cell line	S2	1940	372/15180	151/15180	-22.2	-21.7	2.46	TRUE
	SRX2592399	Histone	H3K4me3	Cell line	Kc167	17860	3020/15180	2365/15180	-22.1	-21.6	1.28	TRUE
	SRX1619256	Histone	H3	Cell line	S2	802	8/15180	105/15180	-22.0	-21.5	0.08	FALSE
	SRX8973511	Histone	H3K36me2	Larvae	3rd instar	360	195/15180	47/15180	-22.0	-21.5	4.15	TRUE
	SRX1120693	Histone	H3K9me3	Adult	Ovary	2344	18/15180	132/15180	-22.0	-21.5	0.14	FALSE
	SRX9137155	Histone	H3K27ac	Cell line	OSC	2813	655/15180	351/15180	-21.9	-21.4	1.87	TRUE
	SRX193334	Histone	H3K27me3	Cell line	S2	2070	382/15180	159/15180	-21.8	-21.3	2.40	TRUE
	SRX2592433	Histone	H3K27me3	Cell line	Kc167	9876	966/15180	1424/15180	-21.8	-21.3	0.68	FALSE
	SRX2618501	Histone	H3K27ac	Adult	Brains	4621	779/15180	446/15180	-21.7	-21.2	1.75	TRUE
	SRX2618508	Histone	H3K4me3	Adult	Brains	2101	281/15180	96/15180	-21.7	-21.2	2.93	TRUE
	SRX23238301	Histone	H3K36me2	Cell line	S2	1224	0/15180	72/15180	-21.4	-20.9	0.00	FALSE
	SRX23238297	Histone	H3K36me2	Cell line	S2	1124	1/15180	77/15180	-21.3	-20.8	0.01	FALSE
	SRX1532033	Histone	H2A.VS137ph	Cell line	S2	2252	7/15180	99/15180	-21.3	-20.7	0.07	FALSE
	SRX645132	Histone	H3K36me3	Embryo	Mitotic cycle 14	1421	319/15180	121/15180	-21.2	-20.7	2.64	TRUE
	SRX013039	Histone	H3K9ac	Larvae	3rd instar	664	255/15180	84/15180	-20.7	-20.2	3.04	TRUE
	SRX23238313	Histone	H3K36me1	Cell line	S2	779	3/15180	83/15180	-20.6	-20.1	0.04	FALSE
	SRX4940251	Histone	H3K4me3	Larvae	3rd instar	905	320/15180	124/15180	-20.6	-20.1	2.58	TRUE
	SRX23238319	Histone	H3K36me1	Cell line	S2	891	5/15180	90/15180	-20.6	-20.1	0.06	FALSE
	SRX013035	Histone	H3K27ac	Pupae	Pupae	623	235/15180	73/15180	-20.5	-20.0	3.22	TRUE
	SRX104970	Histone	H3	Larvae	3rd instar	960	226/15180	68/15180	-20.4	-19.9	3.32	TRUE
	SRX013036	Histone	H3K9ac	Pupae	Pupae	891	296/15180	110/15180	-20.3	-19.8	2.69	TRUE
	SRX23238305	Histone	H3K36me2	Cell line	S2	1066	2/15180	78/15180	-20.3	-19.8	0.03	FALSE
	SRX23238277	Histone	H3K36me2	Cell line	S2	1161	2/15180	77/15180	-20.0	-19.5	0.03	FALSE
	SRX23238289	Histone	H3K36me2	Cell line	S2	1106	1/15180	72/15180	-19.8	-19.3	0.01	FALSE
	SRX5736487	Histone	H3	Embryo	14-16h embryos	1525	361/15180	155/15180	-19.6	-19.1	2.33	TRUE
	SRX23238285	Histone	H3K36me2	Cell line	S2	1137	1/15180	71/15180	-19.5	-19.0	0.01	FALSE
	SRX2592449	Histone	H4K16ac	Cell line	Kc167	4495	282/15180	542/15180	-19.5	-19.0	0.52	FALSE
	SRX2548343	Histone	H3K9me2	Embryo	4-8h embryos	2074	67/15180	219/15180	-19.4	-18.9	0.31	FALSE
	SRX193335	Histone	H3K4me1	Cell line	S2	5822	1066/15180	692/15180	-19.4	-18.9	1.54	TRUE
	SRX490730	Histone	H2A.V	Larvae	Salivary glands	769	251/15180	86/15180	-19.3	-18.8	2.92	TRUE
	SRX1032393	Histone	H3K27me3	Embryo	2-4h embryos	2018	426/15180	201/15180	-19.2	-18.7	2.12	TRUE
	SRX749054	Histone	H3K9me2	Cell line	Kc167	6571	1028/15180	664/15180	-19.1	-18.6	1.55	TRUE
	SRX474573	Histone	H3K27me3	Embryo	Parasegment 7	2349	534/15180	279/15180	-19.1	-18.6	1.91	TRUE
	SRX9427716	Histone	H3K9me3	Embryo	Embryos	4394	700/15180	404/15180	-19.0	-18.5	1.73	TRUE
	SRX5736467	Histone	H4K16ac	Embryo	Mitotic cycle 14	1268	313/15180	126/15180	-19.0	-18.5	2.48	TRUE
	SRX287978	Histone	H3K27me3	Adult	Adult head	2734	603/15180	333/15180	-18.6	-18.1	1.81	TRUE
	SRX23238283	Histone	H3K36me2	Cell line	S2	1024	3/15180	76/15180	-18.6	-18.1	0.04	FALSE
	SRX2559031	Histone	H3.3	Cell line	Kc167	2664	82/15180	240/15180	-18.6	-18.1	0.34	FALSE
	SRX9427713	Histone	H3K9me3	Embryo	Embryos	3921	666/15180	383/15180	-18.3	-17.8	1.74	TRUE
	SRX2548341	Histone	H3K9me2	Embryo	4-8h embryos	2402	97/15180	263/15180	-18.3	-17.8	0.37	FALSE
	SRX5865778	Histone	H4K16ac	Embryo	11-12h embryos	1144	27/15180	137/15180	-18.3	-17.8	0.20	FALSE
	SRX300937	Histone	H3K27me3	Cell line	S2R+	1730	2/15180	71/15180	-18.3	-17.8	0.03	FALSE
	SRX9137158	Histone	H3K27ac	Cell line	OSC	2895	616/15180	346/15180	-18.1	-17.6	1.78	TRUE
	SRX23238291	Histone	H3K36me2	Cell line	S2	982	1/15180	66/15180	-18.1	-17.6	0.02	FALSE
	SRX1120691	Histone	H3K9me3	Adult	Ovary	2530	35/15180	152/15180	-18.0	-17.5	0.23	FALSE
	SRX287823	Histone	H3K4me1	Larvae	3rd instar	1745	438/15180	216/15180	-17.9	-17.5	2.03	TRUE
	SRX16752335	Histone	H3K27me3	Embryo	13-17h embryos	548	217/15180	72/15180	-17.5	-17.0	3.01	TRUE
	SRX23238323	Histone	H3K36me1	Cell line	S2	705	3/15180	72/15180	-17.5	-17.0	0.04	FALSE
	SRX23238275	Histone	H3K36me2	Cell line	S2	1300	2/15180	67/15180	-17.1	-16.6	0.03	FALSE
	SRX287760	Histone	H2A.V	Embryo	14-16h embryos	1170	325/15180	142/15180	-17.1	-16.6	2.29	TRUE
	SRX16752345	Histone	H3K27me3	Embryo	21-24h embryos	1110	324/15180	142/15180	-16.9	-16.5	2.28	TRUE
	SRX23238315	Histone	H3K36me1	Cell line	S2	707	3/15180	70/15180	-16.9	-16.4	0.04	FALSE
	SRX287851	Histone	H3K9me1	Larvae	3rd instar	3252	683/15180	408/15180	-16.7	-16.2	1.67	TRUE
	SRX2592421	Histone	H3ac	Cell line	Kc167	4434	182/15180	380/15180	-16.6	-16.1	0.48	FALSE
	SRX23238293	Histone	H3K36me2	Cell line	S2	884	3/15180	68/15180	-16.3	-15.8	0.04	FALSE
	SRX1532035	Histone	H2A.VS137ph	Cell line	S2	1587	1/15180	60/15180	-16.3	-15.8	0.02	FALSE
	SRX2618551	Histone	H3K27ac	Larvae	Imaginal wing disc	3322	484/15180	260/15180	-16.1	-15.6	1.86	TRUE
	SRX3981610	Histone	H2A.V	Cell line	S2	2282	7/15180	80/15180	-16.1	-15.6	0.09	FALSE
	SRX2592402	Histone	H3K4me3	Cell line	Kc167	18587	3027/15180	2468/15180	-16.1	-15.6	1.23	TRUE
	SRX1299939	Histone	H4K20me1	Cell line	Kc167	1770	369/15180	178/15180	-15.9	-15.4	2.07	TRUE
	SRX16809302	Histone	H3K4me1	Adult	Adult head	971	268/15180	110/15180	-15.8	-15.3	2.44	TRUE
	SRX3981617	Histone	H2A.V	Cell line	S2	2241	10/15180	87/15180	-15.8	-15.3	0.11	FALSE
	SRX026740	Histone	H3K27me3	Larvae	Imaginal wing disc	1550	410/15180	208/15180	-15.8	-15.3	1.97	TRUE
	SRX3380806	Histone	H3K27ac	Larvae	Imaginal leg disc	1875	1/15180	58/15180	-15.7	-15.2	0.02	FALSE
	SRX10418029	Histone	H3K4me3	Adult	Adult head	840	2/15180	62/15180	-15.7	-15.2	0.03	FALSE
	SRX10124170	Histone	H1K27me2	Cell line	S2	1887	4/15180	69/15180	-15.6	-15.2	0.06	FALSE
	SRX287944	Histone	H3K9me2	Adult	Adult head	4758	99/15180	250/15180	-15.6	-15.2	0.40	FALSE
	SRX3981657	Histone	H3	Cell line	S2	1843	6/15180	75/15180	-15.6	-15.1	0.08	FALSE
	SRX2055956	Histone	H3	Cell line	S2-DRSC	2201	8/15180	80/15180	-15.4	-14.9	0.10	FALSE
	SRX9427715	Histone	H3K9me3	Embryo	Embryos	4299	661/15180	401/15180	-15.4	-14.9	1.65	TRUE
	SRX23238243	Histone	H3K36me3	Cell line	S2	1314	6/15180	74/15180	-15.3	-14.8	0.08	FALSE
	SRX104978	Histone	H3K27me3	Larvae	3rd instar	1101	257/15180	105/15180	-15.3	-14.8	2.45	TRUE
	SRX681797	Histone	H3K4me3	Embryo	4-12h embryos	925	232/15180	89/15180	-15.3	-14.8	2.61	TRUE
	SRX2548347	Histone	H3K9me2	Embryo	4-8h embryos	2337	91/15180	235/15180	-15.2	-14.8	0.39	FALSE
	SRX1837292	Histone	H3K9me3	Adult	Ovary	3509	40/15180	148/15180	-15.1	-14.7	0.27	FALSE
	SRX3981649	Histone	H3	Cell line	S2	2027	6/15180	73/15180	-15.0	-14.6	0.08	FALSE
	SRX749055	Histone	H3K27ac	Cell line	Kc167	7040	1205/15180	853/15180	-15.0	-14.6	1.41	TRUE
	SRX287943	Histone	H3K9me2	Adult	Adult head	3466	31/15180	130/15180	-15.0	-14.5	0.24	FALSE
	SRX23238245	Histone	H3K36me3	Cell line	S2	1322	3/15180	63/15180	-14.9	-14.4	0.05	FALSE
	SRX1120692	Histone	H3K9me3	Adult	Ovary	2919	57/15180	177/15180	-14.9	-14.4	0.32	FALSE
	SRX3981678	Histone	H3K4me3	Cell line	S2	2086	7/15180	75/15180	-14.8	-14.3	0.09	FALSE
	SRX9427717	Histone	H3K9me3	Embryo	Embryos	5528	867/15180	572/15180	-14.8	-14.3	1.52	TRUE
	SRX23238325	Histone	H3K36me1	Cell line	S2	674	5/15180	69/15180	-14.8	-14.3	0.07	FALSE
	SRX287936	Histone	H1	Embryo	14-16h embryos	1943	3/15180	62/15180	-14.6	-14.2	0.05	FALSE
	SRX287800	Histone	H3K9me1	Embryo	14-16h embryos	1716	1/15180	54/15180	-14.5	-14.1	0.02	FALSE
	SRX2055962	Histone	H3	Cell line	S2-DRSC	2173	10/15180	82/15180	-14.5	-14.1	0.12	FALSE
	SRX2592389	Histone	H3K4me1	Cell line	Kc167	2586	158/15180	330/15180	-14.5	-14.0	0.48	FALSE
	SRX197562	Histone	H3ac	Embryo	2-3h embryos	1296	295/15180	134/15180	-14.5	-14.0	2.20	TRUE
	SRX3981651	Histone	H3	Cell line	S2	2193	9/15180	79/15180	-14.4	-14.0	0.11	FALSE
	SRX3981630	Histone	H3K36me3	Cell line	S2	2049	8/15180	76/15180	-14.3	-13.9	0.11	FALSE
	SRX9372355	Histone	H3K27me3	Embryo	21-24h embryos	728	218/15180	84/15180	-14.3	-13.8	2.60	TRUE
	SRX10124169	Histone	H1K27me2	Cell line	S2	1809	4/15180	64/15180	-14.3	-13.8	0.06	FALSE
	SRX287974	Histone	H3K27me2	Adult	Adult head	2104	4/15180	64/15180	-14.3	-13.8	0.06	FALSE
	SRX5343131	Histone	H3K27ac	Adult	Dopaminergic Neurons	2047	355/15180	177/15180	-14.3	-13.8	2.01	TRUE
	SRX287783	Histone	H3	Adult	Adult head	1714	1/15180	53/15180	-14.2	-13.8	0.02	FALSE
	SRX287933	Histone	H1	Embryo	14-16h embryos	1918	2/15180	57/15180	-14.2	-13.8	0.04	FALSE
	SRX8973512	Histone	H3K36me2	Larvae	3rd instar	270	130/15180	33/15180	-14.2	-13.7	3.94	TRUE
	SRX3981652	Histone	H3	Cell line	S2	2124	8/15180	75/15180	-14.1	-13.6	0.11	FALSE
	SRX16752350	Histone	H3K27me3	Embryo	21-24h embryos	668	205/15180	77/15180	-14.0	-13.5	2.66	TRUE
	SRX23238311	Histone	H3K36me1	Cell line	S2	705	5/15180	66/15180	-14.0	-13.5	0.08	FALSE
	SRX287667	Histone	H4K16ac	Embryo	14-16h embryos	1713	1/15180	52/15180	-13.9	-13.5	0.02	FALSE
	SRX013045	Histone	H3K27ac	Embryo	20-24h embryos	1552	373/15180	192/15180	-13.9	-13.4	1.94	TRUE
	SRX23238287	Histone	H3K36me2	Cell line	S2	1742	0/15180	47/15180	-13.9	-13.4	0.00	FALSE
	SRX287652	Histone	H3K36me1	Embryo	14-16h embryos	1394	0/15180	47/15180	-13.9	-13.4	0.00	FALSE
	SRX16752342	Histone	H3K27me3	Embryo	21-24h embryos	1733	385/15180	201/15180	-13.9	-13.4	1.92	TRUE
	SRX1837288	Histone	H3K9me3	Adult	Ovary	3402	46/15180	152/15180	-13.8	-13.3	0.30	FALSE
	SRX3981654	Histone	H3	Cell line	S2	1927	7/15180	71/15180	-13.7	-13.3	0.10	FALSE
	SRX8688986	Histone	H3K4me3	Adult	Adult head	867	162/15180	52/15180	-13.7	-13.3	3.12	TRUE
	SRX16752256	Histone	H2Aub	Embryo	0-6h embryos	269	122/15180	30/15180	-13.7	-13.3	4.07	TRUE
	SRX661500	Histone	H3K27me3	Larvae	Imaginal wing disc	2044	2/15180	55/15180	-13.7	-13.2	0.04	FALSE
	SRX287651	Histone	H3K36me1	Embryo	14-16h embryos	1520	1/15180	51/15180	-13.6	-13.2	0.02	FALSE
	SRX3981673	Histone	H3K4me3	Cell line	S2	2054	8/15180	73/15180	-13.6	-13.1	0.11	FALSE
	SRX8076968	Histone	H3K36me2	Embryo	21-24h embryos	671	186/15180	67/15180	-13.5	-13.1	2.78	TRUE
	SRX287728	Histone	H3K9me2	Larvae	3rd instar	2106	7/15180	70/15180	-13.5	-13.0	0.10	FALSE
	SRX485215	Histone	H3K9me3	Adult	Ovary	2525	103/15180	242/15180	-13.4	-13.0	0.43	FALSE
	SRX3981676	Histone	H3K4me3	Cell line	S2	2140	11/15180	80/15180	-13.4	-12.9	0.14	FALSE
	SRX7780049	Histone	H3K12ac	Cell line	Kc167	791	2/15180	54/15180	-13.4	-12.9	0.04	FALSE
	SRX1120688	Histone	H3K9me3	Adult	Ovary	2640	52/15180	160/15180	-13.3	-12.9	0.33	FALSE
	SRX3981611	Histone	H2A.V	Cell line	S2	2149	10/15180	77/15180	-13.3	-12.8	0.13	FALSE
	SRX4117270	Histone	H3K27me3	Embryo	14-16h embryos	1216	347/15180	177/15180	-13.2	-12.8	1.96	TRUE
	SRX5736458	Histone	H4K16ac	Embryo	Mitotic cycle 9-13	1631	341/15180	173/15180	-13.2	-12.7	1.97	TRUE
	SRX3981618	Histone	H2A.V	Cell line	S2	2081	9/15180	74/15180	-13.1	-12.7	0.12	FALSE
	SRX287720	Histone	H3K9me3	Larvae	3rd instar	2889	19/15180	97/15180	-13.1	-12.7	0.20	FALSE
	SRX23238259	Histone	H3K36me3	Cell line	S2	791	1/15180	49/15180	-13.1	-12.6	0.02	FALSE
	SRX23238273	Histone	H3K36me3	Cell line	S2	646	1/15180	49/15180	-13.1	-12.6	0.02	FALSE
	SRX287799	Histone	H3K9me1	Embryo	14-16h embryos	1716	1/15180	49/15180	-13.1	-12.6	0.02	FALSE
	SRX3981638	Histone	H3K36me3	Cell line	S2	1522	15/15180	88/15180	-13.1	-12.6	0.17	FALSE
	SRX287656	Histone	H3K9me3	Adult	Adult head	2357	10/15180	76/15180	-13.0	-12.6	0.13	FALSE
	SRX23238253	Histone	H3K36me3	Cell line	S2	1453	0/15180	44/15180	-13.0	-12.5	0.00	FALSE
	SRX2548345	Histone	H3K9me2	Embryo	4-8h embryos	2353	98/15180	231/15180	-12.9	-12.5	0.42	FALSE
	SRX749053	Histone	H3K9me2	Cell line	Kc167	6387	933/15180	646/15180	-12.9	-12.5	1.44	TRUE
	SRX287756	Histone	H1	Adult	Adult head	1977	4/15180	59/15180	-12.9	-12.4	0.07	FALSE
	SRX287935	Histone	H1	Embryo	14-16h embryos	1968	4/15180	59/15180	-12.9	-12.4	0.07	FALSE
	SRX287727	Histone	H3K9me2	Larvae	3rd instar	2960	24/15180	106/15180	-12.8	-12.4	0.23	FALSE
	SRX2055959	Histone	H3	Cell line	S2-DRSC	2132	9/15180	72/15180	-12.6	-12.2	0.12	FALSE
	SRX287973	Histone	H3K27me2	Adult	Adult head	2117	5/15180	61/15180	-12.6	-12.2	0.08	FALSE
	SRX2831144	Histone	H2A.V	Cell line	S2	2076	10/15180	74/15180	-12.5	-12.1	0.14	FALSE
	SRX3981677	Histone	H3K4me3	Cell line	S2	1957	10/15180	74/15180	-12.5	-12.1	0.14	FALSE
	SRX3380812	Histone	H3K27me3	Larvae	Imaginal wing disc	1500	1/15180	47/15180	-12.5	-12.0	0.02	FALSE
	SRX23238261	Histone	H3K36me3	Cell line	S2	610	3/15180	54/15180	-12.4	-12.0	0.06	FALSE
	SRX287784	Histone	H3	Adult	Adult head	1769	3/15180	54/15180	-12.4	-12.0	0.06	FALSE
	SRX5343155	Histone	H3K36me3	Adult	Dopaminergic Neurons	997	184/15180	70/15180	-12.4	-11.9	2.63	TRUE
	SRX287668	Histone	H4K16ac	Embryo	14-16h embryos	1170	0/15180	42/15180	-12.4	-11.9	0.00	FALSE
	SRX9427714	Histone	H3K9me3	Embryo	Embryos	4185	559/15180	345/15180	-12.3	-11.9	1.62	TRUE
	SRX3981632	Histone	H3K36me3	Cell line	S2	1999	10/15180	73/15180	-12.3	-11.8	0.14	FALSE
	SRX2548349	Histone	H3K9me2	Embryo	4-8h embryos	2608	131/15180	274/15180	-12.1	-11.7	0.48	FALSE
	SRX287934	Histone	H1	Embryo	14-16h embryos	1821	3/15180	53/15180	-12.1	-11.7	0.06	FALSE
	SRX3981672	Histone	H3K4me3	Cell line	S2	2150	12/15180	77/15180	-12.1	-11.7	0.16	FALSE
	SRX3981650	Histone	H3	Cell line	S2	1588	5/15180	59/15180	-12.1	-11.6	0.08	FALSE
	SRX2592446	Histone	H4K16ac	Cell line	Kc167	3012	188/15180	352/15180	-12.0	-11.6	0.53	FALSE
	SRX1120690	Histone	H3K9me3	Adult	Ovary	3011	76/15180	191/15180	-12.0	-11.5	0.40	FALSE
	SRX287755	Histone	H1	Adult	Adult head	1677	2/15180	49/15180	-11.9	-11.5	0.04	FALSE
	SRX23238196	Histone	H3K36me3	Cell line	S2	1135	14/15180	81/15180	-11.9	-11.5	0.17	FALSE
	SRX16752348	Histone	H3K27me3	Embryo	13-17h embryos	472	167/15180	61/15180	-11.9	-11.5	2.74	TRUE
	SRX287719	Histone	H3K9me3	Larvae	3rd instar	2468	15/15180	83/15180	-11.9	-11.5	0.18	FALSE
	SRX3981614	Histone	H2A.V	Cell line	S2	1429	15/15180	83/15180	-11.9	-11.5	0.18	FALSE
	SRX110776	Histone	H3K27me3	Embryo	Muscle cells	1648	6/15180	61/15180	-11.8	-11.4	0.10	FALSE
	SRX2831140	Histone	H2A.V	Cell line	S2	2133	13/15180	77/15180	-11.5	-11.1	0.17	FALSE
	SRX197564	Histone	H3K27me3	Embryo	2-3h embryos	2401	10/15180	70/15180	-11.5	-11.1	0.14	FALSE
	SRX3981609	Histone	H2A.V	Cell line	S2	1557	10/15180	70/15180	-11.5	-11.1	0.14	FALSE
	SRX287675	Histone	H3K9me2	Embryo	14-16h embryos	3887	62/15180	166/15180	-11.5	-11.1	0.37	FALSE
	SRX18393557	Histone	H3K4me1	Embryo	2-3h embryos	2025	36/15180	122/15180	-11.5	-11.0	0.30	FALSE
	SRX1794242	Histone	H3K27me3	Cell line	S2	1737	7/15180	62/15180	-11.4	-11.0	0.11	FALSE
	SRX16752336	Histone	H3K27me3	Embryo	21-24h embryos	877	228/15180	103/15180	-11.4	-11.0	2.21	TRUE
	SRX16752349	Histone	H3K27me3	Embryo	13-17h embryos	447	154/15180	55/15180	-11.4	-11.0	2.80	TRUE
	SRX661501	Histone	H3K27ac	Larvae	Imaginal wing disc	624	204/15180	87/15180	-11.4	-10.9	2.34	TRUE
	SRX4933892	Histone	H3K27me3	Embryo	Mesoderm	2402	12/15180	74/15180	-11.4	-10.9	0.16	FALSE
	SRX3981613	Histone	H2A.V	Cell line	S2	1390	18/15180	87/15180	-11.3	-10.9	0.21	FALSE
	SRX220295	Histone	H3K9me3	Adult	Ovary	1753	24/15180	99/15180	-11.3	-10.9	0.24	FALSE
	SRX5416192	Histone	H2AK118ub	Larvae	Eye disc	883	10/15180	69/15180	-11.3	-10.9	0.14	FALSE
	SRX23238251	Histone	H3K36me3	Cell line	S2	508	4/15180	53/15180	-11.2	-10.8	0.08	FALSE
	SRX2618512	Histone	H3K4me3	Adult	Brains	567	146/15180	51/15180	-11.1	-10.7	2.86	TRUE
	SRX3981656	Histone	H3	Cell line	S2	1635	9/15180	66/15180	-11.1	-10.7	0.14	FALSE
	SRX287795	Histone	H3K27me1	Adult	Adult head	1853	6/15180	58/15180	-11.1	-10.7	0.10	FALSE
	SRX331375	Histone	H3K27me1	Larvae	3rd instar	1713	6/15180	58/15180	-11.1	-10.7	0.10	FALSE
	SRX3981659	Histone	H3	Cell line	S2	2017	13/15180	75/15180	-11.1	-10.6	0.17	FALSE
	SRX9427718	Histone	H3K9me3	Embryo	Embryos	4852	712/15180	481/15180	-11.0	-10.6	1.48	TRUE
	SRX1032411	Histone	H3K27me3	Embryo	2-4h embryos	3125	403/15180	233/15180	-11.0	-10.6	1.73	TRUE
	SRX5717024	Histone	H4K16ac	Cell line	S2	619	3/15180	49/15180	-11.0	-10.6	0.06	FALSE
	SRX287775	Histone	H3	Embryo	14-16h embryos	1617	4/15180	52/15180	-11.0	-10.6	0.08	FALSE
	SRX287776	Histone	H3	Embryo	14-16h embryos	1741	4/15180	52/15180	-11.0	-10.6	0.08	FALSE
	SRX331376	Histone	H3K27me1	Larvae	3rd instar	1723	4/15180	52/15180	-11.0	-10.6	0.08	FALSE
	SRX5343132	Histone	H3K27ac	Adult	Dopaminergic Neurons	1154	232/15180	108/15180	-10.9	-10.5	2.15	TRUE
	SRX18393558	Histone	H3K4me1	Embryo	2-3h embryos	1996	40/15180	126/15180	-10.9	-10.5	0.32	FALSE
	SRX013044	Histone	H3K9ac	Larvae	1st instar	358	119/15180	36/15180	-10.9	-10.5	3.31	TRUE
	SRX1032392	Histone	H3K27me3	Embryo	2-4h embryos	2644	450/15180	271/15180	-10.8	-10.4	1.66	TRUE
	SRX23238257	Histone	H3K36me3	Cell line	S2	634	2/15180	45/15180	-10.8	-10.4	0.04	FALSE
	SRX3981635	Histone	H3K36me3	Cell line	S2	1665	15/15180	78/15180	-10.7	-10.3	0.19	FALSE
	SRX287803	Histone	H3K27me2	Embryo	14-16h embryos	1793	3/15180	48/15180	-10.7	-10.3	0.06	FALSE
	SRX287852	Histone	H3K9me1	Larvae	3rd instar	1640	345/15180	191/15180	-10.7	-10.3	1.81	TRUE
	SRX16752324	Histone	H3K27me3	Embryo	21-24h embryos	284	123/15180	39/15180	-10.7	-10.3	3.15	TRUE
	SRX3020540	Histone	H3K4me1	Cell line	S2	1145	12/15180	71/15180	-10.6	-10.2	0.17	FALSE
	SRX2592447	Histone	H4K16ac	Cell line	Kc167	3316	232/15180	398/15180	-10.6	-10.2	0.58	FALSE
	SRX8689012	Histone	H3K27ac	Adult	Adult head	1155	0/15180	36/15180	-10.5	-10.1	0.00	FALSE
	SRX23238271	Histone	H3K36me3	Cell line	S2	959	11/15180	68/15180	-10.5	-10.1	0.16	FALSE
	SRX23238249	Histone	H3K36me3	Cell line	S2	679	4/15180	50/15180	-10.4	-10.0	0.08	FALSE
	SRX4933903	Histone	H3K27ac	Embryo	Mesoderm	1677	4/15180	50/15180	-10.4	-10.0	0.08	FALSE
	SRX1704844	Histone	H4	Cell line	S2	1280	29/15180	104/15180	-10.4	-10.0	0.28	FALSE
	SRX287655	Histone	H3K9me3	Adult	Adult head	1922	12/15180	70/15180	-10.4	-10.0	0.17	FALSE
	SRX24078786	Histone	H3K27me3	Cell line	S2	650	9/15180	63/15180	-10.4	-10.0	0.14	FALSE
	SRX645121	Histone	H3K4me3	Embryo	Mitotic cycle 14	1473	266/15180	135/15180	-10.4	-10.0	1.97	TRUE
	SRX3981661	Histone	H3	Cell line	S2	1959	15/15180	76/15180	-10.3	-9.9	0.20	FALSE
	SRX4451934	Histone	H3K4me2	Adult	Ovary	3767	711/15180	488/15180	-10.3	-9.9	1.46	TRUE
	SRX3159465	Histone	H2B	Embryo	1-3h embryos	2377	16/15180	78/15180	-10.3	-9.9	0.21	FALSE
	SRX8689073	Histone	H3K27ac	Adult	Adult head	933	0/15180	35/15180	-10.2	-9.9	0.00	FALSE
	SRX467122	Histone	H3K36me2	Cell line	ML-DmBG3-c2	4883	1121/15180	840/15180	-10.2	-9.8	1.33	TRUE
	SRX15206468	Histone	H3K9me2	Adult	Ovary	1579	5/15180	52/15180	-10.2	-9.8	0.10	FALSE
	SRX287676	Histone	H3K9me2	Embryo	14-16h embryos	3389	47/15180	134/15180	-10.2	-9.8	0.35	FALSE
	SRX7780041	Histone	H2A.V	Cell line	Kc167	1026	37/15180	117/15180	-10.2	-9.8	0.32	FALSE
	SRX287796	Histone	H3K27me1	Adult	Adult head	1506	3/15180	46/15180	-10.2	-9.8	0.07	FALSE
	SRX013088	Histone	H3K27me3	Larvae	1st instar	552	145/15180	54/15180	-10.1	-9.8	2.69	TRUE
	SRX4933891	Histone	H3K27ac	Embryo	Mesoderm	2425	17/15180	79/15180	-10.0	-9.6	0.22	FALSE
	SRX2399660	Histone	H3K27me3	Cell line	ML-DmBG3-c2	1478	6/15180	54/15180	-10.0	-9.6	0.11	FALSE
	SRX2520647	Histone	H3K36me3	Cell line	S2	1422	274/15180	143/15180	-10.0	-9.6	1.92	TRUE
	SRX16752340	Histone	H3K27me3	Embryo	13-17h embryos	1677	337/15180	190/15180	-10.0	-9.6	1.77	TRUE
	SRX507382	Histone	H3K9me3	Adult	Ovary	2314	9/15180	61/15180	-9.9	-9.5	0.15	FALSE
	SRX2592418	Histone	H3K27ac	Cell line	Kc167	11760	1919/15180	1562/15180	-9.9	-9.5	1.23	TRUE
	SRX2592393	Histone	H3K27ac	Cell line	Kc167	2876	223/15180	379/15180	-9.9	-9.5	0.59	FALSE
	SRX197573	Histone	H3K27me3	Embryo	2-4h embryos	280	104/15180	31/15180	-9.7	-9.3	3.35	TRUE
	SRX11725639	Histone	H3K27ac	Cell line	S2	925	24/15180	91/15180	-9.7	-9.3	0.26	FALSE
	SRX3159469	Histone	H3K14ac	Embryo	1-3h embryos	1111	191/15180	86/15180	-9.7	-9.3	2.22	TRUE
	SRX8689011	Histone	H3K27ac	Adult	Adult head	1046	0/15180	33/15180	-9.6	-9.3	0.00	FALSE
	SRX507383	Histone	H3K4me2	Adult	Ovary	1382	286/15180	154/15180	-9.6	-9.2	1.86	TRUE
	SRX15109506	Histone	H3K36me3	Adult	Photoreceptor neuron	1745	339/15180	194/15180	-9.6	-9.2	1.75	TRUE
	SRX3981633	Histone	H3K36me3	Cell line	S2	1532	25/15180	92/15180	-9.5	-9.1	0.27	FALSE
	SRX3981664	Histone	H3	Cell line	S2	1685	13/15180	68/15180	-9.4	-9.1	0.19	FALSE
	SRX1120695	Histone	H3K9me3	Adult	Ovary	2069	33/15180	106/15180	-9.4	-9.1	0.31	FALSE
	SRX23238263	Histone	H3K36me3	Cell line	S2	502	2/15180	40/15180	-9.4	-9.0	0.05	FALSE
	SRX3981662	Histone	H3	Cell line	S2	1810	15/15180	72/15180	-9.4	-9.0	0.21	FALSE
	SRX2559030	Histone	H4K20me1	Cell line	Kc167	1265	263/15180	139/15180	-9.3	-8.9	1.89	TRUE
	SRX15105524	Histone	H3K36me3	Cell line	S2	641	1/15180	36/15180	-9.3	-8.9	0.03	FALSE
	SRX8688902	Histone	H3K27me3	Adult	Adult head	1613	6/15180	51/15180	-9.3	-8.9	0.12	FALSE
	SRX2592391	Histone	H3K27ac	Cell line	Kc167	4738	447/15180	649/15180	-9.2	-8.9	0.69	FALSE
	SRX3981660	Histone	H3	Cell line	S2	1687	13/15180	67/15180	-9.2	-8.8	0.19	FALSE
	SRX8076964	Histone	H3K27me3	Embryo	21-24h embryos	473	147/15180	59/15180	-9.2	-8.8	2.49	TRUE
	SRX485214	Histone	H3K9me3	Adult	Ovary	2317	31/15180	101/15180	-9.2	-8.8	0.31	FALSE
	SRX318785	Histone	H1	Larvae	3rd instar	1185	2/15180	39/15180	-9.1	-8.7	0.05	FALSE
	SRX287788	Histone	H3K18ac	Embryo	14-16h embryos	1480	4/15180	45/15180	-9.1	-8.7	0.09	FALSE
	SRX287565	Histone	H3K9me2	Cell line	S2-DRSC	3042	150/15180	276/15180	-9.1	-8.7	0.54	FALSE
	SRX2592382	Histone	H3ac	Cell line	Kc167	2450	111/15180	222/15180	-9.0	-8.6	0.50	FALSE
	SRX11725640	Histone	H3K27ac	Cell line	S2	785	23/15180	85/15180	-8.8	-8.5	0.27	FALSE
	SRX23238269	Histone	H3K36me3	Cell line	S2	821	12/15180	63/15180	-8.8	-8.4	0.19	FALSE
	SRX2399661	Histone	H3K27me3	Cell line	ML-DmBG3-c2	1301	6/15180	49/15180	-8.8	-8.4	0.12	FALSE
	SRX5343143	Histone	H3K27me3	Adult	Dopaminergic Neurons	1800	26/15180	90/15180	-8.8	-8.4	0.29	FALSE
	SRX11548844	Histone	H4K8ac	Embryo	1-2h embryos	337	109/15180	37/15180	-8.7	-8.4	2.95	TRUE
	SRX8689070	Histone	H3K27ac	Adult	Adult head	715	0/15180	30/15180	-8.7	-8.4	0.00	FALSE
	SRX8689072	Histone	H3K27ac	Adult	Adult head	763	0/15180	30/15180	-8.7	-8.4	0.00	FALSE
	SRX8688977	Histone	H3	Adult	Adult head	1891	214/15180	107/15180	-8.7	-8.3	2.00	TRUE
	SRX403437	Histone	H3K9me2	Adult	Adult head	3964	36/15180	107/15180	-8.7	-8.3	0.34	FALSE
	SRX264599	Histone	H3K9me3	Adult	Ovary	4455	463/15180	660/15180	-8.6	-8.3	0.70	FALSE
	SRX6811507	Histone	H3K4me2	Cell line	S2	951	12/15180	62/15180	-8.6	-8.2	0.19	FALSE
	SRX3981663	Histone	H3	Cell line	S2	1935	19/15180	76/15180	-8.5	-8.2	0.25	FALSE
	SRX2592392	Histone	H3K27ac	Cell line	Kc167	4963	473/15180	670/15180	-8.5	-8.1	0.71	FALSE
	SRX23238247	Histone	H3K36me3	Cell line	S2	547	6/15180	48/15180	-8.5	-8.1	0.12	FALSE
	SRX287600	Histone	H3K27ac	Embryo	14-16h embryos	2149	131/15180	245/15180	-8.5	-8.1	0.53	FALSE
	SRX135531	Histone	H3K27me3	Adult	Octopaminergic neurons	944	4/15180	42/15180	-8.3	-7.9	0.10	FALSE
	SRX810431	Histone	H3K27me3	Cell line	S2	718	4/15180	42/15180	-8.3	-7.9	0.10	FALSE
	SRX647440	Histone	H3K4me1	Embryo	Mitotic cycle 12-14	1231	15/15180	67/15180	-8.3	-7.9	0.22	FALSE
	SRX135530	Histone	H3K27me3	Adult	Octopaminergic neurons	814	2/15180	36/15180	-8.3	-7.9	0.06	FALSE
	SRX287804	Histone	H3K27me2	Embryo	14-16h embryos	1188	2/15180	36/15180	-8.3	-7.9	0.06	FALSE
	SRX013011	Histone	H3K4me3	Pupae	Pupae	326	101/15180	34/15180	-8.2	-7.9	2.97	TRUE
	SRX16752328	Histone	H3K27me3	Embryo	21-24h embryos	425	130/15180	52/15180	-8.2	-7.9	2.50	TRUE
	SRX3981634	Histone	H3K36me3	Cell line	S2	1432	21/15180	78/15180	-8.2	-7.8	0.27	FALSE
	SRX16752341	Histone	H3K27me3	Embryo	13-17h embryos	1400	281/15180	160/15180	-8.2	-7.8	1.76	TRUE
	SRX5343096	Histone	H3K9me3	Adult	Dopaminergic Neurons	537	0/15180	28/15180	-8.1	-7.8	0.00	FALSE
	SRX8689013	Histone	H3K27ac	Adult	Adult head	781	0/15180	28/15180	-8.1	-7.8	0.00	FALSE
	SRX5865777	Histone	H4K16ac	Embryo	3-4h embryos	718	1/15180	32/15180	-8.1	-7.7	0.03	FALSE
	SRX7988217	Histone	H4K16ac	Embryo	14-16h embryos	1461	35/15180	102/15180	-8.1	-7.7	0.34	FALSE
	SRX8689005	Histone	H3	Adult	Adult head	2287	16/15180	68/15180	-8.1	-7.7	0.24	FALSE
	SRX24078785	Histone	H3K27me3	Cell line	S2	584	8/15180	51/15180	-8.1	-7.7	0.16	FALSE
	SRX647916	Histone	H3K27me3	Embryo	0-16h embryos	948	2/15180	35/15180	-8.0	-7.6	0.06	FALSE
	SRX681769	Histone	H3K27me3	Embryo	4-12h embryos	362	103/15180	36/15180	-8.0	-7.6	2.86	TRUE
	SRX2832096	Histone	H3K9me3	Cell line	S2	2636	447/15180	293/15180	-8.0	-7.6	1.53	TRUE
	SRX1120696	Histone	H3K9me3	Adult	Ovary	1966	29/15180	91/15180	-7.9	-7.6	0.32	FALSE
	SRX9427706	Histone	H3K9me3	Adult	Adult head	2461	356/15180	220/15180	-7.9	-7.6	1.62	TRUE
	SRX5717035	Histone	H4K16ac	Cell line	S2	613	11/15180	57/15180	-7.9	-7.6	0.19	FALSE
	SRX8689078	Histone	H3K27ac	Adult	Adult head	1472	7/15180	48/15180	-7.9	-7.5	0.15	FALSE
	SRX9518322	Histone	H2A.V	Embryo	Embryos	1755	272/15180	155/15180	-7.9	-7.5	1.75	TRUE
	SRX749049	Histone	H3K4me1	Cell line	Kc167	1003	45/15180	117/15180	-7.9	-7.5	0.38	FALSE
	SRX4933898	Histone	H3K27me3	Embryo	Mesoderm	1281	5/15180	43/15180	-7.9	-7.5	0.12	FALSE
	SRX810430	Histone	H3K27me3	Cell line	S2	734	5/15180	43/15180	-7.9	-7.5	0.12	FALSE
	SRX8689074	Histone	H3K27me3	Adult	Adult head	1351	5/15180	43/15180	-7.9	-7.5	0.12	FALSE
	SRX3981671	Histone	H3K4me3	Cell line	S2	1412	15/15180	65/15180	-7.9	-7.5	0.23	FALSE
	SRX507390	Histone	H3K9me3	Adult	Ovary	2268	14/15180	63/15180	-7.9	-7.5	0.22	FALSE
	SRX645120	Histone	H3K4me3	Embryo	Mitotic cycle 11-13	622	1/15180	31/15180	-7.8	-7.5	0.03	FALSE
	SRX24078787	Histone	H3K27me3	Cell line	S2	559	8/15180	50/15180	-7.8	-7.5	0.16	FALSE
	SRX287766	Histone	H2Bub	Embryo	14-16h embryos	1361	8/15180	50/15180	-7.8	-7.5	0.16	FALSE
	SRX3159485	Histone	H3	Embryo	1-3h embryos	2625	30/15180	92/15180	-7.8	-7.5	0.33	FALSE
	SRX5246868	Histone	H3K9me2	Embryo	16-18h embryos	1147	26/15180	85/15180	-7.8	-7.4	0.31	FALSE
	SRX810432	Histone	H3K27me3	Cell line	S2	716	4/15180	40/15180	-7.8	-7.4	0.10	FALSE
	SRX1794218	Histone	H3K27me3	Cell line	S2	1303	9/15180	52/15180	-7.8	-7.4	0.17	FALSE
	SRX645110	Histone	H3K18ac	Embryo	Mitotic cycle 14	1355	20/15180	74/15180	-7.8	-7.4	0.27	FALSE
	SRX3170975	Histone	H3K27me3	Cell line	S2	564	133/15180	56/15180	-7.7	-7.4	2.38	TRUE
	SRX287564	Histone	H3K9me2	Cell line	S2-DRSC	2521	62/15180	142/15180	-7.7	-7.4	0.44	FALSE
	SRX1299940	Histone	H4K20me1	Cell line	Kc167	1348	23/15180	79/15180	-7.7	-7.3	0.29	FALSE
	SRX5343146	Histone	H3K27me3	Adult	Dopaminergic Neurons	1218	15/15180	64/15180	-7.7	-7.3	0.23	FALSE
	SRX3380809	Histone	H3K27ac	Larvae	Imaginal wing disc	1649	111/15180	211/15180	-7.6	-7.3	0.53	FALSE
	SRX6708280	Histone	H4K16ac	Cell line	S2	312	109/15180	41/15180	-7.6	-7.3	2.66	TRUE
	SRX14631763	Histone	H3K27me3	Cell line	S2	2942	185/15180	308/15180	-7.6	-7.2	0.60	FALSE
	SRX1361343	Histone	H3K9me3	Cell line	OSC	4124	485/15180	328/15180	-7.6	-7.2	1.48	TRUE
	SRX7988220	Histone	H3	Embryo	14-16h embryos	1245	35/15180	99/15180	-7.6	-7.2	0.35	FALSE
	SRX287965	Histone	H3K27ac	Adult	Adult head	4546	813/15180	608/15180	-7.5	-7.2	1.34	TRUE
	SRX318784	Histone	H1	Larvae	3rd instar	707	1/15180	30/15180	-7.5	-7.2	0.03	FALSE
	SRX8688959	Histone	H3K27me3	Adult	Adult head	1181	4/15180	39/15180	-7.5	-7.2	0.10	FALSE
	SRX8973515	Histone	H3K27me3	Larvae	3rd instar	254	92/15180	31/15180	-7.5	-7.2	2.97	TRUE
	SRX5865779	Histone	H4K16ac	Embryo	11-12h embryos	530	10/15180	53/15180	-7.5	-7.1	0.19	FALSE
	SRX2520645	Histone	H3K36me3	Cell line	S2	1008	200/15180	104/15180	-7.5	-7.1	1.92	TRUE
	SRX287762	Histone	H2A.V	Embryo	14-16h embryos	1265	251/15180	142/15180	-7.5	-7.1	1.77	TRUE
	SRX8689076	Histone	H3K27me3	Adult	Adult head	945	3/15180	36/15180	-7.5	-7.1	0.08	FALSE
	SRX15105515	Histone	H3K36me3	Cell line	S2	567	2/15180	33/15180	-7.4	-7.1	0.06	FALSE
	SRX9427704	Histone	H3K9me3	Adult	Ovary	3305	476/15180	322/15180	-7.4	-7.1	1.48	TRUE
	SRX8689043	Histone	H3	Adult	Adult head	1947	21/15180	74/15180	-7.4	-7.1	0.28	FALSE
	SRX2417577	Histone	H3K9me3	Cell line	S2-DRSC	3146	55/15180	129/15180	-7.3	-7.0	0.43	FALSE
	SRX1728713	Histone	H3	Cell line	Kc167	906	9/15180	50/15180	-7.3	-7.0	0.18	FALSE
	SRX6468481	Histone	H3K4me3	Larvae	Neural stem cells	699	10/15180	52/15180	-7.3	-6.9	0.19	FALSE
	SRX11725638	Histone	H3K27ac	Cell line	S2	429	6/15180	43/15180	-7.3	-6.9	0.14	FALSE
	SRX645099	Histone	H4K5ac	Embryo	Mitotic cycle 7-9	1458	22/15180	75/15180	-7.2	-6.9	0.29	FALSE
	SRX3020542	Histone	H3K4me1	Cell line	S2	1037	14/15180	60/15180	-7.2	-6.9	0.23	FALSE
	SRX8689038	Histone	H3	Adult	Adult head	2445	21/15180	73/15180	-7.2	-6.9	0.29	FALSE
	SRX23238265	Histone	H3K36me3	Cell line	S2	445	3/15180	35/15180	-7.2	-6.8	0.09	FALSE
	SRX8688985	Histone	H3K4me3	Adult	Adult head	910	3/15180	35/15180	-7.2	-6.8	0.09	FALSE
	SRX8688924	Histone	H3K4me3	Adult	Adult head	538	103/15180	39/15180	-7.2	-6.8	2.64	TRUE
	SRX16752334	Histone	H3K27me3	Embryo	13-17h embryos	278	98/15180	36/15180	-7.1	-6.8	2.72	TRUE
	SRX3981665	Histone	H3	Cell line	S2	1614	18/15180	67/15180	-7.1	-6.8	0.27	FALSE
	SRX5736488	Histone	H3	Embryo	14-16h embryos	1337	237/15180	134/15180	-7.1	-6.8	1.77	TRUE
	SRX5243665	Histone	H3K27me3	Embryo	Neuroblast	573	9/15180	49/15180	-7.1	-6.7	0.18	FALSE
	SRX3632887	Histone	H3	Larvae	3rd instar	860	14/15180	59/15180	-7.0	-6.7	0.24	FALSE
	SRX810427	Histone	H3K27me3	Cell line	S2	698	6/15180	42/15180	-7.0	-6.7	0.14	FALSE
	SRX8688909	Histone	H3K36me3	Adult	Adult head	1215	6/15180	42/15180	-7.0	-6.7	0.14	FALSE
	SRX8688940	Histone	H3	Adult	Adult head	2534	21/15180	72/15180	-7.0	-6.7	0.29	FALSE
	SRX645101	Histone	H4K5ac	Embryo	Mitotic cycle 14	1083	13/15180	57/15180	-7.0	-6.7	0.23	FALSE
	SRX331367	Histone	H2Bub	Larvae	3rd instar	324	94/15180	34/15180	-7.0	-6.7	2.76	TRUE
	SRX7913567	Histone	H3K36me2	Cell line	S2	1921	71/15180	150/15180	-7.0	-6.7	0.47	FALSE
	SRX2000518	Histone	H3K27ac	Cell line	S2	2660	394/15180	259/15180	-7.0	-6.7	1.52	TRUE
	SRX645100	Histone	H4K5ac	Embryo	Mitotic cycle 11-13	1558	28/15180	84/15180	-7.0	-6.6	0.33	FALSE
	SRX485218	Histone	H3K9me3	Adult	Ovary	2456	31/15180	89/15180	-7.0	-6.6	0.35	FALSE
	SRX15105520	Histone	H3K36me3	Cell line	S2	440	1/15180	28/15180	-7.0	-6.6	0.04	FALSE
	SRX810428	Histone	H3K27me3	Cell line	S2	720	7/15180	44/15180	-6.9	-6.6	0.16	FALSE
	SRX4923183	Histone	H3K9me3	Cell line	OSC	3988	472/15180	324/15180	-6.9	-6.6	1.46	TRUE
	SRX8688907	Histone	H3K27me3	Adult	Adult head	754	3/15180	34/15180	-6.9	-6.6	0.09	FALSE
	SRX699105	Histone	H2AK118ub	Adult	Temperature sensitive cells	4727	782/15180	590/15180	-6.9	-6.6	1.33	TRUE
	SRX15206469	Histone	H3K9me2	Adult	Ovary	1579	18/15180	66/15180	-6.9	-6.6	0.27	FALSE
	SRX3981666	Histone	H3	Cell line	S2	1572	17/15180	64/15180	-6.9	-6.5	0.27	FALSE
	SRX24078788	Histone	H3K27me3	Cell line	S2	539	9/15180	48/15180	-6.8	-6.5	0.19	FALSE
	SRX4923185	Histone	H3K9me3	Cell line	OSC	4159	425/15180	286/15180	-6.8	-6.5	1.49	TRUE
	SRX914959	Histone	H2A.V	Adult	Egg chamber	625	25/15180	78/15180	-6.8	-6.5	0.32	FALSE
	SRX5431035	Histone	H4K16ac	Embryo	3-4h embryos	1825	10/15180	50/15180	-6.8	-6.5	0.20	FALSE
	SRX5343144	Histone	H3K27me3	Adult	Dopaminergic Neurons	1321	20/15180	69/15180	-6.8	-6.4	0.29	FALSE
	SRX2592448	Histone	H4K16ac	Cell line	Kc167	2093	137/15180	238/15180	-6.8	-6.4	0.58	FALSE
	SRX287671	Histone	H3K9me3	Embryo	14-16h embryos	3433	55/15180	124/15180	-6.6	-6.3	0.44	FALSE
	SRX1760711	Histone	H1	Cell line	OSC	1038	20/15180	68/15180	-6.6	-6.3	0.29	FALSE
	SRX810429	Histone	H3K27me3	Cell line	S2	678	6/15180	40/15180	-6.5	-6.2	0.15	FALSE
	SRX6845077	Histone	H4K16ac	Cell line	S2	1352	237/15180	138/15180	-6.5	-6.2	1.72	TRUE
	SRX287768	Histone	H2Bub	Embryo	14-16h embryos	1257	196/15180	107/15180	-6.5	-6.2	1.83	TRUE
	SRX8076963	Histone	H3K27me3	Embryo	21-24h embryos	494	132/15180	61/15180	-6.5	-6.2	2.16	TRUE
	SRX4933897	Histone	H3K27ac	Embryo	Mesoderm	2235	22/15180	71/15180	-6.5	-6.2	0.31	FALSE
	SRX15206436	Histone	H3K9me2	Adult	Ovary	1301	51/15180	117/15180	-6.5	-6.1	0.44	FALSE
	SRX1847050	Histone	H3K27ac	Embryo	Glial cells	1258	7/15180	42/15180	-6.4	-6.1	0.17	FALSE
	SRX8689044	Histone	H3	Adult	Adult head	2090	28/15180	81/15180	-6.4	-6.1	0.35	FALSE
	SRX1704848	Histone	H4	Cell line	S2	1959	87/15180	168/15180	-6.4	-6.1	0.52	FALSE
	SRX16752267	Histone	H2Aub	Larvae	Imaginal leg disc	596	9/15180	46/15180	-6.4	-6.1	0.20	FALSE
	SRX201883	Histone	H3K9me3	Cell line	OSC	10277	965/15180	1192/15180	-6.4	-6.0	0.81	FALSE
	SRX19695494	Histone	H3K27me3	Larvae	CNS and imaginal disc	569	5/15180	37/15180	-6.4	-6.0	0.14	FALSE
	SRX474581	Histone	H3K27ac	Embryo	Parasegment 7	861	10/15180	48/15180	-6.4	-6.0	0.21	FALSE
	SRX8689080	Histone	H3K27ac	Adult	Adult head	1313	10/15180	48/15180	-6.4	-6.0	0.21	FALSE
	SRX8688903	Histone	H3K27me3	Adult	Adult head	1541	12/15180	52/15180	-6.4	-6.0	0.23	FALSE
	SRX23238267	Histone	H3K36me3	Cell line	S2	481	11/15180	50/15180	-6.3	-6.0	0.22	FALSE
	SRX079914	Histone	H3K9me3	Adult	Ovary	533	0/15180	22/15180	-6.3	-6.0	0.00	FALSE
	SRX5343097	Histone	H3K9me3	Adult	Dopaminergic Neurons	407	0/15180	22/15180	-6.3	-6.0	0.00	FALSE
	SRX643413	Histone	H2AvD	Cell line	S2	275	0/15180	22/15180	-6.3	-6.0	0.00	FALSE
	SRX8689071	Histone	H3K27ac	Adult	Adult head	486	0/15180	22/15180	-6.3	-6.0	0.00	FALSE
	SRX9427703	Histone	H3K9me3	Adult	Ovary	4076	563/15180	408/15180	-6.3	-6.0	1.38	TRUE
	SRX013064	Histone	H3K27ac	Larvae	1st instar	182	63/15180	18/15180	-6.3	-6.0	3.50	TRUE
	SRX3159484	Histone	H3	Embryo	1-3h embryos	2719	36/15180	93/15180	-6.3	-6.0	0.39	FALSE
	SRX1760712	Histone	H1	Cell line	OSC	1065	21/15180	68/15180	-6.2	-5.9	0.31	FALSE
	SRX2592388	Histone	H3K4me1	Cell line	Kc167	1234	86/15180	165/15180	-6.2	-5.9	0.52	FALSE
	SRX5246866	Histone	H3K9me2	Embryo	16-18h embryos	1121	29/15180	81/15180	-6.2	-5.8	0.36	FALSE
	SRX16752304	Histone	H2Aub	Larvae	Imaginal wing disc	659	13/15180	53/15180	-6.2	-5.8	0.25	FALSE
	SRX4933895	Histone	H3K27me3	Embryo	Mesoderm	2463	26/15180	76/15180	-6.1	-5.8	0.34	FALSE
	SRX5246883	Histone	H3K9me2	Embryo	16-18h embryos	940	19/15180	64/15180	-6.1	-5.8	0.30	FALSE
	SRX287977	Histone	H3K27me3	Adult	Adult head	839	12/15180	51/15180	-6.1	-5.8	0.24	FALSE
	SRX8689014	Histone	H3K4me3	Adult	Adult head	1401	10/15180	47/15180	-6.1	-5.8	0.21	FALSE
	SRX15206435	Histone	H3K9me2	Adult	Ovary	1793	31/15180	84/15180	-6.1	-5.8	0.37	FALSE
	SRX287828	Histone	H3K4me1	Adult	Adult head	339	1/15180	25/15180	-6.1	-5.8	0.04	FALSE
	SRX450800	Histone	H3K9me2	Larvae	Salivary glands	471	1/15180	25/15180	-6.1	-5.8	0.04	FALSE
	SRX3020544	Histone	H3K4me1	Cell line	S2	2467	149/15180	247/15180	-6.1	-5.8	0.60	FALSE
	SRX5246876	Histone	H3K9me2	Embryo	16-18h embryos	1394	46/15180	107/15180	-6.1	-5.8	0.43	FALSE
	SRX4279657	Histone	H3K9me3	Adult	Ovary	6852	948/15180	750/15180	-6.1	-5.8	1.26	TRUE
	SRX645107	Histone	H3K18ac	Embryo	Mitotic cycle 7-9	390	2/15180	28/15180	-6.1	-5.8	0.07	FALSE
	SRX15105522	Histone	H3K27ac	Cell line	S2	1197	59/15180	126/15180	-6.1	-5.8	0.47	FALSE
	SRX8973516	Histone	H3K27me3	Larvae	3rd instar	216	77/15180	27/15180	-6.0	-5.7	2.85	TRUE
	SRX2642379	Histone	H3K27me3	Adult	Muscle	433	0/15180	21/15180	-6.0	-5.7	0.00	FALSE
	SRX5343103	Histone	H3K9me3	Adult	Dopaminergic Neurons	388	0/15180	21/15180	-6.0	-5.7	0.00	FALSE
	SRX8688912	Histone	H3K27me3	Adult	Adult head	456	0/15180	21/15180	-6.0	-5.7	0.00	FALSE
	SRX645108	Histone	H3K18ac	Embryo	Mitotic cycle 11-13	1018	15/15180	56/15180	-6.0	-5.7	0.27	FALSE
	SRX287601	Histone	H3K27ac	Embryo	14-16h embryos	3289	371/15180	515/15180	-6.0	-5.7	0.72	FALSE
	SRX197578	Histone	H3K4me3	Embryo	1-2h embryos	960	4/15180	33/15180	-6.0	-5.7	0.12	FALSE
	SRX8689083	Histone	H3K27ac	Adult	Adult head	759	4/15180	33/15180	-6.0	-5.7	0.12	FALSE
	SRX645102	Histone	H4K5ac	Embryo	Mitotic cycle 14	1375	26/15180	75/15180	-6.0	-5.7	0.35	FALSE
	SRX4451935	Histone	H3K4me2	Adult	Ovary	2586	483/15180	344/15180	-6.0	-5.7	1.40	TRUE
	SRX647441	Histone	H3K4me1	Embryo	Mitotic cycle 12-14	1203	31/15180	83/15180	-5.9	-5.7	0.37	FALSE
	SRX16752268	Histone	H2Aub	Larvae	Imaginal leg disc	629	13/15180	52/15180	-5.9	-5.6	0.25	FALSE
	SRX1760708	Histone	H1	Cell line	OSC	728	8/15180	42/15180	-5.9	-5.6	0.19	FALSE
	SRX2417578	Histone	H3K9me3	Cell line	S2-DRSC	3287	66/15180	135/15180	-5.9	-5.6	0.49	FALSE
	SRX1760707	Histone	H1	Cell line	OSC	776	10/15180	46/15180	-5.9	-5.6	0.22	FALSE
	SRX8689075	Histone	H3K27me3	Adult	Adult head	1323	10/15180	46/15180	-5.9	-5.6	0.22	FALSE
	SRX4068068	Histone	H3K27ac	Larvae	Eye-antennal disc	3278	255/15180	376/15180	-5.9	-5.6	0.68	FALSE
	SRX647442	Histone	H3K18ac	Embryo	Mitotic cycle 12-14	1267	20/15180	64/15180	-5.8	-5.5	0.31	FALSE
	SRX23238194	Histone	H3K36me3	Cell line	S2	366	1/15180	24/15180	-5.8	-5.5	0.04	FALSE
	SRX643415	Histone	H2AvD	Cell line	S2	306	1/15180	24/15180	-5.8	-5.5	0.04	FALSE
	SRX647439	Histone	H3	Embryo	Mitotic cycle 12-14	2659	277/15180	175/15180	-5.8	-5.5	1.58	TRUE
	SRX8913802	Histone	H3K9me2	Adult	Adult head	3059	443/15180	312/15180	-5.8	-5.5	1.42	TRUE
	SRX013092	Histone	H3K27me3	Embryo	8-12h embryos	687	148/15180	76/15180	-5.8	-5.5	1.95	TRUE
	SRX5243667	Histone	H3K27ac	Embryo	Neuroblast	615	13/15180	51/15180	-5.7	-5.4	0.25	FALSE
	SRX5343139	Histone	H3K27ac	Adult	Dopaminergic Neurons	367	0/15180	20/15180	-5.7	-5.4	0.00	FALSE
	SRX8688970	Histone	H3K36me3	Adult	Adult head	410	0/15180	20/15180	-5.7	-5.4	0.00	FALSE
	SRX1847048	Histone	H3K4me3	Embryo	Glial cells	1170	8/15180	41/15180	-5.7	-5.4	0.20	FALSE
	SRX450798	Histone	H3K9me2	Larvae	Salivary glands	737	8/15180	41/15180	-5.7	-5.4	0.20	FALSE
	SRX8688973	Histone	H3K4me3	Adult	Adult head	1117	8/15180	41/15180	-5.7	-5.4	0.20	FALSE
	SRX15105513	Histone	H3K27ac	Cell line	S2	972	45/15180	103/15180	-5.7	-5.4	0.44	FALSE
	SRX2832095	Histone	H3K9me3	Cell line	S2	2276	27/15180	75/15180	-5.7	-5.4	0.36	FALSE
	SRX2592435	Histone	H3K27me3	Cell line	Kc167	8916	1039/15180	1258/15180	-5.7	-5.4	0.83	FALSE
	SRX14631767	Histone	H3K27me3	Cell line	S2	2798	178/15180	279/15180	-5.7	-5.4	0.64	FALSE
	SRX7988218	Histone	H4K16ac	Embryo	14-16h embryos	1283	38/15180	92/15180	-5.6	-5.3	0.41	FALSE
	SRX5246875	Histone	H3K9me2	Embryo	16-18h embryos	951	20/15180	63/15180	-5.6	-5.3	0.32	FALSE
	SRX8688958	Histone	H3K27me3	Adult	Adult head	945	5/15180	34/15180	-5.6	-5.3	0.15	FALSE
	SRX8688913	Histone	H3K36me3	Adult	Adult head	821	3/15180	29/15180	-5.6	-5.3	0.10	FALSE
	SRX8689027	Histone	H3K9me3	Adult	Adult head	644	3/15180	29/15180	-5.6	-5.3	0.10	FALSE
	SRX5246872	Histone	H3K9me2	Embryo	16-18h embryos	1106	28/15180	76/15180	-5.6	-5.3	0.37	FALSE
	SRX3511940	Histone	H3K27me3	Embryo	Embryos	908	157/15180	84/15180	-5.6	-5.3	1.87	TRUE
	SRX19695527	Histone	H3K27me3	Larvae	CNS and imaginal disc	577	6/15180	36/15180	-5.6	-5.3	0.17	FALSE
	SRX749048	Histone	H3K4me1	Cell line	Kc167	1847	140/15180	230/15180	-5.5	-5.3	0.61	FALSE
	SRX8688906	Histone	H3K27me3	Adult	Adult head	546	2/15180	26/15180	-5.5	-5.2	0.08	FALSE
	SRX5243664	Histone	H3K27me3	Embryo	Neuroblast	478	7/15180	38/15180	-5.5	-5.2	0.18	FALSE
	SRX1837290	Histone	H3K9me3	Adult	Ovary	3524	110/15180	191/15180	-5.5	-5.2	0.58	FALSE
	SRX15105518	Histone	H3K27ac	Cell line	S2	841	36/15180	88/15180	-5.5	-5.2	0.41	FALSE
	SRX8688908	Histone	H3K27me3	Adult	Adult head	887	8/15180	40/15180	-5.5	-5.2	0.20	FALSE
	SRX11725636	Histone	H3K4me1	Cell line	S2	231	0/15180	19/15180	-5.4	-5.1	0.00	FALSE
	SRX5535379	Histone	H3K36me3	Cell line	S2	309	0/15180	19/15180	-5.4	-5.1	0.00	FALSE
	SRX8689018	Histone	H3K4me3	Adult	Adult head	584	3/15180	28/15180	-5.3	-5.1	0.11	FALSE
	SRX645130	Histone	H3K36me3	Embryo	Mitotic cycle 11-13	685	6/15180	35/15180	-5.3	-5.0	0.17	FALSE
	SRX4923181	Histone	H3K9me3	Cell line	OSC	4351	385/15180	269/15180	-5.3	-5.0	1.43	TRUE
	SRX3630326	Histone	H3K9me3	Adult	Ovary	3713	88/15180	160/15180	-5.3	-5.0	0.55	FALSE
	SRX4933904	Histone	H3K27me3	Embryo	Mesoderm	924	7/15180	37/15180	-5.3	-5.0	0.19	FALSE
	SRX5246879	Histone	H3K9me2	Embryo	16-18h embryos	673	11/15180	45/15180	-5.3	-5.0	0.24	FALSE
	SRX5343150	Histone	H3K27me3	Adult	Dopaminergic Neurons	778	10/15180	43/15180	-5.3	-5.0	0.23	FALSE
	SRX645112	Histone	H3K27ac	Embryo	Mitotic cycle 11-13	716	8/15180	39/15180	-5.3	-5.0	0.21	FALSE
	SRX8689019	Histone	H3K4me3	Adult	Adult head	868	8/15180	39/15180	-5.3	-5.0	0.21	FALSE
	SRX647917	Histone	H3K27me3	Embryo	0-16h embryos	561	2/15180	25/15180	-5.3	-5.0	0.08	FALSE
	SRX8688914	Histone	H3K36me3	Adult	Adult head	644	2/15180	25/15180	-5.3	-5.0	0.08	FALSE
	SRX16752325	Histone	H3K27me3	Embryo	21-24h embryos	865	161/15180	89/15180	-5.2	-5.0	1.81	TRUE
	SRX643412	Histone	H2AvD	Cell line	S2	262	1/15180	22/15180	-5.2	-5.0	0.05	FALSE
	SRX643414	Histone	H2AvD	Cell line	S2	282	1/15180	22/15180	-5.2	-5.0	0.05	FALSE
	SRX8688925	Histone	H3K4me3	Adult	Adult head	437	1/15180	22/15180	-5.2	-5.0	0.05	FALSE
	SRX287860	Histone	H4	Embryo	14-16h embryos	1787	28/15180	74/15180	-5.2	-5.0	0.38	FALSE
	SRX1032412	Histone	H3K4me1	Embryo	2-4h embryos	2138	129/15180	213/15180	-5.2	-5.0	0.61	FALSE
	SRX15206447	Histone	H3K9me3	Adult	Ovary	5736	518/15180	672/15180	-5.2	-5.0	0.77	FALSE
	SRX331379	Histone	H3K27me3	Larvae	3rd instar	583	4/15180	30/15180	-5.2	-4.9	0.13	FALSE
	SRX529166	Histone	H3K36me2	Cell line	S2	1974	93/15180	166/15180	-5.2	-4.9	0.56	FALSE
	SRX1837298	Histone	H3K9me3	Adult	Ovary	3831	106/15180	183/15180	-5.2	-4.9	0.58	FALSE
	SRX16752331	Histone	H3K27me2	Embryo	21-24h embryos	693	21/15180	62/15180	-5.1	-4.9	0.34	FALSE
	SRX5343156	Histone	H3K36me3	Adult	Dopaminergic Neurons	595	93/15180	41/15180	-5.1	-4.8	2.27	TRUE
	SRX8689089	Histone	H3K9me3	Adult	Adult head	774	6/15180	34/15180	-5.1	-4.8	0.18	FALSE
	SRX6708277	Histone	H4K16ac	Cell line	S2	398	100/15180	46/15180	-5.1	-4.8	2.17	TRUE
	SRX19695530	Histone	H3K27me3	Larvae	CNS and imaginal disc	567	7/15180	36/15180	-5.1	-4.8	0.19	FALSE
	SRX19695495	Histone	H3K27me3	Larvae	CNS and imaginal disc	760	16/15180	53/15180	-5.1	-4.8	0.30	FALSE
	SRX4933894	Histone	H3K27ac	Embryo	Mesoderm	2186	25/15180	68/15180	-5.0	-4.8	0.37	FALSE
	SRX5246871	Histone	H3K9me2	Embryo	16-18h embryos	1022	25/15180	68/15180	-5.0	-4.8	0.37	FALSE
	SRX8689086	Histone	H3K9me3	Adult	Adult head	1061	9/15180	40/15180	-5.0	-4.8	0.23	FALSE
	SRX9427705	Histone	H3K9me3	Adult	Adult head	2700	360/15180	251/15180	-5.0	-4.7	1.43	TRUE
	SRX8689085	Histone	H3K27me3	Adult	Adult head	1477	15/15180	51/15180	-5.0	-4.7	0.29	FALSE
	SRX1032410	Histone	H3K27me3	Embryo	2-4h embryos	2445	325/15180	222/15180	-5.0	-4.7	1.46	TRUE
	SRX5343133	Histone	H3K27ac	Adult	Dopaminergic Neurons	417	2/15180	24/15180	-5.0	-4.7	0.08	FALSE
	SRX643410	Histone	H2AvD	Cell line	S2	290	2/15180	24/15180	-5.0	-4.7	0.08	FALSE
	SRX8689026	Histone	H3K9me3	Adult	Adult head	501	2/15180	24/15180	-5.0	-4.7	0.08	FALSE
	SRX11725637	Histone	H3K27ac	Cell line	S2	1357	81/15180	148/15180	-5.0	-4.7	0.55	FALSE
	SRX1032394	Histone	H3K4me1	Embryo	2-4h embryos	3547	218/15180	320/15180	-5.0	-4.7	0.68	FALSE
	SRX8688916	Histone	H3K36me3	Adult	Adult head	412	1/15180	21/15180	-5.0	-4.7	0.05	FALSE
	SRX8688922	Histone	H3K4me3	Adult	Adult head	421	1/15180	21/15180	-5.0	-4.7	0.05	FALSE
	SRX8688960	Histone	H3K27me3	Adult	Adult head	830	5/15180	31/15180	-4.9	-4.6	0.16	FALSE
	SRX16752323	Histone	H3K27me3	Embryo	21-24h embryos	235	78/15180	32/15180	-4.9	-4.6	2.44	TRUE
	SRX1760698	Histone	H1	Cell line	OSC	836	16/15180	52/15180	-4.9	-4.6	0.31	FALSE
	SRX645109	Histone	H3K18ac	Embryo	Mitotic cycle 14	518	6/15180	33/15180	-4.8	-4.6	0.18	FALSE
	SRX7175241	Histone	H3K27me3	Embryo	Embryos	1702	62/15180	121/15180	-4.8	-4.6	0.51	FALSE
	SRX485217	Histone	H3K9me3	Adult	Ovary	3622	322/15180	441/15180	-4.8	-4.6	0.73	FALSE
	SRX8689028	Histone	H3K9me3	Adult	Adult head	769	7/15180	35/15180	-4.8	-4.6	0.20	FALSE
	SRX8688918	Histone	H3K4me3	Adult	Adult head	929	9/15180	39/15180	-4.8	-4.6	0.23	FALSE
	SRX8688967	Histone	H3K36me3	Adult	Adult head	967	8/15180	37/15180	-4.8	-4.6	0.22	FALSE
	SRX2642384	Histone	H3K27me3	Adult	Muscle	284	0/15180	17/15180	-4.8	-4.6	0.00	FALSE
	SRX2642385	Histone	H3K27me3	Adult	Muscle	301	0/15180	17/15180	-4.8	-4.6	0.00	FALSE
	SRX5343140	Histone	H3K27ac	Adult	Dopaminergic Neurons	295	0/15180	17/15180	-4.8	-4.6	0.00	FALSE
	SRX5736457	Histone	H4K16ac	Embryo	Mitotic cycle 9-13	1059	157/15180	89/15180	-4.8	-4.5	1.76	TRUE
	SRX287761	Histone	H2A.V	Embryo	14-16h embryos	1833	275/15180	183/15180	-4.8	-4.5	1.50	TRUE
	SRX1299944	Histone	H2A.V	Cell line	Kc167	1185	190/15180	115/15180	-4.7	-4.5	1.65	TRUE
	SRX8689023	Histone	H3K9me3	Adult	Adult head	1262	13/15180	46/15180	-4.7	-4.5	0.28	FALSE
	SRX8689090	Histone	H3K9me3	Adult	Adult head	613	4/15180	28/15180	-4.7	-4.5	0.14	FALSE
	SRX8688911	Histone	H3K27me3	Adult	Adult head	487	2/15180	23/15180	-4.7	-4.5	0.09	FALSE
	SRX8689077	Histone	H3K27me3	Adult	Adult head	478	2/15180	23/15180	-4.7	-4.5	0.09	FALSE
	SRX8689042	Histone	H3	Adult	Adult head	1618	25/15180	66/15180	-4.7	-4.4	0.38	FALSE
	SRX300936	Histone	H3K27me3	Cell line	S2R+	1463	65/15180	124/15180	-4.7	-4.4	0.52	FALSE
	SRX2642376	Histone	H3K27me3	Adult	Muscle	364	1/15180	20/15180	-4.7	-4.4	0.05	FALSE
	SRX2642377	Histone	H3K27me3	Adult	Muscle	378	1/15180	20/15180	-4.7	-4.4	0.05	FALSE
	SRX8688965	Histone	H3K27me3	Adult	Adult head	436	1/15180	20/15180	-4.7	-4.4	0.05	FALSE
	SRX8688987	Histone	H3K4me3	Adult	Adult head	426	1/15180	20/15180	-4.7	-4.4	0.05	FALSE
	SRX16752255	Histone	H2Aub	Embryo	0-6h embryos	188	61/15180	22/15180	-4.7	-4.4	2.77	TRUE
	SRX1794249	Histone	H3K27me3	Cell line	S2	639	5/15180	30/15180	-4.7	-4.4	0.17	FALSE
	SRX8688962	Histone	H3K27me3	Adult	Adult head	635	5/15180	30/15180	-4.7	-4.4	0.17	FALSE
	SRX645128	Histone	H3K27me3	Embryo	Mitotic cycle 14	965	15/15180	49/15180	-4.6	-4.4	0.31	FALSE
	SRX507381	Histone	H3K9me3	Adult	Ovary	811	6/15180	32/15180	-4.6	-4.4	0.19	FALSE
	SRX8689084	Histone	H3K27ac	Adult	Adult head	690	6/15180	32/15180	-4.6	-4.4	0.19	FALSE
	SRX3632891	Histone	H4	Larvae	3rd instar	586	9/15180	38/15180	-4.6	-4.4	0.24	FALSE
	SRX645116	Histone	H3K4me1	Embryo	Mitotic cycle 11-13	1165	21/15180	59/15180	-4.6	-4.4	0.36	FALSE
	SRX8689045	Histone	H3K27ac	Adult	Adult head	982	8/15180	36/15180	-4.6	-4.3	0.22	FALSE
	SRX8688972	Histone	H3K36me3	Adult	Adult head	525	3/15180	25/15180	-4.6	-4.3	0.12	FALSE
	SRX749047	Histone	H3K4me1	Cell line	Kc167	2204	176/15180	264/15180	-4.6	-4.3	0.67	FALSE
	SRX331371	Histone	H3K27ac	Larvae	3rd instar	4838	812/15180	655/15180	-4.5	-4.3	1.24	TRUE
	SRX019953	Histone	H2A.V	Cell line	S2	254	0/15180	16/15180	-4.5	-4.3	0.00	FALSE
	SRX3511954	Histone	H3K27me3	Adult	Muscle	456	4/15180	27/15180	-4.5	-4.2	0.15	FALSE
	SRX8689082	Histone	H3K27ac	Adult	Adult head	551	4/15180	27/15180	-4.5	-4.2	0.15	FALSE
	SRX19695531	Histone	H3K27me3	Larvae	CNS and imaginal disc	608	11/15180	41/15180	-4.5	-4.2	0.27	FALSE
	SRX8689079	Histone	H3K27ac	Adult	Adult head	1077	11/15180	41/15180	-4.5	-4.2	0.27	FALSE
	SRX287787	Histone	H3K18ac	Embryo	14-16h embryos	456	2/15180	22/15180	-4.4	-4.2	0.09	FALSE
	SRX8688905	Histone	H3K27me3	Adult	Adult head	475	2/15180	22/15180	-4.4	-4.2	0.09	FALSE
	SRX5343152	Histone	H3K27me3	Adult	Dopaminergic Neurons	1219	28/15180	69/15180	-4.4	-4.2	0.41	FALSE
	SRX645127	Histone	H3K27me3	Embryo	Mitotic cycle 11-13	802	10/15180	39/15180	-4.4	-4.2	0.26	FALSE
	SRX4933907	Histone	H3K27me3	Embryo	Mesoderm	1113	18/15180	53/15180	-4.4	-4.2	0.34	FALSE
	SRX2010898	Histone	H3	Embryo	Embryos	525	1/15180	19/15180	-4.4	-4.2	0.05	FALSE
	SRX6468487	Histone	H3K27me3	Larvae	Neural stem cells	536	6/15180	31/15180	-4.4	-4.1	0.19	FALSE
	SRX645104	Histone	H4K8ac	Embryo	Mitotic cycle 11-13	738	14/15180	46/15180	-4.4	-4.1	0.30	FALSE
	SRX2618507	Histone	H3K4me1	Adult	Brains	458	82/15180	37/15180	-4.4	-4.1	2.22	TRUE
	SRX201886	Histone	H3K9me3	Cell line	OSC	6276	365/15180	483/15180	-4.3	-4.1	0.76	FALSE
	SRX1794217	Histone	H3K27me3	Cell line	S2	472	3/15180	24/15180	-4.3	-4.1	0.12	FALSE
	SRX8688971	Histone	H3K36me3	Adult	Adult head	494	3/15180	24/15180	-4.3	-4.1	0.12	FALSE
	SRX5736471	Histone	H4K16ac	Embryo	Mitotic cycle 14	724	111/15180	58/15180	-4.3	-4.0	1.91	TRUE
	SRX8689039	Histone	H3	Adult	Adult head	2159	32/15180	74/15180	-4.3	-4.0	0.43	FALSE
	SRX4923187	Histone	H3K9me3	Cell line	OSC	4633	415/15180	307/15180	-4.3	-4.0	1.35	TRUE
	SRX8689041	Histone	H3	Adult	Adult head	1339	21/15180	57/15180	-4.3	-4.0	0.37	FALSE
	SRX8688919	Histone	H3K4me3	Adult	Adult head	620	4/15180	26/15180	-4.2	-4.0	0.15	FALSE
	SRX645119	Histone	H3K4me3	Embryo	Mitotic cycle 7-9	269	0/15180	15/15180	-4.2	-4.0	0.00	FALSE
	SRX8688969	Histone	H3K36me3	Adult	Adult head	312	0/15180	15/15180	-4.2	-4.0	0.00	FALSE
	SRX2564138	Histone	H3K27me3	Larvae	3rd instar brain	1924	44/15180	91/15180	-4.2	-4.0	0.48	FALSE
	SRX507389	Histone	H3K9me3	Adult	Ovary	939	9/15180	36/15180	-4.2	-3.9	0.25	FALSE
	SRX3511960	Histone	H3K27me3	Adult	Muscle	464	5/15180	28/15180	-4.2	-3.9	0.18	FALSE
	SRX8689029	Histone	H3K9me3	Adult	Adult head	603	5/15180	28/15180	-4.2	-3.9	0.18	FALSE
	SRX643411	Histone	H2AvD	Cell line	S2	255	2/15180	21/15180	-4.2	-3.9	0.10	FALSE
	SRX8689022	Histone	H3K4me3	Adult	Adult head	441	2/15180	21/15180	-4.2	-3.9	0.10	FALSE
	SRX5243666	Histone	H3K27ac	Embryo	Neuroblast	509	7/15180	32/15180	-4.2	-3.9	0.22	FALSE
	SRX8689020	Histone	H3K4me3	Adult	Adult head	693	7/15180	32/15180	-4.2	-3.9	0.22	FALSE
	SRX9434474	Histone	H3K9me3	Cell line	OSC	6837	814/15180	664/15180	-4.2	-3.9	1.23	TRUE
	SRX6386726	Histone	H4K16ac	Embryo	Embryos	1722	119/15180	189/15180	-4.1	-3.9	0.63	FALSE
	SRX3632910	Histone	H4	Larvae	3rd instar	837	26/15180	64/15180	-4.1	-3.9	0.41	FALSE
	SRX2642378	Histone	H3K27me3	Adult	Muscle	325	1/15180	18/15180	-4.1	-3.9	0.06	FALSE
	SRX2642387	Histone	H3K27me3	Adult	Muscle	362	1/15180	18/15180	-4.1	-3.9	0.06	FALSE
	SRX3981624	Histone	H2A.V	Cell line	S2	1418	176/15180	109/15180	-4.1	-3.9	1.61	TRUE
	SRX6708273	Histone	H3ac	Cell line	S2	723	23/15180	59/15180	-4.1	-3.8	0.39	FALSE
	SRX5736476	Histone	H4K16ac	Embryo	Gastrulating embryos	1070	154/15180	92/15180	-4.1	-3.8	1.67	TRUE
	SRX8688963	Histone	H3K27me3	Adult	Adult head	504	3/15180	23/15180	-4.1	-3.8	0.13	FALSE
	SRX16752337	Histone	H3K27me3	Embryo	21-24h embryos	388	84/15180	40/15180	-4.0	-3.8	2.10	TRUE
	SRX5343151	Histone	H3K27me3	Adult	Dopaminergic Neurons	929	20/15180	54/15180	-4.0	-3.8	0.37	FALSE
	SRX8689092	Histone	H3K9me3	Adult	Adult head	522	4/15180	25/15180	-4.0	-3.8	0.16	FALSE
	SRX8973509	Histone	H3K27me3	Larvae	3rd instar	270	72/15180	32/15180	-4.0	-3.7	2.25	TRUE
	SRX5246884	Histone	H3K9me2	Embryo	16-18h embryos	1037	30/15180	69/15180	-4.0	-3.7	0.43	FALSE
	SRX8973510	Histone	H3K27me3	Larvae	3rd instar	149	52/15180	19/15180	-4.0	-3.7	2.74	TRUE
	SRX013103	Histone	H3K9me3	Embryo	0-4h embryos	1755	19/15180	52/15180	-4.0	-3.7	0.37	FALSE
	SRX8689035	Histone	H3K9me3	Adult	Adult head	582	5/15180	27/15180	-4.0	-3.7	0.19	FALSE
	SRX2592494	Histone	H3ac	Cell line	Kc167	65	31/15180	7/15180	-3.9	-3.7	4.43	TRUE
	SRX8689037	Histone	H3K9me3	Adult	Adult head	605	6/15180	29/15180	-3.9	-3.7	0.21	FALSE
	SRX287672	Histone	H3K9me3	Embryo	14-16h embryos	3606	79/15180	136/15180	-3.9	-3.7	0.58	FALSE
	SRX019952	Histone	H2A.V	Cell line	S2	238	0/15180	14/15180	-3.9	-3.7	0.00	FALSE
	SRX4940250	Histone	H3K4me3	Larvae	3rd instar	222	0/15180	14/15180	-3.9	-3.7	0.00	FALSE
	SRX1120699	Histone	H3K9me3	Adult	Ovary	2002	50/15180	97/15180	-3.9	-3.7	0.52	FALSE
	SRX8688974	Histone	H3	Adult	Adult head	2124	31/15180	70/15180	-3.9	-3.7	0.44	FALSE
	SRX4933906	Histone	H3K27ac	Embryo	Mesoderm	1732	25/15180	61/15180	-3.9	-3.7	0.41	FALSE
	SRX8689024	Histone	H3K9me3	Adult	Adult head	950	11/15180	38/15180	-3.9	-3.6	0.29	FALSE
	SRX2642386	Histone	H3K27me3	Adult	Muscle	297	1/15180	17/15180	-3.8	-3.6	0.06	FALSE
	SRX5343134	Histone	H3K27ac	Adult	Dopaminergic Neurons	324	1/15180	17/15180	-3.8	-3.6	0.06	FALSE
	SRX8689081	Histone	H3K27ac	Adult	Adult head	337	1/15180	17/15180	-3.8	-3.6	0.06	FALSE
	SRX8688966	Histone	H3K36me3	Adult	Adult head	1111	14/15180	43/15180	-3.8	-3.6	0.33	FALSE
	SRX5246880	Histone	H3K9me2	Embryo	16-18h embryos	944	26/15180	62/15180	-3.8	-3.6	0.42	FALSE
	SRX5343145	Histone	H3K27me3	Adult	Dopaminergic Neurons	397	3/15180	22/15180	-3.8	-3.6	0.14	FALSE
	SRX8688910	Histone	H3K27me3	Adult	Adult head	453	3/15180	22/15180	-3.8	-3.6	0.14	FALSE
	SRX14631766	Histone	H3K27me3	Cell line	S2	2804	211/15180	296/15180	-3.8	-3.6	0.71	FALSE
	SRX4933889	Histone	H3K27me3	Embryo	Mesoderm	816	8/15180	32/15180	-3.7	-3.5	0.25	FALSE
	SRX3020541	Histone	H3K4me1	Cell line	S2	1254	48/15180	93/15180	-3.7	-3.5	0.52	FALSE
	SRX193339	Histone	H3K27me3	Cell line	S2	1656	162/15180	101/15180	-3.7	-3.5	1.60	TRUE
	SRX4933888	Histone	H3K27ac	Embryo	Mesoderm	1524	162/15180	101/15180	-3.7	-3.5	1.60	TRUE
	SRX8688983	Histone	H3K36me3	Adult	Adult head	531	5/15180	26/15180	-3.7	-3.5	0.19	FALSE
	SRX8688961	Histone	H3K27me3	Adult	Adult head	697	6/15180	28/15180	-3.7	-3.5	0.21	FALSE
	SRX8688984	Histone	H3K4me3	Adult	Adult head	1174	15/15180	44/15180	-3.7	-3.5	0.34	FALSE
	SRX19695498	Histone	H3K27me3	Larvae	CNS and imaginal disc	542	11/15180	37/15180	-3.7	-3.4	0.30	FALSE
	SRX19695526	Histone	H3K27me3	Larvae	CNS and imaginal disc	595	11/15180	37/15180	-3.7	-3.4	0.30	FALSE
	SRX8688988	Histone	H3K4me3	Adult	Adult head	374	2/15180	19/15180	-3.7	-3.4	0.11	FALSE
	SRX8688989	Histone	H3K4me3	Adult	Adult head	414	2/15180	19/15180	-3.7	-3.4	0.11	FALSE
	SRX10412059	Histone	H3	Adult	Photoreceptor neuron	2318	188/15180	267/15180	-3.7	-3.4	0.70	FALSE
	SRX3380807	Histone	H3K27ac	Larvae	Imaginal leg disc	599	17/15180	47/15180	-3.7	-3.4	0.36	FALSE
	SRX645115	Histone	H3K4me1	Embryo	Mitotic cycle 7-9	459	74/15180	35/15180	-3.6	-3.4	2.11	TRUE
	SRX8689098	Histone	H3K27ac	Adult	Adult head	247	0/15180	13/15180	-3.6	-3.4	0.00	FALSE
	SRX1299941	Histone	H2A.V	Cell line	Kc167	813	38/15180	78/15180	-3.6	-3.4	0.49	FALSE
	SRX8688968	Histone	H3K36me3	Adult	Adult head	994	13/15180	40/15180	-3.6	-3.4	0.33	FALSE
	SRX8689091	Histone	H3K9me3	Adult	Adult head	821	13/15180	40/15180	-3.6	-3.4	0.33	FALSE
	SRX7988219	Histone	H3	Embryo	14-16h embryos	1398	49/15180	93/15180	-3.6	-3.4	0.53	FALSE
	SRX8689061	Histone	H3K36me3	Adult	Adult head	319	1/15180	16/15180	-3.6	-3.3	0.06	FALSE
	SRX1120700	Histone	H3K9me3	Adult	Ovary	2029	59/15180	106/15180	-3.5	-3.3	0.56	FALSE
	SRX6708271	Histone	H3ac	Cell line	S2	603	22/15180	54/15180	-3.5	-3.3	0.41	FALSE
	SRX8688915	Histone	H3K36me3	Adult	Adult head	525	4/15180	23/15180	-3.5	-3.3	0.17	FALSE
	SRX2831138	Histone	H2A.V	Cell line	S2	2220	69/15180	119/15180	-3.5	-3.3	0.58	FALSE
	SRX8689034	Histone	H3K9me3	Adult	Adult head	604	6/15180	27/15180	-3.5	-3.3	0.22	FALSE
	SRX013040	Histone	H3K4me1	Larvae	3rd instar	176	49/15180	19/15180	-3.5	-3.2	2.58	TRUE
	SRX11245087	Histone	H3K14ac	Embryo	12-14h embryos	624	27/15180	61/15180	-3.4	-3.2	0.44	FALSE
	SRX3937188	Histone	H3K27me3	Adult	Adult head	303	2/15180	18/15180	-3.4	-3.2	0.11	FALSE
	SRX8689058	Histone	H3K36me3	Adult	Adult head	347	2/15180	18/15180	-3.4	-3.2	0.11	FALSE
	SRX11245088	Histone	H3K14ac	Embryo	12-14h embryos	520	18/15180	47/15180	-3.4	-3.2	0.38	FALSE
	SRX110777	Histone	H3K27me3	Embryo	Muscle cells	689	22/15180	53/15180	-3.4	-3.1	0.42	FALSE
	SRX16752263	Histone	H2Aub	Embryo	13-17h embryos	585	12/15180	37/15180	-3.3	-3.1	0.32	FALSE
	SRX8688982	Histone	H3K36me3	Adult	Adult head	594	8/15180	30/15180	-3.3	-3.1	0.27	FALSE
	SRX264597	Histone	H3K9me3	Adult	Ovary	5920	770/15180	910/15180	-3.3	-3.1	0.85	FALSE
	SRX3937191	Histone	H3K27me3	Adult	Adult head	331	3/15180	20/15180	-3.3	-3.1	0.15	FALSE
	SRX8688917	Histone	H3K36me3	Adult	Adult head	406	3/15180	20/15180	-3.3	-3.1	0.15	FALSE
	SRX8688931	Histone	H3K4me3	Pupae	Pupae	240	0/15180	12/15180	-3.3	-3.1	0.00	FALSE
	SRX16752261	Histone	H2Aub	Embryo	0-6h embryos	236	1/15180	15/15180	-3.3	-3.1	0.07	FALSE
	SRX8688964	Histone	H3K27me3	Adult	Adult head	323	1/15180	15/15180	-3.3	-3.1	0.07	FALSE
	SRX8689099	Histone	H3K27ac	Adult	Adult head	312	1/15180	15/15180	-3.3	-3.1	0.07	FALSE
	SRX8076970	Histone	H3K36me2	Embryo	21-24h embryos	395	70/15180	34/15180	-3.3	-3.1	2.06	TRUE
	SRX5343149	Histone	H3K27me3	Adult	Dopaminergic Neurons	590	11/15180	35/15180	-3.3	-3.1	0.31	FALSE
	SRX14631764	Histone	H3K27me3	Cell line	S2	3333	267/15180	353/15180	-3.3	-3.0	0.76	FALSE
	SRX647443	Histone	H3K18ac	Embryo	Mitotic cycle 12-14	611	16/15180	43/15180	-3.2	-3.0	0.37	FALSE
	SRX14272230	Histone	H2AK119ub	Embryo	Early embryos	466	10/15180	33/15180	-3.2	-3.0	0.30	FALSE
	SRX6468482	Histone	H3K4me3	Larvae	Neural stem cells	2390	212/15180	289/15180	-3.2	-3.0	0.73	FALSE
	SRX2831142	Histone	H2A.V	Cell line	S2	2081	58/15180	102/15180	-3.2	-3.0	0.57	FALSE
	SRX6708274	Histone	H3ac	Cell line	S2	405	13/15180	38/15180	-3.2	-3.0	0.34	FALSE
	SRX3511942	Histone	H3K27me3	Pupae	Pupae	947	22/15180	52/15180	-3.2	-3.0	0.42	FALSE
	SRX2559027	Histone	H3K9me3	Cell line	Kc167	1623	104/15180	160/15180	-3.2	-3.0	0.65	FALSE
	SRX15206465	Histone	H3K9me3	Adult	Ovary	3636	598/15180	487/15180	-3.2	-3.0	1.23	TRUE
	SRX8689040	Histone	H3	Adult	Adult head	2058	36/15180	72/15180	-3.2	-3.0	0.50	FALSE
	SRX013102	Histone	H3K9me3	Embryo	4-8h embryos	2549	63/15180	108/15180	-3.2	-3.0	0.58	FALSE
	SRX5736468	Histone	H4K16ac	Embryo	Mitotic cycle 14	942	34/15180	69/15180	-3.1	-2.9	0.49	FALSE
	SRX019955	Histone	H2A.V	Cell line	S2	237	2/15180	17/15180	-3.1	-2.9	0.12	FALSE
	SRX8689059	Histone	H3K36me3	Adult	Adult head	347	2/15180	17/15180	-3.1	-2.9	0.12	FALSE
	SRX6845082	Histone	H4K16ac	Cell line	S2	1465	235/15180	167/15180	-3.1	-2.9	1.41	TRUE
	SRX5416200	Histone	H3K4me1	Larvae	Eye disc	5322	518/15180	630/15180	-3.1	-2.9	0.82	FALSE
	SRX326989	Histone	H2A.V	Cell line	S2	1926	195/15180	134/15180	-3.1	-2.9	1.46	TRUE
	SRX8076965	Histone	H3K27me3	Embryo	21-24h embryos	387	82/15180	44/15180	-3.1	-2.9	1.86	TRUE
	SRX1760697	Histone	H1	Cell line	OSC	847	24/15180	54/15180	-3.1	-2.8	0.44	FALSE
	SRX5431037	Histone	H4K16ac	Embryo	11-12h embryos	1412	20/15180	48/15180	-3.0	-2.8	0.42	FALSE
	SRX10412061	Histone	H3	Adult	Photoreceptor neuron	2361	204/15180	277/15180	-3.0	-2.8	0.74	FALSE
	SRX287684	Histone	H3K36me1	Larvae	3rd instar	248	1/15180	14/15180	-3.0	-2.8	0.07	FALSE
	SRX8688955	Histone	H3K9me3	Pupae	Pupae	294	1/15180	14/15180	-3.0	-2.8	0.07	FALSE
	SRX8689101	Histone	H3K27ac	Adult	Adult head	261	1/15180	14/15180	-3.0	-2.8	0.07	FALSE
	SRX143463	Histone	H3K27me3	Cell line	Kc167	174	0/15180	11/15180	-3.0	-2.8	0.00	FALSE
	SRX3937196	Histone	H3K27me3	Adult	Adult head	195	0/15180	11/15180	-3.0	-2.8	0.00	FALSE
	SRX8688953	Histone	H3K9me3	Pupae	Pupae	219	0/15180	11/15180	-3.0	-2.8	0.00	FALSE
	SRX8688956	Histone	H3K9me3	Pupae	Pupae	221	0/15180	11/15180	-3.0	-2.8	0.00	FALSE
	SRX8689067	Histone	H3K27me3	Pupae	Pupae	218	0/15180	11/15180	-3.0	-2.8	0.00	FALSE
	SRX8689068	Histone	H3K27me3	Pupae	Pupae	213	0/15180	11/15180	-3.0	-2.8	0.00	FALSE
	SRX645103	Histone	H4K8ac	Embryo	Mitotic cycle 7-9	523	80/15180	43/15180	-3.0	-2.8	1.86	TRUE
	SRX2832101	Histone	H3K9me3	Cell line	S2	1362	46/15180	84/15180	-3.0	-2.8	0.55	FALSE
	SRX10418030	Histone	H3K4me3	Adult	Adult head	1185	60/15180	102/15180	-2.9	-2.7	0.59	FALSE
	SRX8689087	Histone	H3K9me3	Adult	Adult head	922	14/15180	38/15180	-2.9	-2.7	0.37	FALSE
	SRX6708272	Histone	H3ac	Cell line	S2	580	22/15180	50/15180	-2.9	-2.7	0.44	FALSE
	SRX8689025	Histone	H3K9me3	Adult	Adult head	1330	22/15180	50/15180	-2.9	-2.7	0.44	FALSE
	SRX5247955	Histone	H3K9me3	Adult	Ovary	702	45/15180	82/15180	-2.9	-2.7	0.55	FALSE
	SRX104968	Histone	H3K27me3	Larvae	3rd instar	575	18/15180	44/15180	-2.9	-2.7	0.41	FALSE
	SRX3511959	Histone	H3K27me3	Adult	Muscle	281	2/15180	16/15180	-2.9	-2.7	0.12	FALSE
	SRX15109507	Histone	H3K36me3	Adult	Photoreceptor neuron	1433	208/15180	147/15180	-2.9	-2.7	1.41	TRUE
	SRX4923179	Histone	H3K9me3	Cell line	OSC	3844	294/15180	221/15180	-2.9	-2.7	1.33	TRUE
	SRX287703	Histone	H4K20me1	Larvae	3rd instar	496	68/15180	35/15180	-2.8	-2.6	1.94	TRUE
	SRX11245086	Histone	H3K14ac	Embryo	12-14h embryos	651	30/15180	61/15180	-2.8	-2.6	0.49	FALSE
	SRX5343100	Histone	H3K9me3	Adult	Dopaminergic Neurons	3306	269/15180	200/15180	-2.8	-2.6	1.34	TRUE
	SRX8688904	Histone	H3K27me3	Adult	Adult head	1113	19/15180	45/15180	-2.8	-2.6	0.42	FALSE
	SRX18273817	Histone	H3K9me3	Embryo	2-2.5h embryos	1148	65/15180	107/15180	-2.8	-2.6	0.61	FALSE
	SRX6708275	Histone	H3ac	Cell line	S2	293	9/15180	29/15180	-2.8	-2.6	0.31	FALSE
	SRX220302	Histone	H3K9me3	Adult	Ovary	1731	132/15180	85/15180	-2.8	-2.6	1.55	TRUE
	SRX19695499	Histone	H3K27me3	Larvae	CNS and imaginal disc	623	16/15180	40/15180	-2.7	-2.5	0.40	FALSE
	SRX3937190	Histone	H3K27me3	Adult	Adult head	228	1/15180	13/15180	-2.7	-2.5	0.08	FALSE
	SRX6468492	Histone	H3K27me3	Larvae	Neural stem cells	270	1/15180	13/15180	-2.7	-2.5	0.08	FALSE
	SRX7780045	Histone	H3K12ac	Cell line	Kc167	289	1/15180	13/15180	-2.7	-2.5	0.08	FALSE
	SRX3511958	Histone	H3K27me3	Adult	Muscle	445	8/15180	27/15180	-2.7	-2.5	0.30	FALSE
	SRX645124	Histone	H3K9ac	Embryo	Mitotic cycle 11-13	1201	32/15180	63/15180	-2.7	-2.5	0.51	FALSE
	SRX3632918	Histone	H3	Larvae	3rd instar	858	27/15180	56/15180	-2.7	-2.5	0.48	FALSE
	SRX019957	Histone	H2A.V	Cell line	S2	142	0/15180	10/15180	-2.7	-2.5	0.00	FALSE
	SRX11725634	Histone	H3K4me1	Cell line	S2	137	0/15180	10/15180	-2.7	-2.5	0.00	FALSE
	SRX2642395	Histone	H3K27me3	Adult	Muscle	178	0/15180	10/15180	-2.7	-2.5	0.00	FALSE
	SRX8688932	Histone	H3K4me3	Pupae	Pupae	191	0/15180	10/15180	-2.7	-2.5	0.00	FALSE
	SRX8689050	Histone	H3K27ac	Pupae	Pupae	201	0/15180	10/15180	-2.7	-2.5	0.00	FALSE
	SRX220298	Histone	H3K9me3	Adult	Ovary	1490	72/15180	115/15180	-2.7	-2.5	0.63	FALSE
	SRX1032413	Histone	H3K4me1	Embryo	2-4h embryos	2190	117/15180	170/15180	-2.7	-2.5	0.69	FALSE
	SRX3632899	Histone	H3	Larvae	3rd instar	772	25/15180	53/15180	-2.7	-2.5	0.47	FALSE
	SRX1561066	Histone	H3K27me3	Larvae	CNS and imaginal disc	1454	21/15180	47/15180	-2.7	-2.5	0.45	FALSE
	SRX11725643	Histone	H3K27me3	Cell line	S2	236	2/15180	15/15180	-2.6	-2.4	0.13	FALSE
	SRX3937189	Histone	H3K27me3	Adult	Adult head	260	2/15180	15/15180	-2.6	-2.4	0.13	FALSE
	SRX2559026	Histone	H3K9me3	Cell line	Kc167	2344	360/15180	283/15180	-2.6	-2.4	1.27	TRUE
	SRX474579	Histone	H3K27ac	Embryo	5-13h embryos	631	29/15180	58/15180	-2.6	-2.4	0.50	FALSE
	SRX3511952	Histone	H3K27me3	Adult	Muscle	340	5/15180	21/15180	-2.6	-2.4	0.24	FALSE
	SRX474571	Histone	H3K27me3	Embryo	Parasegment 6	272	5/15180	21/15180	-2.6	-2.4	0.24	FALSE
	SRX3511953	Histone	H3K27me3	Adult	Muscle	468	9/15180	28/15180	-2.6	-2.4	0.32	FALSE
	SRX403435	Histone	H3K9me2	Adult	Adult head	418	3/15180	17/15180	-2.6	-2.4	0.18	FALSE
	SRX8689055	Histone	H3K36me3	Adult	Adult head	413	4/15180	19/15180	-2.6	-2.4	0.21	FALSE
	SRX2618502	Histone	H3K4me1	Adult	Brains	1059	20/15180	45/15180	-2.6	-2.4	0.44	FALSE
	SRX1728715	Histone	H3K27me3	Cell line	Kc167	721	42/15180	75/15180	-2.5	-2.4	0.56	FALSE
	SRX1794250	Histone	H3K4me1	Cell line	S2	1648	146/15180	202/15180	-2.5	-2.3	0.72	FALSE
	SRX7723698	Histone	H3K27me3	Adult	Germ cells	2329	204/15180	148/15180	-2.5	-2.3	1.38	TRUE
	SRX8689021	Histone	H3K9me3	Adult	Adult head	842	15/15180	37/15180	-2.5	-2.3	0.41	FALSE
	SRX15109505	Histone	H3K36me3	Adult	Photoreceptor neuron	1424	205/15180	149/15180	-2.5	-2.3	1.38	TRUE
	SRX16752262	Histone	H2Aub	Embryo	0-6h embryos	202	1/15180	12/15180	-2.5	-2.3	0.08	FALSE
	SRX2642400	Histone	H3K27me3	Adult	Muscle	205	1/15180	12/15180	-2.5	-2.3	0.08	FALSE
	SRX3937197	Histone	H3K27me3	Adult	Adult head	206	1/15180	12/15180	-2.5	-2.3	0.08	FALSE
	SRX4940246	Histone	H3K4me3	Larvae	3rd instar	182	1/15180	12/15180	-2.5	-2.3	0.08	FALSE
	SRX8688951	Histone	H3K9me3	Pupae	Pupae	246	1/15180	12/15180	-2.5	-2.3	0.08	FALSE
	SRX8689100	Histone	H3K27ac	Adult	Adult head	232	1/15180	12/15180	-2.5	-2.3	0.08	FALSE
	SRX5717032	Histone	H4K16ac	Cell line	S2	1308	238/15180	178/15180	-2.5	-2.3	1.34	TRUE
	SRX6708270	Histone	H3ac	Cell line	S2	608	27/15180	54/15180	-2.4	-2.3	0.50	FALSE
	SRX9008828	Histone	H3K9me3	Adult	Ovary	4619	533/15180	631/15180	-2.4	-2.3	0.84	FALSE
	SRX8076962	Histone	H3K27me3	Embryo	21-24h embryos	375	74/15180	42/15180	-2.4	-2.3	1.76	TRUE
	SRX2832102	Histone	H3K9me3	Cell line	S2	2313	174/15180	233/15180	-2.4	-2.3	0.75	FALSE
	SRX8689031	Histone	H3K9me3	Adult	Adult head	842	14/15180	35/15180	-2.4	-2.2	0.40	FALSE
	SRX15109498	Histone	H3	Adult	Photoreceptor neuron	2300	195/15180	257/15180	-2.4	-2.2	0.76	FALSE
	SRX4933886	Histone	H3K27me3	Embryo	Mesoderm	943	16/15180	38/15180	-2.4	-2.2	0.42	FALSE
	SRX287827	Histone	H3K4me1	Adult	Adult head	152	0/15180	9/15180	-2.4	-2.2	0.00	FALSE
	SRX474569	Histone	H3K27me3	Embryo	Parasegment 5	200	0/15180	9/15180	-2.4	-2.2	0.00	FALSE
	SRX4940248	Histone	H3K4me3	Larvae	3rd instar	134	0/15180	9/15180	-2.4	-2.2	0.00	FALSE
	SRX4940252	Histone	H3K4me3	Larvae	3rd instar	149	0/15180	9/15180	-2.4	-2.2	0.00	FALSE
	SRX8688930	Histone	H3K4me3	Pupae	Pupae	167	0/15180	9/15180	-2.4	-2.2	0.00	FALSE
	SRX8689051	Histone	H3K27ac	Pupae	Pupae	179	0/15180	9/15180	-2.4	-2.2	0.00	FALSE
	SRX8689052	Histone	H3K27ac	Pupae	Pupae	161	0/15180	9/15180	-2.4	-2.2	0.00	FALSE
	SRX8689065	Histone	H3K27me3	Pupae	Pupae	162	0/15180	9/15180	-2.4	-2.2	0.00	FALSE
	SRX474574	Histone	H3K27me3	Embryo	Parasegment 7	848	23/15180	48/15180	-2.4	-2.2	0.48	FALSE
	SRX16752266	Histone	H2Aub	Embryo	21-24h embryos	670	21/15180	45/15180	-2.4	-2.2	0.47	FALSE
	SRX16752264	Histone	H2Aub	Embryo	13-17h embryos	294	4/15180	18/15180	-2.4	-2.2	0.22	FALSE
	SRX16752295	Histone	H2Aub	Embryo	0-6h embryos	187	3/15180	16/15180	-2.4	-2.2	0.19	FALSE
	SRX2642392	Histone	H3K27me3	Adult	Muscle	258	3/15180	16/15180	-2.4	-2.2	0.19	FALSE
	SRX699108	Histone	H3K27me3	Adult	Temperature sensitive cells	231	3/15180	16/15180	-2.4	-2.2	0.19	FALSE
	SRX8688952	Histone	H3K9me3	Pupae	Pupae	335	3/15180	16/15180	-2.4	-2.2	0.19	FALSE
	SRX8689056	Histone	H3K36me3	Adult	Adult head	529	8/15180	25/15180	-2.3	-2.2	0.32	FALSE
	SRX4823786	Histone	H3K9me3	Cell line	OSC	4176	164/15180	220/15180	-2.3	-2.2	0.75	FALSE
	SRX1550622	Histone	H3K27me3	Larvae	Imaginal brain disc	739	30/15180	57/15180	-2.3	-2.1	0.53	FALSE
	SRX9372356	Histone	H3K27me3	Embryo	21-24h embryos	530	87/15180	53/15180	-2.3	-2.1	1.64	TRUE
	SRX8688923	Histone	H3K4me3	Adult	Adult head	571	10/15180	28/15180	-2.3	-2.1	0.36	FALSE
	SRX914963	Histone	H2A.V	Adult	Egg chamber	263	10/15180	28/15180	-2.3	-2.1	0.36	FALSE
	SRX287700	Histone	H3K18ac	Adult	Adult head	2207	226/15180	290/15180	-2.3	-2.1	0.78	FALSE
	SRX645114	Histone	H3K27ac	Embryo	Mitotic cycle 14	1200	142/15180	98/15180	-2.3	-2.1	1.45	TRUE
	SRX8689015	Histone	H3K4me3	Adult	Adult head	932	18/15180	40/15180	-2.3	-2.1	0.45	FALSE
	SRX11245085	Histone	H3K14ac	Embryo	12-14h embryos	421	14/15180	34/15180	-2.3	-2.1	0.41	FALSE
	SRX013101	Histone	H3K9me3	Embryo	8-12h embryos	1594	32/15180	59/15180	-2.2	-2.1	0.54	FALSE
	SRX16809303	Histone	H3K4me1	Adult	Adult head	168	1/15180	11/15180	-2.2	-2.0	0.09	FALSE
	SRX8689057	Histone	H3K36me3	Adult	Adult head	801	15/15180	35/15180	-2.2	-2.0	0.43	FALSE
	SRX15109497	Histone	H3	Adult	Photoreceptor neuron	2130	182/15180	238/15180	-2.2	-2.0	0.76	FALSE
	SRX1299943	Histone	H2A.V	Cell line	Kc167	572	20/15180	42/15180	-2.1	-2.0	0.48	FALSE
	SRX2520649	Histone	H3K36me3	Cell line	Kc167	2603	232/15180	294/15180	-2.1	-2.0	0.79	FALSE
	SRX4923193	Histone	H3K9me3	Cell line	OSC	5152	429/15180	354/15180	-2.1	-2.0	1.21	TRUE
	SRX2642402	Histone	H3K27me3	Adult	Muscle	219	2/15180	13/15180	-2.1	-2.0	0.15	FALSE
	SRX11725641	Histone	H3K27me3	Cell line	S2	241	3/15180	15/15180	-2.1	-2.0	0.20	FALSE
	SRX7175243	Histone	H3K4me1	Embryo	Embryos	907	45/15180	75/15180	-2.1	-2.0	0.60	FALSE
	SRX019958	Histone	H2A.V	Cell line	S2	133	0/15180	8/15180	-2.1	-2.0	0.00	FALSE
	SRX8688894	Histone	H3K36me3	Pupae	Pupae	142	0/15180	8/15180	-2.1	-2.0	0.00	FALSE
	SRX8688929	Histone	H3K4me3	Pupae	Pupae	149	0/15180	8/15180	-2.1	-2.0	0.00	FALSE
	SRX8689062	Histone	H3K27me3	Pupae	Pupae	159	0/15180	8/15180	-2.1	-2.0	0.00	FALSE
	SRX4940249	Histone	H3K4me3	Larvae	3rd instar	290	54/15180	29/15180	-2.1	-1.9	1.86	TRUE
	SRX5736475	Histone	H4K16ac	Embryo	Gastrulating embryos	787	39/15180	67/15180	-2.1	-1.9	0.58	FALSE
	SRX512267	Histone	H3K27me3	Larvae	Eye disc	2157	157/15180	208/15180	-2.1	-1.9	0.75	FALSE
	SRX104967	Histone	H3K27me3	Larvae	3rd instar	812	108/15180	72/15180	-2.1	-1.9	1.50	TRUE
	SRX8689016	Histone	H3K4me3	Adult	Adult head	807	15/15180	34/15180	-2.0	-1.9	0.44	FALSE
	SRX507384	Histone	H3K4me2	Adult	Ovary	649	83/15180	52/15180	-2.0	-1.9	1.60	TRUE
	SRX5462367	Histone	H3K27me3	Embryo	0-6h embryos	1491	117/15180	161/15180	-2.0	-1.9	0.73	FALSE
	SRX14272231	Histone	H3K27me3	Embryo	Early embryos	690	116/15180	79/15180	-2.0	-1.9	1.47	TRUE
	SRX110780	Histone	H3K27me3	Embryo	2-4h embryos	1498	141/15180	100/15180	-2.0	-1.9	1.41	TRUE
	SRX474582	Histone	H3K27ac	Embryo	Parasegment 7	433	20/15180	41/15180	-2.0	-1.9	0.49	FALSE
	SRX14272227	Histone	H3K27me3	Embryo	Early embryos	618	23/15180	45/15180	-2.0	-1.8	0.51	FALSE
	SRX9518332	Histone	H2A.V	Embryo	Embryos	1054	55/15180	86/15180	-2.0	-1.8	0.64	FALSE
	SRX8689006	Histone	H3	Adult	Adult head	2058	47/15180	76/15180	-2.0	-1.8	0.62	FALSE
	SRX013087	Histone	H3K27me3	Larvae	2nd instar	136	32/15180	14/15180	-1.9	-1.8	2.29	TRUE
	SRX5736490	Histone	H3	Embryo	14-16h embryos	452	14/15180	32/15180	-1.9	-1.8	0.44	FALSE
	SRX8688920	Histone	H3K4me3	Adult	Adult head	1140	24/15180	46/15180	-1.9	-1.8	0.52	FALSE
	SRX2642393	Histone	H3K27me3	Adult	Muscle	164	1/15180	10/15180	-1.9	-1.8	0.10	FALSE
	SRX3937199	Histone	H3K27me3	Adult	Adult head	183	1/15180	10/15180	-1.9	-1.8	0.10	FALSE
	SRX8688899	Histone	H3K36me3	Pupae	Pupae	182	1/15180	10/15180	-1.9	-1.8	0.10	FALSE
	SRX8688954	Histone	H3K9me3	Pupae	Pupae	197	1/15180	10/15180	-1.9	-1.8	0.10	FALSE
	SRX9434473	Histone	H3K9me3	Cell line	OSC	6372	698/15180	608/15180	-1.9	-1.8	1.15	TRUE
	SRX9518335	Histone	H2A.V	Embryo	Embryos	908	41/15180	68/15180	-1.9	-1.8	0.60	FALSE
	SRX326997	Histone	H2A.V	Cell line	S2	2675	246/15180	193/15180	-1.9	-1.8	1.27	TRUE
	SRX647438	Histone	H3	Embryo	Mitotic cycle 12-14	2359	103/15180	143/15180	-1.9	-1.8	0.72	FALSE
	SRX2642394	Histone	H3K27me3	Adult	Muscle	242	3/15180	14/15180	-1.9	-1.7	0.21	FALSE
	SRX287780	Histone	H3	Larvae	3rd instar	1230	42/15180	69/15180	-1.9	-1.7	0.61	FALSE
	SRX8689009	Histone	H3	Adult	Adult head	1615	43/15180	70/15180	-1.9	-1.7	0.61	FALSE
	SRX1728714	Histone	H3K27me3	Cell line	Kc167	546	26/15180	48/15180	-1.9	-1.7	0.54	FALSE
	SRX1561065	Histone	H3K27me3	Larvae	CNS and imaginal disc	274	6/15180	19/15180	-1.8	-1.7	0.32	FALSE
	SRX8689054	Histone	H3K36me3	Adult	Adult head	410	6/15180	19/15180	-1.8	-1.7	0.32	FALSE
	SRX8689036	Histone	H3K9me3	Adult	Adult head	735	16/15180	34/15180	-1.8	-1.7	0.47	FALSE
	SRX15206463	Histone	H3K9me3	Adult	Ovary	1959	145/15180	190/15180	-1.8	-1.7	0.76	FALSE
	SRX16752273	Histone	H2Aub	Embryo	21-24h embryos	82	0/15180	7/15180	-1.8	-1.7	0.00	FALSE
	SRX4940245	Histone	H3K4me3	Larvae	3rd instar	105	0/15180	7/15180	-1.8	-1.7	0.00	FALSE
	SRX681793	Histone	H3K27me3	Embryo	4-12h embryos	137	0/15180	7/15180	-1.8	-1.7	0.00	FALSE
	SRX8689053	Histone	H3K27me3	Pupae	Pupae	126	0/15180	7/15180	-1.8	-1.7	0.00	FALSE
	SRX15206462	Histone	H3K9me3	Adult	Ovary	2304	283/15180	228/15180	-1.8	-1.7	1.24	TRUE
	SRX2677153	Histone	H3K27me3	Adult	Testis	387	8/15180	22/15180	-1.8	-1.6	0.36	FALSE
	SRX5246878	Histone	H3K9me2	Embryo	16-18h embryos	3970	379/15180	448/15180	-1.8	-1.6	0.85	FALSE
	SRX3511947	Histone	H3K27me3	Larvae	Larvae	351	10/15180	25/15180	-1.8	-1.6	0.40	FALSE
	SRX914956	Histone	H2A.VS137ph	Adult	Egg chamber	1425	229/15180	180/15180	-1.8	-1.6	1.27	TRUE
	SRX5736472	Histone	H4K16ac	Embryo	Mitotic cycle 14	1659	203/15180	157/15180	-1.8	-1.6	1.29	TRUE
	SRX7723690	Histone	H3K27me3	Adult	Germ cells	1243	120/15180	85/15180	-1.8	-1.6	1.41	TRUE
	SRX10412058	Histone	H3	Adult	Photoreceptor neuron	2073	165/15180	212/15180	-1.8	-1.6	0.78	FALSE
	SRX5343101	Histone	H3K9me3	Adult	Dopaminergic Neurons	2574	195/15180	150/15180	-1.8	-1.6	1.30	TRUE
	SRX811237	Histone	H3K27me3	Adult	Temperature sensitive cells	1098	62/15180	92/15180	-1.7	-1.6	0.67	FALSE
	SRX193320	Histone	H3K27me3	Cell line	S2	1593	124/15180	89/15180	-1.7	-1.6	1.39	TRUE
	SRX1120701	Histone	H3K9me3	Adult	Ovary	2335	95/15180	131/15180	-1.7	-1.6	0.73	FALSE
	SRX3632902	Histone	H3	Larvae	3rd instar	871	37/15180	61/15180	-1.7	-1.6	0.61	FALSE
	SRX017849	Histone	H3K4me3	Cell line	S2	236	48/15180	27/15180	-1.7	-1.6	1.78	TRUE
	SRX013110	Histone	H3K4me1	Embryo	20-24h embryos	213	3/15180	13/15180	-1.7	-1.5	0.23	FALSE
	SRX8688896	Histone	H3K36me3	Pupae	Pupae	246	3/15180	13/15180	-1.7	-1.5	0.23	FALSE
	SRX11725644	Histone	H3K27me3	Cell line	S2	159	1/15180	9/15180	-1.7	-1.5	0.11	FALSE
	SRX3937198	Histone	H3K27me3	Adult	Adult head	162	1/15180	9/15180	-1.7	-1.5	0.11	FALSE
	SRX8689064	Histone	H3K27me3	Pupae	Pupae	170	1/15180	9/15180	-1.7	-1.5	0.11	FALSE
	SRX8688950	Histone	H3K9me3	Pupae	Pupae	250	2/15180	11/15180	-1.6	-1.5	0.18	FALSE
	SRX8689088	Histone	H3K9me3	Adult	Adult head	1148	29/15180	50/15180	-1.6	-1.5	0.58	FALSE
	SRX201885	Histone	H3K9me3	Cell line	OSC	4547	234/15180	286/15180	-1.6	-1.5	0.82	FALSE
	SRX013028	Histone	H3K4me1	Embryo	4-8h embryos	275	8/15180	21/15180	-1.6	-1.5	0.38	FALSE
	SRX8688941	Histone	H3	Adult	Adult head	2264	55/15180	82/15180	-1.6	-1.5	0.67	FALSE
	SRX9427691	Histone	H3K9me3	Embryo	Embryos	706	15/15180	31/15180	-1.6	-1.5	0.48	FALSE
	SRX8689032	Histone	H3K9me3	Adult	Adult head	927	21/15180	39/15180	-1.6	-1.4	0.54	FALSE
	SRX18273818	Histone	H3K9me3	Embryo	2-2.5h embryos	1198	78/15180	109/15180	-1.6	-1.4	0.72	FALSE
	SRX6845078	Histone	H4K16ac	Cell line	S2	1017	150/15180	114/15180	-1.5	-1.4	1.32	TRUE
	SRX013013	Histone	H3K4me3	Adult	Adult male	93	0/15180	6/15180	-1.5	-1.4	0.00	FALSE
	SRX017850	Histone	H3K27me3	Cell line	S2	91	0/15180	6/15180	-1.5	-1.4	0.00	FALSE
	SRX017856	Histone	H3K36me3	Adult	Testis	93	0/15180	6/15180	-1.5	-1.4	0.00	FALSE
	SRX645105	Histone	H4K8ac	Embryo	Mitotic cycle 14	397	14/15180	29/15180	-1.5	-1.4	0.48	FALSE
	SRX811238	Histone	H3K27me3	Adult	Temperature sensitive cells	359	14/15180	29/15180	-1.5	-1.4	0.48	FALSE
	SRX201884	Histone	H3K9me3	Cell line	OSC	6351	547/15180	620/15180	-1.5	-1.4	0.88	FALSE
	SRX013095	Histone	H3K9me3	Pupae	Pupae	590	17/15180	33/15180	-1.5	-1.4	0.52	FALSE
	SRX3630322	Histone	H3K9me3	Adult	Ovary	4116	195/15180	240/15180	-1.5	-1.3	0.81	FALSE
	SRX3511941	Histone	H3K27me3	Larvae	Larvae	263	6/15180	17/15180	-1.5	-1.3	0.35	FALSE
	SRX367040	Histone	H3	Cell line	S2	2161	157/15180	121/15180	-1.5	-1.3	1.30	TRUE
	SRX15206505	Histone	H3K9me3	Adult	Ovary	5761	655/15180	582/15180	-1.4	-1.3	1.13	TRUE
	SRX3630328	Histone	H3K9me3	Adult	Ovary	6031	487/15180	424/15180	-1.4	-1.3	1.15	TRUE
	SRX645131	Histone	H3K36me3	Embryo	Mitotic cycle 14	464	13/15180	27/15180	-1.4	-1.3	0.48	FALSE
	SRX16752265	Histone	H2Aub	Embryo	21-24h embryos	153	2/15180	10/15180	-1.4	-1.3	0.20	FALSE
	SRX2642401	Histone	H3K27me3	Adult	Muscle	166	2/15180	10/15180	-1.4	-1.3	0.20	FALSE
	SRX2642403	Histone	H3K27me3	Adult	Muscle	139	1/15180	8/15180	-1.4	-1.3	0.12	FALSE
	SRX16809304	Histone	H3K4me1	Adult	Adult head	600	88/15180	62/15180	-1.4	-1.3	1.42	TRUE
	SRX8948325	Histone	H3K27me3	Larvae	Eye disc	75	24/15180	11/15180	-1.4	-1.3	2.18	TRUE
	SRX331372	Histone	H3K27ac	Larvae	3rd instar	4909	786/15180	708/15180	-1.4	-1.3	1.11	TRUE
	SRX450793	Histone	H3K9me2	Larvae	Salivary glands	298	5/15180	15/15180	-1.4	-1.3	0.33	FALSE
	SRX8689010	Histone	H3	Adult	Adult head	1734	53/15180	77/15180	-1.4	-1.2	0.69	FALSE
	SRX1760699	Histone	H3K9me3	Cell line	OSC	1616	85/15180	114/15180	-1.3	-1.2	0.75	FALSE
	SRX8688995	Histone	H3	Pupae	Pupae	1106	32/15180	51/15180	-1.3	-1.2	0.63	FALSE
	SRX197561	Histone	H3K27me3	Embryo	6-8h embryos	621	41/15180	62/15180	-1.3	-1.2	0.66	FALSE
	SRX3511948	Histone	H3K27me3	Pupae	Pupae	433	15/15180	29/15180	-1.3	-1.2	0.52	FALSE
	SRX2592436	Histone	H3K27me3	Cell line	Kc167	9060	1331/15180	1235/15180	-1.3	-1.2	1.08	TRUE
	SRX287569	Histone	H3K27me3	Embryo	14-16h embryos	939	64/15180	89/15180	-1.3	-1.2	0.72	FALSE
	SRX9427697	Histone	H3K9me3	Embryo	Embryos	1766	48/15180	70/15180	-1.3	-1.2	0.69	FALSE
	SRX16809301	Histone	H3K4me1	Adult	Adult head	198	6/15180	16/15180	-1.3	-1.2	0.38	FALSE
	SRX2677157	Histone	H3K27me3	Adult	Testis	263	6/15180	16/15180	-1.3	-1.2	0.38	FALSE
	SRX3632892	Histone	H4	Larvae	3rd instar	252	6/15180	16/15180	-1.3	-1.2	0.38	FALSE
	SRX490733	Histone	H2A.V	Larvae	Salivary glands	264	6/15180	16/15180	-1.3	-1.2	0.38	FALSE
	SRX645111	Histone	H3K27ac	Embryo	Mitotic cycle 7-9	215	6/15180	16/15180	-1.3	-1.2	0.38	FALSE
	SRX8688933	Histone	H3K9me3	Pupae	Pupae	197	3/15180	11/15180	-1.2	-1.1	0.27	FALSE
	SRX8689094	Histone	H3K27ac	Adult	Adult head	211	3/15180	11/15180	-1.2	-1.1	0.27	FALSE
	SRX645129	Histone	H3K27me3	Embryo	Mitotic cycle 14	1386	57/15180	80/15180	-1.2	-1.1	0.71	FALSE
	SRX11725635	Histone	H3K4me1	Cell line	S2	78	0/15180	5/15180	-1.2	-1.1	0.00	FALSE
	SRX11725642	Histone	H3K27me3	Cell line	S2	95	0/15180	5/15180	-1.2	-1.1	0.00	FALSE
	SRX2095158	Histone	H3K27me3	Embryo	0-4h embryos	61	0/15180	5/15180	-1.2	-1.1	0.00	FALSE
	SRX390501	Histone	H3K27me3	Adult	Testis	75	0/15180	5/15180	-1.2	-1.1	0.00	FALSE
	SRX390502	Histone	H3K27me3	Adult	Testis	78	0/15180	5/15180	-1.2	-1.1	0.00	FALSE
	SRX331380	Histone	H3K27me3	Larvae	3rd instar	517	33/15180	51/15180	-1.2	-1.1	0.65	FALSE
	SRX16752299	Histone	H2Aub	Embryo	21-24h embryos	167	5/15180	14/15180	-1.2	-1.1	0.36	FALSE
	SRX914962	Histone	H2A.VS137ph	Adult	Egg chamber	64	17/15180	7/15180	-1.2	-1.1	2.43	TRUE
	SRX3020536	Histone	H3K27ac	Cell line	S2	5027	618/15180	555/15180	-1.2	-1.1	1.11	TRUE
	SRX8689063	Histone	H3K27me3	Pupae	Pupae	161	2/15180	9/15180	-1.2	-1.1	0.22	FALSE
	SRX1794219	Histone	H3K4me1	Cell line	S2	1305	119/15180	150/15180	-1.2	-1.1	0.79	FALSE
	SRX7175253	Histone	H3K9me3	Embryo	Embryos	1727	119/15180	150/15180	-1.2	-1.1	0.79	FALSE
	SRX11245083	Histone	H3K14ac	Embryo	12-14h embryos	466	65/15180	45/15180	-1.2	-1.0	1.44	TRUE
	SRX5431038	Histone	H4K16ac	Embryo	11-12h embryos	1523	40/15180	59/15180	-1.2	-1.0	0.68	FALSE
	SRX1120702	Histone	H3K9me3	Adult	Ovary	1730	69/15180	93/15180	-1.2	-1.0	0.74	FALSE
	SRX197577	Histone	H3K4me3	Embryo	1-2h embryos	133	1/15180	7/15180	-1.2	-1.0	0.14	FALSE
	SRX8689047	Histone	H3K27ac	Pupae	Pupae	118	1/15180	7/15180	-1.2	-1.0	0.14	FALSE
	SRX8689048	Histone	H3K27ac	Pupae	Pupae	120	1/15180	7/15180	-1.2	-1.0	0.14	FALSE
	SRX8689060	Histone	H3K36me3	Adult	Adult head	105	1/15180	7/15180	-1.2	-1.0	0.14	FALSE
	SRX5247956	Histone	H3K9me3	Adult	Ovary	821	63/15180	86/15180	-1.2	-1.0	0.73	FALSE
	SRX4279684	Histone	H3K9me3	Adult	Ovary	5948	695/15180	630/15180	-1.1	-1.0	1.10	TRUE
	SRX110775	Histone	H3K27me3	Embryo	Neuronal cells	1848	136/15180	168/15180	-1.1	-1.0	0.81	FALSE
	SRX15206470	Histone	H3K9me2	Adult	Ovary	582	37/15180	55/15180	-1.1	-1.0	0.67	FALSE
	SRX287683	Histone	H3K36me1	Larvae	3rd instar	237	8/15180	18/15180	-1.1	-1.0	0.44	FALSE
	SRX474567	Histone	H3K27me3	Embryo	Parasegment 4	219	8/15180	18/15180	-1.1	-1.0	0.44	FALSE
	SRX5246869	Histone	H3K9me2	Embryo	16-18h embryos	4072	504/15180	449/15180	-1.1	-1.0	1.12	TRUE
	SRX15109499	Histone	H3	Adult	Photoreceptor neuron	1644	138/15180	170/15180	-1.1	-1.0	0.81	FALSE
	SRX9427701	Histone	H3K9me3	Embryo	Embryos	987	24/15180	39/15180	-1.1	-1.0	0.62	FALSE
	SRX16752272	Histone	H2Aub	Embryo	21-24h embryos	119	4/15180	12/15180	-1.1	-1.0	0.33	FALSE
	SRX16752326	Histone	H3K27me3	Larvae	Imaginal leg disc	551	33/15180	50/15180	-1.1	-1.0	0.66	FALSE
	SRX5246877	Histone	H3K9me2	Embryo	16-18h embryos	3954	389/15180	440/15180	-1.1	-1.0	0.88	FALSE
	SRX1299942	Histone	H2A.V	Cell line	Kc167	930	68/15180	91/15180	-1.1	-1.0	0.75	FALSE
	SRX15206433	Histone	H3K9me3	Adult	Ovary	2297	233/15180	273/15180	-1.1	-1.0	0.85	FALSE
	SRX287966	Histone	H3K27ac	Adult	Adult head	4140	659/15180	598/15180	-1.1	-1.0	1.10	TRUE
	SRX013097	Histone	H3K9me3	Larvae	1st instar	353	9/15180	19/15180	-1.1	-1.0	0.47	FALSE
	SRX5246882	Histone	H3K9me2	Embryo	16-18h embryos	4767	493/15180	548/15180	-1.1	-0.9	0.90	FALSE
	SRX4933912	Histone	H3K27ac	Embryo	Mesoderm	451	12/15180	23/15180	-1.0	-0.9	0.52	FALSE
	SRX8689095	Histone	H3K27ac	Adult	Adult head	202	3/15180	10/15180	-1.0	-0.9	0.30	FALSE
	SRX8689097	Histone	H3K27ac	Adult	Adult head	190	3/15180	10/15180	-1.0	-0.9	0.30	FALSE
	SRX017854	Histone	H3K4me3	Adult	Testis	253	7/15180	16/15180	-1.0	-0.9	0.44	FALSE
	SRX18273819	Histone	H3K9me3	Embryo	2-2.5h embryos	2523	255/15180	295/15180	-1.0	-0.9	0.86	FALSE
	SRX6386731	Histone	H4K16ac	Embryo	Embryos	1006	69/15180	91/15180	-1.0	-0.9	0.76	FALSE
	SRX914965	Histone	H2A.V	Adult	Egg chamber	259	10/15180	20/15180	-1.0	-0.9	0.50	FALSE
	SRX3380803	Histone	H3K27ac	Larvae	Imaginal leg disc	4308	627/15180	570/15180	-1.0	-0.9	1.10	TRUE
	SRX8913799	Histone	H3K9me2	Adult	Adult head	2483	200/15180	235/15180	-1.0	-0.9	0.85	FALSE
	SRX8689030	Histone	H3K9me3	Adult	Adult head	977	25/15180	39/15180	-1.0	-0.9	0.64	FALSE
	SRX645133	Histone	H3	Embryo	Mitotic cycle 7-9	1936	142/15180	115/15180	-1.0	-0.9	1.23	TRUE
	SRX1872289	Histone	H3K27me3	Embryo	16-18h embryos	514	40/15180	57/15180	-1.0	-0.9	0.70	FALSE
	SRX15109500	Histone	H3	Adult	Photoreceptor neuron	1684	146/15180	176/15180	-1.0	-0.9	0.83	FALSE
	SRX3166314	Histone	H3K9me3	Adult	Ovary	3852	283/15180	245/15180	-1.0	-0.9	1.16	TRUE
	SRX16752303	Histone	H2Aub	Larvae	Imaginal wing disc	379	21/15180	34/15180	-1.0	-0.9	0.62	FALSE
	SRX5246870	Histone	H3K9me2	Embryo	16-18h embryos	3960	485/15180	436/15180	-1.0	-0.9	1.11	TRUE
	SRX8688901	Histone	H3K4me3	Pupae	Pupae	138	2/15180	8/15180	-1.0	-0.9	0.25	FALSE
	SRX9434471	Histone	H3K9me3	Cell line	OSC	4698	307/15180	268/15180	-1.0	-0.9	1.15	TRUE
	SRX3630330	Histone	H3K9me3	Adult	Ovary	3722	152/15180	182/15180	-1.0	-0.9	0.84	FALSE
	SRX135528	Histone	H3K4me3	Adult	Octopaminergic neurons	677	18/15180	30/15180	-1.0	-0.9	0.60	FALSE
	SRX7723700	Histone	H3K27me3	Adult	Ovary	2454	102/15180	127/15180	-1.0	-0.9	0.80	FALSE
	SRX11245082	Histone	H3	Embryo	12-14h embryos	1572	134/15180	162/15180	-0.9	-0.8	0.83	FALSE
	SRX8689008	Histone	H3	Adult	Adult head	1830	63/15180	83/15180	-0.9	-0.8	0.76	FALSE
	SRX914966	Histone	H2A.VS137ph	Adult	Egg chamber	59	14/15180	6/15180	-0.9	-0.8	2.33	TRUE
	SRX645106	Histone	H4K8ac	Embryo	Mitotic cycle 14	513	54/15180	38/15180	-0.9	-0.8	1.42	TRUE
	SRX1550623	Histone	H3K27me3	Larvae	Imaginal brain disc	305	15/15180	26/15180	-0.9	-0.8	0.58	FALSE
	SRX013086	Histone	H3K27me3	Larvae	3rd instar	149	4/15180	11/15180	-0.9	-0.8	0.36	FALSE
	SRX914958	Histone	H2A.VS137ph	Adult	Egg chamber	279	12/15180	22/15180	-0.9	-0.8	0.55	FALSE
	SRX16752300	Histone	H2Aub	Embryo	21-24h embryos	208	9/15180	18/15180	-0.9	-0.8	0.50	FALSE
	SRX367041	Histone	H3	Cell line	S2	1201	59/15180	78/15180	-0.9	-0.8	0.76	FALSE
	SRX2095156	Histone	H3K27me3	Embryo	0-4h embryos	77	1/15180	6/15180	-0.9	-0.8	0.17	FALSE
	SRX8156262	Histone	H3K12ac	Cell line	Kc167	126	1/15180	6/15180	-0.9	-0.8	0.17	FALSE
	SRX8688994	Histone	H3	Pupae	Pupae	743	25/15180	38/15180	-0.9	-0.8	0.66	FALSE
	SRX4923177	Histone	H3K9me3	Adult	Ovary	5435	569/15180	621/15180	-0.9	-0.8	0.92	FALSE
	SRX9427700	Histone	H3K9me3	Embryo	Embryos	3353	181/15180	153/15180	-0.9	-0.8	1.18	TRUE
	SRX8689007	Histone	H3	Adult	Adult head	1673	57/15180	75/15180	-0.9	-0.8	0.76	FALSE
	SRX5247957	Histone	H3K9me3	Adult	Ovary	1217	50/15180	67/15180	-0.9	-0.8	0.75	FALSE
	SRX4940247	Histone	H3K4me3	Larvae	3rd instar	119	3/15180	9/15180	-0.8	-0.7	0.33	FALSE
	SRX8688928	Histone	H3K4me3	Pupae	Pupae	168	3/15180	9/15180	-0.8	-0.7	0.33	FALSE
	SRX6845079	Histone	H4K16ac	Cell line	S2	2035	263/15180	230/15180	-0.8	-0.7	1.14	TRUE
	SRX16752327	Histone	H3K27me3	Larvae	Imaginal leg disc	699	97/15180	77/15180	-0.8	-0.7	1.26	TRUE
	SRX110778	Histone	H3K27me3	Embryo	Muscle cells	619	34/15180	48/15180	-0.8	-0.7	0.71	FALSE
	SRX013096	Histone	H3K9me3	Larvae	2nd instar	1042	89/15180	70/15180	-0.8	-0.7	1.27	TRUE
	SRX5661487	Histone	H3K9me3	Cell line	OSC	3803	224/15180	194/15180	-0.8	-0.7	1.15	TRUE
	SRX11245081	Histone	H3	Embryo	12-14h embryos	1648	145/15180	171/15180	-0.8	-0.7	0.85	FALSE
	SRX9427698	Histone	H3K9me3	Embryo	Embryos	1863	56/15180	73/15180	-0.8	-0.7	0.77	FALSE
	SRX3020535	Histone	H3K27ac	Cell line	S2	2737	261/15180	229/15180	-0.8	-0.7	1.14	TRUE
	SRX16752332	Histone	H3K27me3	Embryo	0-6h embryos	308	43/15180	30/15180	-0.8	-0.7	1.43	TRUE
	SRX11245084	Histone	H3K14ac	Embryo	12-14h embryos	529	66/15180	50/15180	-0.8	-0.7	1.32	TRUE
	SRX9008830	Histone	H3K9me3	Adult	Ovary	4639	521/15180	567/15180	-0.8	-0.7	0.92	FALSE
	SRX8948320	Histone	H3K36me2	Larvae	Eye disc	55	13/15180	6/15180	-0.8	-0.7	2.17	TRUE
	SRX6708276	Histone	H4K16ac	Cell line	S2	184	32/15180	21/15180	-0.8	-0.7	1.52	TRUE
	SRX1760700	Histone	H3K9me3	Cell line	OSC	1713	100/15180	121/15180	-0.8	-0.7	0.83	FALSE
	SRX2677152	Histone	H3K27me3	Adult	Testis	183	4/15180	10/15180	-0.7	-0.7	0.40	FALSE
	SRX8491176	Histone	H3K27me3	Cell line	S2	13	7/15180	2/15180	-0.7	-0.7	3.50	TRUE
	SRX10412060	Histone	H3	Adult	Photoreceptor neuron	1523	127/15180	150/15180	-0.7	-0.6	0.85	FALSE
	SRX9434472	Histone	H3K9me3	Cell line	OSC	4437	278/15180	248/15180	-0.7	-0.6	1.12	TRUE
	SRX5462365	Histone	H3K27me3	Embryo	0-6h embryos	1114	149/15180	127/15180	-0.7	-0.6	1.17	TRUE
	SRX287699	Histone	H3K18ac	Adult	Adult head	808	72/15180	89/15180	-0.7	-0.6	0.81	FALSE
	SRX16752333	Histone	H3K27me3	Embryo	0-6h embryos	168	25/15180	16/15180	-0.7	-0.6	1.56	TRUE
	SRX5661488	Histone	H3K9me3	Cell line	OSC	3547	134/15180	156/15180	-0.7	-0.6	0.86	FALSE
	SRX013032	Histone	H3K27ac	Adult	Adult male	60	1/15180	5/15180	-0.7	-0.6	0.20	FALSE
	SRX914960	Histone	H2A.VS137ph	Adult	Egg chamber	47	1/15180	5/15180	-0.7	-0.6	0.20	FALSE
	SRX2564137	Histone	H3K27me3	Larvae	3rd instar brain	1388	90/15180	108/15180	-0.6	-0.6	0.83	FALSE
	SRX215624	Histone	H3K9me3	Adult	Ovary	983	97/15180	80/15180	-0.6	-0.6	1.21	TRUE
	SRX5431036	Histone	H4K16ac	Embryo	3-4h embryos	1633	86/15180	70/15180	-0.6	-0.6	1.23	TRUE
	SRX4923195	Histone	H3K9me3	Cell line	OSC	5136	360/15180	328/15180	-0.6	-0.6	1.10	TRUE
	SRX18273820	Histone	H3K9me3	Embryo	2-2.5h embryos	1882	179/15180	203/15180	-0.6	-0.5	0.88	FALSE
	SRX7175245	Histone	H3K4me1	Embryo	Embryos	1933	168/15180	191/15180	-0.6	-0.5	0.88	FALSE
	SRX5246873	Histone	H3K9me2	Embryo	16-18h embryos	3904	403/15180	437/15180	-0.6	-0.5	0.92	FALSE
	SRX11725633	Histone	H3K4me1	Cell line	S2	29	0/15180	3/15180	-0.6	-0.5	0.00	FALSE
	SRX2095154	Histone	H3K27me3	Embryo	0-4h embryos	41	0/15180	3/15180	-0.6	-0.5	0.00	FALSE
	SRX8688975	Histone	H3	Adult	Adult head	1977	67/15180	82/15180	-0.6	-0.5	0.82	FALSE
	SRX5431041	Histone	H3K36me3	Embryo	11-12h embryos	1739	49/15180	62/15180	-0.6	-0.5	0.79	FALSE
	SRX8913800	Histone	H3K9me2	Adult	Adult head	3003	325/15180	296/15180	-0.6	-0.5	1.10	TRUE
	SRX10412066	Histone	H3K36me3	Adult	Photoreceptor neuron	799	85/15180	70/15180	-0.6	-0.5	1.21	TRUE
	SRX16752347	Histone	H3K27me3	Embryo	0-6h embryos	248	30/15180	21/15180	-0.6	-0.5	1.43	TRUE
	SRX8688996	Histone	H3	Pupae	Pupae	995	64/15180	51/15180	-0.6	-0.5	1.25	TRUE
	SRX403434	Histone	H3K9me2	Adult	Adult head	464	11/15180	18/15180	-0.6	-0.5	0.61	FALSE
	SRX3511946	Histone	H3K27me3	Embryo	Embryos	812	79/15180	65/15180	-0.6	-0.5	1.22	TRUE
	SRX2592445	Histone	H4K16ac	Cell line	Kc167	612	68/15180	82/15180	-0.5	-0.5	0.83	FALSE
	SRX2095152	Histone	H3K27me3	Embryo	0-4h embryos	73	2/15180	6/15180	-0.5	-0.5	0.33	FALSE
	SRX5535370	Histone	H3K36me3	Cell line	Kc167	102	2/15180	6/15180	-0.5	-0.5	0.33	FALSE
	SRX1760701	Histone	H3K9me3	Cell line	OSC	1578	95/15180	111/15180	-0.5	-0.5	0.86	FALSE
	SRX16752338	Histone	H3K27me3	Embryo	0-6h embryos	243	27/15180	19/15180	-0.5	-0.4	1.42	TRUE
	SRX2618504	Histone	H3K4me1	Adult	Brains	209	27/15180	19/15180	-0.5	-0.4	1.42	TRUE
	SRX7723688	Histone	H3K27me3	Adult	Ovary	2804	185/15180	165/15180	-0.5	-0.4	1.12	TRUE
	SRX16752339	Histone	H3K27me3	Embryo	0-6h embryos	184	21/15180	14/15180	-0.5	-0.4	1.50	TRUE
	SRX8913801	Histone	H3K9me2	Adult	Adult head	3175	351/15180	324/15180	-0.5	-0.4	1.08	TRUE
	SRX5736489	Histone	H3	Embryo	14-16h embryos	1127	79/15180	93/15180	-0.5	-0.4	0.85	FALSE
	SRX2592417	Histone	H3K27ac	Cell line	Kc167	11329	1517/15180	1465/15180	-0.5	-0.4	1.04	TRUE
	SRX1361346	Histone	H3K9me3	Cell line	OSC	5682	435/15180	406/15180	-0.5	-0.4	1.07	TRUE
	SRX2677156	Histone	H3K27me3	Adult	Testis	203	6/15180	11/15180	-0.5	-0.4	0.55	FALSE
	SRX764276	Histone	H3	Larvae	Imaginal wing disc	1500	48/15180	59/15180	-0.5	-0.4	0.81	FALSE
	SRX1794243	Histone	H3K4me1	Cell line	S2	2519	276/15180	300/15180	-0.5	-0.4	0.92	FALSE
	SRX914964	Histone	H2A.VS137ph	Adult	Egg chamber	103	3/15180	7/15180	-0.5	-0.4	0.43	FALSE
	SRX5343095	Histone	H3K9me3	Adult	Dopaminergic Neurons	1494	62/15180	74/15180	-0.5	-0.4	0.84	FALSE
	SRX3166315	Histone	H3K9me3	Adult	Ovary	4927	294/15180	318/15180	-0.5	-0.4	0.92	FALSE
	SRX5246881	Histone	H3K9me2	Embryo	16-18h embryos	3945	419/15180	447/15180	-0.5	-0.4	0.94	FALSE
	SRX699107	Histone	H3K27me3	Adult	Temperature sensitive cells	708	67/15180	79/15180	-0.4	-0.4	0.85	FALSE
	SRX1794220	Histone	H3K4me1	Cell line	S2	2167	234/15180	255/15180	-0.4	-0.4	0.92	FALSE
	SRX485213	Histone	H3K9me3	Adult	Ovary	4674	635/15180	603/15180	-0.4	-0.4	1.05	TRUE
	SRX287843	Histone	H3K9ac	Embryo	14-16h embryos	1318	83/15180	71/15180	-0.4	-0.4	1.17	TRUE
	SRX5426112	Histone	H3K27me3	Cell line	S2	27	1/15180	4/15180	-0.4	-0.4	0.25	FALSE
	SRX6370202	Histone	H3K27me3	Cell line	S2	50	1/15180	4/15180	-0.4	-0.4	0.25	FALSE
	SRX215628	Histone	H3K9me3	Adult	Ovary	1172	103/15180	90/15180	-0.4	-0.3	1.14	TRUE
	SRX1531765	Histone	H3K27me3	Larvae	CNS and imaginal disc	424	21/15180	28/15180	-0.4	-0.3	0.75	FALSE
	SRX645113	Histone	H3K27ac	Embryo	Mitotic cycle 14	704	41/15180	50/15180	-0.4	-0.3	0.82	FALSE
	SRX1561064	Histone	H3K27me3	Larvae	CNS and imaginal disc	1269	178/15180	162/15180	-0.4	-0.3	1.10	TRUE
	SRX287779	Histone	H3	Larvae	3rd instar	935	57/15180	67/15180	-0.4	-0.3	0.85	FALSE
	SRX215626	Histone	H3K9me3	Adult	Ovary	1036	99/15180	87/15180	-0.4	-0.3	1.14	TRUE
	SRX9518320	Histone	H2A.V	Embryo	Embryos	1517	107/15180	120/15180	-0.4	-0.3	0.89	FALSE
	SRX287605	Histone	H3K79me1	Embryo	14-16h embryos	135	10/15180	15/15180	-0.4	-0.3	0.67	FALSE
	SRX7723714	Histone	H3K27me3	Adult	Ovary	2847	148/15180	163/15180	-0.4	-0.3	0.91	FALSE
	SRX699116	Histone	H2AK118ub	Adult	Temperature sensitive cells	574	59/15180	69/15180	-0.4	-0.3	0.86	FALSE
	SRX11548847	Histone	H4K8ac	Embryo	1-2h embryos	266	17/15180	23/15180	-0.4	-0.3	0.74	FALSE
	SRX8688981	Histone	H3	Adult	Adult head	1890	78/15180	89/15180	-0.4	-0.3	0.88	FALSE
	SRX201882	Histone	H3K9me3	Cell line	OSC	4612	443/15180	467/15180	-0.4	-0.3	0.95	FALSE
	SRX3632911	Histone	H4	Larvae	3rd instar	204	24/15180	18/15180	-0.4	-0.3	1.33	TRUE
	SRX16752329	Histone	H3K27me3	Larvae	Imaginal wing disc	820	79/15180	90/15180	-0.4	-0.3	0.88	FALSE
	SRX15206484	Histone	H3K9me3	Adult	Ovary	2154	209/15180	193/15180	-0.3	-0.3	1.08	TRUE
	SRX9427702	Histone	H3K9me3	Embryo	Embryos	1909	67/15180	77/15180	-0.3	-0.3	0.87	FALSE
	SRX5426117	Histone	H3K27me1	Cell line	S2	43	2/15180	5/15180	-0.3	-0.3	0.40	FALSE
	SRX6370201	Histone	H3K27me2	Cell line	S2	40	2/15180	5/15180	-0.3	-0.3	0.40	FALSE
	SRX9427695	Histone	H3K9me3	Embryo	Embryos	2395	89/15180	100/15180	-0.3	-0.3	0.89	FALSE
	SRX11245080	Histone	H3	Embryo	12-14h embryos	1628	154/15180	168/15180	-0.3	-0.3	0.92	FALSE
	SRX104979	Histone	H3	Larvae	3rd instar	881	51/15180	43/15180	-0.3	-0.3	1.19	TRUE
	SRX110779	Histone	H3K27me3	Embryo	Muscle cells	454	21/15180	27/15180	-0.3	-0.3	0.78	FALSE
	SRX16752254	Histone	H2Aub	Embryo	21-24h embryos	104	18/15180	13/15180	-0.3	-0.3	1.38	TRUE
	SRX3166317	Histone	H3K9me3	Adult	Ovary	4508	247/15180	264/15180	-0.3	-0.3	0.94	FALSE
	SRX11245079	Histone	H3	Embryo	12-14h embryos	1676	163/15180	177/15180	-0.3	-0.3	0.92	FALSE
	SRX013041	Histone	H3K27ac	Larvae	2nd instar	384	23/15180	29/15180	-0.3	-0.3	0.79	FALSE
	SRX6715182	Histone	H3K27me3	Larvae	CNS and imaginal disc	429	23/15180	29/15180	-0.3	-0.3	0.79	FALSE
	SRX15109508	Histone	H3K36me3	Adult	Photoreceptor neuron	1072	114/15180	103/15180	-0.3	-0.2	1.11	TRUE
	SRX1531766	Histone	H3K27me3	Larvae	CNS and imaginal disc	18	0/15180	2/15180	-0.3	-0.2	0.00	FALSE
	SRX2592416	Histone	H3K27ac	Cell line	Kc167	24	0/15180	2/15180	-0.3	-0.2	0.00	FALSE
	SRX3434309	Histone	H3K27me2	Larvae	Salivary glands	24	0/15180	2/15180	-0.3	-0.2	0.00	FALSE
	SRX6715183	Histone	H3K27me3	Larvae	CNS and imaginal disc	16	0/15180	2/15180	-0.3	-0.2	0.00	FALSE
	SRX3020543	Histone	H3K4me1	Cell line	S2	3293	317/15180	335/15180	-0.3	-0.2	0.95	FALSE
	SRX6370203	Histone	H3K27me3	Cell line	S2	53	3/15180	6/15180	-0.3	-0.2	0.50	FALSE
	SRX6370204	Histone	H3K27me2	Cell line	S2	49	3/15180	6/15180	-0.3	-0.2	0.50	FALSE
	SRX5246867	Histone	H3K9me2	Embryo	16-18h embryos	3678	392/15180	411/15180	-0.3	-0.2	0.95	FALSE
	SRX2618497	Histone	H3K27ac	Adult	Brains	2482	132/15180	121/15180	-0.3	-0.2	1.09	TRUE
	SRX5661490	Histone	H3K9me3	Cell line	OSC	3902	182/15180	195/15180	-0.3	-0.2	0.93	FALSE
	SRX013071	Histone	H3K4me1	Larvae	1st instar	114	4/15180	7/15180	-0.3	-0.2	0.57	FALSE
	SRX215630	Histone	H3K9me3	Adult	Ovary	1084	67/15180	75/15180	-0.3	-0.2	0.89	FALSE
	SRX16752296	Histone	H2Aub	Embryo	0-6h embryos	148	11/15180	15/15180	-0.3	-0.2	0.73	FALSE
	SRX474580	Histone	H3K27ac	Embryo	5-13h embryos	541	57/15180	50/15180	-0.3	-0.2	1.14	TRUE
	SRX15206491	Histone	H3K9me3	Adult	Ovary	4209	512/15180	493/15180	-0.2	-0.2	1.04	TRUE
	SRX474586	Histone	H3K4me3	Embryo	Parasegment 7	950	81/15180	73/15180	-0.2	-0.2	1.11	TRUE
	SRX8688895	Histone	H3K36me3	Pupae	Pupae	141	5/15180	8/15180	-0.2	-0.2	0.62	FALSE
	SRX699117	Histone	H2AK118ub	Adult	Temperature sensitive cells	356	40/15180	46/15180	-0.2	-0.2	0.87	FALSE
	SRX914954	Histone	H2A.VS137ph	Adult	Egg chamber	113	6/15180	9/15180	-0.2	-0.2	0.67	FALSE
	SRX8688990	Histone	H3	Pupae	Pupae	1009	54/15180	48/15180	-0.2	-0.2	1.12	TRUE
	SRX14272226	Histone	H2AK119ub	Embryo	Early embryos	651	78/15180	71/15180	-0.2	-0.2	1.10	TRUE
	SRX8491177	Histone	H3K27me3	Cell line	S2	5	3/15180	1/15180	-0.2	-0.2	3.00	TRUE
	SRX5426113	Histone	H3K27me3	Cell line	S2	28	1/15180	3/15180	-0.2	-0.2	0.33	FALSE
	SRX5426114	Histone	H3K27me2	Cell line	S2	28	1/15180	3/15180	-0.2	-0.2	0.33	FALSE
	SRX11245077	Histone	H3	Embryo	12-14h embryos	1741	193/15180	183/15180	-0.2	-0.1	1.05	TRUE
	SRX287568	Histone	H3K27me3	Embryo	14-16h embryos	1120	118/15180	110/15180	-0.2	-0.1	1.07	TRUE
	SRX3020533	Histone	H3K27ac	Cell line	S2	2609	208/15180	218/15180	-0.2	-0.1	0.95	FALSE
	SRX914952	Histone	H2A.VS137ph	Adult	Egg chamber	871	91/15180	98/15180	-0.2	-0.1	0.93	FALSE
	SRX5246874	Histone	H3K9me2	Embryo	16-18h embryos	4181	477/15180	463/15180	-0.2	-0.1	1.03	TRUE
	SRX6845080	Histone	H4K16ac	Cell line	S2	1243	130/15180	138/15180	-0.2	-0.1	0.94	FALSE
	SRX8689017	Histone	H3K4me3	Adult	Adult head	498	23/15180	27/15180	-0.2	-0.1	0.85	FALSE
	SRX8076971	Histone	H3K36me2	Embryo	21-24h embryos	411	25/15180	29/15180	-0.2	-0.1	0.86	FALSE
	SRX6845081	Histone	H4K16ac	Cell line	S2	1489	158/15180	166/15180	-0.2	-0.1	0.95	FALSE
	SRX5246865	Histone	H3K9me2	Embryo	16-18h embryos	4226	509/15180	496/15180	-0.2	-0.1	1.03	TRUE
	SRX3166316	Histone	H3K9me3	Adult	Ovary	3578	170/15180	178/15180	-0.2	-0.1	0.96	FALSE
	SRX9427694	Histone	H3K9me3	Embryo	Embryos	2168	86/15180	92/15180	-0.2	-0.1	0.93	FALSE
	SRX3020534	Histone	H3K27ac	Cell line	S2	4833	540/15180	553/15180	-0.1	-0.1	0.98	FALSE
	SRX5247958	Histone	H3K9me3	Adult	Ovary	762	60/15180	65/15180	-0.1	-0.1	0.92	FALSE
	SRX914961	Histone	H2A.V	Adult	Egg chamber	2235	333/15180	323/15180	-0.1	-0.1	1.03	TRUE
	SRX11725630	Histone	H3K4me3	Cell line	S2	650	67/15180	62/15180	-0.1	-0.1	1.08	TRUE
	SRX017855	Histone	H3K27me3	Adult	Testis	90	3/15180	5/15180	-0.1	-0.1	0.60	FALSE
	SRX143462	Histone	H3K27me3	Cell line	Kc167	294	16/15180	19/15180	-0.1	-0.1	0.84	FALSE
	SRX14631765	Histone	H3K27me3	Cell line	S2	3321	373/15180	363/15180	-0.1	-0.1	1.03	TRUE
	SRX4923189	Histone	H3K9me3	Cell line	OSC	4664	287/15180	296/15180	-0.1	-0.1	0.97	FALSE
	SRX2551009	Histone	H3K27me3	Larvae	Imaginal wing disc	2097	231/15180	223/15180	-0.1	-0.1	1.04	TRUE
	SRX16752346	Histone	H3K27me3	Embryo	0-6h embryos	257	17/15180	20/15180	-0.1	-0.1	0.85	FALSE
	SRX645123	Histone	H3K9ac	Embryo	Mitotic cycle 7-9	312	17/15180	20/15180	-0.1	-0.1	0.85	FALSE
	SRX287859	Histone	H4	Embryo	14-16h embryos	1202	81/15180	86/15180	-0.1	-0.1	0.94	FALSE
	SRX4923191	Histone	H3K9me3	Cell line	OSC	4512	267/15180	259/15180	-0.1	-0.1	1.03	TRUE
	SRX8688992	Histone	H3	Pupae	Pupae	1116	47/15180	51/15180	-0.1	-0.1	0.92	FALSE
	SRX4068067	Histone	H3K18ac	Larvae	Eye-antennal disc	354	21/15180	24/15180	-0.1	-0.1	0.88	FALSE
	SRX013099	Histone	H3K9me3	Embryo	16-20h embryos	1685	106/15180	101/15180	-0.1	-0.1	1.05	TRUE
	SRX16752253	Histone	H2Aub	Embryo	21-24h embryos	67	7/15180	9/15180	-0.1	-0.1	0.78	FALSE
	SRX8688976	Histone	H3	Adult	Adult head	1729	88/15180	84/15180	-0.1	-0.0	1.05	TRUE
	SRX8689033	Histone	H3K9me3	Adult	Adult head	894	38/15180	41/15180	-0.1	-0.0	0.93	FALSE
	SRX9427692	Histone	H3K9me3	Embryo	Embryos	2265	92/15180	96/15180	-0.1	-0.0	0.96	FALSE
	SRX1084166	Histone	H3K4me3	Adult	Adult female	1723	103/15180	107/15180	-0.1	-0.0	0.96	FALSE
	SRX3630324	Histone	H3K9me3	Adult	Ovary	6967	596/15180	588/15180	-0.1	-0.0	1.01	TRUE
	SRX2618506	Histone	H3K4me1	Adult	Brains	189	12/15180	14/15180	-0.1	-0.0	0.86	FALSE
	SRX15206467	Histone	H3K9me2	Adult	Ovary	577	58/15180	61/15180	-0.1	-0.0	0.95	FALSE
	SRX9427699	Histone	H3K9me3	Embryo	Embryos	3388	144/15180	140/15180	-0.1	-0.0	1.03	TRUE
	SRX15206434	Histone	H3K9me3	Adult	Ovary	2337	167/15180	163/15180	-0.1	-0.0	1.02	TRUE
	SRX4117267	Histone	H3K27me3	Embryo	2-4h embryos	1310	205/15180	209/15180	-0.1	-0.0	0.98	FALSE
	SRX5736491	Histone	H3	Embryo	14-16h embryos	1152	100/15180	97/15180	-0.1	-0.0	1.03	TRUE
	SRX3020539	Histone	H3K4me1	Cell line	S2	1271	102/15180	105/15180	-0.1	-0.0	0.97	FALSE
	SRX15206461	Histone	H3K9me3	Adult	Ovary	1929	241/15180	245/15180	-0.1	-0.0	0.98	FALSE
	SRX5343094	Histone	H3K9me3	Adult	Dopaminergic Neurons	2347	123/15180	126/15180	-0.0	-0.0	0.98	FALSE
	SRX645134	Histone	H3	Embryo	Mitotic cycle 11-13	2235	129/15180	132/15180	-0.0	-0.0	0.98	FALSE
	SRX4933913	Histone	H3K27me3	Embryo	Mesoderm	587	37/15180	39/15180	-0.0	-0.0	0.95	FALSE
	SRX3630320	Histone	H3K9me3	Adult	Ovary	5282	391/15180	394/15180	-0.0	0.0	0.99	FALSE
	SRX9427693	Histone	H3K9me3	Embryo	Embryos	2837	116/15180	118/15180	-0.0	0.0	0.98	FALSE
	SRX15206464	Histone	H3K9me3	Adult	Ovary	2021	122/15180	120/15180	-0.0	0.0	1.02	TRUE
	SRX645136	Histone	H3	Embryo	Mitotic cycle 14	2375	148/15180	146/15180	-0.0	0.0	1.01	TRUE
	SRX013105	Histone	H3K9ac	Adult	Adult female	7	2/15180	1/15180	0.0	0.0	2.00	TRUE
	SRX8491178	Histone	H3K27me3	Cell line	S2	6	2/15180	1/15180	0.0	0.0	2.00	TRUE
	SRX666356	Histone	H4K20me1	Larvae	Imaginal wing disc	447	39/15180	38/15180	0.0	0.0	1.03	TRUE
	SRX8688991	Histone	H3	Pupae	Pupae	1100	53/15180	52/15180	0.0	0.0	1.02	TRUE
	SRX16752330	Histone	H3K27me3	Larvae	Imaginal wing disc	828	90/15180	89/15180	0.0	0.0	1.01	TRUE
	SRX645135	Histone	H3	Embryo	Mitotic cycle 14	1969	119/15180	118/15180	0.0	0.0	1.01	TRUE
	SRX15206432	Histone	H3K9me3	Adult	Ovary	3676	333/15180	332/15180	0.0	0.0	1.00	TRUE
	SRX6468485	Histone	H3K4me3	Larvae	Neural stem cells	2663	350/15180	349/15180	0.0	0.0	1.00	TRUE
	SRX013093	Histone	H3K27me3	Embryo	4-8h embryos	424	40/15180	40/15180	0.0	0.0	1.00	FALSE
	SRX013094	Histone	H3K27me3	Embryo	0-4h embryos	38	3/15180	3/15180	0.0	0.0	1.00	FALSE
	SRX013098	Histone	H3K9me3	Embryo	20-24h embryos	836	56/15180	56/15180	0.0	0.0	1.00	FALSE
	SRX2592420	Histone	H3K27ac	Cell line	Kc167	11776	1571/15180	1571/15180	0.0	0.0	1.00	FALSE
	SRX7175251	Histone	H3K9me3	Embryo	Embryos	2055	182/15180	182/15180	0.0	0.0	1.00	FALSE
	SRX8688949	Histone	H3	Pupae	Pupae	1061	46/15180	46/15180	0.0	0.0	1.00	FALSE
	SRX9372358	Histone	H3K36me2	Embryo	21-24h embryos	290	24/15180	24/15180	0.0	0.0	1.00	FALSE
	SRX11245078	Histone	H3	Embryo	12-14h embryos	1466	151/15180	152/15180	0.0	0.0	0.99	FALSE
	SRX9427696	Histone	H3K9me3	Embryo	Embryos	2852	122/15180	123/15180	0.0	0.0	0.99	FALSE
	SRX013100	Histone	H3K9me3	Embryo	12-16h embryos	1509	106/15180	107/15180	0.0	0.0	0.99	FALSE
	SRX8688980	Histone	H3	Adult	Adult head	1534	81/15180	82/15180	0.0	0.0	0.99	FALSE
	SRX013091	Histone	H3K27me3	Embryo	12-16h embryos	196	17/15180	18/15180	0.0	0.0	0.94	FALSE
	SRX013031	Histone	H3K4me1	Embryo	0-4h embryos	143	12/15180	13/15180	0.0	0.0	0.92	FALSE
	SRX287604	Histone	H3K79me1	Embryo	14-16h embryos	137	11/15180	12/15180	0.0	0.0	0.92	FALSE
	SRX013084	Histone	H3K27me3	Adult	Adult male	135	6/15180	7/15180	0.0	0.0	0.86	FALSE
	SRX017851	Histone	H3K36me3	Cell line	S2	90	6/15180	7/15180	0.0	0.0	0.86	FALSE
	SRX5426116	Histone	H3K27me1	Cell line	S2	28	2/15180	3/15180	0.0	0.0	0.67	FALSE
	SRX013111	Histone	H3K4me1	Adult	Adult female	8	0/15180	1/15180	0.0	0.0	0.00	FALSE
	SRX1426951	Histone	H3K27me3	Embryo	0-4h embryos	13	0/15180	1/15180	0.0	0.0	0.00	FALSE
	SRX1426953	Histone	H3K27me3	Embryo	0-4h embryos	14	0/15180	1/15180	0.0	0.0	0.00	FALSE
	SRX3434305	Histone	H3K27me3	Larvae	Salivary glands	11	0/15180	1/15180	0.0	0.0	0.00	FALSE
	SRX3434307	Histone	H3K27me3	Larvae	Salivary glands	1	0/15180	0/15180	0.0	0.0	99999	TRUE
	SRX3434311	Histone	H3K27me2	Larvae	Salivary glands	3	0/15180	0/15180	0.0	0.0	99999	TRUE
	SRX7917364	Histone	H3K27ac	Cell line	S2	1	0/15180	0/15180	0.0	0.0	99999	TRUE
	SRX7917365	Histone	H3K27me3	Cell line	S2	1	0/15180	0/15180	0.0	0.0	99999	TRUE
	SRX7917366	Histone	H3K4me3	Cell line	S2	1	0/15180	0/15180	0.0	0.0	99999	TRUE
	SRX7917368	Histone	H3K27ac	Cell line	S2	1	0/15180	0/15180	0.0	0.0	99999	TRUE
	SRX7917370	Histone	H3K4me3	Cell line	S2	2	0/15180	0/15180	0.0	0.0	99999	TRUE
	SRX7917372	Histone	H3K27ac	Cell line	S2	1	0/15180	0/15180	0.0	0.0	99999	TRUE
	SRX7917374	Histone	H3K4me3	Cell line	S2	1	0/15180	0/15180	0.0	0.0	99999	TRUE
	SRX7917376	Histone	H3K27ac	Cell line	S2	5	0/15180	0/15180	0.0	0.0	99999	TRUE
	SRX7917378	Histone	H3K4me3	Cell line	S2	3	0/15180	0/15180	0.0	0.0	99999	TRUE
	SRX7917380	Histone	H3K27ac	Cell line	S2	1	0/15180	0/15180	0.0	0.0	99999	TRUE
	SRX7917381	Histone	H3K27me3	Cell line	S2	1	0/15180	0/15180	0.0	0.0	99999	TRUE
	SRX7917382	Histone	H3K4me3	Cell line	S2	1	0/15180	0/15180	0.0	0.0	99999	TRUE
	SRX7917384	Histone	H3K27ac	Cell line	S2	4	0/15180	0/15180	0.0	0.0	99999	TRUE
	SRX7917385	Histone	H3K27me3	Cell line	S2	1	0/15180	0/15180	0.0	0.0	99999	TRUE
	SRX7917386	Histone	H3K4me3	Cell line	S2	3	0/15180	0/15180	0.0	0.0	99999	TRUE
	SRX7917388	Histone	H3K27ac	Cell line	S2	1	0/15180	0/15180	0.0	0.0	99999	TRUE
	SRX7917390	Histone	H3K4me3	Cell line	S2	1	0/15180	0/15180	0.0	0.0	99999	TRUE
	SRX7917392	Histone	H3K27ac	Cell line	S2	4	0/15180	0/15180	0.0	0.0	99999	TRUE
	SRX7917394	Histone	H3K4me3	Cell line	S2	5	0/15180	0/15180	0.0	0.0	99999	TRUE
	SRX7917396	Histone	H3K27ac	Cell line	S2	1	0/15180	0/15180	0.0	0.0	99999	TRUE
	SRX7917397	Histone	H3K27me3	Cell line	S2	1	0/15180	0/15180	0.0	0.0	99999	TRUE
	SRX7917398	Histone	H3K4me3	Cell line	S2	1	0/15180	0/15180	0.0	0.0	99999	TRUE
	SRX7917400	Histone	H3K27ac	Cell line	S2	6	0/15180	1/15180	0.0	0.0	0.00	FALSE
	SRX7917401	Histone	H3K27me3	Cell line	S2	1	0/15180	0/15180	0.0	0.0	99999	TRUE
	SRX7917402	Histone	H3K4me3	Cell line	S2	6	0/15180	1/15180	0.0	0.0	0.00	FALSE
	SRX7917404	Histone	H3K27ac	Cell line	S2	1	0/15180	0/15180	0.0	0.0	99999	TRUE
	SRX7917406	Histone	H3K4me3	Cell line	S2	1	0/15180	0/15180	0.0	0.0	99999	TRUE
	SRX7917408	Histone	H3K27ac	Cell line	S2	5	0/15180	0/15180	0.0	0.0	99999	TRUE
	SRX7917410	Histone	H3K4me3	Cell line	S2	3	0/15180	0/15180	0.0	0.0	99999	TRUE
	SRX7917412	Histone	H3K27ac	Cell line	S2	1	0/15180	0/15180	0.0	0.0	99999	TRUE
	SRX7917414	Histone	H3K4me3	Cell line	S2	1	0/15180	0/15180	0.0	0.0	99999	TRUE
	SRX7917416	Histone	H3K27ac	Cell line	S2	8	0/15180	1/15180	0.0	0.0	0.00	FALSE
	SRX7917418	Histone	H3K4me3	Cell line	S2	7	0/15180	1/15180	0.0	0.0	0.00	FALSE
	SRX7917420	Histone	H3K27ac	Cell line	S2	1	0/15180	0/15180	0.0	0.0	99999	TRUE
	SRX7917422	Histone	H3K4me3	Cell line	S2	1	0/15180	0/15180	0.0	0.0	99999	TRUE
	SRX7917424	Histone	H3K27ac	Cell line	S2	10	0/15180	1/15180	0.0	0.0	0.00	FALSE
	SRX7917426	Histone	H3K4me3	Cell line	S2	10	0/15180	1/15180	0.0	0.0	0.00	FALSE
	SRX7917428	Histone	H3K27ac	Cell line	S2	1	0/15180	0/15180	0.0	0.0	99999	TRUE
	SRX7917430	Histone	H3K4me3	Cell line	S2	1	0/15180	0/15180	0.0	0.0	99999	TRUE
	SRX7917432	Histone	H3K27ac	Cell line	S2	6	0/15180	1/15180	0.0	0.0	0.00	FALSE
	SRX7917434	Histone	H3K4me3	Cell line	S2	7	0/15180	1/15180	0.0	0.0	0.00	FALSE
	SRX7917436	Histone	H3K27ac	Cell line	S2	1	0/15180	0/15180	0.0	0.0	99999	TRUE
	SRX7917438	Histone	H3K4me3	Cell line	S2	1	0/15180	0/15180	0.0	0.0	99999	TRUE
	SRX7917440	Histone	H3K27ac	Cell line	S2	8	0/15180	1/15180	0.0	0.0	0.00	FALSE
	SRX7917442	Histone	H3K4me3	Cell line	S2	6	0/15180	0/15180	0.0	0.0	99999	TRUE
	SRX7917444	Histone	H3K27ac	Cell line	S2	1	0/15180	0/15180	0.0	0.0	99999	TRUE
	SRX7917446	Histone	H3K4me3	Cell line	S2	1	0/15180	0/15180	0.0	0.0	99999	TRUE
	SRX7917448	Histone	H3K27ac	Cell line	S2	1	0/15180	0/15180	0.0	0.0	99999	TRUE
	SRX7917452	Histone	H3K27ac	Cell line	S2	1	0/15180	0/15180	0.0	0.0	99999	TRUE
	SRX7917453	Histone	H3K27me3	Cell line	S2	1	0/15180	0/15180	0.0	0.0	99999	TRUE
	SRX7917454	Histone	H3K4me3	Cell line	S2	1	0/15180	0/15180	0.0	0.0	99999	TRUE
	SRX7917456	Histone	H3K27ac	Cell line	S2	1	0/15180	0/15180	0.0	0.0	99999	TRUE
	SRX7917457	Histone	H3K27me3	Cell line	S2	1	0/15180	0/15180	0.0	0.0	99999	TRUE
	SRX7917458	Histone	H3K4me3	Cell line	S2	3	0/15180	0/15180	0.0	0.0	99999	TRUE
	SRX7917460	Histone	H3K27ac	Cell line	S2	1	0/15180	0/15180	0.0	0.0	99999	TRUE
	SRX7917462	Histone	H3K4me3	Cell line	S2	1	0/15180	0/15180	0.0	0.0	99999	TRUE
	SRX7917464	Histone	H3K27ac	Cell line	S2	6	0/15180	0/15180	0.0	0.0	99999	TRUE
	SRX7917466	Histone	H3K4me3	Cell line	S2	6	0/15180	1/15180	0.0	0.0	0.00	FALSE
	SRX7917468	Histone	H3K27ac	Cell line	S2	1	0/15180	0/15180	0.0	0.0	99999	TRUE
	SRX7917470	Histone	H3K4me3	Cell line	S2	1	0/15180	0/15180	0.0	0.0	99999	TRUE
	SRX7917472	Histone	H3K27ac	Cell line	S2	7	0/15180	1/15180	0.0	0.0	0.00	FALSE
	SRX7917474	Histone	H3K4me3	Cell line	S2	8	0/15180	1/15180	0.0	0.0	0.00	FALSE
	SRX7917476	Histone	H3K27ac	Cell line	S2	1	0/15180	0/15180	0.0	0.0	99999	TRUE
	SRX7917478	Histone	H3K4me3	Cell line	S2	1	0/15180	0/15180	0.0	0.0	99999	TRUE
	SRX7917480	Histone	H3K27ac	Cell line	S2	5	0/15180	0/15180	0.0	0.0	99999	TRUE
	SRX7917482	Histone	H3K4me3	Cell line	S2	4	0/15180	0/15180	0.0	0.0	99999	TRUE
	SRX7917484	Histone	H3K27ac	Cell line	S2	1	0/15180	0/15180	0.0	0.0	99999	TRUE
	SRX7917486	Histone	H3K4me3	Cell line	S2	1	0/15180	0/15180	0.0	0.0	99999	TRUE
	SRX7917488	Histone	H3K27ac	Cell line	S2	9	0/15180	1/15180	0.0	0.0	0.00	FALSE
	SRX7917490	Histone	H3K4me3	Cell line	S2	7	0/15180	1/15180	0.0	0.0	0.00	FALSE
	SRX7917492	Histone	H3K27ac	Cell line	S2	1	0/15180	0/15180	0.0	0.0	99999	TRUE
	SRX7917494	Histone	H3K4me3	Cell line	S2	1	0/15180	0/15180	0.0	0.0	99999	TRUE
	SRX7917496	Histone	H3K27ac	Cell line	S2	10	0/15180	1/15180	0.0	0.0	0.00	FALSE
	SRX7917498	Histone	H3K4me3	Cell line	S2	8	0/15180	1/15180	0.0	0.0	0.00	FALSE
	SRX7917500	Histone	H3K27ac	Cell line	S2	1	0/15180	0/15180	0.0	0.0	99999	TRUE
	SRX7917502	Histone	H3K4me3	Cell line	S2	1	0/15180	0/15180	0.0	0.0	99999	TRUE
	SRX7917504	Histone	H3K27ac	Cell line	S2	8	0/15180	1/15180	0.0	0.0	0.00	FALSE
	SRX7917506	Histone	H3K4me3	Cell line	S2	8	0/15180	1/15180	0.0	0.0	0.00	FALSE
	SRX7917508	Histone	H3K27ac	Cell line	S2	1	0/15180	0/15180	0.0	0.0	99999	TRUE
	SRX7917510	Histone	H3K4me3	Cell line	S2	1	0/15180	0/15180	0.0	0.0	99999	TRUE
	SRX7917512	Histone	H3K27ac	Cell line	S2	5	0/15180	0/15180	0.0	0.0	99999	TRUE
	SRX7917514	Histone	H3K4me3	Cell line	S2	5	0/15180	0/15180	0.0	0.0	99999	TRUE
	SRX7917516	Histone	H3K27ac	Cell line	S2	1	0/15180	0/15180	0.0	0.0	99999	TRUE
	SRX7917518	Histone	H3K4me3	Cell line	S2	1	0/15180	0/15180	0.0	0.0	99999	TRUE
	SRX7917520	Histone	H3K27ac	Cell line	S2	3	0/15180	0/15180	0.0	0.0	99999	TRUE
	SRX7917522	Histone	H3K4me3	Cell line	S2	2	0/15180	0/15180	0.0	0.0	99999	TRUE
	SRX7917524	Histone	H3K27ac	Cell line	S2	1	0/15180	0/15180	0.0	0.0	99999	TRUE
	SRX7917526	Histone	H3K4me3	Cell line	S2	1	0/15180	0/15180	0.0	0.0	99999	TRUE
	SRX7917528	Histone	H3K27ac	Cell line	S2	7	0/15180	1/15180	0.0	0.0	0.00	FALSE
	SRX7917530	Histone	H3K4me3	Cell line	S2	7	0/15180	0/15180	0.0	0.0	99999	TRUE
	SRX7917532	Histone	H3K27ac	Cell line	S2	1	0/15180	0/15180	0.0	0.0	99999	TRUE
	SRX7917534	Histone	H3K4me3	Cell line	S2	1	0/15180	0/15180	0.0	0.0	99999	TRUE
	SRX7917536	Histone	H3K27ac	Cell line	S2	7	0/15180	1/15180	0.0	0.0	0.00	FALSE
	SRX7917538	Histone	H3K4me3	Cell line	S2	5	0/15180	0/15180	0.0	0.0	99999	TRUE
	SRX7917540	Histone	H3K27ac	Cell line	S2	1	0/15180	0/15180	0.0	0.0	99999	TRUE
	SRX7917542	Histone	H3K4me3	Cell line	S2	1	0/15180	0/15180	0.0	0.0	99999	TRUE
	SRX7917544	Histone	H3K27ac	Cell line	S2	8	0/15180	1/15180	0.0	0.0	0.00	FALSE
	SRX7917546	Histone	H3K4me3	Cell line	S2	12	0/15180	1/15180	0.0	0.0	0.00	FALSE
	SRX7917548	Histone	H3K27ac	Cell line	S2	1	0/15180	0/15180	0.0	0.0	99999	TRUE
	SRX7917550	Histone	H3K4me3	Cell line	S2	1	0/15180	0/15180	0.0	0.0	99999	TRUE
	SRX7917552	Histone	H3K27ac	Cell line	S2	5	0/15180	1/15180	0.0	0.0	0.00	FALSE
	SRX7917554	Histone	H3K4me3	Cell line	S2	5	0/15180	0/15180	0.0	0.0	99999	TRUE
	SRX7917556	Histone	H3K27ac	Cell line	S2	1	0/15180	0/15180	0.0	0.0	99999	TRUE
	SRX7917558	Histone	H3K4me3	Cell line	S2	1	0/15180	0/15180	0.0	0.0	99999	TRUE
	SRX7917560	Histone	H3K27ac	Cell line	S2	5	0/15180	0/15180	0.0	0.0	99999	TRUE
	SRX7917562	Histone	H3K4me3	Cell line	S2	3	0/15180	0/15180	0.0	0.0	99999	TRUE
	SRX7917564	Histone	H3K27ac	Cell line	S2	1	0/15180	0/15180	0.0	0.0	99999	TRUE
	SRX7917566	Histone	H3K4me3	Cell line	S2	1	0/15180	0/15180	0.0	0.0	99999	TRUE
	SRX7917568	Histone	H3K27ac	Cell line	S2	8	0/15180	1/15180	0.0	0.0	0.00	FALSE
	SRX7917570	Histone	H3K4me3	Cell line	S2	9	0/15180	1/15180	0.0	0.0	0.00	FALSE
	SRX7917572	Histone	H3K27ac	Cell line	S2	1	0/15180	0/15180	0.0	0.0	99999	TRUE
	SRX7917574	Histone	H3K4me3	Cell line	S2	1	0/15180	0/15180	0.0	0.0	99999	TRUE
	SRX7917576	Histone	H3K27ac	Cell line	S2	10	0/15180	1/15180	0.0	0.0	0.00	FALSE
	SRX7917578	Histone	H3K4me3	Cell line	S2	7	0/15180	1/15180	0.0	0.0	0.00	FALSE
	SRX7917580	Histone	H3K27ac	Cell line	S2	1	0/15180	0/15180	0.0	0.0	99999	TRUE
	SRX7917582	Histone	H3K4me3	Cell line	S2	1	0/15180	0/15180	0.0	0.0	99999	TRUE
	SRX7917584	Histone	H3K27ac	Cell line	S2	10	0/15180	1/15180	0.0	0.0	0.00	FALSE
	SRX7917586	Histone	H3K4me3	Cell line	S2	9	0/15180	1/15180	0.0	0.0	0.00	FALSE

## Sheet: CpA
	Analysis in https://chip-atlas.org/enrichment_analysis conducted on 25th November 2024. Parameters: dm6 genome version (reference); Histones (2458 experiments); All cell types; Threshold of significance = 100; Permutation times x100
	NCBI ID	Antigen class	Antigen	Cell class	Cell	Number of peaks	Overlaps/CpA	Overlaps/Control	Log P-val	Log Q-val	Fold enrichment (FE)	FE > 1.0
	SRX287675	Histone	H3K9me2	Embryo	14-16h embryos	3887	105/40701	453/40701	-52.1	-48.7	0.23	FALSE
	SRX287943	Histone	H3K9me2	Adult	Adult head	3466	62/40701	359/40701	-51.4	-48.4	0.17	FALSE
	SRX287676	Histone	H3K9me2	Embryo	14-16h embryos	3389	72/40701	369/40701	-48.6	-45.8	0.20	FALSE
	SRX264599	Histone	H3K9me3	Adult	Ovary	4455	1025/40701	1789/40701	-48.4	-45.6	0.57	FALSE
	SRX3630326	Histone	H3K9me3	Adult	Ovary	3713	109/40701	436/40701	-46.9	-44.3	0.25	FALSE
	SRX264597	Histone	H3K9me3	Adult	Ovary	5920	1558/40701	2449/40701	-46.8	-44.3	0.64	FALSE
	SRX15206447	Histone	H3K9me3	Adult	Ovary	5736	1055/40701	1813/40701	-46.7	-44.3	0.58	FALSE
	SRX3630330	Histone	H3K9me3	Adult	Ovary	3722	152/40701	489/40701	-41.8	-39.3	0.31	FALSE
	SRX287672	Histone	H3K9me3	Embryo	14-16h embryos	3606	90/40701	374/40701	-41.7	-39.3	0.24	FALSE
	SRX287727	Histone	H3K9me2	Larvae	3rd instar	2960	53/40701	293/40701	-40.8	-38.5	0.18	FALSE
	SRX4923177	Histone	H3K9me3	Adult	Ovary	5435	993/40701	1668/40701	-40.0	-37.7	0.60	FALSE
	SRX287671	Histone	H3K9me3	Embryo	14-16h embryos	3433	79/40701	341/40701	-39.3	-37.1	0.23	FALSE
	SRX2559027	Histone	H3K9me3	Cell line	Kc167	1623	132/40701	438/40701	-38.8	-36.6	0.30	FALSE
	SRX1837292	Histone	H3K9me3	Adult	Ovary	3509	115/40701	402/40701	-37.8	-35.6	0.29	FALSE
	SRX013102	Histone	H3K9me3	Embryo	4-8h embryos	2549	61/40701	296/40701	-37.6	-35.4	0.21	FALSE
	SRX1837298	Histone	H3K9me3	Adult	Ovary	3831	171/40701	494/40701	-36.8	-34.7	0.35	FALSE
	SRX1837288	Histone	H3K9me3	Adult	Ovary	3402	127/40701	417/40701	-36.5	-34.4	0.30	FALSE
	SRX403437	Histone	H3K9me2	Adult	Adult head	3964	63/40701	292/40701	-35.8	-33.7	0.22	FALSE
	SRX1120690	Histone	H3K9me3	Adult	Ovary	3011	191/40701	520/40701	-35.6	-33.6	0.37	FALSE
	SRX3159484	Histone	H3	Embryo	1-3h embryos	2719	46/40701	255/40701	-35.6	-33.6	0.18	FALSE
	SRX7723700	Histone	H3K27me3	Adult	Ovary	2454	91/40701	346/40701	-35.5	-33.5	0.26	FALSE
	SRX485218	Histone	H3K9me3	Adult	Ovary	2456	41/40701	242/40701	-35.2	-33.3	0.17	FALSE
	SRX287720	Histone	H3K9me3	Larvae	3rd instar	2889	54/40701	269/40701	-34.9	-32.9	0.20	FALSE
	SRX9427699	Histone	H3K9me3	Embryo	Embryos	3388	112/40701	381/40701	-34.8	-32.8	0.29	FALSE
	SRX2592413	Histone	H3K4me1	Cell line	Kc167	14159	6002/40701	4804/40701	-34.5	-32.5	1.25	TRUE
	SRX1120692	Histone	H3K9me3	Adult	Ovary	2919	175/40701	486/40701	-34.3	-32.4	0.36	FALSE
	SRX7723714	Histone	H3K27me3	Adult	Ovary	2847	148/40701	440/40701	-34.1	-32.2	0.34	FALSE
	SRX5246882	Histone	H3K9me2	Embryo	16-18h embryos	4767	897/40701	1486/40701	-34.0	-32.1	0.60	FALSE
	SRX3630324	Histone	H3K9me3	Adult	Ovary	6967	967/40701	1574/40701	-33.9	-32.0	0.61	FALSE
	SRX2592434	Histone	H3K27me3	Cell line	Kc167	12506	5862/40701	4690/40701	-33.7	-31.8	1.25	TRUE
	SRX8688940	Histone	H3	Adult	Adult head	2534	25/40701	197/40701	-33.7	-31.8	0.13	FALSE
	SRX15206464	Histone	H3K9me3	Adult	Ovary	2021	87/40701	329/40701	-33.6	-31.8	0.26	FALSE
	SRX2548349	Histone	H3K9me2	Embryo	4-8h embryos	2608	349/40701	747/40701	-33.6	-31.7	0.47	FALSE
	SRX2592437	Histone	H3K27me3	Cell line	Kc167	12643	6014/40701	4832/40701	-33.5	-31.7	1.24	TRUE
	SRX9008828	Histone	H3K9me3	Adult	Ovary	4619	1078/40701	1709/40701	-33.5	-31.7	0.63	FALSE
	SRX8689038	Histone	H3	Adult	Adult head	2445	27/40701	201/40701	-33.4	-31.6	0.13	FALSE
	SRX5246867	Histone	H3K9me2	Embryo	16-18h embryos	3678	618/40701	1117/40701	-33.3	-31.6	0.55	FALSE
	SRX3159485	Histone	H3	Embryo	1-3h embryos	2625	49/40701	251/40701	-33.2	-31.5	0.20	FALSE
	SRX7988220	Histone	H3	Embryo	14-16h embryos	1245	59/40701	272/40701	-33.2	-31.5	0.22	FALSE
	SRX5246874	Histone	H3K9me2	Embryo	16-18h embryos	4181	722/40701	1251/40701	-33.0	-31.3	0.58	FALSE
	SRX9518320	Histone	H2A.V	Embryo	Embryos	1517	87/40701	326/40701	-33.0	-31.3	0.27	FALSE
	SRX1120689	Histone	H3K9me3	Adult	Ovary	2113	90/40701	330/40701	-32.7	-31.0	0.27	FALSE
	SRX8913799	Histone	H3K9me2	Adult	Adult head	2483	275/40701	632/40701	-32.7	-31.0	0.44	FALSE
	SRX3159465	Histone	H2B	Embryo	1-3h embryos	2377	34/40701	214/40701	-32.5	-30.8	0.16	FALSE
	SRX5246878	Histone	H3K9me2	Embryo	16-18h embryos	3970	695/40701	1211/40701	-32.5	-30.8	0.57	FALSE
	SRX1120688	Histone	H3K9me3	Adult	Ovary	2640	155/40701	442/40701	-32.4	-30.7	0.35	FALSE
	SRX1120699	Histone	H3K9me3	Adult	Ovary	2002	56/40701	262/40701	-32.4	-30.7	0.21	FALSE
	SRX8689005	Histone	H3	Adult	Adult head	2287	23/40701	186/40701	-32.2	-30.6	0.12	FALSE
	SRX5246873	Histone	H3K9me2	Embryo	16-18h embryos	3904	675/40701	1181/40701	-32.1	-30.4	0.57	FALSE
	SRX3166316	Histone	H3K9me3	Adult	Ovary	3578	181/40701	482/40701	-32.0	-30.4	0.38	FALSE
	SRX3630322	Histone	H3K9me3	Adult	Ovary	4116	293/40701	654/40701	-32.0	-30.4	0.45	FALSE
	SRX8689039	Histone	H3	Adult	Adult head	2159	30/40701	202/40701	-31.9	-30.2	0.15	FALSE
	SRX8688974	Histone	H3	Adult	Adult head	2124	26/40701	192/40701	-31.8	-30.2	0.14	FALSE
	SRX1120700	Histone	H3K9me3	Adult	Ovary	2029	72/40701	291/40701	-31.7	-30.1	0.25	FALSE
	SRX3166315	Histone	H3K9me3	Adult	Ovary	4927	439/40701	860/40701	-31.7	-30.1	0.51	FALSE
	SRX5246865	Histone	H3K9me2	Embryo	16-18h embryos	4226	799/40701	1337/40701	-31.6	-30.0	0.60	FALSE
	SRX9427700	Histone	H3K9me3	Embryo	Embryos	3353	144/40701	419/40701	-31.6	-30.0	0.34	FALSE
	SRX1120693	Histone	H3K9me3	Adult	Ovary	2344	110/40701	360/40701	-31.5	-29.9	0.31	FALSE
	SRX287719	Histone	H3K9me3	Larvae	3rd instar	2468	43/40701	230/40701	-31.4	-29.9	0.19	FALSE
	SRX3166317	Histone	H3K9me3	Adult	Ovary	4508	338/40701	715/40701	-31.4	-29.8	0.47	FALSE
	SRX5246881	Histone	H3K9me2	Embryo	16-18h embryos	3945	698/40701	1205/40701	-31.4	-29.9	0.58	FALSE
	SRX5246877	Histone	H3K9me2	Embryo	16-18h embryos	3954	688/40701	1191/40701	-31.3	-29.8	0.58	FALSE
	SRX8688941	Histone	H3	Adult	Adult head	2264	41/40701	225/40701	-31.3	-29.8	0.18	FALSE
	SRX287944	Histone	H3K9me2	Adult	Adult head	4758	313/40701	678/40701	-31.2	-29.7	0.46	FALSE
	SRX1120695	Histone	H3K9me3	Adult	Ovary	2069	74/40701	291/40701	-30.9	-29.4	0.25	FALSE
	SRX9427693	Histone	H3K9me3	Embryo	Embryos	2837	91/40701	322/40701	-30.8	-29.3	0.28	FALSE
	SRX9427696	Histone	H3K9me3	Embryo	Embryos	2852	97/40701	333/40701	-30.8	-29.3	0.29	FALSE
	SRX1120696	Histone	H3K9me3	Adult	Ovary	1966	53/40701	248/40701	-30.7	-29.2	0.21	FALSE
	SRX15206435	Histone	H3K9me2	Adult	Ovary	1793	44/40701	229/40701	-30.7	-29.2	0.19	FALSE
	SRX2548345	Histone	H3K9me2	Embryo	4-8h embryos	2353	285/40701	633/40701	-30.7	-29.2	0.45	FALSE
	SRX647438	Histone	H3	Embryo	Mitotic cycle 12-14	2359	129/40701	388/40701	-30.6	-29.1	0.33	FALSE
	SRX2548347	Histone	H3K9me2	Embryo	4-8h embryos	2337	292/40701	642/40701	-30.5	-29.0	0.45	FALSE
	SRX287564	Histone	H3K9me2	Cell line	S2-DRSC	2521	128/40701	386/40701	-30.5	-29.1	0.33	FALSE
	SRX4933892	Histone	H3K27me3	Embryo	Mesoderm	2402	32/40701	201/40701	-30.5	-29.0	0.16	FALSE
	SRX4923191	Histone	H3K9me3	Cell line	OSC	4512	332/40701	699/40701	-30.4	-28.9	0.47	FALSE
	SRX4933895	Histone	H3K27me3	Embryo	Mesoderm	2463	35/40701	207/40701	-30.3	-28.8	0.17	FALSE
	SRX7988217	Histone	H4K16ac	Embryo	14-16h embryos	1461	70/40701	280/40701	-30.3	-28.8	0.25	FALSE
	SRX9008830	Histone	H3K9me3	Adult	Ovary	4639	967/40701	1533/40701	-30.0	-28.6	0.63	FALSE
	SRX287656	Histone	H3K9me3	Adult	Adult head	2357	37/40701	210/40701	-29.9	-28.5	0.18	FALSE
	SRX4923195	Histone	H3K9me3	Cell line	OSC	5136	468/40701	885/40701	-29.9	-28.4	0.53	FALSE
	SRX4933891	Histone	H3K27ac	Embryo	Mesoderm	2425	39/40701	214/40701	-29.8	-28.4	0.18	FALSE
	SRX8689006	Histone	H3	Adult	Adult head	2058	36/40701	207/40701	-29.7	-28.3	0.17	FALSE
	SRX287860	Histone	H4	Embryo	14-16h embryos	1787	34/40701	202/40701	-29.6	-28.2	0.17	FALSE
	SRX7175251	Histone	H3K9me3	Embryo	Embryos	2055	202/40701	500/40701	-29.6	-28.1	0.40	FALSE
	SRX15206469	Histone	H3K9me2	Adult	Ovary	1579	25/40701	180/40701	-29.5	-28.1	0.14	FALSE
	SRX8688976	Histone	H3	Adult	Adult head	1729	46/40701	227/40701	-29.3	-27.9	0.20	FALSE
	SRX1760701	Histone	H3K9me3	Cell line	OSC	1578	85/40701	303/40701	-29.2	-27.8	0.28	FALSE
	SRX11245082	Histone	H3	Embryo	12-14h embryos	1572	164/40701	437/40701	-29.1	-27.7	0.38	FALSE
	SRX2592383	Histone	H3K27me3	Cell line	Kc167	10917	4961/40701	3950/40701	-29.1	-27.7	1.26	TRUE
	SRX2592380	Histone	H3ac	Cell line	Kc167	11600	4945/40701	3937/40701	-29.0	-27.7	1.26	TRUE
	SRX645136	Histone	H3	Embryo	Mitotic cycle 14	2375	141/40701	399/40701	-29.0	-27.6	0.35	FALSE
	SRX661500	Histone	H3K27me3	Larvae	Imaginal wing disc	2044	15/40701	152/40701	-29.0	-27.7	0.10	FALSE
	SRX2592412	Histone	H3K4me1	Cell line	Kc167	12454	5343/40701	4302/40701	-28.8	-27.5	1.24	TRUE
	SRX1760700	Histone	H3K9me3	Cell line	OSC	1713	102/40701	331/40701	-28.7	-27.4	0.31	FALSE
	SRX2592427	Histone	H3K36me3	Cell line	Kc167	10459	4407/40701	3458/40701	-28.7	-27.3	1.27	TRUE
	SRX2592431	Histone	H3K36me3	Cell line	Kc167	13913	6076/40701	4976/40701	-28.7	-27.3	1.22	TRUE
	SRX9434472	Histone	H3K9me3	Cell line	OSC	4437	319/40701	668/40701	-28.7	-27.3	0.48	FALSE
	SRX11245079	Histone	H3	Embryo	12-14h embryos	1676	190/40701	475/40701	-28.6	-27.2	0.40	FALSE
	SRX5736491	Histone	H3	Embryo	14-16h embryos	1152	66/40701	264/40701	-28.6	-27.2	0.25	FALSE
	SRX645100	Histone	H4K5ac	Embryo	Mitotic cycle 11-13	1558	48/40701	228/40701	-28.6	-27.3	0.21	FALSE
	SRX7175253	Histone	H3K9me3	Embryo	Embryos	1727	149/40701	410/40701	-28.6	-27.3	0.36	FALSE
	SRX7723688	Histone	H3K27me3	Adult	Ovary	2804	171/40701	445/40701	-28.6	-27.2	0.38	FALSE
	SRX9427695	Histone	H3K9me3	Embryo	Embryos	2395	69/40701	270/40701	-28.6	-27.3	0.26	FALSE
	SRX2548341	Histone	H3K9me2	Embryo	4-8h embryos	2402	359/40701	723/40701	-28.5	-27.2	0.50	FALSE
	SRX2592433	Histone	H3K27me3	Cell line	Kc167	9876	4802/40701	3819/40701	-28.4	-27.1	1.26	TRUE
	SRX8689040	Histone	H3	Adult	Adult head	2058	34/40701	197/40701	-28.4	-27.1	0.17	FALSE
	SRX287728	Histone	H3K9me2	Larvae	3rd instar	2106	33/40701	194/40701	-28.3	-27.0	0.17	FALSE
	SRX5717027	Histone	H3K9me2	Cell line	S2	1202	192/40701	475/40701	-28.1	-26.8	0.40	FALSE
	SRX11245080	Histone	H3	Embryo	12-14h embryos	1628	177/40701	451/40701	-28.0	-26.7	0.39	FALSE
	SRX7988219	Histone	H3	Embryo	14-16h embryos	1398	62/40701	253/40701	-27.9	-26.6	0.25	FALSE
	SRX2592414	Histone	H3K4me1	Cell line	Kc167	11940	5196/40701	4187/40701	-27.8	-26.5	1.24	TRUE
	SRX4933894	Histone	H3K27ac	Embryo	Mesoderm	2186	30/40701	185/40701	-27.8	-26.5	0.16	FALSE
	SRX5343094	Histone	H3K9me3	Adult	Dopaminergic Neurons	2347	111/40701	341/40701	-27.7	-26.4	0.33	FALSE
	SRX5736489	Histone	H3	Embryo	14-16h embryos	1127	64/40701	256/40701	-27.7	-26.4	0.25	FALSE
	SRX7988218	Histone	H4K16ac	Embryo	14-16h embryos	1283	62/40701	252/40701	-27.7	-26.4	0.25	FALSE
	SRX1120691	Histone	H3K9me3	Adult	Ovary	2530	156/40701	415/40701	-27.6	-26.3	0.38	FALSE
	SRX645135	Histone	H3	Embryo	Mitotic cycle 14	1969	99/40701	320/40701	-27.6	-26.4	0.31	FALSE
	SRX8913801	Histone	H3K9me2	Adult	Adult head	3175	476/40701	877/40701	-27.6	-26.4	0.54	FALSE
	SRX645099	Histone	H4K5ac	Embryo	Mitotic cycle 7-9	1458	39/40701	204/40701	-27.5	-26.2	0.19	FALSE
	SRX8688975	Histone	H3	Adult	Adult head	1977	48/40701	223/40701	-27.5	-26.2	0.22	FALSE
	SRX2417577	Histone	H3K9me3	Cell line	S2-DRSC	3146	119/40701	353/40701	-27.4	-26.1	0.34	FALSE
	SRX3630320	Histone	H3K9me3	Adult	Ovary	5282	624/40701	1070/40701	-27.4	-26.1	0.58	FALSE
	SRX4823786	Histone	H3K9me3	Cell line	OSC	4176	279/40701	601/40701	-27.4	-26.2	0.46	FALSE
	SRX11245081	Histone	H3	Embryo	12-14h embryos	1648	187/40701	462/40701	-27.3	-26.0	0.40	FALSE
	SRX4923193	Histone	H3K9me3	Cell line	OSC	5152	536/40701	954/40701	-27.3	-26.1	0.56	FALSE
	SRX1760699	Histone	H3K9me3	Cell line	OSC	1616	97/40701	313/40701	-27.0	-25.8	0.31	FALSE
	SRX8689043	Histone	H3	Adult	Adult head	1947	40/40701	204/40701	-27.0	-25.8	0.20	FALSE
	SRX2417578	Histone	H3K9me3	Cell line	S2-DRSC	3287	134/40701	375/40701	-26.9	-25.6	0.36	FALSE
	SRX8913800	Histone	H3K9me2	Adult	Adult head	3003	424/40701	800/40701	-26.9	-25.7	0.53	FALSE
	SRX5246869	Histone	H3K9me2	Embryo	16-18h embryos	4072	741/40701	1215/40701	-26.8	-25.6	0.61	FALSE
	SRX5661488	Histone	H3K9me3	Cell line	OSC	3547	164/40701	423/40701	-26.8	-25.6	0.39	FALSE
	SRX645134	Histone	H3	Embryo	Mitotic cycle 11-13	2235	126/40701	361/40701	-26.7	-25.5	0.35	FALSE
	SRX11245077	Histone	H3	Embryo	12-14h embryos	1741	208/40701	490/40701	-26.6	-25.4	0.42	FALSE
	SRX201886	Histone	H3K9me3	Cell line	OSC	6276	819/40701	1311/40701	-26.6	-25.4	0.62	FALSE
	SRX7175241	Histone	H3K27me3	Embryo	Embryos	1702	107/40701	328/40701	-26.6	-25.4	0.33	FALSE
	SRX2564138	Histone	H3K27me3	Larvae	3rd instar brain	1924	63/40701	248/40701	-26.5	-25.3	0.25	FALSE
	SRX3166314	Histone	H3K9me3	Adult	Ovary	3852	328/40701	664/40701	-26.5	-25.3	0.49	FALSE
	SRX11245078	Histone	H3	Embryo	12-14h embryos	1466	155/40701	406/40701	-26.4	-25.2	0.38	FALSE
	SRX287974	Histone	H3K27me2	Adult	Adult head	2104	29/40701	177/40701	-26.4	-25.3	0.16	FALSE
	SRX5736468	Histone	H4K16ac	Embryo	Mitotic cycle 14	942	34/40701	188/40701	-26.4	-25.2	0.18	FALSE
	SRX8688903	Histone	H3K27me3	Adult	Adult head	1541	15/40701	142/40701	-26.4	-25.3	0.11	FALSE
	SRX507382	Histone	H3K9me3	Adult	Ovary	2314	25/40701	167/40701	-26.3	-25.1	0.15	FALSE
	SRX5736475	Histone	H4K16ac	Embryo	Gastrulating embryos	787	32/40701	183/40701	-26.2	-25.1	0.17	FALSE
	SRX8689044	Histone	H3	Adult	Adult head	2090	49/40701	219/40701	-26.2	-25.0	0.22	FALSE
	SRX287973	Histone	H3K27me2	Adult	Adult head	2117	25/40701	166/40701	-26.1	-24.9	0.15	FALSE
	SRX2548343	Histone	H3K9me2	Embryo	4-8h embryos	2074	281/40701	593/40701	-26.0	-24.8	0.47	FALSE
	SRX10412059	Histone	H3	Adult	Photoreceptor neuron	2318	373/40701	722/40701	-25.9	-24.7	0.52	FALSE
	SRX18273818	Histone	H3K9me3	Embryo	2-2.5h embryos	1198	93/40701	300/40701	-25.9	-24.7	0.31	FALSE
	SRX507390	Histone	H3K9me3	Adult	Ovary	2268	27/40701	170/40701	-25.9	-24.7	0.16	FALSE
	SRX8688902	Histone	H3K27me3	Adult	Adult head	1613	15/40701	140/40701	-25.9	-24.8	0.11	FALSE
	SRX18273820	Histone	H3K9me3	Embryo	2-2.5h embryos	1882	256/40701	556/40701	-25.8	-24.7	0.46	FALSE
	SRX2592384	Histone	H3K27me3	Cell line	Kc167	9971	4422/40701	3519/40701	-25.8	-24.7	1.26	TRUE
	SRX10418029	Histone	H3K4me3	Adult	Adult head	840	26/40701	167/40701	-25.7	-24.6	0.16	FALSE
	SRX5246870	Histone	H3K9me2	Embryo	16-18h embryos	3960	721/40701	1178/40701	-25.7	-24.6	0.61	FALSE
	SRX287936	Histone	H1	Embryo	14-16h embryos	1943	27/40701	169/40701	-25.6	-24.5	0.16	FALSE
	SRX645133	Histone	H3	Embryo	Mitotic cycle 7-9	1936	103/40701	316/40701	-25.6	-24.5	0.33	FALSE
	SRX2592430	Histone	H3K36me3	Cell line	Kc167	10240	4437/40701	3539/40701	-25.5	-24.3	1.25	TRUE
	SRX2592432	Histone	H3K36me3	Cell line	Kc167	9369	3919/40701	3072/40701	-25.5	-24.4	1.28	TRUE
	SRX5736488	Histone	H3	Embryo	14-16h embryos	1337	134/40701	367/40701	-25.5	-24.4	0.37	FALSE
	SRX9427694	Histone	H3K9me3	Embryo	Embryos	2168	66/40701	249/40701	-25.5	-24.4	0.27	FALSE
	SRX15109498	Histone	H3	Adult	Photoreceptor neuron	2300	359/40701	699/40701	-25.4	-24.3	0.51	FALSE
	SRX2592429	Histone	H3K36me3	Cell line	Kc167	11565	5099/40701	4142/40701	-25.4	-24.3	1.23	TRUE
	SRX4933903	Histone	H3K27ac	Embryo	Mesoderm	1677	16/40701	140/40701	-25.2	-24.1	0.11	FALSE
	SRX647439	Histone	H3	Embryo	Mitotic cycle 12-14	2659	205/40701	476/40701	-25.2	-24.1	0.43	FALSE
	SRX8689078	Histone	H3K27ac	Adult	Adult head	1472	12/40701	129/40701	-25.2	-24.1	0.09	FALSE
	SRX9434471	Histone	H3K9me3	Cell line	OSC	4698	377/40701	722/40701	-25.2	-24.1	0.52	FALSE
	SRX9427717	Histone	H3K9me3	Embryo	Embryos	5528	1020/40701	1543/40701	-25.1	-24.0	0.66	FALSE
	SRX18273819	Histone	H3K9me3	Embryo	2-2.5h embryos	2523	438/40701	803/40701	-25.0	-23.9	0.55	FALSE
	SRX2592410	Histone	H3K4me1	Cell line	Kc167	9091	3839/40701	3009/40701	-25.0	-23.9	1.28	TRUE
	SRX287655	Histone	H3K9me3	Adult	Adult head	1922	39/40701	193/40701	-25.0	-23.9	0.20	FALSE
	SRX8689085	Histone	H3K27me3	Adult	Adult head	1477	16/40701	139/40701	-25.0	-23.9	0.12	FALSE
	SRX15206432	Histone	H3K9me3	Adult	Ovary	3676	511/40701	899/40701	-24.9	-23.8	0.57	FALSE
	SRX287565	Histone	H3K9me2	Cell line	S2-DRSC	3042	398/40701	748/40701	-24.9	-23.8	0.53	FALSE
	SRX9427718	Histone	H3K9me3	Embryo	Embryos	4852	820/40701	1294/40701	-24.9	-23.8	0.63	FALSE
	SRX2592411	Histone	H3K4me1	Cell line	Kc167	11216	4755/40701	3840/40701	-24.8	-23.7	1.24	TRUE
	SRX201885	Histone	H3K9me3	Cell line	OSC	4547	421/40701	777/40701	-24.6	-23.6	0.54	FALSE
	SRX3630328	Histone	H3K9me3	Adult	Ovary	6031	701/40701	1141/40701	-24.6	-23.5	0.61	FALSE
	SRX4933897	Histone	H3K27ac	Embryo	Mesoderm	2235	40/40701	193/40701	-24.6	-23.5	0.21	FALSE
	SRX4279684	Histone	H3K9me3	Adult	Ovary	5948	1148/40701	1690/40701	-24.5	-23.4	0.68	FALSE
	SRX9427697	Histone	H3K9me3	Embryo	Embryos	1766	39/40701	190/40701	-24.4	-23.3	0.21	FALSE
	SRX9427698	Histone	H3K9me3	Embryo	Embryos	1863	44/40701	200/40701	-24.3	-23.2	0.22	FALSE
	SRX9427705	Histone	H3K9me3	Adult	Adult head	2700	351/40701	679/40701	-24.3	-23.3	0.52	FALSE
	SRX2592455	Histone	H3K9me3	Cell line	Kc167	12881	5889/40701	4892/40701	-24.2	-23.1	1.20	TRUE
	SRX9427702	Histone	H3K9me3	Embryo	Embryos	1909	50/40701	211/40701	-24.1	-23.0	0.24	FALSE
	SRX10412061	Histone	H3	Adult	Photoreceptor neuron	2361	403/40701	747/40701	-24.0	-22.9	0.54	FALSE
	SRX1084166	Histone	H3K4me3	Adult	Adult female	1723	92/40701	288/40701	-24.0	-22.9	0.32	FALSE
	SRX287784	Histone	H3	Adult	Adult head	1769	21/40701	148/40701	-24.0	-23.0	0.14	FALSE
	SRX5343100	Histone	H3K9me3	Adult	Dopaminergic Neurons	3306	254/40701	540/40701	-24.0	-23.0	0.47	FALSE
	SRX8689075	Histone	H3K27me3	Adult	Adult head	1323	13/40701	127/40701	-24.0	-22.9	0.10	FALSE
	SRX197564	Histone	H3K27me3	Embryo	2-3h embryos	2401	39/40701	188/40701	-23.9	-22.9	0.21	FALSE
	SRX2592435	Histone	H3K27me3	Cell line	Kc167	8916	4226/40701	3375/40701	-23.9	-22.9	1.25	TRUE
	SRX8688981	Histone	H3	Adult	Adult head	1890	67/40701	243/40701	-23.9	-22.9	0.28	FALSE
	SRX287799	Histone	H3K9me1	Embryo	14-16h embryos	1716	16/40701	134/40701	-23.7	-22.7	0.12	FALSE
	SRX4923189	Histone	H3K9me3	Cell line	OSC	4664	446/40701	801/40701	-23.6	-22.5	0.56	FALSE
	SRX15206505	Histone	H3K9me3	Adult	Ovary	5761	1051/40701	1561/40701	-23.5	-22.5	0.67	FALSE
	SRX1837290	Histone	H3K9me3	Adult	Ovary	3524	241/40701	517/40701	-23.5	-22.4	0.47	FALSE
	SRX10412058	Histone	H3	Adult	Photoreceptor neuron	2073	281/40701	573/40701	-23.3	-22.3	0.49	FALSE
	SRX9427713	Histone	H3K9me3	Embryo	Embryos	3921	628/40701	1035/40701	-23.3	-22.3	0.61	FALSE
	SRX287756	Histone	H1	Adult	Adult head	1977	29/40701	163/40701	-23.2	-22.1	0.18	FALSE
	SRX287800	Histone	H3K9me1	Embryo	14-16h embryos	1716	22/40701	147/40701	-23.2	-22.2	0.15	FALSE
	SRX645102	Histone	H4K5ac	Embryo	Mitotic cycle 14	1375	48/40701	203/40701	-23.2	-22.2	0.24	FALSE
	SRX9427692	Histone	H3K9me3	Embryo	Embryos	2265	78/40701	259/40701	-23.2	-22.2	0.30	FALSE
	SRX2592387	Histone	H3K4me3	Cell line	Kc167	8506	4033/40701	3215/40701	-23.1	-22.1	1.25	TRUE
	SRX287775	Histone	H3	Embryo	14-16h embryos	1617	21/40701	144/40701	-23.1	-22.0	0.15	FALSE
	SRX287776	Histone	H3	Embryo	14-16h embryos	1741	21/40701	144/40701	-23.1	-22.0	0.15	FALSE
	SRX8689042	Histone	H3	Adult	Adult head	1618	38/40701	182/40701	-23.1	-22.0	0.21	FALSE
	SRX8689080	Histone	H3K27ac	Adult	Adult head	1313	15/40701	129/40701	-23.1	-22.1	0.12	FALSE
	SRX15109500	Histone	H3	Adult	Photoreceptor neuron	1684	216/40701	477/40701	-23.0	-22.0	0.45	FALSE
	SRX2592409	Histone	H3K4me1	Cell line	Kc167	10010	4180/40701	3350/40701	-23.0	-22.0	1.25	TRUE
	SRX287795	Histone	H3K27me1	Adult	Adult head	1853	28/40701	160/40701	-23.0	-22.0	0.17	FALSE
	SRX10412060	Histone	H3	Adult	Photoreceptor neuron	1523	171/40701	409/40701	-22.9	-21.9	0.42	FALSE
	SRX5661490	Histone	H3K9me3	Cell line	OSC	3902	253/40701	529/40701	-22.8	-21.8	0.48	FALSE
	SRX5661487	Histone	H3K9me3	Cell line	OSC	3803	251/40701	526/40701	-22.7	-21.7	0.48	FALSE
	SRX645116	Histone	H3K4me1	Embryo	Mitotic cycle 11-13	1165	29/40701	161/40701	-22.7	-21.7	0.18	FALSE
	SRX647442	Histone	H3K18ac	Embryo	Mitotic cycle 12-14	1267	36/40701	176/40701	-22.7	-21.7	0.20	FALSE
	SRX9427716	Histone	H3K9me3	Embryo	Embryos	4394	672/40701	1085/40701	-22.7	-21.7	0.62	FALSE
	SRX15206434	Histone	H3K9me3	Adult	Ovary	2337	196/40701	445/40701	-22.6	-21.7	0.44	FALSE
	SRX1760711	Histone	H1	Cell line	OSC	1038	40/40701	184/40701	-22.6	-21.6	0.22	FALSE
	SRX18273817	Histone	H3K9me3	Embryo	2-2.5h embryos	1148	99/40701	292/40701	-22.6	-21.6	0.34	FALSE
	SRX2832095	Histone	H3K9me3	Cell line	S2	2276	50/40701	204/40701	-22.6	-21.6	0.25	FALSE
	SRX287933	Histone	H1	Embryo	14-16h embryos	1918	27/40701	156/40701	-22.6	-21.6	0.17	FALSE
	SRX9518322	Histone	H2A.V	Embryo	Embryos	1755	181/40701	422/40701	-22.6	-21.6	0.43	FALSE
	SRX287755	Histone	H1	Adult	Adult head	1677	19/40701	137/40701	-22.5	-21.6	0.14	FALSE
	SRX287783	Histone	H3	Adult	Adult head	1714	23/40701	146/40701	-22.4	-21.4	0.16	FALSE
	SRX3632899	Histone	H3	Larvae	3rd instar	772	23/40701	146/40701	-22.4	-21.4	0.16	FALSE
	SRX8689074	Histone	H3K27me3	Adult	Adult head	1351	12/40701	118/40701	-22.4	-21.4	0.10	FALSE
	SRX2832102	Histone	H3K9me3	Cell line	S2	2313	332/40701	636/40701	-22.3	-21.3	0.52	FALSE
	SRX1120702	Histone	H3K9me3	Adult	Ovary	1730	78/40701	254/40701	-22.2	-21.3	0.31	FALSE
	SRX201883	Histone	H3K9me3	Cell line	OSC	10277	2468/40701	3183/40701	-22.2	-21.2	0.78	FALSE
	SRX215630	Histone	H3K9me3	Adult	Ovary	1084	54/40701	210/40701	-22.2	-21.3	0.26	FALSE
	SRX5343101	Histone	H3K9me3	Adult	Dopaminergic Neurons	2574	169/40701	401/40701	-22.2	-21.2	0.42	FALSE
	SRX8689014	Histone	H3K4me3	Adult	Adult head	1401	16/40701	128/40701	-22.2	-21.2	0.12	FALSE
	SRX8913802	Histone	H3K9me2	Adult	Adult head	3059	487/40701	841/40701	-22.1	-21.1	0.58	FALSE
	SRX2592436	Histone	H3K27me3	Cell line	Kc167	9060	4124/40701	3317/40701	-22.0	-21.0	1.24	TRUE
	SRX331375	Histone	H3K27me1	Larvae	3rd instar	1713	29/40701	158/40701	-22.0	-21.1	0.18	FALSE
	SRX5246866	Histone	H3K9me2	Embryo	16-18h embryos	1121	60/40701	220/40701	-22.0	-21.0	0.27	FALSE
	SRX4923179	Histone	H3K9me3	Cell line	OSC	3844	307/40701	598/40701	-21.9	-20.9	0.51	FALSE
	SRX5343143	Histone	H3K27me3	Adult	Dopaminergic Neurons	1800	75/40701	247/40701	-21.9	-21.0	0.30	FALSE
	SRX9427714	Histone	H3K9me3	Embryo	Embryos	4185	558/40701	931/40701	-21.9	-20.9	0.60	FALSE
	SRX15109499	Histone	H3	Adult	Photoreceptor neuron	1644	210/40701	460/40701	-21.8	-20.9	0.46	FALSE
	SRX3632902	Histone	H3	Larvae	3rd instar	871	34/40701	168/40701	-21.8	-20.9	0.20	FALSE
	SRX1760712	Histone	H1	Cell line	OSC	1065	43/40701	186/40701	-21.7	-20.8	0.23	FALSE
	SRX23238275	Histone	H3K36me2	Cell line	S2	1300	40/40701	180/40701	-21.7	-20.8	0.22	FALSE
	SRX287935	Histone	H1	Embryo	14-16h embryos	1968	32/40701	163/40701	-21.7	-20.7	0.20	FALSE
	SRX8689009	Histone	H3	Adult	Adult head	1615	46/40701	192/40701	-21.7	-20.8	0.24	FALSE
	SRX135531	Histone	H3K27me3	Adult	Octopaminergic neurons	944	12/40701	115/40701	-21.6	-20.6	0.10	FALSE
	SRX287934	Histone	H1	Embryo	14-16h embryos	1821	24/40701	145/40701	-21.6	-20.7	0.17	FALSE
	SRX1361346	Histone	H3K9me3	Cell line	OSC	5682	695/40701	1101/40701	-21.5	-20.6	0.63	FALSE
	SRX4279657	Histone	H3K9me3	Adult	Ovary	6852	1444/40701	1999/40701	-21.4	-20.5	0.72	FALSE
	SRX5246868	Histone	H3K9me2	Embryo	16-18h embryos	1147	67/40701	230/40701	-21.4	-20.5	0.29	FALSE
	SRX287803	Histone	H3K27me2	Embryo	14-16h embryos	1793	19/40701	132/40701	-21.3	-20.4	0.14	FALSE
	SRX15109497	Histone	H3	Adult	Photoreceptor neuron	2130	346/40701	646/40701	-21.2	-20.3	0.54	FALSE
	SRX287667	Histone	H4K16ac	Embryo	14-16h embryos	1713	24/40701	143/40701	-21.1	-20.2	0.17	FALSE
	SRX287796	Histone	H3K27me1	Adult	Adult head	1506	17/40701	126/40701	-21.1	-20.1	0.13	FALSE
	SRX9427703	Histone	H3K9me3	Adult	Ovary	4076	698/40701	1100/40701	-21.1	-20.2	0.63	FALSE
	SRX9434492	Histone	H3K9me3	Cell line	S2	6261	1493/40701	2052/40701	-21.1	-20.2	0.73	FALSE
	SRX2592402	Histone	H3K4me3	Cell line	Kc167	18587	7617/40701	6579/40701	-21.0	-20.1	1.16	TRUE
	SRX5246876	Histone	H3K9me2	Embryo	16-18h embryos	1394	104/40701	291/40701	-21.0	-20.0	0.36	FALSE
	SRX10124169	Histone	H1K27me2	Cell line	S2	1809	39/40701	174/40701	-20.9	-20.0	0.22	FALSE
	SRX1847048	Histone	H3K4me3	Embryo	Glial cells	1170	12/40701	112/40701	-20.8	-19.9	0.11	FALSE
	SRX4923185	Histone	H3K9me3	Cell line	OSC	4159	447/40701	777/40701	-20.8	-19.9	0.58	FALSE
	SRX8688973	Histone	H3K4me3	Adult	Adult head	1117	12/40701	112/40701	-20.8	-19.9	0.11	FALSE
	SRX8689025	Histone	H3K9me3	Adult	Adult head	1330	22/40701	137/40701	-20.8	-19.9	0.16	FALSE
	SRX9427715	Histone	H3K9me3	Embryo	Embryos	4299	685/40701	1080/40701	-20.8	-19.9	0.63	FALSE
	SRX9518332	Histone	H2A.V	Embryo	Embryos	1054	71/40701	234/40701	-20.8	-19.9	0.30	FALSE
	SRX201884	Histone	H3K9me3	Cell line	OSC	6351	1168/40701	1664/40701	-20.6	-19.7	0.70	FALSE
	SRX220295	Histone	H3K9me3	Adult	Ovary	1753	95/40701	274/40701	-20.6	-19.7	0.35	FALSE
	SRX8688920	Histone	H3K4me3	Adult	Adult head	1140	17/40701	124/40701	-20.6	-19.7	0.14	FALSE
	SRX1120701	Histone	H3K9me3	Adult	Ovary	2335	144/40701	352/40701	-20.5	-19.6	0.41	FALSE
	SRX287859	Histone	H4	Embryo	14-16h embryos	1202	72/40701	234/40701	-20.5	-19.6	0.31	FALSE
	SRX8688959	Histone	H3K27me3	Adult	Adult head	1181	11/40701	108/40701	-20.5	-19.6	0.10	FALSE
	SRX2592386	Histone	H3K4me3	Cell line	Kc167	10296	4338/40701	3542/40701	-20.4	-19.5	1.22	TRUE
	SRX8689023	Histone	H3K9me3	Adult	Adult head	1262	18/40701	126/40701	-20.4	-19.6	0.14	FALSE
	SRX4933907	Histone	H3K27me3	Embryo	Mesoderm	1113	26/40701	144/40701	-20.3	-19.4	0.18	FALSE
	SRX14631766	Histone	H3K27me3	Cell line	S2	2804	463/40701	792/40701	-20.2	-19.3	0.58	FALSE
	SRX2592452	Histone	H3K9me3	Cell line	Kc167	12170	5317/40701	4446/40701	-20.2	-19.3	1.20	TRUE
	SRX8689010	Histone	H3	Adult	Adult head	1734	59/40701	209/40701	-20.2	-19.3	0.28	FALSE
	SRX10124170	Histone	H1K27me2	Cell line	S2	1887	49/40701	190/40701	-20.1	-19.2	0.26	FALSE
	SRX14631764	Histone	H3K27me3	Cell line	S2	3333	582/40701	944/40701	-20.1	-19.3	0.62	FALSE
	SRX15206468	Histone	H3K9me2	Adult	Ovary	1579	26/40701	143/40701	-20.1	-19.2	0.18	FALSE
	SRX8688977	Histone	H3	Adult	Adult head	1891	107/40701	291/40701	-20.1	-19.3	0.37	FALSE
	SRX8689008	Histone	H3	Adult	Adult head	1830	68/40701	225/40701	-20.1	-19.3	0.30	FALSE
	SRX14631763	Histone	H3K27me3	Cell line	S2	2942	490/40701	825/40701	-20.0	-19.1	0.59	FALSE
	SRX14631767	Histone	H3K27me3	Cell line	S2	2798	428/40701	744/40701	-20.0	-19.1	0.58	FALSE
	SRX3632887	Histone	H3	Larvae	3rd instar	860	35/40701	162/40701	-20.0	-19.2	0.22	FALSE
	SRX5246880	Histone	H3K9me2	Embryo	16-18h embryos	944	40/40701	172/40701	-20.0	-19.1	0.23	FALSE
	SRX15206462	Histone	H3K9me3	Adult	Ovary	2304	334/40701	619/40701	-19.9	-19.1	0.54	FALSE
	SRX4923181	Histone	H3K9me3	Cell line	OSC	4351	422/40701	735/40701	-19.8	-19.0	0.57	FALSE
	SRX5736487	Histone	H3	Embryo	14-16h embryos	1525	197/40701	426/40701	-19.8	-18.9	0.46	FALSE
	SRX8689007	Histone	H3	Adult	Adult head	1673	58/40701	205/40701	-19.8	-18.9	0.28	FALSE
	SRX1760698	Histone	H1	Cell line	OSC	836	27/40701	143/40701	-19.6	-18.7	0.19	FALSE
	SRX1847050	Histone	H3K27ac	Embryo	Glial cells	1258	15/40701	115/40701	-19.6	-18.7	0.13	FALSE
	SRX2592451	Histone	H3K9me3	Cell line	Kc167	13516	4797/40701	3979/40701	-19.6	-18.7	1.21	TRUE
	SRX3380806	Histone	H3K27ac	Larvae	Imaginal leg disc	1875	35/40701	160/40701	-19.6	-18.8	0.22	FALSE
	SRX4923183	Histone	H3K9me3	Cell line	OSC	3988	534/40701	877/40701	-19.6	-18.7	0.61	FALSE
	SRX8688909	Histone	H3K36me3	Adult	Adult head	1215	15/40701	115/40701	-19.6	-18.7	0.13	FALSE
	SRX8688984	Histone	H3K4me3	Adult	Adult head	1174	17/40701	120/40701	-19.6	-18.7	0.14	FALSE
	SRX1299940	Histone	H4K20me1	Cell line	Kc167	1348	63/40701	213/40701	-19.5	-18.7	0.30	FALSE
	SRX5246872	Histone	H3K9me2	Embryo	16-18h embryos	1106	61/40701	209/40701	-19.5	-18.6	0.29	FALSE
	SRX5246884	Histone	H3K9me2	Embryo	16-18h embryos	1037	50/40701	189/40701	-19.5	-18.7	0.26	FALSE
	SRX645129	Histone	H3K27me3	Embryo	Mitotic cycle 14	1386	66/40701	218/40701	-19.5	-18.6	0.30	FALSE
	SRX764276	Histone	H3	Larvae	Imaginal wing disc	1500	37/40701	163/40701	-19.4	-18.5	0.23	FALSE
	SRX1361343	Histone	H3K9me3	Cell line	OSC	4124	548/40701	892/40701	-19.3	-18.5	0.61	FALSE
	SRX331376	Histone	H3K27me1	Larvae	3rd instar	1723	28/40701	144/40701	-19.3	-18.5	0.19	FALSE
	SRX3511942	Histone	H3K27me3	Pupae	Pupae	947	28/40701	144/40701	-19.3	-18.5	0.19	FALSE
	SRX5343095	Histone	H3K9me3	Adult	Dopaminergic Neurons	1494	57/40701	201/40701	-19.3	-18.5	0.28	FALSE
	SRX8688966	Histone	H3K36me3	Adult	Adult head	1111	17/40701	119/40701	-19.3	-18.5	0.14	FALSE
	SRX2055962	Histone	H3	Cell line	S2-DRSC	2173	69/40701	222/40701	-19.2	-18.4	0.31	FALSE
	SRX7723698	Histone	H3K27me3	Adult	Germ cells	2329	182/40701	400/40701	-19.2	-18.4	0.46	FALSE
	SRX2592453	Histone	H3K9me3	Cell line	Kc167	11647	4099/40701	3349/40701	-19.1	-18.3	1.22	TRUE
	SRX9427706	Histone	H3K9me3	Adult	Adult head	2461	319/40701	591/40701	-19.1	-18.2	0.54	FALSE
	SRX2592454	Histone	H3K9me3	Cell line	Kc167	12310	5201/40701	4365/40701	-19.0	-18.2	1.19	TRUE
	SRX4923187	Histone	H3K9me3	Cell line	OSC	4633	507/40701	837/40701	-19.0	-18.2	0.61	FALSE
	SRX3981663	Histone	H3	Cell line	S2	1935	61/40701	206/40701	-18.9	-18.1	0.30	FALSE
	SRX2592425	Histone	H3ac	Cell line	Kc167	8770	3144/40701	2489/40701	-18.8	-18.0	1.26	TRUE
	SRX5246875	Histone	H3K9me2	Embryo	16-18h embryos	951	44/40701	174/40701	-18.8	-18.0	0.25	FALSE
	SRX5736476	Histone	H4K16ac	Embryo	Gastrulating embryos	1070	87/40701	250/40701	-18.8	-17.9	0.35	FALSE
	SRX645101	Histone	H4K5ac	Embryo	Mitotic cycle 14	1083	34/40701	154/40701	-18.8	-17.9	0.22	FALSE
	SRX3981661	Histone	H3	Cell line	S2	1959	61/40701	205/40701	-18.7	-17.9	0.30	FALSE
	SRX647440	Histone	H3K4me1	Embryo	Mitotic cycle 12-14	1231	49/40701	183/40701	-18.7	-17.9	0.27	FALSE
	SRX9434490	Histone	H3K9me3	Cell line	S2	5262	1240/40701	1721/40701	-18.7	-17.8	0.72	FALSE
	SRX013103	Histone	H3K9me3	Embryo	0-4h embryos	1755	28/40701	141/40701	-18.6	-17.8	0.20	FALSE
	SRX15206463	Histone	H3K9me3	Adult	Ovary	1959	267/40701	516/40701	-18.6	-17.8	0.52	FALSE
	SRX1704848	Histone	H4	Cell line	S2	1959	226/40701	459/40701	-18.6	-17.8	0.49	FALSE
	SRX6845079	Histone	H4K16ac	Cell line	S2	2035	339/40701	614/40701	-18.6	-17.8	0.55	FALSE
	SRX8688904	Histone	H3K27me3	Adult	Adult head	1113	20/40701	123/40701	-18.6	-17.8	0.16	FALSE
	SRX8689079	Histone	H3K27ac	Adult	Adult head	1077	15/40701	111/40701	-18.6	-17.8	0.14	FALSE
	SRX8689086	Histone	H3K9me3	Adult	Adult head	1061	15/40701	111/40701	-18.6	-17.8	0.14	FALSE
	SRX9434473	Histone	H3K9me3	Cell line	OSC	6372	1168/40701	1636/40701	-18.6	-17.8	0.71	FALSE
	SRX013101	Histone	H3K9me3	Embryo	8-12h embryos	1594	37/40701	159/40701	-18.5	-17.7	0.23	FALSE
	SRX3981610	Histone	H2A.V	Cell line	S2	2282	68/40701	216/40701	-18.5	-17.7	0.31	FALSE
	SRX8689088	Histone	H3K9me3	Adult	Adult head	1148	25/40701	134/40701	-18.5	-17.7	0.19	FALSE
	SRX14631765	Histone	H3K27me3	Cell line	S2	3321	620/40701	972/40701	-18.3	-17.5	0.64	FALSE
	SRX287804	Histone	H3K27me2	Embryo	14-16h embryos	1188	10/40701	97/40701	-18.3	-17.5	0.10	FALSE
	SRX15109507	Histone	H3K36me3	Adult	Photoreceptor neuron	1433	184/40701	396/40701	-18.2	-17.4	0.46	FALSE
	SRX5343146	Histone	H3K27me3	Adult	Dopaminergic Neurons	1218	44/40701	171/40701	-18.2	-17.4	0.26	FALSE
	SRX645124	Histone	H3K9ac	Embryo	Mitotic cycle 11-13	1201	44/40701	171/40701	-18.2	-17.4	0.26	FALSE
	SRX9518335	Histone	H2A.V	Embryo	Embryos	908	53/40701	188/40701	-18.2	-17.4	0.28	FALSE
	SRX3632891	Histone	H4	Larvae	3rd instar	586	13/40701	104/40701	-18.1	-17.3	0.12	FALSE
	SRX5431037	Histone	H4K16ac	Embryo	11-12h embryos	1412	24/40701	130/40701	-18.1	-17.3	0.18	FALSE
	SRX15206491	Histone	H3K9me3	Adult	Ovary	4209	914/40701	1326/40701	-18.0	-17.2	0.69	FALSE
	SRX1794242	Histone	H3K27me3	Cell line	S2	1737	44/40701	170/40701	-18.0	-17.2	0.26	FALSE
	SRX8688968	Histone	H3K36me3	Adult	Adult head	994	16/40701	111/40701	-18.0	-17.2	0.14	FALSE
	SRX23238277	Histone	H3K36me2	Cell line	S2	1161	65/40701	208/40701	-17.9	-17.2	0.31	FALSE
	SRX23238287	Histone	H3K36me2	Cell line	S2	1742	24/40701	129/40701	-17.9	-17.1	0.19	FALSE
	SRX287711	Histone	H3K36me3	Embryo	14-16h embryos	5949	1493/40701	2003/40701	-17.9	-17.1	0.75	FALSE
	SRX287780	Histone	H3	Larvae	3rd instar	1230	55/40701	190/40701	-17.9	-17.1	0.29	FALSE
	SRX110776	Histone	H3K27me3	Embryo	Muscle cells	1648	43/40701	167/40701	-17.8	-17.0	0.26	FALSE
	SRX2055959	Histone	H3	Cell line	S2-DRSC	2132	58/40701	195/40701	-17.8	-17.0	0.30	FALSE
	SRX2832096	Histone	H3K9me3	Cell line	S2	2636	485/40701	796/40701	-17.8	-17.0	0.61	FALSE
	SRX9434474	Histone	H3K9me3	Cell line	OSC	6837	1304/40701	1783/40701	-17.8	-17.0	0.73	FALSE
	SRX15109506	Histone	H3K36me3	Adult	Photoreceptor neuron	1745	282/40701	529/40701	-17.7	-16.9	0.53	FALSE
	SRX1760697	Histone	H1	Cell line	OSC	847	34/40701	149/40701	-17.7	-16.9	0.23	FALSE
	SRX1760707	Histone	H1	Cell line	OSC	776	24/40701	128/40701	-17.7	-16.9	0.19	FALSE
	SRX2592399	Histone	H3K4me3	Cell line	Kc167	17860	7247/40701	6314/40701	-17.7	-17.0	1.15	TRUE
	SRX2592428	Histone	H3K36me3	Cell line	Kc167	9499	3448/40701	2784/40701	-17.7	-16.9	1.24	TRUE
	SRX5246871	Histone	H3K9me2	Embryo	16-18h embryos	1022	54/40701	187/40701	-17.7	-16.9	0.29	FALSE
	SRX3981632	Histone	H3K36me3	Cell line	S2	1999	61/40701	199/40701	-17.6	-16.8	0.31	FALSE
	SRX16752266	Histone	H2Aub	Embryo	21-24h embryos	670	22/40701	123/40701	-17.5	-16.8	0.18	FALSE
	SRX287788	Histone	H3K18ac	Embryo	14-16h embryos	1480	22/40701	123/40701	-17.5	-16.8	0.18	FALSE
	SRX485214	Histone	H3K9me3	Adult	Ovary	2317	109/40701	278/40701	-17.5	-16.7	0.39	FALSE
	SRX1760708	Histone	H1	Cell line	OSC	728	20/40701	118/40701	-17.4	-16.6	0.17	FALSE
	SRX3380812	Histone	H3K27me3	Larvae	Imaginal wing disc	1500	25/40701	129/40701	-17.4	-16.6	0.19	FALSE
	SRX4933898	Histone	H3K27me3	Embryo	Mesoderm	1281	20/40701	118/40701	-17.4	-16.6	0.17	FALSE
	SRX8689076	Histone	H3K27me3	Adult	Adult head	945	11/40701	96/40701	-17.4	-16.6	0.11	FALSE
	SRX9434488	Histone	H3K9me3	Cell line	S2	4575	1110/40701	1550/40701	-17.4	-16.6	0.72	FALSE
	SRX1728713	Histone	H3	Cell line	Kc167	906	28/40701	135/40701	-17.3	-16.6	0.21	FALSE
	SRX3981652	Histone	H3	Cell line	S2	2124	63/40701	201/40701	-17.3	-16.5	0.31	FALSE
	SRX5246883	Histone	H3K9me2	Embryo	16-18h embryos	940	49/40701	176/40701	-17.3	-16.6	0.28	FALSE
	SRX8688918	Histone	H3K4me3	Adult	Adult head	929	15/40701	106/40701	-17.3	-16.6	0.14	FALSE
	SRX2832101	Histone	H3K9me3	Cell line	S2	1362	81/40701	231/40701	-17.2	-16.4	0.35	FALSE
	SRX5431035	Histone	H4K16ac	Embryo	3-4h embryos	1825	29/40701	136/40701	-17.1	-16.3	0.21	FALSE
	SRX8688967	Histone	H3K36me3	Adult	Adult head	967	13/40701	100/40701	-17.1	-16.3	0.13	FALSE
	SRX8688980	Histone	H3	Adult	Adult head	1534	74/40701	219/40701	-17.1	-16.4	0.34	FALSE
	SRX3981678	Histone	H3K4me3	Cell line	S2	2086	64/40701	201/40701	-17.0	-16.2	0.32	FALSE
	SRX4933904	Histone	H3K27me3	Embryo	Mesoderm	924	14/40701	102/40701	-17.0	-16.2	0.14	FALSE
	SRX8689045	Histone	H3K27ac	Adult	Adult head	982	12/40701	97/40701	-17.0	-16.2	0.12	FALSE
	SRX11472099	Histone	H3K36me3	Cell line	S2R+	8223	2544/40701	3168/40701	-16.9	-16.2	0.80	FALSE
	SRX215628	Histone	H3K9me3	Adult	Ovary	1172	92/40701	247/40701	-16.9	-16.1	0.37	FALSE
	SRX3981651	Histone	H3	Cell line	S2	2193	70/40701	211/40701	-16.9	-16.2	0.33	FALSE
	SRX3981664	Histone	H3	Cell line	S2	1685	54/40701	183/40701	-16.9	-16.2	0.30	FALSE
	SRX8689041	Histone	H3	Adult	Adult head	1339	40/40701	157/40701	-16.9	-16.2	0.25	FALSE
	SRX3981672	Histone	H3K4me3	Cell line	S2	2150	68/40701	207/40701	-16.8	-16.1	0.33	FALSE
	SRX2592424	Histone	H3ac	Cell line	Kc167	8779	3007/40701	2403/40701	-16.7	-16.0	1.25	TRUE
	SRX3981676	Histone	H3K4me3	Cell line	S2	2140	73/40701	215/40701	-16.7	-16.0	0.34	FALSE
	SRX474574	Histone	H3K27me3	Embryo	Parasegment 7	848	28/40701	132/40701	-16.7	-15.9	0.21	FALSE
	SRX474581	Histone	H3K27ac	Embryo	Parasegment 7	861	28/40701	132/40701	-16.7	-15.9	0.21	FALSE
	SRX2055956	Histone	H3	Cell line	S2-DRSC	2201	75/40701	217/40701	-16.5	-15.8	0.35	FALSE
	SRX9434487	Histone	H3K9me3	Cell line	S2	4264	954/40701	1354/40701	-16.5	-15.8	0.70	FALSE
	SRX3981659	Histone	H3	Cell line	S2	2017	66/40701	201/40701	-16.4	-15.6	0.33	FALSE
	SRX9427704	Histone	H3K9me3	Adult	Ovary	3305	559/40701	875/40701	-16.4	-15.7	0.64	FALSE
	SRX18393558	Histone	H3K4me1	Embryo	2-3h embryos	1996	154/40701	338/40701	-16.3	-15.5	0.46	FALSE
	SRX3981662	Histone	H3	Cell line	S2	1810	62/40701	194/40701	-16.3	-15.6	0.32	FALSE
	SRX15109508	Histone	H3K36me3	Adult	Photoreceptor neuron	1072	117/40701	282/40701	-16.2	-15.4	0.41	FALSE
	SRX16752267	Histone	H2Aub	Larvae	Imaginal leg disc	596	26/40701	126/40701	-16.2	-15.5	0.21	FALSE
	SRX8688958	Histone	H3K27me3	Adult	Adult head	945	12/40701	94/40701	-16.2	-15.5	0.13	FALSE
	SRX23238285	Histone	H3K36me2	Cell line	S2	1137	64/40701	196/40701	-16.1	-15.3	0.33	FALSE
	SRX23238303	Histone	H3K36me2	Cell line	S2	1143	74/40701	213/40701	-16.1	-15.4	0.35	FALSE
	SRX9434491	Histone	H3K9me3	Cell line	S2	5702	1478/40701	1956/40701	-16.1	-15.4	0.76	FALSE
	SRX287977	Histone	H3K27me3	Adult	Adult head	839	32/40701	137/40701	-16.0	-15.3	0.23	FALSE
	SRX3981611	Histone	H2A.V	Cell line	S2	2149	70/40701	206/40701	-16.0	-15.3	0.34	FALSE
	SRX8689012	Histone	H3K27ac	Adult	Adult head	1155	14/40701	98/40701	-16.0	-15.3	0.14	FALSE
	SRX8689024	Histone	H3K9me3	Adult	Adult head	950	16/40701	103/40701	-16.0	-15.3	0.16	FALSE
	SRX8689030	Histone	H3K9me3	Adult	Adult head	977	17/40701	105/40701	-16.0	-15.2	0.16	FALSE
	SRX013099	Histone	H3K9me3	Embryo	16-20h embryos	1685	115/40701	277/40701	-15.9	-15.2	0.42	FALSE
	SRX15109505	Histone	H3K36me3	Adult	Photoreceptor neuron	1424	201/40701	403/40701	-15.9	-15.2	0.50	FALSE
	SRX3632918	Histone	H3	Larvae	3rd instar	858	42/40701	156/40701	-15.9	-15.2	0.27	FALSE
	SRX3981618	Histone	H2A.V	Cell line	S2	2081	67/40701	200/40701	-15.9	-15.2	0.34	FALSE
	SRX3981665	Histone	H3	Cell line	S2	1614	57/40701	183/40701	-15.9	-15.2	0.31	FALSE
	SRX3981666	Histone	H3	Cell line	S2	1572	52/40701	174/40701	-15.9	-15.2	0.30	FALSE
	SRX5431041	Histone	H3K36me3	Embryo	11-12h embryos	1739	48/40701	167/40701	-15.9	-15.2	0.29	FALSE
	SRX5436057	Histone	H1	Cell line	S2	2356	115/40701	277/40701	-15.9	-15.2	0.42	FALSE
	SRX8688985	Histone	H3K4me3	Adult	Adult head	910	13/40701	95/40701	-15.9	-15.1	0.14	FALSE
	SRX15206484	Histone	H3K9me3	Adult	Ovary	2154	292/40701	526/40701	-15.8	-15.1	0.56	FALSE
	SRX16752268	Histone	H2Aub	Larvae	Imaginal leg disc	629	34/40701	140/40701	-15.8	-15.1	0.24	FALSE
	SRX16752304	Histone	H2Aub	Larvae	Imaginal wing disc	659	36/40701	144/40701	-15.8	-15.1	0.25	FALSE
	SRX2618502	Histone	H3K4me1	Adult	Brains	1059	26/40701	124/40701	-15.8	-15.1	0.21	FALSE
	SRX3981649	Histone	H3	Cell line	S2	2027	66/40701	198/40701	-15.8	-15.1	0.33	FALSE
	SRX645128	Histone	H3K27me3	Embryo	Mitotic cycle 14	965	31/40701	134/40701	-15.8	-15.1	0.23	FALSE
	SRX749053	Histone	H3K9me2	Cell line	Kc167	6387	1284/40701	1728/40701	-15.8	-15.1	0.74	FALSE
	SRX3981617	Histone	H2A.V	Cell line	S2	2241	89/40701	235/40701	-15.7	-15.0	0.38	FALSE
	SRX3981660	Histone	H3	Cell line	S2	1687	56/40701	180/40701	-15.7	-15.0	0.31	FALSE
	SRX3981677	Histone	H3K4me3	Cell line	S2	1957	67/40701	199/40701	-15.7	-15.0	0.34	FALSE
	SRX8689015	Histone	H3K4me3	Adult	Adult head	932	18/40701	106/40701	-15.7	-15.0	0.17	FALSE
	SRX10418030	Histone	H3K4me3	Adult	Adult head	1185	116/40701	277/40701	-15.6	-14.9	0.42	FALSE
	SRX645110	Histone	H3K18ac	Embryo	Mitotic cycle 14	1355	69/40701	202/40701	-15.6	-14.9	0.34	FALSE
	SRX9434489	Histone	H3K9me3	Cell line	S2	5309	1310/40701	1756/40701	-15.6	-14.9	0.75	FALSE
	SRX287680	Histone	H3K36me3	Larvae	3rd instar	6837	2250/40701	2814/40701	-15.5	-14.8	0.80	FALSE
	SRX5736458	Histone	H4K16ac	Embryo	Mitotic cycle 9-13	1631	246/40701	462/40701	-15.5	-14.8	0.53	FALSE
	SRX013100	Histone	H3K9me3	Embryo	12-16h embryos	1509	127/40701	292/40701	-15.4	-14.7	0.43	FALSE
	SRX300937	Histone	H3K27me3	Cell line	S2R+	1730	64/40701	192/40701	-15.4	-14.7	0.33	FALSE
	SRX4933906	Histone	H3K27ac	Embryo	Mesoderm	1732	50/40701	168/40701	-15.4	-14.7	0.30	FALSE
	SRX5736472	Histone	H4K16ac	Embryo	Mitotic cycle 14	1659	222/40701	428/40701	-15.4	-14.7	0.52	FALSE
	SRX8689087	Histone	H3K9me3	Adult	Adult head	922	18/40701	105/40701	-15.4	-14.7	0.17	FALSE
	SRX11472098	Histone	H3K36me3	Cell line	S2R+	7314	2230/40701	2787/40701	-15.3	-14.6	0.80	FALSE
	SRX3981630	Histone	H3K36me3	Cell line	S2	2049	72/40701	205/40701	-15.3	-14.6	0.35	FALSE
	SRX7723690	Histone	H3K27me3	Adult	Germ cells	1243	86/40701	228/40701	-15.3	-14.6	0.38	FALSE
	SRX5343144	Histone	H3K27me3	Adult	Dopaminergic Neurons	1321	62/40701	188/40701	-15.2	-14.6	0.33	FALSE
	SRX8689032	Histone	H3K9me3	Adult	Adult head	927	18/40701	104/40701	-15.2	-14.5	0.17	FALSE
	SRX318785	Histone	H1	Larvae	3rd instar	1185	19/40701	106/40701	-15.1	-14.5	0.18	FALSE
	SRX5431038	Histone	H4K16ac	Embryo	11-12h embryos	1523	46/40701	159/40701	-15.1	-14.4	0.29	FALSE
	SRX135530	Histone	H3K27me3	Adult	Octopaminergic neurons	814	17/40701	101/40701	-15.0	-14.3	0.17	FALSE
	SRX8688995	Histone	H3	Pupae	Pupae	1106	36/40701	140/40701	-15.0	-14.3	0.26	FALSE
	SRX3981673	Histone	H3K4me3	Cell line	S2	2054	69/40701	198/40701	-14.9	-14.3	0.35	FALSE
	SRX507389	Histone	H3K9me3	Adult	Ovary	939	15/40701	96/40701	-14.9	-14.2	0.16	FALSE
	SRX8688960	Histone	H3K27me3	Adult	Adult head	830	11/40701	86/40701	-14.9	-14.2	0.13	FALSE
	SRX287679	Histone	H3K36me3	Larvae	3rd instar	6513	2185/40701	2726/40701	-14.8	-14.1	0.80	FALSE
	SRX4933888	Histone	H3K27ac	Embryo	Mesoderm	1524	117/40701	273/40701	-14.8	-14.1	0.43	FALSE
	SRX8689033	Histone	H3K9me3	Adult	Adult head	894	22/40701	111/40701	-14.8	-14.1	0.20	FALSE
	SRX287651	Histone	H3K36me1	Embryo	14-16h embryos	1520	36/40701	138/40701	-14.6	-13.9	0.26	FALSE
	SRX300936	Histone	H3K27me3	Cell line	S2R+	1463	158/40701	332/40701	-14.6	-14.0	0.48	FALSE
	SRX10412067	Histone	H3K36me3	Adult	Photoreceptor neuron	3106	738/40701	1070/40701	-14.5	-13.9	0.69	FALSE
	SRX14272227	Histone	H3K27me3	Embryo	Early embryos	618	29/40701	124/40701	-14.5	-13.8	0.23	FALSE
	SRX14631752	Histone	H3K4me3	Cell line	S2	8427	2296/40701	2844/40701	-14.5	-13.9	0.81	FALSE
	SRX1561066	Histone	H3K27me3	Larvae	CNS and imaginal disc	1454	32/40701	130/40701	-14.5	-13.8	0.25	FALSE
	SRX215626	Histone	H3K9me3	Adult	Ovary	1036	96/40701	239/40701	-14.5	-13.9	0.40	FALSE
	SRX24078789	Histone	H3K9me2	Cell line	S2	1136	97/40701	240/40701	-14.5	-13.8	0.40	FALSE
	SRX6386726	Histone	H4K16ac	Embryo	Embryos	1722	294/40701	517/40701	-14.5	-13.8	0.57	FALSE
	SRX026739	Histone	H3K4me3	Larvae	Imaginal wing disc	4899	1335/40701	1765/40701	-14.4	-13.8	0.76	FALSE
	SRX24078790	Histone	H3K9me2	Cell line	S2	1228	127/40701	285/40701	-14.4	-13.7	0.45	FALSE
	SRX5343152	Histone	H3K27me3	Adult	Dopaminergic Neurons	1219	65/40701	188/40701	-14.4	-13.7	0.35	FALSE
	SRX645112	Histone	H3K27ac	Embryo	Mitotic cycle 11-13	716	20/40701	105/40701	-14.4	-13.7	0.19	FALSE
	SRX8689031	Histone	H3K9me3	Adult	Adult head	842	16/40701	96/40701	-14.4	-13.7	0.17	FALSE
	SRX8689057	Histone	H3K36me3	Adult	Adult head	801	15/40701	94/40701	-14.4	-13.8	0.16	FALSE
	SRX10412068	Histone	H3K36me3	Adult	Photoreceptor neuron	3445	868/40701	1222/40701	-14.3	-13.7	0.71	FALSE
	SRX19695530	Histone	H3K27me3	Larvae	CNS and imaginal disc	567	17/40701	98/40701	-14.3	-13.7	0.17	FALSE
	SRX287668	Histone	H4K16ac	Embryo	14-16h embryos	1170	25/40701	115/40701	-14.3	-13.6	0.22	FALSE
	SRX5736457	Histone	H4K16ac	Embryo	Mitotic cycle 9-13	1059	99/40701	242/40701	-14.3	-13.6	0.41	FALSE
	SRX8689021	Histone	H3K9me3	Adult	Adult head	842	17/40701	98/40701	-14.3	-13.7	0.17	FALSE
	SRX2000518	Histone	H3K27ac	Cell line	S2	2660	437/40701	698/40701	-14.2	-13.6	0.63	FALSE
	SRX287843	Histone	H3K9ac	Embryo	14-16h embryos	1318	68/40701	192/40701	-14.2	-13.5	0.35	FALSE
	SRX19695495	Histone	H3K27me3	Larvae	CNS and imaginal disc	760	41/40701	145/40701	-14.1	-13.5	0.28	FALSE
	SRX23238253	Histone	H3K36me3	Cell line	S2	1453	29/40701	122/40701	-14.1	-13.4	0.24	FALSE
	SRX5246879	Histone	H3K9me2	Embryo	16-18h embryos	673	30/40701	124/40701	-14.1	-13.4	0.24	FALSE
	SRX6386731	Histone	H4K16ac	Embryo	Embryos	1006	107/40701	253/40701	-14.1	-13.4	0.42	FALSE
	SRX013098	Histone	H3K9me3	Embryo	20-24h embryos	836	44/40701	150/40701	-14.0	-13.4	0.29	FALSE
	SRX1704844	Histone	H4	Cell line	S2	1280	128/40701	284/40701	-14.0	-13.4	0.45	FALSE
	SRX19695494	Histone	H3K27me3	Larvae	CNS and imaginal disc	569	19/40701	101/40701	-14.0	-13.3	0.19	FALSE
	SRX215624	Histone	H3K9me3	Adult	Ovary	983	88/40701	223/40701	-14.0	-13.3	0.39	FALSE
	SRX8688913	Histone	H3K36me3	Adult	Adult head	821	10/40701	80/40701	-14.0	-13.3	0.12	FALSE
	SRX8689011	Histone	H3K27ac	Adult	Adult head	1046	15/40701	92/40701	-14.0	-13.3	0.16	FALSE
	SRX8689016	Histone	H3K4me3	Adult	Adult head	807	15/40701	92/40701	-14.0	-13.3	0.16	FALSE
	SRX287652	Histone	H3K36me1	Embryo	14-16h embryos	1394	33/40701	129/40701	-13.9	-13.3	0.26	FALSE
	SRX2399660	Histone	H3K27me3	Cell line	ML-DmBG3-c2	1478	44/40701	149/40701	-13.8	-13.2	0.30	FALSE
	SRX2399661	Histone	H3K27me3	Cell line	ML-DmBG3-c2	1301	35/40701	132/40701	-13.8	-13.1	0.27	FALSE
	SRX2592456	Histone	H3K9me3	Cell line	Kc167	10347	3357/40701	2778/40701	-13.8	-13.2	1.21	TRUE
	SRX3981654	Histone	H3	Cell line	S2	1927	68/40701	190/40701	-13.8	-13.2	0.36	FALSE
	SRX16752263	Histone	H2Aub	Embryo	13-17h embryos	585	20/40701	102/40701	-13.7	-13.1	0.20	FALSE
	SRX1794218	Histone	H3K27me3	Cell line	S2	1303	41/40701	143/40701	-13.7	-13.1	0.29	FALSE
	SRX3981656	Histone	H3	Cell line	S2	1635	62/40701	179/40701	-13.7	-13.0	0.35	FALSE
	SRX4933886	Histone	H3K27me3	Embryo	Mesoderm	943	21/40701	104/40701	-13.7	-13.1	0.20	FALSE
	SRX507381	Histone	H3K9me3	Adult	Ovary	811	13/40701	86/40701	-13.7	-13.0	0.15	FALSE
	SRX645120	Histone	H3K4me3	Embryo	Mitotic cycle 11-13	622	13/40701	86/40701	-13.7	-13.0	0.15	FALSE
	SRX7913568	Histone	H3K36me3	Cell line	S2	8591	2357/40701	2894/40701	-13.7	-13.1	0.81	FALSE
	SRX9427701	Histone	H3K9me3	Embryo	Embryos	987	21/40701	104/40701	-13.7	-13.1	0.20	FALSE
	SRX3981657	Histone	H3	Cell line	S2	1843	77/40701	203/40701	-13.6	-12.9	0.38	FALSE
	SRX16752331	Histone	H3K27me2	Embryo	21-24h embryos	693	56/40701	168/40701	-13.5	-12.9	0.33	FALSE
	SRX8688961	Histone	H3K27me3	Adult	Adult head	697	10/40701	78/40701	-13.5	-12.9	0.13	FALSE
	SRX026741	Histone	H3K36me3	Larvae	Imaginal wing disc	6000	1900/40701	2383/40701	-13.4	-12.8	0.80	FALSE
	SRX23238281	Histone	H3K36me2	Cell line	S2	1226	101/40701	239/40701	-13.4	-12.7	0.42	FALSE
	SRX2592401	Histone	H3K4me3	Cell line	Kc167	17112	6949/40701	6156/40701	-13.4	-12.8	1.13	TRUE
	SRX3981650	Histone	H3	Cell line	S2	1588	50/40701	157/40701	-13.4	-12.7	0.32	FALSE
	SRX529167	Histone	H3K36me3	Cell line	S2	8583	2362/40701	2893/40701	-13.4	-12.8	0.82	FALSE
	SRX6386747	Histone	H4K16ac	Embryo	Embryos	4995	1266/40701	1668/40701	-13.4	-12.7	0.76	FALSE
	SRX8688992	Histone	H3	Pupae	Pupae	1116	38/40701	136/40701	-13.4	-12.8	0.28	FALSE
	SRX8688996	Histone	H3	Pupae	Pupae	995	37/40701	134/40701	-13.4	-12.8	0.28	FALSE
	SRX2559031	Histone	H3.3	Cell line	Kc167	2664	404/40701	647/40701	-13.3	-12.7	0.62	FALSE
	SRX287568	Histone	H3K27me3	Embryo	14-16h embryos	1120	142/40701	299/40701	-13.3	-12.7	0.47	FALSE
	SRX5736490	Histone	H3	Embryo	14-16h embryos	452	14/40701	87/40701	-13.3	-12.7	0.16	FALSE
	SRX645108	Histone	H3K18ac	Embryo	Mitotic cycle 11-13	1018	48/40701	153/40701	-13.3	-12.7	0.31	FALSE
	SRX6845081	Histone	H4K16ac	Cell line	S2	1489	247/40701	444/40701	-13.3	-12.7	0.56	FALSE
	SRX23238299	Histone	H3K36me2	Cell line	S2	1153	94/40701	227/40701	-13.2	-12.6	0.41	FALSE
	SRX2559026	Histone	H3K9me3	Cell line	Kc167	2344	502/40701	767/40701	-13.2	-12.6	0.65	FALSE
	SRX288041	Histone	H3K36me2	Embryo	14-16h embryos	4593	1447/40701	1870/40701	-13.2	-12.6	0.77	FALSE
	SRX5343159	Histone	H3K36me3	Adult	Dopaminergic Neurons	4271	920/40701	1266/40701	-13.2	-12.6	0.73	FALSE
	SRX645127	Histone	H3K27me3	Embryo	Mitotic cycle 11-13	802	24/40701	108/40701	-13.2	-12.6	0.22	FALSE
	SRX10412069	Histone	H3K36me3	Adult	Photoreceptor neuron	3343	869/40701	1205/40701	-13.1	-12.5	0.72	FALSE
	SRX19695527	Histone	H3K27me3	Larvae	CNS and imaginal disc	577	19/40701	97/40701	-13.1	-12.5	0.20	FALSE
	SRX749054	Histone	H3K9me2	Cell line	Kc167	6571	1364/40701	1774/40701	-13.1	-12.4	0.77	FALSE
	SRX2592450	Histone	H4K16ac	Cell line	Kc167	4932	1974/40701	1542/40701	-13.0	-12.4	1.28	TRUE
	SRX8688908	Histone	H3K27me3	Adult	Adult head	887	25/40701	109/40701	-13.0	-12.4	0.23	FALSE
	SRX23238243	Histone	H3K36me3	Cell line	S2	1314	79/40701	202/40701	-12.9	-12.3	0.39	FALSE
	SRX23238295	Histone	H3K36me2	Cell line	S2	1325	95/40701	227/40701	-12.9	-12.3	0.42	FALSE
	SRX11245086	Histone	H3K14ac	Embryo	12-14h embryos	651	56/40701	164/40701	-12.8	-12.2	0.34	FALSE
	SRX287569	Histone	H3K27me3	Embryo	14-16h embryos	939	107/40701	244/40701	-12.8	-12.2	0.44	FALSE
	SRX23238301	Histone	H3K36me2	Cell line	S2	1224	76/40701	196/40701	-12.7	-12.1	0.39	FALSE
	SRX8688949	Histone	H3	Pupae	Pupae	1061	33/40701	123/40701	-12.7	-12.1	0.27	FALSE
	SRX287779	Histone	H3	Larvae	3rd instar	935	67/40701	181/40701	-12.6	-12.0	0.37	FALSE
	SRX2832093	Histone	H3K36me3	Cell line	S2	6034	1839/40701	2297/40701	-12.5	-11.9	0.80	FALSE
	SRX215499	Histone	H3	Larvae	3rd instar	2046	362/40701	584/40701	-12.4	-11.8	0.62	FALSE
	SRX8688990	Histone	H3	Pupae	Pupae	1009	36/40701	127/40701	-12.4	-11.8	0.28	FALSE
	SRX2592398	Histone	H3K4me3	Cell line	Kc167	16738	6682/40701	5935/40701	-12.3	-11.7	1.13	TRUE
	SRX5343150	Histone	H3K27me3	Adult	Dopaminergic Neurons	778	32/40701	119/40701	-12.3	-11.7	0.27	FALSE
	SRX5865777	Histone	H4K16ac	Embryo	3-4h embryos	718	16/40701	87/40701	-12.3	-11.7	0.18	FALSE
	SRX14272230	Histone	H2AK119ub	Embryo	Early embryos	466	18/40701	91/40701	-12.2	-11.6	0.20	FALSE
	SRX2592423	Histone	H3ac	Cell line	Kc167	7239	2417/40701	1953/40701	-12.2	-11.6	1.24	TRUE
	SRX23238297	Histone	H3K36me2	Cell line	S2	1124	85/40701	206/40701	-12.1	-11.5	0.41	FALSE
	SRX2832099	Histone	H3K36me3	Cell line	S2	5386	1538/40701	1953/40701	-12.1	-11.5	0.79	FALSE
	SRX3981635	Histone	H3K36me3	Cell line	S2	1665	88/40701	211/40701	-12.1	-11.5	0.42	FALSE
	SRX5243667	Histone	H3K27ac	Embryo	Neuroblast	615	42/40701	136/40701	-12.1	-11.5	0.31	FALSE
	SRX9518343	Histone	H3K36me3	Embryo	Embryos	3834	1018/40701	1362/40701	-12.1	-11.5	0.75	FALSE
	SRX1032411	Histone	H3K27me3	Embryo	2-4h embryos	3125	404/40701	632/40701	-12.0	-11.4	0.64	FALSE
	SRX5247957	Histone	H3K9me3	Adult	Ovary	1217	73/40701	187/40701	-12.0	-11.4	0.39	FALSE
	SRX810430	Histone	H3K27me3	Cell line	S2	734	31/40701	116/40701	-12.0	-11.5	0.27	FALSE
	SRX1032413	Histone	H3K4me1	Embryo	2-4h embryos	2190	268/40701	458/40701	-11.9	-11.3	0.59	FALSE
	SRX23238245	Histone	H3K36me3	Cell line	S2	1322	66/40701	175/40701	-11.9	-11.3	0.38	FALSE
	SRX2618497	Histone	H3K27ac	Adult	Brains	2482	171/40701	328/40701	-11.8	-11.2	0.52	FALSE
	SRX645104	Histone	H4K8ac	Embryo	Mitotic cycle 11-13	738	35/40701	122/40701	-11.8	-11.2	0.29	FALSE
	SRX8688919	Histone	H3K4me3	Adult	Adult head	620	10/40701	71/40701	-11.8	-11.2	0.14	FALSE
	SRX10412066	Histone	H3K36me3	Adult	Photoreceptor neuron	799	78/40701	193/40701	-11.7	-11.1	0.40	FALSE
	SRX287816	Histone	H3K36me3	Adult	Adult head	5250	1724/40701	2151/40701	-11.7	-11.1	0.80	FALSE
	SRX5736484	Histone	H4K16ac	Embryo	14-16h embryos	1353	196/40701	361/40701	-11.7	-11.1	0.54	FALSE
	SRX6845082	Histone	H4K16ac	Cell line	S2	1465	261/40701	447/40701	-11.7	-11.1	0.58	FALSE
	SRX1299939	Histone	H4K20me1	Cell line	Kc167	1770	289/40701	483/40701	-11.6	-11.1	0.60	FALSE
	SRX19695499	Histone	H3K27me3	Larvae	CNS and imaginal disc	623	29/40701	110/40701	-11.6	-11.0	0.26	FALSE
	SRX8689019	Histone	H3K4me3	Adult	Adult head	868	27/40701	106/40701	-11.6	-11.0	0.25	FALSE
	SRX647916	Histone	H3K27me3	Embryo	0-16h embryos	948	22/40701	96/40701	-11.5	-10.9	0.23	FALSE
	SRX8688991	Histone	H3	Pupae	Pupae	1100	45/40701	138/40701	-11.5	-10.9	0.33	FALSE
	SRX8689013	Histone	H3K27ac	Adult	Adult head	781	14/40701	79/40701	-11.5	-10.9	0.18	FALSE
	SRX19695531	Histone	H3K27me3	Larvae	CNS and imaginal disc	608	30/40701	111/40701	-11.4	-10.8	0.27	FALSE
	SRX3632910	Histone	H4	Larvae	3rd instar	837	69/40701	177/40701	-11.4	-10.8	0.39	FALSE
	SRX5343151	Histone	H3K27me3	Adult	Dopaminergic Neurons	929	50/40701	146/40701	-11.4	-10.8	0.34	FALSE
	SRX5736486	Histone	H4K16ac	Embryo	14-16h embryos	1657	271/40701	457/40701	-11.4	-10.8	0.59	FALSE
	SRX287766	Histone	H2Bub	Embryo	14-16h embryos	1361	45/40701	137/40701	-11.3	-10.7	0.33	FALSE
	SRX5243665	Histone	H3K27me3	Embryo	Neuroblast	573	42/40701	132/40701	-11.3	-10.8	0.32	FALSE
	SRX8688914	Histone	H3K36me3	Adult	Adult head	644	10/40701	69/40701	-11.3	-10.7	0.14	FALSE
	SRX810428	Histone	H3K27me3	Cell line	S2	720	35/40701	119/40701	-11.2	-10.6	0.29	FALSE
	SRX19695526	Histone	H3K27me3	Larvae	CNS and imaginal disc	595	26/40701	102/40701	-11.1	-10.6	0.25	FALSE
	SRX23238289	Histone	H3K36me2	Cell line	S2	1106	82/40701	195/40701	-11.1	-10.5	0.42	FALSE
	SRX5431036	Histone	H4K16ac	Embryo	3-4h embryos	1633	80/40701	192/40701	-11.1	-10.5	0.42	FALSE
	SRX8689073	Histone	H3K27ac	Adult	Adult head	933	23/40701	96/40701	-11.1	-10.5	0.24	FALSE
	SRX15206436	Histone	H3K9me2	Adult	Ovary	1301	175/40701	327/40701	-11.0	-10.4	0.54	FALSE
	SRX1532033	Histone	H2A.VS137ph	Cell line	S2	2252	133/40701	269/40701	-11.0	-10.5	0.49	FALSE
	SRX2564137	Histone	H3K27me3	Larvae	3rd instar brain	1388	155/40701	299/40701	-10.9	-10.4	0.52	FALSE
	SRX2831140	Histone	H2A.V	Cell line	S2	2133	96/40701	215/40701	-10.9	-10.4	0.45	FALSE
	SRX288042	Histone	H3K36me2	Embryo	14-16h embryos	3966	1115/40701	1454/40701	-10.9	-10.4	0.77	FALSE
	SRX3981609	Histone	H2A.V	Cell line	S2	1557	80/40701	191/40701	-10.9	-10.4	0.42	FALSE
	SRX3981671	Histone	H3K4me3	Cell line	S2	1412	71/40701	177/40701	-10.9	-10.4	0.40	FALSE
	SRX450798	Histone	H3K9me2	Larvae	Salivary glands	737	31/40701	110/40701	-10.9	-10.3	0.28	FALSE
	SRX645130	Histone	H3K36me3	Embryo	Mitotic cycle 11-13	685	23/40701	95/40701	-10.9	-10.3	0.24	FALSE
	SRX15109502	Histone	H3K4me3	Adult	Photoreceptor neuron	3929	1048/40701	1376/40701	-10.8	-10.3	0.76	FALSE
	SRX18393557	Histone	H3K4me1	Embryo	2-3h embryos	2025	179/40701	331/40701	-10.8	-10.3	0.54	FALSE
	SRX201882	Histone	H3K9me3	Cell line	OSC	4612	948/40701	1261/40701	-10.8	-10.2	0.75	FALSE
	SRX23238279	Histone	H3K36me2	Cell line	S2	1181	94/40701	211/40701	-10.8	-10.2	0.45	FALSE
	SRX23238291	Histone	H3K36me2	Cell line	S2	982	74/40701	181/40701	-10.8	-10.3	0.41	FALSE
	SRX4933913	Histone	H3K27me3	Embryo	Mesoderm	587	29/40701	106/40701	-10.8	-10.2	0.27	FALSE
	SRX810429	Histone	H3K27me3	Cell line	S2	678	30/40701	108/40701	-10.8	-10.3	0.28	FALSE
	SRX11245088	Histone	H3K14ac	Embryo	12-14h embryos	520	41/40701	127/40701	-10.7	-10.2	0.32	FALSE
	SRX6448076	Histone	H3K9me3	Cell line	S2	4106	990/40701	1307/40701	-10.7	-10.1	0.76	FALSE
	SRX1550622	Histone	H3K27me3	Larvae	Imaginal brain disc	739	59/40701	156/40701	-10.6	-10.0	0.38	FALSE
	SRX220302	Histone	H3K9me3	Adult	Ovary	1731	110/40701	233/40701	-10.6	-10.0	0.47	FALSE
	SRX23238305	Histone	H3K36me2	Cell line	S2	1066	95/40701	211/40701	-10.6	-10.0	0.45	FALSE
	SRX7175243	Histone	H3K4me1	Embryo	Embryos	907	89/40701	202/40701	-10.6	-10.0	0.44	FALSE
	SRX810431	Histone	H3K27me3	Cell line	S2	718	34/40701	114/40701	-10.6	-10.0	0.30	FALSE
	SRX2592390	Histone	H3K4me1	Cell line	Kc167	4220	1762/40701	1396/40701	-10.5	-9.9	1.26	TRUE
	SRX7780049	Histone	H3K12ac	Cell line	Kc167	791	55/40701	149/40701	-10.5	-9.9	0.37	FALSE
	SRX046657	Histone	H3K36me3	Cell line	S2	10021	3373/40701	3913/40701	-10.4	-9.9	0.86	FALSE
	SRX15206433	Histone	H3K9me3	Adult	Ovary	2297	507/40701	739/40701	-10.4	-9.9	0.69	FALSE
	SRX2592449	Histone	H4K16ac	Cell line	Kc167	4495	1822/40701	1451/40701	-10.4	-9.9	1.26	TRUE
	SRX5416192	Histone	H2AK118ub	Larvae	Eye disc	883	81/40701	189/40701	-10.4	-9.9	0.43	FALSE
	SRX810427	Histone	H3K27me3	Cell line	S2	698	34/40701	113/40701	-10.4	-9.9	0.30	FALSE
	SRX529166	Histone	H3K36me2	Cell line	S2	1974	275/40701	451/40701	-10.3	-9.7	0.61	FALSE
	SRX8688907	Histone	H3K27me3	Adult	Adult head	754	23/40701	92/40701	-10.3	-9.7	0.25	FALSE
	SRX450800	Histone	H3K9me2	Larvae	Salivary glands	471	12/40701	69/40701	-10.2	-9.6	0.17	FALSE
	SRX10412062	Histone	H3K4me3	Adult	Photoreceptor neuron	4084	1075/40701	1393/40701	-10.1	-9.5	0.77	FALSE
	SRX15109503	Histone	H3K4me3	Adult	Photoreceptor neuron	3664	957/40701	1259/40701	-10.1	-9.5	0.76	FALSE
	SRX5736471	Histone	H4K16ac	Embryo	Mitotic cycle 14	724	63/40701	159/40701	-10.1	-9.5	0.40	FALSE
	SRX810432	Histone	H3K27me3	Cell line	S2	716	32/40701	108/40701	-10.1	-9.6	0.30	FALSE
	SRX8689036	Histone	H3K9me3	Adult	Adult head	735	25/40701	95/40701	-10.1	-9.5	0.26	FALSE
	SRX2618508	Histone	H3K4me3	Adult	Brains	2101	133/40701	261/40701	-10.0	-9.5	0.51	FALSE
	SRX811237	Histone	H3K27me3	Adult	Temperature sensitive cells	1098	129/40701	255/40701	-10.0	-9.4	0.51	FALSE
	SRX1032410	Histone	H3K27me3	Embryo	2-4h embryos	2445	400/40701	603/40701	-9.9	-9.4	0.66	FALSE
	SRX11245087	Histone	H3K14ac	Embryo	12-14h embryos	624	67/40701	164/40701	-9.9	-9.3	0.41	FALSE
	SRX2831144	Histone	H2A.V	Cell line	S2	2076	95/40701	206/40701	-9.9	-9.3	0.46	FALSE
	SRX9518342	Histone	H3K36me3	Embryo	Embryos	4643	1586/40701	1961/40701	-9.9	-9.3	0.81	FALSE
	SRX10412063	Histone	H3K4me3	Adult	Photoreceptor neuron	4754	1342/40701	1688/40701	-9.8	-9.3	0.80	FALSE
	SRX15109501	Histone	H3K4me3	Adult	Photoreceptor neuron	4473	1233/40701	1567/40701	-9.8	-9.3	0.79	FALSE
	SRX1532035	Histone	H2A.VS137ph	Cell line	S2	1587	68/40701	165/40701	-9.8	-9.3	0.41	FALSE
	SRX318784	Histone	H1	Larvae	3rd instar	707	19/40701	82/40701	-9.8	-9.3	0.23	FALSE
	SRX6708273	Histone	H3ac	Cell line	S2	723	66/40701	162/40701	-9.8	-9.3	0.41	FALSE
	SRX6845080	Histone	H4K16ac	Cell line	S2	1243	218/40701	373/40701	-9.8	-9.3	0.58	FALSE
	SRX8689020	Histone	H3K4me3	Adult	Adult head	693	22/40701	88/40701	-9.8	-9.3	0.25	FALSE
	SRX8689072	Histone	H3K27ac	Adult	Adult head	763	19/40701	82/40701	-9.8	-9.3	0.23	FALSE
	SRX288046	Histone	H3K36me2	Adult	Adult head	4920	1517/40701	1880/40701	-9.7	-9.1	0.81	FALSE
	SRX7913567	Histone	H3K36me2	Cell line	S2	1921	243/40701	404/40701	-9.7	-9.1	0.60	FALSE
	SRX8689056	Histone	H3K36me3	Adult	Adult head	529	12/40701	67/40701	-9.7	-9.2	0.18	FALSE
	SRX8689083	Histone	H3K27ac	Adult	Adult head	759	24/40701	91/40701	-9.7	-9.1	0.26	FALSE
	SRX23238196	Histone	H3K36me3	Cell line	S2	1135	107/40701	221/40701	-9.6	-9.0	0.48	FALSE
	SRX287815	Histone	H3K36me3	Adult	Adult head	4734	1506/40701	1866/40701	-9.6	-9.1	0.81	FALSE
	SRX8689084	Histone	H3K27ac	Adult	Adult head	690	23/40701	89/40701	-9.6	-9.1	0.26	FALSE
	SRX8689091	Histone	H3K9me3	Adult	Adult head	821	34/40701	109/40701	-9.6	-9.1	0.31	FALSE
	SRX3981647	Histone	H3K36me3	Cell line	S2	5298	1312/40701	1649/40701	-9.5	-9.0	0.80	FALSE
	SRX10667298	Histone	H3K9me3	Cell line	OSC	3476	900/40701	1183/40701	-9.4	-8.9	0.76	FALSE
	SRX19695498	Histone	H3K27me3	Larvae	CNS and imaginal disc	542	32/40701	104/40701	-9.4	-8.8	0.31	FALSE
	SRX331379	Histone	H3K27me3	Larvae	3rd instar	583	20/40701	82/40701	-9.4	-8.9	0.24	FALSE
	SRX4933889	Histone	H3K27me3	Embryo	Mesoderm	816	22/40701	86/40701	-9.4	-8.9	0.26	FALSE
	SRX6468487	Histone	H3K27me3	Larvae	Neural stem cells	536	20/40701	82/40701	-9.4	-8.9	0.24	FALSE
	SRX215501	Histone	H3K36me3	Larvae	Eye disc	3915	1235/40701	1558/40701	-9.3	-8.7	0.79	FALSE
	SRX287844	Histone	H3K9ac	Embryo	14-16h embryos	2673	517/40701	736/40701	-9.3	-8.8	0.70	FALSE
	SRX5736467	Histone	H4K16ac	Embryo	Mitotic cycle 14	1268	196/40701	340/40701	-9.3	-8.8	0.58	FALSE
	SRX5736482	Histone	H4K16ac	Embryo	14-16h embryos	1345	260/40701	422/40701	-9.3	-8.8	0.62	FALSE
	SRX8688915	Histone	H3K36me3	Adult	Adult head	525	11/40701	63/40701	-9.3	-8.8	0.17	FALSE
	SRX2592447	Histone	H4K16ac	Cell line	Kc167	3316	1375/40701	1073/40701	-9.2	-8.7	1.28	TRUE
	SRX5243664	Histone	H3K27me3	Embryo	Neuroblast	478	32/40701	103/40701	-9.2	-8.7	0.31	FALSE
	SRX8689027	Histone	H3K9me3	Adult	Adult head	644	19/40701	79/40701	-9.2	-8.6	0.24	FALSE
	SRX8689028	Histone	H3K9me3	Adult	Adult head	769	28/40701	96/40701	-9.2	-8.7	0.29	FALSE
	SRX013095	Histone	H3K9me3	Pupae	Pupae	590	25/40701	90/40701	-9.1	-8.6	0.28	FALSE
	SRX15109504	Histone	H3K4me3	Adult	Photoreceptor neuron	5420	1586/40701	1943/40701	-9.1	-8.5	0.82	FALSE
	SRX2559030	Histone	H4K20me1	Cell line	Kc167	1265	226/40701	377/40701	-9.1	-8.6	0.60	FALSE
	SRX14631756	Histone	H3K4me3	Cell line	S2	9292	2763/40701	3218/40701	-9.0	-8.5	0.86	FALSE
	SRX23238271	Histone	H3K36me3	Cell line	S2	959	84/40701	184/40701	-9.0	-8.5	0.46	FALSE
	SRX3981640	Histone	H3K36me3	Cell line	S2	6260	1728/40701	2098/40701	-9.0	-8.5	0.82	FALSE
	SRX4933912	Histone	H3K27ac	Embryo	Mesoderm	451	12/40701	64/40701	-9.0	-8.5	0.19	FALSE
	SRX5243666	Histone	H3K27ac	Embryo	Neuroblast	509	23/40701	86/40701	-9.0	-8.5	0.27	FALSE
	SRX5736456	Histone	H4K16ac	Embryo	Mitotic cycle 9-13	2647	600/40701	830/40701	-9.0	-8.5	0.72	FALSE
	SRX6448079	Histone	H3K9me3	Cell line	S2	3814	914/40701	1191/40701	-9.0	-8.5	0.77	FALSE
	SRX8689070	Histone	H3K27ac	Adult	Adult head	715	21/40701	82/40701	-9.0	-8.5	0.26	FALSE
	SRX2010898	Histone	H3	Embryo	Embryos	525	7/40701	52/40701	-8.9	-8.4	0.13	FALSE
	SRX2592381	Histone	H3ac	Cell line	Kc167	5240	1920/40701	1568/40701	-8.9	-8.4	1.22	TRUE
	SRX8689089	Histone	H3K9me3	Adult	Adult head	774	26/40701	91/40701	-8.9	-8.4	0.29	FALSE
	SRX11245085	Histone	H3K14ac	Embryo	12-14h embryos	421	28/40701	94/40701	-8.8	-8.3	0.30	FALSE
	SRX2592426	Histone	H3ac	Cell line	Kc167	6932	2180/40701	1807/40701	-8.8	-8.3	1.21	TRUE
	SRX3981638	Histone	H3K36me3	Cell line	S2	1522	123/40701	237/40701	-8.8	-8.2	0.52	FALSE
	SRX147002	Histone	H4K16ac	Cell line	S2	13530	3633/40701	4136/40701	-8.7	-8.2	0.88	FALSE
	SRX2592422	Histone	H3ac	Cell line	Kc167	6981	2195/40701	1824/40701	-8.7	-8.2	1.20	TRUE
	SRX2618551	Histone	H3K27ac	Larvae	Imaginal wing disc	3322	496/40701	703/40701	-8.7	-8.2	0.71	FALSE
	SRX2831142	Histone	H2A.V	Cell line	S2	2081	152/40701	276/40701	-8.7	-8.2	0.55	FALSE
	SRX287712	Histone	H3K36me3	Embryo	14-16h embryos	2223	362/40701	542/40701	-8.7	-8.2	0.67	FALSE
	SRX3511954	Histone	H3K27me3	Adult	Muscle	456	17/40701	73/40701	-8.7	-8.2	0.23	FALSE
	SRX3981614	Histone	H2A.V	Cell line	S2	1429	113/40701	223/40701	-8.7	-8.2	0.51	FALSE
	SRX3981633	Histone	H3K36me3	Cell line	S2	1532	132/40701	249/40701	-8.7	-8.2	0.53	FALSE
	SRX8688994	Histone	H3	Pupae	Pupae	743	33/40701	102/40701	-8.7	-8.2	0.32	FALSE
	SRX23238259	Histone	H3K36me3	Cell line	S2	791	54/40701	136/40701	-8.6	-8.1	0.40	FALSE
	SRX3981642	Histone	H3K36me3	Cell line	S2	5294	1314/40701	1632/40701	-8.6	-8.1	0.81	FALSE
	SRX10412064	Histone	H3K4me3	Adult	Photoreceptor neuron	6585	2053/40701	2439/40701	-8.5	-8.0	0.84	FALSE
	SRX14631755	Histone	H3K4me3	Cell line	S2	9255	2870/40701	3318/40701	-8.5	-8.0	0.86	FALSE
	SRX2592389	Histone	H3K4me1	Cell line	Kc167	2586	1142/40701	878/40701	-8.5	-8.0	1.30	TRUE
	SRX3981634	Histone	H3K36me3	Cell line	S2	1432	106/40701	211/40701	-8.5	-8.0	0.50	FALSE
	SRX10412065	Histone	H3K4me3	Adult	Photoreceptor neuron	4233	1194/40701	1494/40701	-8.4	-7.9	0.80	FALSE
	SRX288045	Histone	H3K36me2	Adult	Adult head	4570	1373/40701	1694/40701	-8.4	-7.9	0.81	FALSE
	SRX474586	Histone	H3K4me3	Embryo	Parasegment 7	950	98/40701	199/40701	-8.4	-7.9	0.49	FALSE
	SRX8688982	Histone	H3K36me3	Adult	Adult head	594	21/40701	79/40701	-8.4	-7.9	0.27	FALSE
	SRX326997	Histone	H2A.V	Cell line	S2	2675	350/40701	522/40701	-8.3	-7.8	0.67	FALSE
	SRX5247958	Histone	H3K9me3	Adult	Ovary	762	85/40701	180/40701	-8.3	-7.8	0.47	FALSE
	SRX7723696	Histone	H3K27me3	Adult	Germ cells	4497	844/40701	1100/40701	-8.3	-7.8	0.77	FALSE
	SRX15206448	Histone	H3K9me3	Adult	Ovary	4291	1046/40701	1326/40701	-8.2	-7.7	0.79	FALSE
	SRX647441	Histone	H3K4me1	Embryo	Mitotic cycle 12-14	1203	117/40701	224/40701	-8.2	-7.7	0.52	FALSE
	SRX8689037	Histone	H3K9me3	Adult	Adult head	605	21/40701	78/40701	-8.2	-7.7	0.27	FALSE
	SRX9518316	Histone	H2A.V	Embryo	Embryos	1906	387/40701	566/40701	-8.2	-7.7	0.68	FALSE
	SRX6448078	Histone	H3K9me3	Cell line	S2	2692	595/40701	810/40701	-8.1	-7.6	0.73	FALSE
	SRX14631757	Histone	H3K4me3	Cell line	S2	8873	2712/40701	3135/40701	-8.0	-7.5	0.87	FALSE
	SRX3511946	Histone	H3K27me3	Embryo	Embryos	812	86/40701	179/40701	-8.0	-7.5	0.48	FALSE
	SRX485215	Histone	H3K9me3	Adult	Ovary	2525	468/40701	659/40701	-8.0	-7.5	0.71	FALSE
	SRX4933885	Histone	H3K27ac	Embryo	Mesoderm	1942	321/40701	483/40701	-8.0	-7.5	0.66	FALSE
	SRX5343149	Histone	H3K27me3	Adult	Dopaminergic Neurons	590	30/40701	93/40701	-8.0	-7.5	0.32	FALSE
	SRX8076971	Histone	H3K36me2	Embryo	21-24h embryos	411	23/40701	81/40701	-8.0	-7.6	0.28	FALSE
	SRX10418028	Histone	H3K4me3	Adult	Adult head	2570	616/40701	832/40701	-7.9	-7.5	0.74	FALSE
	SRX23238283	Histone	H3K36me2	Cell line	S2	1024	105/40701	205/40701	-7.9	-7.4	0.51	FALSE
	SRX5431040	Histone	H3K36me3	Embryo	3-4h embryos	4758	1302/40701	1603/40701	-7.9	-7.4	0.81	FALSE
	SRX7723704	Histone	H3K27me3	Adult	Germ cells	6450	1447/40701	1764/40701	-7.9	-7.4	0.82	FALSE
	SRX013096	Histone	H3K9me3	Larvae	2nd instar	1042	96/40701	192/40701	-7.8	-7.3	0.50	FALSE
	SRX15206470	Histone	H3K9me2	Adult	Ovary	582	68/40701	152/40701	-7.8	-7.4	0.45	FALSE
	SRX220298	Histone	H3K9me3	Adult	Ovary	1490	185/40701	311/40701	-7.8	-7.3	0.59	FALSE
	SRX8689090	Histone	H3K9me3	Adult	Adult head	613	21/40701	76/40701	-7.8	-7.3	0.28	FALSE
	SRX16752264	Histone	H2Aub	Embryo	13-17h embryos	294	9/40701	52/40701	-7.7	-7.3	0.17	FALSE
	SRX23238307	Histone	H3K36me1	Cell line	S2	1170	212/40701	344/40701	-7.7	-7.2	0.62	FALSE
	SRX3511948	Histone	H3K27me3	Pupae	Pupae	433	23/40701	79/40701	-7.7	-7.2	0.29	FALSE
	SRX5343083	Histone	H3K36me3	Adult	Dopaminergic Neurons	2812	610/40701	821/40701	-7.7	-7.2	0.74	FALSE
	SRX8689034	Histone	H3K9me3	Adult	Adult head	604	20/40701	74/40701	-7.7	-7.3	0.27	FALSE
	SRX8689082	Histone	H3K27ac	Adult	Adult head	551	19/40701	72/40701	-7.7	-7.2	0.26	FALSE
	SRX3981613	Histone	H2A.V	Cell line	S2	1390	129/40701	235/40701	-7.6	-7.1	0.55	FALSE
	SRX8688986	Histone	H3K4me3	Adult	Adult head	867	59/40701	137/40701	-7.6	-7.1	0.43	FALSE
	SRX9372356	Histone	H3K27me3	Embryo	21-24h embryos	530	65/40701	146/40701	-7.6	-7.2	0.45	FALSE
	SRX14631753	Histone	H3K4me3	Cell line	S2	8880	2774/40701	3187/40701	-7.5	-7.1	0.87	FALSE
	SRX23238321	Histone	H3K36me1	Cell line	S2	998	167/40701	285/40701	-7.5	-7.1	0.59	FALSE
	SRX2829099	Histone	H3K4me3	Adult	Testis	7128	1886/40701	2232/40701	-7.5	-7.0	0.84	FALSE
	SRX2829101	Histone	H3K4me3	Adult	Testis	7152	1846/40701	2189/40701	-7.5	-7.0	0.84	FALSE
	SRX2831138	Histone	H2A.V	Cell line	S2	2220	197/40701	322/40701	-7.4	-6.9	0.61	FALSE
	SRX215500	Histone	H3	Larvae	Eye disc	9694	3033/40701	3455/40701	-7.3	-6.8	0.88	FALSE
	SRX403434	Histone	H3K9me2	Adult	Adult head	464	9/40701	50/40701	-7.3	-6.8	0.18	FALSE
	SRX5736485	Histone	H4K16ac	Embryo	14-16h embryos	796	116/40701	215/40701	-7.3	-6.8	0.54	FALSE
	SRX2642377	Histone	H3K27me3	Adult	Muscle	378	12/40701	56/40701	-7.2	-6.7	0.21	FALSE
	SRX2642379	Histone	H3K27me3	Adult	Muscle	433	14/40701	60/40701	-7.2	-6.7	0.23	FALSE
	SRX8689029	Histone	H3K9me3	Adult	Adult head	603	22/40701	75/40701	-7.2	-6.8	0.29	FALSE
	SRX3511960	Histone	H3K27me3	Adult	Muscle	464	23/40701	76/40701	-7.1	-6.6	0.30	FALSE
	SRX7351004	Histone	H3K14ac	Cell line	S2	3637	783/40701	1008/40701	-7.1	-6.6	0.78	FALSE
	SRX8688971	Histone	H3K36me3	Adult	Adult head	494	17/40701	65/40701	-7.1	-6.6	0.26	FALSE
	SRX135528	Histone	H3K4me3	Adult	Octopaminergic neurons	677	26/40701	81/40701	-7.0	-6.6	0.32	FALSE
	SRX15206492	Histone	H3K9me2	Adult	Ovary	6482	2243/40701	2604/40701	-7.0	-6.6	0.86	FALSE
	SRX2592420	Histone	H3K27ac	Cell line	Kc167	11776	4659/40701	4184/40701	-7.0	-6.6	1.11	TRUE
	SRX5343155	Histone	H3K36me3	Adult	Dopaminergic Neurons	997	100/40701	191/40701	-7.0	-6.5	0.52	FALSE
	SRX6845077	Histone	H4K16ac	Cell line	S2	1352	242/40701	374/40701	-7.0	-6.5	0.65	FALSE
	SRX7723702	Histone	H3K4me3	Adult	Ovary	6859	1899/40701	2234/40701	-7.0	-6.6	0.85	FALSE
	SRX8688962	Histone	H3K27me3	Adult	Adult head	635	26/40701	81/40701	-7.0	-6.6	0.32	FALSE
	SRX8689035	Histone	H3K9me3	Adult	Adult head	582	22/40701	74/40701	-7.0	-6.6	0.30	FALSE
	SRX3511953	Histone	H3K27me3	Adult	Muscle	468	24/40701	77/40701	-6.9	-6.5	0.31	FALSE
	SRX3511958	Histone	H3K27me3	Adult	Muscle	445	23/40701	75/40701	-6.9	-6.4	0.31	FALSE
	SRX3981626	Histone	H2A.V	Cell line	S2	7003	1957/40701	2294/40701	-6.9	-6.5	0.85	FALSE
	SRX5431042	Histone	H3K36me3	Embryo	11-12h embryos	2726	398/40701	562/40701	-6.9	-6.5	0.71	FALSE
	SRX16752326	Histone	H3K27me3	Larvae	Imaginal leg disc	551	65/40701	140/40701	-6.8	-6.3	0.46	FALSE
	SRX3981648	Histone	H3K36me3	Cell line	S2	4288	1013/40701	1261/40701	-6.8	-6.4	0.80	FALSE
	SRX8688983	Histone	H3K36me3	Adult	Adult head	531	21/40701	71/40701	-6.8	-6.3	0.30	FALSE
	SRX8689054	Histone	H3K36me3	Adult	Adult head	410	10/40701	50/40701	-6.8	-6.3	0.20	FALSE
	SRX197578	Histone	H3K4me3	Embryo	1-2h embryos	960	33/40701	91/40701	-6.7	-6.3	0.36	FALSE
	SRX3380807	Histone	H3K27ac	Larvae	Imaginal leg disc	599	58/40701	129/40701	-6.7	-6.2	0.45	FALSE
	SRX645131	Histone	H3K36me3	Embryo	Mitotic cycle 14	464	24/40701	76/40701	-6.7	-6.3	0.32	FALSE
	SRX647917	Histone	H3K27me3	Embryo	0-16h embryos	561	19/40701	67/40701	-6.7	-6.3	0.28	FALSE
	SRX2520633	Histone	H4K16ac	Cell line	S2	3015	782/40701	998/40701	-6.6	-6.2	0.78	FALSE
	SRX6386738	Histone	H4K16ac	Embryo	Embryos	2863	736/40701	946/40701	-6.6	-6.1	0.78	FALSE
	SRX8688906	Histone	H3K27me3	Adult	Adult head	546	21/40701	70/40701	-6.6	-6.2	0.30	FALSE
	SRX8688972	Histone	H3K36me3	Adult	Adult head	525	20/40701	68/40701	-6.6	-6.1	0.29	FALSE
	SRX8689018	Histone	H3K4me3	Adult	Adult head	584	24/40701	75/40701	-6.6	-6.1	0.32	FALSE
	SRX8689055	Histone	H3K36me3	Adult	Adult head	413	11/40701	51/40701	-6.6	-6.1	0.22	FALSE
	SRX8689071	Histone	H3K27ac	Adult	Adult head	486	15/40701	59/40701	-6.6	-6.1	0.25	FALSE
	SRX3981684	Histone	H3K4me3	Cell line	S2	6921	1953/40701	2278/40701	-6.5	-6.1	0.86	FALSE
	SRX6448077	Histone	H3K9me3	Cell line	S2	4549	1209/40701	1469/40701	-6.5	-6.0	0.82	FALSE
	SRX104979	Histone	H3	Larvae	3rd instar	881	52/40701	118/40701	-6.4	-5.9	0.44	FALSE
	SRX16752261	Histone	H2Aub	Embryo	0-6h embryos	236	7/40701	42/40701	-6.4	-6.0	0.17	FALSE
	SRX23238269	Histone	H3K36me3	Cell line	S2	821	89/40701	171/40701	-6.4	-6.0	0.52	FALSE
	SRX6708272	Histone	H3ac	Cell line	S2	580	66/40701	139/40701	-6.4	-6.0	0.47	FALSE
	SRX15206461	Histone	H3K9me3	Adult	Ovary	1929	491/40701	661/40701	-6.3	-5.9	0.74	FALSE
	SRX1728714	Histone	H3K27me3	Cell line	Kc167	546	62/40701	132/40701	-6.3	-5.8	0.47	FALSE
	SRX3981639	Histone	H3K36me3	Cell line	S2	4737	1238/40701	1498/40701	-6.3	-5.9	0.83	FALSE
	SRX5343096	Histone	H3K9me3	Adult	Dopaminergic Neurons	537	25/40701	75/40701	-6.3	-5.8	0.33	FALSE
	SRX5343131	Histone	H3K27ac	Adult	Dopaminergic Neurons	2047	335/40701	478/40701	-6.3	-5.8	0.70	FALSE
	SRX5717032	Histone	H4K16ac	Cell line	S2	1308	340/40701	484/40701	-6.3	-5.8	0.70	FALSE
	SRX6845078	Histone	H4K16ac	Cell line	S2	1017	196/40701	309/40701	-6.3	-5.8	0.63	FALSE
	SRX15206465	Histone	H3K9me3	Adult	Ovary	3636	1057/40701	1297/40701	-6.2	-5.8	0.81	FALSE
	SRX23238249	Histone	H3K36me3	Cell line	S2	679	66/40701	137/40701	-6.2	-5.7	0.48	FALSE
	SRX3511952	Histone	H3K27me3	Adult	Muscle	340	16/40701	59/40701	-6.2	-5.8	0.27	FALSE
	SRX3981683	Histone	H3K4me3	Cell line	S2	7148	2175/40701	2508/40701	-6.2	-5.8	0.87	FALSE
	SRX645109	Histone	H3K18ac	Embryo	Mitotic cycle 14	518	35/40701	91/40701	-6.2	-5.8	0.38	FALSE
	SRX23238293	Histone	H3K36me2	Cell line	S2	884	101/40701	185/40701	-6.1	-5.7	0.55	FALSE
	SRX2592417	Histone	H3K27ac	Cell line	Kc167	11329	4343/40701	3916/40701	-6.1	-5.7	1.11	TRUE
	SRX3159491	Histone	H2Bub	Embryo	1-3h embryos	2541	509/40701	679/40701	-6.1	-5.7	0.75	FALSE
	SRX3981686	Histone	H3K4me3	Cell line	S2	8328	2556/40701	2911/40701	-6.1	-5.7	0.88	FALSE
	SRX5343137	Histone	H3K27ac	Adult	Dopaminergic Neurons	3596	773/40701	979/40701	-6.1	-5.7	0.79	FALSE
	SRX5736483	Histone	H4K16ac	Embryo	14-16h embryos	1448	345/40701	487/40701	-6.1	-5.6	0.71	FALSE
	SRX8688911	Histone	H3K27me3	Adult	Adult head	487	19/40701	64/40701	-6.1	-5.7	0.30	FALSE
	SRX8689077	Histone	H3K27me3	Adult	Adult head	478	18/40701	62/40701	-6.1	-5.7	0.29	FALSE
	SRX8689092	Histone	H3K9me3	Adult	Adult head	522	22/40701	69/40701	-6.1	-5.7	0.32	FALSE
	SRX104968	Histone	H3K27me3	Larvae	3rd instar	575	53/40701	117/40701	-6.0	-5.6	0.45	FALSE
	SRX193320	Histone	H3K27me3	Cell line	S2	1593	144/40701	240/40701	-6.0	-5.6	0.60	FALSE
	SRX3981628	Histone	H2A.V	Cell line	S2	6450	1802/40701	2101/40701	-6.0	-5.6	0.86	FALSE
	SRX6448069	Histone	H3K4me3	Cell line	S2	6147	1968/40701	2278/40701	-6.0	-5.5	0.86	FALSE
	SRX666356	Histone	H4K20me1	Larvae	Imaginal wing disc	447	43/40701	102/40701	-6.0	-5.6	0.42	FALSE
	SRX7351003	Histone	H3K14ac	Cell line	S2	6257	1597/40701	1879/40701	-6.0	-5.5	0.85	FALSE
	SRX8688921	Histone	H3K4me3	Adult	Adult head	1063	139/40701	234/40701	-6.0	-5.6	0.59	FALSE
	SRX8688923	Histone	H3K4me3	Adult	Adult head	571	26/40701	75/40701	-6.0	-5.5	0.35	FALSE
	SRX013097	Histone	H3K9me3	Larvae	1st instar	353	13/40701	52/40701	-5.9	-5.5	0.25	FALSE
	SRX11245084	Histone	H3K14ac	Embryo	12-14h embryos	529	68/40701	138/40701	-5.9	-5.5	0.49	FALSE
	SRX14631754	Histone	H3K4me3	Cell line	S2	9245	3227/40701	3613/40701	-5.9	-5.5	0.89	FALSE
	SRX2592438	Histone	H3K27me3	Cell line	Kc167	10889	4342/40701	3925/40701	-5.9	-5.4	1.11	TRUE
	SRX3511947	Histone	H3K27me3	Larvae	Larvae	351	22/40701	68/40701	-5.9	-5.5	0.32	FALSE
	SRX3981622	Histone	H2A.V	Cell line	S2	6302	1752/40701	2044/40701	-5.9	-5.5	0.86	FALSE
	SRX403435	Histone	H3K9me2	Adult	Adult head	418	10/40701	46/40701	-5.9	-5.5	0.22	FALSE
	SRX485217	Histone	H3K9me3	Adult	Ovary	3622	965/40701	1187/40701	-5.9	-5.4	0.81	FALSE
	SRX5431039	Histone	H3K36me3	Embryo	3-4h embryos	3065	475/40701	636/40701	-5.9	-5.5	0.75	FALSE
	SRX6386779	Histone	H4K16ac	Embryo	Embryos	4236	1196/40701	1441/40701	-5.9	-5.5	0.83	FALSE
	SRX6448068	Histone	H3K4me3	Cell line	S2	7515	2419/40701	2756/40701	-5.9	-5.4	0.88	FALSE
	SRX8076968	Histone	H3K36me2	Embryo	21-24h embryos	671	101/40701	183/40701	-5.9	-5.5	0.55	FALSE
	SRX1794249	Histone	H3K27me3	Cell line	S2	639	31/40701	82/40701	-5.8	-5.4	0.38	FALSE
	SRX3981687	Histone	H3K4me3	Cell line	S2	6032	1801/40701	2093/40701	-5.8	-5.3	0.86	FALSE
	SRX8689017	Histone	H3K4me3	Adult	Adult head	498	24/40701	71/40701	-5.8	-5.4	0.34	FALSE
	SRX8973506	Histone	H3K36me2	Larvae	3rd instar	2839	943/40701	1161/40701	-5.8	-5.4	0.81	FALSE
	SRX8973517	Histone	H3K36me2	Larvae	3rd instar	2181	695/40701	884/40701	-5.8	-5.3	0.79	FALSE
	SRX9427691	Histone	H3K9me3	Embryo	Embryos	706	32/40701	84/40701	-5.8	-5.4	0.38	FALSE
	SRX2642385	Histone	H3K27me3	Adult	Muscle	301	11/40701	47/40701	-5.7	-5.3	0.23	FALSE
	SRX2832100	Histone	H3K36me3	Cell line	S2	2017	527/40701	692/40701	-5.7	-5.3	0.76	FALSE
	SRX6386754	Histone	H4K16ac	Embryo	Embryos	4409	1265/40701	1512/40701	-5.7	-5.3	0.84	FALSE
	SRX645132	Histone	H3K36me3	Embryo	Mitotic cycle 14	1421	218/40701	330/40701	-5.7	-5.3	0.66	FALSE
	SRX647443	Histone	H3K18ac	Embryo	Mitotic cycle 12-14	611	53/40701	115/40701	-5.7	-5.3	0.46	FALSE
	SRX6708271	Histone	H3ac	Cell line	S2	603	75/40701	146/40701	-5.7	-5.3	0.51	FALSE
	SRX8688912	Histone	H3K27me3	Adult	Adult head	456	17/40701	58/40701	-5.7	-5.3	0.29	FALSE
	SRX8688952	Histone	H3K9me3	Pupae	Pupae	335	8/40701	41/40701	-5.7	-5.3	0.20	FALSE
	SRX11548847	Histone	H4K8ac	Embryo	1-2h embryos	266	20/40701	63/40701	-5.6	-5.2	0.32	FALSE
	SRX15206445	Histone	H3K9me2	Adult	Ovary	2447	591/40701	764/40701	-5.6	-5.2	0.77	FALSE
	SRX16752262	Histone	H2Aub	Embryo	0-6h embryos	202	5/40701	34/40701	-5.6	-5.2	0.15	FALSE
	SRX2559029	Histone	H4K16ac	Cell line	Kc167	6693	2034/40701	2338/40701	-5.6	-5.2	0.87	FALSE
	SRX2642376	Histone	H3K27me3	Adult	Muscle	364	16/40701	56/40701	-5.6	-5.2	0.29	FALSE
	SRX2642387	Histone	H3K27me3	Adult	Muscle	362	14/40701	52/40701	-5.6	-5.1	0.27	FALSE
	SRX3981627	Histone	H2A.V	Cell line	S2	5949	1634/40701	1910/40701	-5.6	-5.2	0.86	FALSE
	SRX5343139	Histone	H3K27ac	Adult	Dopaminergic Neurons	367	14/40701	52/40701	-5.6	-5.1	0.27	FALSE
	SRX5736469	Histone	H4K16ac	Embryo	Mitotic cycle 14	2307	558/40701	727/40701	-5.6	-5.2	0.77	FALSE
	SRX7351010	Histone	H3K14ac	Cell line	S2	5413	1282/40701	1529/40701	-5.6	-5.2	0.84	FALSE
	SRX8688963	Histone	H3K27me3	Adult	Adult head	504	20/40701	63/40701	-5.6	-5.2	0.32	FALSE
	SRX11548846	Histone	H4K8ac	Embryo	1-2h embryos	2960	744/40701	934/40701	-5.5	-5.1	0.80	FALSE
	SRX2692975	Histone	H3K27me3	Adult	Adult body	4860	907/40701	1114/40701	-5.5	-5.1	0.81	FALSE
	SRX4940250	Histone	H3K4me3	Larvae	3rd instar	222	7/40701	38/40701	-5.5	-5.1	0.18	FALSE
	SRX645106	Histone	H4K8ac	Embryo	Mitotic cycle 14	513	47/40701	105/40701	-5.5	-5.1	0.45	FALSE
	SRX8688905	Histone	H3K27me3	Adult	Adult head	475	18/40701	59/40701	-5.5	-5.1	0.31	FALSE
	SRX8689026	Histone	H3K9me3	Adult	Adult head	501	21/40701	64/40701	-5.5	-5.1	0.33	FALSE
	SRX9372358	Histone	H3K36me2	Embryo	21-24h embryos	290	22/40701	66/40701	-5.5	-5.1	0.33	FALSE
	SRX23238317	Histone	H3K36me1	Cell line	S2	891	164/40701	259/40701	-5.4	-5.0	0.63	FALSE
	SRX2677153	Histone	H3K27me3	Adult	Testis	387	19/40701	60/40701	-5.4	-5.0	0.32	FALSE
	SRX5343133	Histone	H3K27ac	Adult	Dopaminergic Neurons	417	22/40701	65/40701	-5.4	-5.0	0.34	FALSE
	SRX6708270	Histone	H3ac	Cell line	S2	608	79/40701	149/40701	-5.4	-5.0	0.53	FALSE
	SRX1299937	Histone	H4K20me1	Cell line	Kc167	2893	765/40701	953/40701	-5.3	-4.9	0.80	FALSE
	SRX287761	Histone	H2A.V	Embryo	14-16h embryos	1833	354/40701	487/40701	-5.3	-4.9	0.73	FALSE
	SRX3020533	Histone	H3K27ac	Cell line	S2	2609	443/40701	590/40701	-5.3	-4.9	0.75	FALSE
	SRX3632892	Histone	H4	Larvae	3rd instar	252	11/40701	45/40701	-5.3	-4.9	0.24	FALSE
	SRX5343097	Histone	H3K9me3	Adult	Dopaminergic Neurons	407	18/40701	58/40701	-5.3	-4.9	0.31	FALSE
	SRX2592391	Histone	H3K27ac	Cell line	Kc167	4738	2013/40701	1742/40701	-5.2	-4.8	1.16	TRUE
	SRX2618550	Histone	H3K27ac	Larvae	Imaginal wing disc	4424	1009/40701	1219/40701	-5.2	-4.8	0.83	FALSE
	SRX287724	Histone	H2A.V	Larvae	3rd instar	3462	918/40701	1121/40701	-5.2	-4.8	0.82	FALSE
	SRX367041	Histone	H3	Cell line	S2	1201	126/40701	209/40701	-5.2	-4.8	0.60	FALSE
	SRX3981619	Histone	H2A.V	Cell line	S2	6461	1783/40701	2057/40701	-5.2	-4.8	0.87	FALSE
	SRX5343145	Histone	H3K27me3	Adult	Dopaminergic Neurons	397	19/40701	59/40701	-5.2	-4.8	0.32	FALSE
	SRX5736493	Histone	H4K16ac	Embryo	14-16h embryos	1089	268/40701	383/40701	-5.2	-4.8	0.70	FALSE
	SRX661498	Histone	H3K4me1	Larvae	Imaginal wing disc	11463	4968/40701	4551/40701	-5.2	-4.8	1.09	TRUE
	SRX7175245	Histone	H3K4me1	Embryo	Embryos	1933	384/40701	519/40701	-5.2	-4.8	0.74	FALSE
	SRX7913559	Histone	H3K27me3	Cell line	S2	2892	533/40701	691/40701	-5.2	-4.8	0.77	FALSE
	SRX8688910	Histone	H3K27me3	Adult	Adult head	453	19/40701	59/40701	-5.2	-4.8	0.32	FALSE
	SRX8688987	Histone	H3K4me3	Adult	Adult head	426	16/40701	54/40701	-5.2	-4.8	0.30	FALSE
	SRX1032409	Histone	H3K27ac	Embryo	2-4h embryos	4322	990/40701	1198/40701	-5.1	-4.8	0.83	FALSE
	SRX11725630	Histone	H3K4me3	Cell line	S2	650	96/40701	169/40701	-5.1	-4.7	0.57	FALSE
	SRX16752346	Histone	H3K27me3	Embryo	0-6h embryos	257	18/40701	57/40701	-5.1	-4.8	0.32	FALSE
	SRX3020540	Histone	H3K4me1	Cell line	S2	1145	111/40701	189/40701	-5.1	-4.7	0.59	FALSE
	SRX3511941	Histone	H3K27me3	Larvae	Larvae	263	13/40701	48/40701	-5.1	-4.7	0.27	FALSE
	SRX5343103	Histone	H3K9me3	Adult	Dopaminergic Neurons	388	17/40701	55/40701	-5.1	-4.7	0.31	FALSE
	SRX7351015	Histone	H3K14ac	Cell line	S2	7184	1997/40701	2281/40701	-5.1	-4.7	0.88	FALSE
	SRX8689022	Histone	H3K4me3	Adult	Adult head	441	18/40701	57/40701	-5.1	-4.8	0.32	FALSE
	SRX14272226	Histone	H2AK119ub	Embryo	Early embryos	651	115/40701	193/40701	-5.0	-4.6	0.60	FALSE
	SRX193339	Histone	H3K27me3	Cell line	S2	1656	180/40701	275/40701	-5.0	-4.6	0.65	FALSE
	SRX23238313	Histone	H3K36me1	Cell line	S2	779	140/40701	225/40701	-5.0	-4.6	0.62	FALSE
	SRX2832094	Histone	H3K36me3	Cell line	S2	1684	430/40701	569/40701	-5.0	-4.6	0.76	FALSE
	SRX326989	Histone	H2A.V	Cell line	S2	1926	254/40701	364/40701	-5.0	-4.6	0.70	FALSE
	SRX3632886	Histone	H3K36me3	Larvae	3rd instar	1803	566/40701	724/40701	-5.0	-4.6	0.78	FALSE
	SRX8688916	Histone	H3K36me3	Adult	Adult head	412	19/40701	58/40701	-5.0	-4.6	0.33	FALSE
	SRX8688922	Histone	H3K4me3	Adult	Adult head	421	18/40701	56/40701	-5.0	-4.6	0.32	FALSE
	SRX23238257	Histone	H3K36me3	Cell line	S2	634	63/40701	123/40701	-4.9	-4.5	0.51	FALSE
	SRX23238309	Histone	H3K36me1	Cell line	S2	870	175/40701	267/40701	-4.9	-4.5	0.66	FALSE
	SRX2592397	Histone	H3K4me3	Cell line	Kc167	13497	5361/40701	4947/40701	-4.9	-4.5	1.08	TRUE
	SRX287723	Histone	H2A.V	Larvae	3rd instar	2701	682/40701	852/40701	-4.9	-4.5	0.80	FALSE
	SRX3937189	Histone	H3K27me3	Adult	Adult head	260	11/40701	43/40701	-4.9	-4.5	0.26	FALSE
	SRX6386770	Histone	H4K16ac	Embryo	Embryos	2941	832/40701	1019/40701	-4.9	-4.5	0.82	FALSE
	SRX8076970	Histone	H3K36me2	Embryo	21-24h embryos	395	41/40701	92/40701	-4.9	-4.6	0.45	FALSE
	SRX8688917	Histone	H3K36me3	Adult	Adult head	406	17/40701	54/40701	-4.9	-4.5	0.31	FALSE
	SRX8688970	Histone	H3K36me3	Adult	Adult head	410	17/40701	54/40701	-4.9	-4.5	0.31	FALSE
	SRX1704846	Histone	H4	Cell line	S2	986	259/40701	367/40701	-4.8	-4.4	0.71	FALSE
	SRX23238323	Histone	H3K36me1	Cell line	S2	705	117/40701	194/40701	-4.8	-4.5	0.60	FALSE
	SRX287787	Histone	H3K18ac	Embryo	14-16h embryos	456	19/40701	57/40701	-4.8	-4.5	0.33	FALSE
	SRX3020542	Histone	H3K4me1	Cell line	S2	1037	92/40701	161/40701	-4.8	-4.4	0.57	FALSE
	SRX3937191	Histone	H3K27me3	Adult	Adult head	331	18/40701	55/40701	-4.8	-4.4	0.33	FALSE
	SRX3981620	Histone	H2A.V	Cell line	S2	5883	1618/40701	1867/40701	-4.8	-4.4	0.87	FALSE
	SRX485216	Histone	H3K9me3	Adult	Ovary	6709	1973/40701	2246/40701	-4.8	-4.4	0.88	FALSE
	SRX16752330	Histone	H3K27me3	Larvae	Imaginal wing disc	828	160/40701	246/40701	-4.7	-4.3	0.65	FALSE
	SRX287762	Histone	H2A.V	Embryo	14-16h embryos	1265	271/40701	380/40701	-4.7	-4.3	0.71	FALSE
	SRX331408	Histone	H4K16ac	Larvae	3rd instar	1999	478/40701	619/40701	-4.7	-4.3	0.77	FALSE
	SRX6448071	Histone	H3K4me3	Cell line	S2	5271	1611/40701	1858/40701	-4.7	-4.3	0.87	FALSE
	SRX6468481	Histone	H3K4me3	Larvae	Neural stem cells	699	80/40701	144/40701	-4.7	-4.3	0.56	FALSE
	SRX8688989	Histone	H3K4me3	Adult	Adult head	414	17/40701	53/40701	-4.7	-4.3	0.32	FALSE
	SRX1728715	Histone	H3K27me3	Cell line	Kc167	721	124/40701	200/40701	-4.6	-4.2	0.62	FALSE
	SRX2592418	Histone	H3K27ac	Cell line	Kc167	11760	4552/40701	4181/40701	-4.6	-4.2	1.09	TRUE
	SRX287939	Histone	H2A.V	Adult	Adult head	4094	1112/40701	1318/40701	-4.6	-4.2	0.84	FALSE
	SRX3020535	Histone	H3K27ac	Cell line	S2	2737	479/40701	619/40701	-4.6	-4.3	0.77	FALSE
	SRX3981623	Histone	H2A.V	Cell line	S2	3494	850/40701	1032/40701	-4.6	-4.2	0.82	FALSE
	SRX3981688	Histone	H3K4me3	Cell line	S2	5997	1886/40701	2147/40701	-4.6	-4.2	0.88	FALSE
	SRX6448070	Histone	H3K4me3	Cell line	S2	6536	2115/40701	2390/40701	-4.6	-4.2	0.88	FALSE
	SRX7175237	Histone	H3K27ac	Embryo	Embryos	4536	1210/40701	1423/40701	-4.6	-4.2	0.85	FALSE
	SRX1032392	Histone	H3K27me3	Embryo	2-4h embryos	2644	580/40701	730/40701	-4.5	-4.1	0.79	FALSE
	SRX11245083	Histone	H3K14ac	Embryo	12-14h embryos	466	66/40701	124/40701	-4.5	-4.1	0.53	FALSE
	SRX1704850	Histone	H4	Cell line	S2	1041	232/40701	331/40701	-4.5	-4.1	0.70	FALSE
	SRX23238273	Histone	H3K36me3	Cell line	S2	646	73/40701	133/40701	-4.5	-4.1	0.55	FALSE
	SRX23238319	Histone	H3K36me1	Cell line	S2	891	156/40701	239/40701	-4.5	-4.1	0.65	FALSE
	SRX2399659	Histone	H3K4me3	Cell line	ML-DmBG3-c2	9794	3084/40701	3408/40701	-4.5	-4.2	0.90	FALSE
	SRX3511940	Histone	H3K27me3	Embryo	Embryos	908	148/40701	229/40701	-4.5	-4.1	0.65	FALSE
	SRX3511959	Histone	H3K27me3	Adult	Muscle	281	13/40701	45/40701	-4.5	-4.2	0.29	FALSE
	SRX3937188	Histone	H3K27me3	Adult	Adult head	303	16/40701	50/40701	-4.5	-4.1	0.32	FALSE
	SRX3981621	Histone	H2A.V	Cell line	S2	4940	1389/40701	1613/40701	-4.5	-4.1	0.86	FALSE
	SRX3981681	Histone	H3K4me3	Cell line	S2	6544	2041/40701	2308/40701	-4.5	-4.1	0.88	FALSE
	SRX8688925	Histone	H3K4me3	Adult	Adult head	437	22/40701	60/40701	-4.5	-4.1	0.37	FALSE
	SRX16752329	Histone	H3K27me3	Larvae	Imaginal wing disc	820	162/40701	245/40701	-4.4	-4.0	0.66	FALSE
	SRX23238247	Histone	H3K36me3	Cell line	S2	547	71/40701	130/40701	-4.4	-4.1	0.55	FALSE
	SRX2559032	Histone	H2Bub	Cell line	Kc167	4831	1834/40701	2087/40701	-4.4	-4.1	0.88	FALSE
	SRX2618503	Histone	H3K4me1	Adult	Brains	6190	1906/40701	2161/40701	-4.4	-4.0	0.88	FALSE
	SRX2618558	Histone	H3K4me3	Larvae	Imaginal wing disc	6735	1591/40701	1828/40701	-4.4	-4.1	0.87	FALSE
	SRX287940	Histone	H2A.V	Adult	Adult head	5195	1415/40701	1639/40701	-4.4	-4.0	0.86	FALSE
	SRX3159486	Histone	H3K14ac	Embryo	1-3h embryos	2509	547/40701	692/40701	-4.4	-4.1	0.79	FALSE
	SRX331380	Histone	H3K27me3	Larvae	3rd instar	517	79/40701	140/40701	-4.4	-4.0	0.56	FALSE
	SRX3981685	Histone	H3K4me3	Cell line	S2	6007	1837/40701	2090/40701	-4.4	-4.1	0.88	FALSE
	SRX5343134	Histone	H3K27ac	Adult	Dopaminergic Neurons	324	14/40701	46/40701	-4.4	-4.0	0.30	FALSE
	SRX645103	Histone	H4K8ac	Embryo	Mitotic cycle 7-9	523	61/40701	116/40701	-4.4	-4.0	0.53	FALSE
	SRX7780045	Histone	H3K12ac	Cell line	Kc167	289	8/40701	35/40701	-4.4	-4.0	0.23	FALSE
	SRX1032393	Histone	H3K27me3	Embryo	2-4h embryos	2018	420/40701	546/40701	-4.3	-3.9	0.77	FALSE
	SRX16752303	Histone	H2Aub	Larvae	Imaginal wing disc	379	45/40701	93/40701	-4.3	-3.9	0.48	FALSE
	SRX2618557	Histone	H3K4me3	Larvae	Imaginal wing disc	6563	1551/40701	1780/40701	-4.3	-3.9	0.87	FALSE
	SRX3981682	Histone	H3K4me3	Cell line	S2	6487	1979/40701	2237/40701	-4.3	-4.0	0.88	FALSE
	SRX4279671	Histone	H3K9me3	Adult	Ovary	13436	4747/40701	4379/40701	-4.3	-4.0	1.08	TRUE
	SRX645105	Histone	H4K8ac	Embryo	Mitotic cycle 14	397	35/40701	79/40701	-4.3	-4.0	0.44	FALSE
	SRX6715182	Histone	H3K27me3	Larvae	CNS and imaginal disc	429	35/40701	79/40701	-4.3	-4.0	0.44	FALSE
	SRX193334	Histone	H3K27me3	Cell line	S2	2070	318/40701	428/40701	-4.2	-3.9	0.74	FALSE
	SRX2592393	Histone	H3K27ac	Cell line	Kc167	2876	1204/40701	1018/40701	-4.2	-3.8	1.18	TRUE
	SRX2642378	Histone	H3K27me3	Adult	Muscle	325	17/40701	50/40701	-4.2	-3.8	0.34	FALSE
	SRX287760	Histone	H2A.V	Embryo	14-16h embryos	1170	275/40701	378/40701	-4.2	-3.9	0.73	FALSE
	SRX331407	Histone	H4K16ac	Larvae	3rd instar	1370	315/40701	424/40701	-4.2	-3.8	0.74	FALSE
	SRX474571	Histone	H3K27me3	Embryo	Parasegment 6	272	23/40701	60/40701	-4.2	-3.9	0.38	FALSE
	SRX4933900	Histone	H3K27ac	Embryo	Mesoderm	4832	1151/40701	1350/40701	-4.2	-3.9	0.85	FALSE
	SRX699109	Histone	H3K27me2	Adult	Temperature sensitive cells	9460	2868/40701	3170/40701	-4.2	-3.9	0.90	FALSE
	SRX7913560	Histone	H3K27me3	Cell line	S2	3544	746/40701	907/40701	-4.2	-3.8	0.82	FALSE
	SRX8688896	Histone	H3K36me3	Pupae	Pupae	246	8/40701	34/40701	-4.2	-3.8	0.24	FALSE
	SRX8688965	Histone	H3K27me3	Adult	Adult head	436	20/40701	55/40701	-4.2	-3.8	0.36	FALSE
	SRX8688988	Histone	H3K4me3	Adult	Adult head	374	17/40701	50/40701	-4.2	-3.8	0.34	FALSE
	SRX9008844	Histone	H3K4me3	Adult	Ovary	4748	1405/40701	1621/40701	-4.2	-3.8	0.87	FALSE
	SRX16752295	Histone	H2Aub	Embryo	0-6h embryos	187	13/40701	43/40701	-4.1	-3.8	0.30	FALSE
	SRX16752338	Histone	H3K27me3	Embryo	0-6h embryos	243	19/40701	53/40701	-4.1	-3.8	0.36	FALSE
	SRX23238263	Histone	H3K36me3	Cell line	S2	502	58/40701	110/40701	-4.1	-3.8	0.53	FALSE
	SRX2677157	Histone	H3K27me3	Adult	Testis	263	13/40701	43/40701	-4.1	-3.8	0.30	FALSE
	SRX3981625	Histone	H2A.V	Cell line	S2	4802	1258/40701	1461/40701	-4.1	-3.7	0.86	FALSE
	SRX4279658	Histone	H3K9me3	Adult	Ovary	16538	5006/40701	5385/40701	-4.1	-3.8	0.93	FALSE
	SRX5717024	Histone	H4K16ac	Cell line	S2	619	75/40701	132/40701	-4.1	-3.7	0.57	FALSE
	SRX645114	Histone	H3K27ac	Embryo	Mitotic cycle 14	1200	183/40701	267/40701	-4.1	-3.7	0.69	FALSE
	SRX7351016	Histone	H3K14ac	Cell line	S2	8930	2482/40701	2761/40701	-4.1	-3.8	0.90	FALSE
	SRX8689081	Histone	H3K27ac	Adult	Adult head	337	15/40701	46/40701	-4.1	-3.7	0.33	FALSE
	SRX1531765	Histone	H3K27me3	Larvae	CNS and imaginal disc	424	36/40701	78/40701	-4.0	-3.6	0.46	FALSE
	SRX16752327	Histone	H3K27me3	Larvae	Imaginal leg disc	699	139/40701	212/40701	-4.0	-3.6	0.66	FALSE
	SRX1794217	Histone	H3K27me3	Cell line	S2	472	27/40701	65/40701	-4.0	-3.7	0.42	FALSE
	SRX2592388	Histone	H3K4me1	Cell line	Kc167	1234	563/40701	439/40701	-4.0	-3.7	1.28	TRUE
	SRX3159487	Histone	H3K14ac	Embryo	1-3h embryos	2176	446/40701	570/40701	-4.0	-3.7	0.78	FALSE
	SRX3937190	Histone	H3K27me3	Adult	Adult head	228	10/40701	37/40701	-4.0	-3.7	0.27	FALSE
	SRX5343140	Histone	H3K27ac	Adult	Dopaminergic Neurons	295	14/40701	44/40701	-4.0	-3.7	0.32	FALSE
	SRX645107	Histone	H3K18ac	Embryo	Mitotic cycle 7-9	390	34/40701	75/40701	-4.0	-3.6	0.45	FALSE
	SRX7723710	Histone	H3K27me3	Adult	Egg chamber	12532	3317/40701	3628/40701	-4.0	-3.7	0.91	FALSE
	SRX9008842	Histone	H3K4me3	Adult	Ovary	4846	1395/40701	1604/40701	-4.0	-3.6	0.87	FALSE
	SRX104967	Histone	H3K27me3	Larvae	3rd instar	812	126/40701	195/40701	-3.9	-3.5	0.65	FALSE
	SRX1794238	Histone	H3K4me2	Cell line	S2	7559	2488/40701	2756/40701	-3.9	-3.5	0.90	FALSE
	SRX287807	Histone	H3K27me2	Larvae	3rd instar	2227	488/40701	615/40701	-3.9	-3.5	0.79	FALSE
	SRX287848	Histone	H3K9ac	Larvae	3rd instar	6098	1655/40701	1879/40701	-3.9	-3.6	0.88	FALSE
	SRX3159469	Histone	H3K14ac	Embryo	1-3h embryos	1111	153/40701	229/40701	-3.9	-3.6	0.67	FALSE
	SRX326993	Histone	H2A.V	Cell line	S2	5746	1193/40701	1385/40701	-3.9	-3.5	0.86	FALSE
	SRX645119	Histone	H3K4me3	Embryo	Mitotic cycle 7-9	269	13/40701	42/40701	-3.9	-3.6	0.31	FALSE
	SRX7351009	Histone	H3K14ac	Cell line	S2	7001	1879/40701	2115/40701	-3.9	-3.5	0.89	FALSE
	SRX7913561	Histone	H3K27me3	Cell line	S2	1940	302/40701	405/40701	-3.9	-3.6	0.75	FALSE
	SRX8688951	Histone	H3K9me3	Pupae	Pupae	246	7/40701	31/40701	-3.9	-3.6	0.23	FALSE
	SRX8689058	Histone	H3K36me3	Adult	Adult head	347	16/40701	47/40701	-3.9	-3.6	0.34	FALSE
	SRX11725641	Histone	H3K27me3	Cell line	S2	241	13/40701	41/40701	-3.8	-3.4	0.32	FALSE
	SRX11725643	Histone	H3K27me3	Cell line	S2	236	14/40701	43/40701	-3.8	-3.5	0.33	FALSE
	SRX1619256	Histone	H3	Cell line	S2	802	199/40701	283/40701	-3.8	-3.5	0.70	FALSE
	SRX17564623	Histone	H4K5K8K12ac	Cell line	S2	4169	1467/40701	1677/40701	-3.8	-3.5	0.87	FALSE
	SRX287768	Histone	H2Bub	Embryo	14-16h embryos	1257	208/40701	293/40701	-3.8	-3.5	0.71	FALSE
	SRX5343132	Histone	H3K27ac	Adult	Dopaminergic Neurons	1154	206/40701	291/40701	-3.8	-3.5	0.71	FALSE
	SRX7723694	Histone	H3K27me3	Adult	Germ cells	8149	2095/40701	2342/40701	-3.8	-3.5	0.89	FALSE
	SRX16752265	Histone	H2Aub	Embryo	21-24h embryos	153	7/40701	30/40701	-3.7	-3.4	0.23	FALSE
	SRX1794244	Histone	H3K4me2	Cell line	S2	8195	2650/40701	2920/40701	-3.7	-3.4	0.91	FALSE
	SRX2592392	Histone	H3K27ac	Cell line	Kc167	4963	2020/40701	1794/40701	-3.7	-3.4	1.13	TRUE
	SRX2642395	Histone	H3K27me3	Adult	Muscle	178	6/40701	28/40701	-3.7	-3.4	0.21	FALSE
	SRX3981624	Histone	H2A.V	Cell line	S2	1418	208/40701	292/40701	-3.7	-3.4	0.71	FALSE
	SRX4940246	Histone	H3K4me3	Larvae	3rd instar	182	8/40701	32/40701	-3.7	-3.4	0.25	FALSE
	SRX5681711	Histone	H4K16ac	Larvae	3rd instar	5147	1721/40701	1941/40701	-3.7	-3.3	0.89	FALSE
	SRX645113	Histone	H3K27ac	Embryo	Mitotic cycle 14	704	82/40701	138/40701	-3.7	-3.4	0.59	FALSE
	SRX6811507	Histone	H3K4me2	Cell line	S2	951	101/40701	162/40701	-3.7	-3.4	0.62	FALSE
	SRX8688924	Histone	H3K4me3	Adult	Adult head	538	55/40701	102/40701	-3.7	-3.3	0.54	FALSE
	SRX8688955	Histone	H3K9me3	Pupae	Pupae	294	12/40701	39/40701	-3.7	-3.4	0.31	FALSE
	SRX013091	Histone	H3K27me3	Embryo	12-16h embryos	196	17/40701	47/40701	-3.6	-3.3	0.36	FALSE
	SRX110780	Histone	H3K27me3	Embryo	2-4h embryos	1498	188/40701	267/40701	-3.6	-3.3	0.70	FALSE
	SRX16752347	Histone	H3K27me3	Embryo	0-6h embryos	248	25/40701	59/40701	-3.6	-3.3	0.42	FALSE
	SRX193336	Histone	H3K4me1	Cell line	S2	12092	3646/40701	3953/40701	-3.6	-3.3	0.92	FALSE
	SRX2520641	Histone	H4K16ac	Cell line	Kc167	4514	1333/40701	1527/40701	-3.6	-3.3	0.87	FALSE
	SRX2592400	Histone	H3K4me3	Cell line	Kc167	12847	5041/40701	4703/40701	-3.6	-3.2	1.07	TRUE
	SRX2618510	Histone	H3K4me3	Adult	Brains	5502	1632/40701	1845/40701	-3.6	-3.3	0.88	FALSE
	SRX2642384	Histone	H3K27me3	Adult	Muscle	284	16/40701	45/40701	-3.6	-3.3	0.36	FALSE
	SRX287863	Histone	H4K16ac	Adult	Adult head	2570	713/40701	857/40701	-3.6	-3.3	0.83	FALSE
	SRX3020541	Histone	H3K4me1	Cell line	S2	1254	177/40701	253/40701	-3.6	-3.2	0.70	FALSE
	SRX3159474	Histone	H2Bub	Embryo	1-3h embryos	4677	1862/40701	2086/40701	-3.6	-3.2	0.89	FALSE
	SRX367039	Histone	H3	Cell line	S2	5594	1382/40701	1197/40701	-3.6	-3.3	1.15	TRUE
	SRX467114	Histone	H2A.V	Cell line	S2-DRSC	5120	1589/40701	1797/40701	-3.6	-3.2	0.88	FALSE
	SRX8688964	Histone	H3K27me3	Adult	Adult head	323	14/40701	42/40701	-3.6	-3.3	0.33	FALSE
	SRX8688969	Histone	H3K36me3	Adult	Adult head	312	14/40701	42/40701	-3.6	-3.3	0.33	FALSE
	SRX8689099	Histone	H3K27ac	Adult	Adult head	312	14/40701	42/40701	-3.6	-3.3	0.33	FALSE
	SRX110777	Histone	H3K27me3	Embryo	Muscle cells	689	85/40701	140/40701	-3.5	-3.2	0.61	FALSE
	SRX11548844	Histone	H4K8ac	Embryo	1-2h embryos	337	54/40701	99/40701	-3.5	-3.2	0.55	FALSE
	SRX15206467	Histone	H3K9me2	Adult	Ovary	577	109/40701	170/40701	-3.5	-3.2	0.64	FALSE
	SRX1561065	Histone	H3K27me3	Larvae	CNS and imaginal disc	274	20/40701	51/40701	-3.5	-3.2	0.39	FALSE
	SRX2520647	Histone	H3K36me3	Cell line	S2	1422	294/40701	389/40701	-3.5	-3.2	0.76	FALSE
	SRX2642393	Histone	H3K27me3	Adult	Muscle	164	6/40701	27/40701	-3.5	-3.2	0.22	FALSE
	SRX287985	Histone	H3K79me2	Adult	Adult head	1068	260/40701	349/40701	-3.5	-3.2	0.74	FALSE
	SRX3632905	Histone	H3K36me3	Larvae	3rd instar	1319	404/40701	514/40701	-3.5	-3.2	0.79	FALSE
	SRX3937199	Histone	H3K27me3	Adult	Adult head	183	6/40701	27/40701	-3.5	-3.2	0.22	FALSE
	SRX4279649	Histone	H3K9me3	Adult	Ovary	15959	4870/40701	5212/40701	-3.5	-3.2	0.93	FALSE
	SRX811238	Histone	H3K27me3	Adult	Temperature sensitive cells	359	39/40701	79/40701	-3.5	-3.2	0.49	FALSE
	SRX8688950	Histone	H3K9me3	Pupae	Pupae	250	8/40701	31/40701	-3.5	-3.2	0.26	FALSE
	SRX8688979	Histone	H3	Adult	Adult head	7022	1610/40701	1817/40701	-3.5	-3.2	0.89	FALSE
	SRX8689061	Histone	H3K36me3	Adult	Adult head	319	15/40701	43/40701	-3.5	-3.2	0.35	FALSE
	SRX013009	Histone	H3K4me3	Larvae	1st instar	693	144/40701	211/40701	-3.4	-3.1	0.68	FALSE
	SRX11548845	Histone	H4K8ac	Embryo	1-2h embryos	1131	272/40701	362/40701	-3.4	-3.1	0.75	FALSE
	SRX15105522	Histone	H3K27ac	Cell line	S2	1197	255/40701	342/40701	-3.4	-3.1	0.75	FALSE
	SRX1619260	Histone	H3	Cell line	S2	886	232/40701	316/40701	-3.4	-3.1	0.73	FALSE
	SRX2642386	Histone	H3K27me3	Adult	Muscle	297	18/40701	47/40701	-3.4	-3.1	0.38	FALSE
	SRX2642392	Histone	H3K27me3	Adult	Muscle	258	16/40701	44/40701	-3.4	-3.1	0.36	FALSE
	SRX287864	Histone	H4K16ac	Adult	Adult head	2948	855/40701	1008/40701	-3.4	-3.1	0.85	FALSE
	SRX5247956	Histone	H3K9me3	Adult	Ovary	821	166/40701	238/40701	-3.4	-3.1	0.70	FALSE
	SRX5343156	Histone	H3K36me3	Adult	Dopaminergic Neurons	595	64/40701	112/40701	-3.4	-3.1	0.57	FALSE
	SRX645125	Histone	H3K9ac	Embryo	Mitotic cycle 14	3189	780/40701	926/40701	-3.4	-3.1	0.84	FALSE
	SRX669641	Histone	H3K79me2	Cell line	S2	7007	2198/40701	2434/40701	-3.4	-3.1	0.90	FALSE
	SRX013031	Histone	H3K4me1	Embryo	0-4h embryos	143	11/40701	35/40701	-3.3	-3.0	0.31	FALSE
	SRX013110	Histone	H3K4me1	Embryo	20-24h embryos	213	11/40701	35/40701	-3.3	-3.0	0.31	FALSE
	SRX1032394	Histone	H3K4me1	Embryo	2-4h embryos	3547	722/40701	859/40701	-3.3	-3.0	0.84	FALSE
	SRX14631760	Histone	H3K27ac	Cell line	S2	11049	3456/40701	3741/40701	-3.3	-3.0	0.92	FALSE
	SRX14631761	Histone	H3K27ac	Cell line	S2	9910	3148/40701	3421/40701	-3.3	-3.0	0.92	FALSE
	SRX2399658	Histone	H3K4me3	Cell line	ML-DmBG3-c2	7939	2659/40701	2910/40701	-3.3	-3.0	0.91	FALSE
	SRX2642402	Histone	H3K27me3	Adult	Muscle	219	11/40701	35/40701	-3.3	-3.0	0.31	FALSE
	SRX4933909	Histone	H3K27ac	Embryo	Mesoderm	4325	981/40701	1141/40701	-3.3	-3.0	0.86	FALSE
	SRX5681699	Histone	H4K16ac	Larvae	3rd instar	5553	1835/40701	2047/40701	-3.3	-3.0	0.90	FALSE
	SRX5681715	Histone	H4K16ac	Larvae	3rd instar	5271	1755/40701	1965/40701	-3.3	-3.0	0.89	FALSE
	SRX7723708	Histone	H3K27me3	Adult	Egg chamber	5981	1484/40701	1677/40701	-3.3	-3.0	0.88	FALSE
	SRX914965	Histone	H2A.V	Adult	Egg chamber	259	23/40701	54/40701	-3.3	-3.0	0.43	FALSE
	SRX11725629	Histone	H3K4me3	Cell line	S2	1957	504/40701	619/40701	-3.2	-2.9	0.81	FALSE
	SRX15105519	Histone	H3K4me3	Cell line	S2	6635	2174/40701	2401/40701	-3.2	-2.9	0.91	FALSE
	SRX16752332	Histone	H3K27me3	Embryo	0-6h embryos	308	43/40701	82/40701	-3.2	-2.9	0.52	FALSE
	SRX16752354	Histone	H3K36me2	Embryo	21-24h embryos	1276	350/40701	447/40701	-3.2	-2.9	0.78	FALSE
	SRX2592446	Histone	H4K16ac	Cell line	Kc167	3012	1087/40701	934/40701	-3.2	-2.9	1.16	TRUE
	SRX287703	Histone	H4K20me1	Larvae	3rd instar	496	52/40701	94/40701	-3.2	-2.9	0.55	FALSE
	SRX5343138	Histone	H3K27ac	Adult	Dopaminergic Neurons	3022	773/40701	912/40701	-3.2	-2.9	0.85	FALSE
	SRX6468492	Histone	H3K27me3	Larvae	Neural stem cells	270	10/40701	33/40701	-3.2	-2.9	0.30	FALSE
	SRX8689059	Histone	H3K36me3	Adult	Adult head	347	18/40701	46/40701	-3.2	-2.9	0.39	FALSE
	SRX14272231	Histone	H3K27me3	Embryo	Early embryos	690	149/40701	214/40701	-3.1	-2.8	0.70	FALSE
	SRX193340	Histone	H3K4me1	Cell line	S2	11653	3540/40701	3813/40701	-3.1	-2.8	0.93	FALSE
	SRX23238261	Histone	H3K36me3	Cell line	S2	610	93/40701	146/40701	-3.1	-2.8	0.64	FALSE
	SRX2642394	Histone	H3K27me3	Adult	Muscle	242	14/40701	39/40701	-3.1	-2.8	0.36	FALSE
	SRX3937198	Histone	H3K27me3	Adult	Adult head	162	7/40701	27/40701	-3.1	-2.8	0.26	FALSE
	SRX485213	Histone	H3K9me3	Adult	Ovary	4674	1446/40701	1628/40701	-3.1	-2.8	0.89	FALSE
	SRX5681713	Histone	H4K16ac	Larvae	3rd instar	9078	3069/40701	3326/40701	-3.1	-2.8	0.92	FALSE
	SRX6448072	Histone	H3K27me3	Cell line	S2	3499	956/40701	1107/40701	-3.1	-2.8	0.86	FALSE
	SRX8688933	Histone	H3K9me3	Pupae	Pupae	197	8/40701	29/40701	-3.1	-2.8	0.28	FALSE
	SRX8688956	Histone	H3K9me3	Pupae	Pupae	221	8/40701	29/40701	-3.1	-2.8	0.28	FALSE
	SRX9372355	Histone	H3K27me3	Embryo	21-24h embryos	728	165/40701	232/40701	-3.1	-2.8	0.71	FALSE
	SRX10760659	Histone	H3K27ac	Cell line	S2	9700	3043/40701	3295/40701	-3.0	-2.7	0.92	FALSE
	SRX14631748	Histone	H3K4me1	Cell line	S2	11232	3551/40701	3821/40701	-3.0	-2.7	0.93	FALSE
	SRX16752340	Histone	H3K27me3	Embryo	13-17h embryos	1677	416/40701	517/40701	-3.0	-2.7	0.80	FALSE
	SRX1794251	Histone	H3K4me2	Cell line	S2	7311	2455/40701	2684/40701	-3.0	-2.7	0.91	FALSE
	SRX3020545	Histone	H3K4me3	Cell line	S2	7108	2072/40701	2285/40701	-3.0	-2.7	0.91	FALSE
	SRX3981679	Histone	H3K4me3	Cell line	S2	9085	3343/40701	3607/40701	-3.0	-2.7	0.93	FALSE
	SRX3981680	Histone	H3K4me3	Cell line	S2	9033	3313/40701	3573/40701	-3.0	-2.7	0.93	FALSE
	SRX467113	Histone	H2A.V	Cell line	S2-DRSC	4754	1403/40701	1581/40701	-3.0	-2.7	0.89	FALSE
	SRX5681709	Histone	H4K16ac	Larvae	3rd instar	3412	1156/40701	1318/40701	-3.0	-2.7	0.88	FALSE
	SRX645122	Histone	H3K4me3	Embryo	Mitotic cycle 14	4034	1004/40701	1155/40701	-3.0	-2.7	0.87	FALSE
	SRX699108	Histone	H3K27me3	Adult	Temperature sensitive cells	231	17/40701	43/40701	-3.0	-2.7	0.40	FALSE
	SRX8689067	Histone	H3K27me3	Pupae	Pupae	218	9/40701	30/40701	-3.0	-2.7	0.30	FALSE
	SRX914956	Histone	H2A.VS137ph	Adult	Egg chamber	1425	380/40701	477/40701	-3.0	-2.7	0.80	FALSE
	SRX9434481	Histone	H3K4me2	Cell line	S2	10400	3589/40701	3859/40701	-3.0	-2.7	0.93	FALSE
	SRX013028	Histone	H3K4me1	Embryo	4-8h embryos	275	24/40701	53/40701	-2.9	-2.6	0.45	FALSE
	SRX017854	Histone	H3K4me3	Adult	Testis	253	16/40701	41/40701	-2.9	-2.6	0.39	FALSE
	SRX14631750	Histone	H3K4me1	Cell line	S2	12889	4045/40701	4325/40701	-2.9	-2.6	0.94	FALSE
	SRX14631758	Histone	H3K27ac	Cell line	S2	9257	2917/40701	3159/40701	-2.9	-2.6	0.92	FALSE
	SRX16752342	Histone	H3K27me3	Embryo	21-24h embryos	1733	444/40701	546/40701	-2.9	-2.6	0.81	FALSE
	SRX1794221	Histone	H3K4me2	Cell line	S2	7706	2587/40701	2817/40701	-2.9	-2.6	0.92	FALSE
	SRX2618506	Histone	H3K4me1	Adult	Brains	189	14/40701	38/40701	-2.9	-2.6	0.37	FALSE
	SRX4940252	Histone	H3K4me3	Larvae	3rd instar	149	7/40701	26/40701	-2.9	-2.6	0.27	FALSE
	SRX6448073	Histone	H3K27me3	Cell line	S2	3755	1056/40701	1209/40701	-2.9	-2.6	0.87	FALSE
	SRX6448074	Histone	H3K27me3	Cell line	S2	4427	1265/40701	1431/40701	-2.9	-2.6	0.88	FALSE
	SRX645115	Histone	H3K4me1	Embryo	Mitotic cycle 7-9	459	54/40701	94/40701	-2.9	-2.6	0.57	FALSE
	SRX8689050	Histone	H3K27ac	Pupae	Pupae	201	8/40701	28/40701	-2.9	-2.6	0.29	FALSE
	SRX8689094	Histone	H3K27ac	Adult	Adult head	211	8/40701	28/40701	-2.9	-2.6	0.29	FALSE
	SRX8689095	Histone	H3K27ac	Adult	Adult head	202	8/40701	28/40701	-2.9	-2.6	0.29	FALSE
	SRX9434482	Histone	H3K4me2	Cell line	S2	10383	3823/40701	4099/40701	-2.9	-2.7	0.93	FALSE
	SRX9434485	Histone	H3K4me2	Cell line	S2	10251	3681/40701	3951/40701	-2.9	-2.6	0.93	FALSE
	SRX143462	Histone	H3K27me3	Cell line	Kc167	294	25/40701	54/40701	-2.8	-2.6	0.46	FALSE
	SRX15105514	Histone	H3K4me3	Cell line	S2	6828	2250/40701	2460/40701	-2.8	-2.5	0.91	FALSE
	SRX15105523	Histone	H3K4me3	Cell line	S2	7127	2285/40701	2500/40701	-2.8	-2.6	0.91	FALSE
	SRX287847	Histone	H3K9ac	Larvae	3rd instar	5893	1689/40701	1873/40701	-2.8	-2.5	0.90	FALSE
	SRX3937196	Histone	H3K27me3	Adult	Adult head	195	10/40701	31/40701	-2.8	-2.6	0.32	FALSE
	SRX474580	Histone	H3K27ac	Embryo	5-13h embryos	541	87/40701	135/40701	-2.8	-2.5	0.64	FALSE
	SRX507392	Histone	H3K4me2	Adult	Ovary	2065	510/40701	617/40701	-2.8	-2.6	0.83	FALSE
	SRX6386788	Histone	H4K16ac	Embryo	Embryos	5266	1782/40701	1972/40701	-2.8	-2.5	0.90	FALSE
	SRX8688931	Histone	H3K4me3	Pupae	Pupae	240	10/40701	31/40701	-2.8	-2.6	0.32	FALSE
	SRX8689100	Histone	H3K27ac	Adult	Adult head	232	12/40701	34/40701	-2.8	-2.5	0.35	FALSE
	SRX9434486	Histone	H3K4me2	Cell line	S2	10161	3500/40701	3758/40701	-2.8	-2.5	0.93	FALSE
	SRX16752300	Histone	H2Aub	Embryo	21-24h embryos	208	21/40701	47/40701	-2.7	-2.4	0.45	FALSE
	SRX23238265	Histone	H3K36me3	Cell line	S2	445	57/40701	96/40701	-2.7	-2.4	0.59	FALSE
	SRX390501	Histone	H3K27me3	Adult	Testis	75	1/40701	13/40701	-2.7	-2.5	0.08	FALSE
	SRX4068067	Histone	H3K18ac	Larvae	Eye-antennal disc	354	33/40701	64/40701	-2.7	-2.4	0.52	FALSE
	SRX4940248	Histone	H3K4me3	Larvae	3rd instar	134	7/40701	25/40701	-2.7	-2.4	0.28	FALSE
	SRX7175249	Histone	H3K9ac	Embryo	Embryos	4772	1592/40701	1767/40701	-2.7	-2.4	0.90	FALSE
	SRX749047	Histone	H3K4me1	Cell line	Kc167	2204	609/40701	721/40701	-2.7	-2.4	0.84	FALSE
	SRX8076969	Histone	H3K36me2	Embryo	21-24h embryos	1097	316/40701	400/40701	-2.7	-2.5	0.79	FALSE
	SRX8688928	Histone	H3K4me3	Pupae	Pupae	168	7/40701	25/40701	-2.7	-2.4	0.28	FALSE
	SRX8689051	Histone	H3K27ac	Pupae	Pupae	179	7/40701	25/40701	-2.7	-2.4	0.28	FALSE
	SRX8689097	Histone	H3K27ac	Adult	Adult head	190	8/40701	27/40701	-2.7	-2.5	0.30	FALSE
	SRX013086	Histone	H3K27me3	Larvae	3rd instar	149	9/40701	28/40701	-2.6	-2.3	0.32	FALSE
	SRX1032388	Histone	H3K4me1	Embryo	2-4h embryos	3427	755/40701	878/40701	-2.6	-2.4	0.86	FALSE
	SRX15105513	Histone	H3K27ac	Cell line	S2	972	211/40701	279/40701	-2.6	-2.4	0.76	FALSE
	SRX1561064	Histone	H3K27me3	Larvae	CNS and imaginal disc	1269	531/40701	436/40701	-2.6	-2.4	1.22	TRUE
	SRX2520645	Histone	H3K36me3	Cell line	S2	1008	214/40701	282/40701	-2.6	-2.3	0.76	FALSE
	SRX2642401	Histone	H3K27me3	Adult	Muscle	166	9/40701	28/40701	-2.6	-2.3	0.32	FALSE
	SRX2642403	Histone	H3K27me3	Adult	Muscle	139	5/40701	21/40701	-2.6	-2.3	0.24	FALSE
	SRX3020548	Histone	H3K4me3	Cell line	S2	7832	2630/40701	2846/40701	-2.6	-2.3	0.92	FALSE
	SRX3937197	Histone	H3K27me3	Adult	Adult head	206	12/40701	33/40701	-2.6	-2.3	0.36	FALSE
	SRX643414	Histone	H2AvD	Cell line	S2	282	31/40701	61/40701	-2.6	-2.4	0.51	FALSE
	SRX6708274	Histone	H3ac	Cell line	S2	405	64/40701	104/40701	-2.6	-2.3	0.62	FALSE
	SRX6708275	Histone	H3ac	Cell line	S2	293	44/40701	78/40701	-2.6	-2.3	0.56	FALSE
	SRX749049	Histone	H3K4me1	Cell line	Kc167	1003	245/40701	317/40701	-2.6	-2.3	0.77	FALSE
	SRX8688954	Histone	H3K9me3	Pupae	Pupae	197	9/40701	28/40701	-2.6	-2.3	0.32	FALSE
	SRX8689098	Histone	H3K27ac	Adult	Adult head	247	14/40701	36/40701	-2.6	-2.3	0.39	FALSE
	SRX9434483	Histone	H3K4me2	Cell line	S2	10745	3772/40701	4024/40701	-2.6	-2.3	0.94	FALSE
	SRX019953	Histone	H2A.V	Cell line	S2	254	19/40701	43/40701	-2.5	-2.2	0.44	FALSE
	SRX16752325	Histone	H3K27me3	Embryo	21-24h embryos	865	187/40701	249/40701	-2.5	-2.2	0.75	FALSE
	SRX17564624	Histone	H4K5K8K12ac	Cell line	S2	3131	1040/40701	1177/40701	-2.5	-2.2	0.88	FALSE
	SRX1794239	Histone	H3K4me2	Cell line	S2	7908	2705/40701	2921/40701	-2.5	-2.3	0.93	FALSE
	SRX23238311	Histone	H3K36me1	Cell line	S2	705	125/40701	177/40701	-2.5	-2.2	0.71	FALSE
	SRX24078786	Histone	H3K27me3	Cell line	S2	650	116/40701	166/40701	-2.5	-2.2	0.70	FALSE
	SRX2618519	Histone	H3K4me3	Adult	Brains	6593	1814/40701	1992/40701	-2.5	-2.2	0.91	FALSE
	SRX2618556	Histone	H3K4me3	Larvae	Imaginal wing disc	7286	2325/40701	2527/40701	-2.5	-2.3	0.92	FALSE
	SRX3020547	Histone	H3K4me3	Cell line	S2	7360	2192/40701	2389/40701	-2.5	-2.3	0.92	FALSE
	SRX3632901	Histone	H4K16ac	Larvae	3rd instar	2479	739/40701	856/40701	-2.5	-2.2	0.86	FALSE
	SRX507384	Histone	H3K4me2	Adult	Ovary	649	92/40701	137/40701	-2.5	-2.2	0.67	FALSE
	SRX5717035	Histone	H4K16ac	Cell line	S2	613	106/40701	154/40701	-2.5	-2.2	0.69	FALSE
	SRX645121	Histone	H3K4me3	Embryo	Mitotic cycle 14	1473	293/40701	369/40701	-2.5	-2.2	0.79	FALSE
	SRX7351006	Histone	H3K27ac	Cell line	S2	10450	2986/40701	3208/40701	-2.5	-2.2	0.93	FALSE
	SRX8689068	Histone	H3K27me3	Pupae	Pupae	213	10/40701	29/40701	-2.5	-2.2	0.34	FALSE
	SRX9434484	Histone	H3K4me2	Cell line	S2	10698	3642/40701	3889/40701	-2.5	-2.3	0.94	FALSE
	SRX019952	Histone	H2A.V	Cell line	S2	238	16/40701	38/40701	-2.4	-2.2	0.42	FALSE
	SRX079914	Histone	H3K9me3	Adult	Ovary	533	34/40701	63/40701	-2.4	-2.1	0.54	FALSE
	SRX23238194	Histone	H3K36me3	Cell line	S2	366	36/40701	66/40701	-2.4	-2.2	0.55	FALSE
	SRX23238251	Histone	H3K36me3	Cell line	S2	508	97/40701	142/40701	-2.4	-2.1	0.68	FALSE
	SRX2677156	Histone	H3K27me3	Adult	Testis	203	11/40701	30/40701	-2.4	-2.1	0.37	FALSE
	SRX287990	Histone	H3K79me3	Adult	Adult head	1917	579/40701	681/40701	-2.4	-2.1	0.85	FALSE
	SRX3020546	Histone	H3K4me3	Cell line	S2	7845	2781/40701	2992/40701	-2.4	-2.1	0.93	FALSE
	SRX3159473	Histone	H2Bub	Embryo	1-3h embryos	4768	1990/40701	2173/40701	-2.4	-2.2	0.92	FALSE
	SRX3393635	Histone	H3K4me3	Cell line	S2R+	10901	3436/40701	3668/40701	-2.4	-2.1	0.94	FALSE
	SRX390502	Histone	H3K27me3	Adult	Testis	78	2/40701	14/40701	-2.4	-2.1	0.14	FALSE
	SRX474567	Histone	H3K27me3	Embryo	Parasegment 4	219	23/40701	48/40701	-2.4	-2.1	0.48	FALSE
	SRX4940245	Histone	H3K4me3	Larvae	3rd instar	105	4/40701	18/40701	-2.4	-2.1	0.22	FALSE
	SRX512267	Histone	H3K27me3	Larvae	Eye disc	2157	470/40701	562/40701	-2.4	-2.1	0.84	FALSE
	SRX699110	Histone	H3K27me2	Adult	Temperature sensitive cells	4845	1419/40701	1576/40701	-2.4	-2.2	0.90	FALSE
	SRX8076965	Histone	H3K27me3	Embryo	21-24h embryos	387	81/40701	123/40701	-2.4	-2.2	0.66	FALSE
	SRX8688953	Histone	H3K9me3	Pupae	Pupae	219	11/40701	30/40701	-2.4	-2.1	0.37	FALSE
	SRX914963	Histone	H2A.V	Adult	Egg chamber	263	43/40701	75/40701	-2.4	-2.1	0.57	FALSE
	SRX013041	Histone	H3K27ac	Larvae	2nd instar	384	46/40701	78/40701	-2.3	-2.0	0.59	FALSE
	SRX104970	Histone	H3	Larvae	3rd instar	960	131/40701	182/40701	-2.3	-2.1	0.72	FALSE
	SRX14631749	Histone	H3K4me1	Cell line	S2	10335	3187/40701	3407/40701	-2.3	-2.1	0.94	FALSE
	SRX14631751	Histone	H3K4me1	Cell line	S2	12544	4049/40701	4293/40701	-2.3	-2.1	0.94	FALSE
	SRX15105518	Histone	H3K27ac	Cell line	S2	841	179/40701	237/40701	-2.3	-2.1	0.76	FALSE
	SRX16752296	Histone	H2Aub	Embryo	0-6h embryos	148	18/40701	40/40701	-2.3	-2.0	0.45	FALSE
	SRX16752299	Histone	H2Aub	Embryo	21-24h embryos	167	16/40701	37/40701	-2.3	-2.0	0.43	FALSE
	SRX193332	Histone	H3K27ac	Cell line	S2	9954	3321/40701	3543/40701	-2.3	-2.0	0.94	FALSE
	SRX2618552	Histone	H3K27ac	Larvae	Imaginal wing disc	6052	1519/40701	1676/40701	-2.3	-2.1	0.91	FALSE
	SRX2642400	Histone	H3K27me3	Adult	Muscle	205	14/40701	34/40701	-2.3	-2.0	0.41	FALSE
	SRX287989	Histone	H3K79me3	Adult	Adult head	1870	591/40701	692/40701	-2.3	-2.1	0.85	FALSE
	SRX3393637	Histone	H3K4me3	Cell line	S2R+	11228	3600/40701	3834/40701	-2.3	-2.1	0.94	FALSE
	SRX474569	Histone	H3K27me3	Embryo	Parasegment 5	200	7/40701	23/40701	-2.3	-2.0	0.30	FALSE
	SRX474579	Histone	H3K27ac	Embryo	5-13h embryos	631	109/40701	156/40701	-2.3	-2.1	0.70	FALSE
	SRX4940249	Histone	H3K4me3	Larvae	3rd instar	290	46/40701	78/40701	-2.3	-2.0	0.59	FALSE
	SRX4940251	Histone	H3K4me3	Larvae	3rd instar	905	260/40701	329/40701	-2.3	-2.1	0.79	FALSE
	SRX507383	Histone	H3K4me2	Adult	Ovary	1382	336/40701	413/40701	-2.3	-2.0	0.81	FALSE
	SRX507391	Histone	H3K4me2	Adult	Ovary	2379	676/40701	782/40701	-2.3	-2.0	0.86	FALSE
	SRX643415	Histone	H2AvD	Cell line	S2	306	36/40701	65/40701	-2.3	-2.1	0.55	FALSE
	SRX749050	Histone	H3K4me3	Cell line	Kc167	7626	2737/40701	2941/40701	-2.3	-2.0	0.93	FALSE
	SRX8688895	Histone	H3K36me3	Pupae	Pupae	141	7/40701	23/40701	-2.3	-2.0	0.30	FALSE
	SRX8688932	Histone	H3K4me3	Pupae	Pupae	191	10/40701	28/40701	-2.3	-2.0	0.36	FALSE
	SRX013084	Histone	H3K27me3	Adult	Adult male	135	5/40701	19/40701	-2.2	-1.9	0.26	FALSE
	SRX041396	Histone	H3K27me3	Pupae	White prepupae	20705	6508/40701	6795/40701	-2.2	-1.9	0.96	FALSE
	SRX11725644	Histone	H3K27me3	Cell line	S2	159	9/40701	26/40701	-2.2	-2.0	0.35	FALSE
	SRX16752339	Histone	H3K27me3	Embryo	0-6h embryos	184	19/40701	41/40701	-2.2	-2.0	0.46	FALSE
	SRX1794222	Histone	H3K4me2	Cell line	S2	8080	2749/40701	2951/40701	-2.2	-2.0	0.93	FALSE
	SRX23238325	Histone	H3K36me1	Cell line	S2	674	135/40701	185/40701	-2.2	-2.0	0.73	FALSE
	SRX2677152	Histone	H3K27me3	Adult	Testis	183	9/40701	26/40701	-2.2	-2.0	0.35	FALSE
	SRX3020537	Histone	H3K27ac	Cell line	S2	6613	1821/40701	1987/40701	-2.2	-2.0	0.92	FALSE
	SRX3020539	Histone	H3K4me1	Cell line	S2	1271	225/40701	287/40701	-2.2	-1.9	0.78	FALSE
	SRX3159492	Histone	H2Bub	Embryo	1-3h embryos	5763	1615/40701	1770/40701	-2.2	-1.9	0.91	FALSE
	SRX474566	Histone	H3K27me3	Embryo	5-13h embryos	2525	708/40701	815/40701	-2.2	-2.0	0.87	FALSE
	SRX5247955	Histone	H3K9me3	Adult	Ovary	702	171/40701	227/40701	-2.2	-2.0	0.75	FALSE
	SRX6354117	Histone	H3K4me3	Adult	Ovary	8126	2745/40701	2942/40701	-2.2	-1.9	0.93	FALSE
	SRX8688894	Histone	H3K36me3	Pupae	Pupae	142	6/40701	21/40701	-2.2	-2.0	0.29	FALSE
	SRX8688927	Histone	H3K4me3	Pupae	Pupae	1284	308/40701	381/40701	-2.2	-2.0	0.81	FALSE
	SRX8688930	Histone	H3K4me3	Pupae	Pupae	167	8/40701	24/40701	-2.2	-1.9	0.33	FALSE
	SRX8689063	Histone	H3K27me3	Pupae	Pupae	161	8/40701	24/40701	-2.2	-1.9	0.33	FALSE
	SRX8689064	Histone	H3K27me3	Pupae	Pupae	170	8/40701	24/40701	-2.2	-1.9	0.33	FALSE
	SRX8689101	Histone	H3K27ac	Adult	Adult head	261	17/40701	38/40701	-2.2	-2.0	0.45	FALSE
	SRX1299938	Histone	H4K20me1	Cell line	Kc167	1824	453/40701	538/40701	-2.1	-1.9	0.84	FALSE
	SRX1550623	Histone	H3K27me3	Larvae	Imaginal brain disc	305	42/40701	71/40701	-2.1	-1.9	0.59	FALSE
	SRX193319	Histone	H3K27ac	Cell line	S2	9484	2708/40701	2903/40701	-2.1	-1.9	0.93	FALSE
	SRX193333	Histone	H3K27ac	Cell line	S2	9180	2596/40701	2787/40701	-2.1	-1.9	0.93	FALSE
	SRX193337	Histone	H3K4me3	Cell line	S2	7796	2675/40701	2868/40701	-2.1	-1.9	0.93	FALSE
	SRX197563	Histone	H3ac	Embryo	2-3h embryos	4340	1000/40701	1122/40701	-2.1	-1.9	0.89	FALSE
	SRX23238315	Histone	H3K36me1	Cell line	S2	707	141/40701	190/40701	-2.1	-1.9	0.74	FALSE
	SRX24078785	Histone	H3K27me3	Cell line	S2	584	94/40701	135/40701	-2.1	-1.9	0.70	FALSE
	SRX287664	Histone	H4K20me1	Adult	Adult head	1633	564/40701	658/40701	-2.1	-1.9	0.86	FALSE
	SRX287704	Histone	H4K20me1	Larvae	3rd instar	674	132/40701	179/40701	-2.1	-1.8	0.74	FALSE
	SRX3393634	Histone	H3K4me3	Cell line	S2R+	11272	3593/40701	3814/40701	-2.1	-1.9	0.94	FALSE
	SRX3393636	Histone	H3K4me3	Cell line	S2R+	11224	3543/40701	3763/40701	-2.1	-1.9	0.94	FALSE
	SRX3632904	Histone	H4K16ac	Larvae	3rd instar	4717	1567/40701	1715/40701	-2.1	-1.8	0.91	FALSE
	SRX467122	Histone	H3K36me2	Cell line	ML-DmBG3-c2	4883	2091/40701	2261/40701	-2.1	-1.8	0.92	FALSE
	SRX5343086	Histone	H3K9K14ac	Adult	Dopaminergic Neurons	2972	860/40701	972/40701	-2.1	-1.8	0.88	FALSE
	SRX643410	Histone	H2AvD	Cell line	S2	290	38/40701	66/40701	-2.1	-1.9	0.58	FALSE
	SRX645123	Histone	H3K9ac	Embryo	Mitotic cycle 7-9	312	30/40701	55/40701	-2.1	-1.8	0.55	FALSE
	SRX8689062	Histone	H3K27me3	Pupae	Pupae	159	7/40701	22/40701	-2.1	-1.9	0.32	FALSE
	SRX914952	Histone	H2A.VS137ph	Adult	Egg chamber	871	207/40701	265/40701	-2.1	-1.8	0.78	FALSE
	SRX013074	Histone	H3K4me1	Embryo	12-16h embryos	1787	485/40701	570/40701	-2.0	-1.8	0.85	FALSE
	SRX104977	Histone	H3K27me3	Larvae	3rd instar	3211	782/40701	888/40701	-2.0	-1.8	0.88	FALSE
	SRX11725631	Histone	H3K4me3	Cell line	S2	3425	954/40701	1068/40701	-2.0	-1.7	0.89	FALSE
	SRX11725639	Histone	H3K27ac	Cell line	S2	925	190/40701	244/40701	-2.0	-1.8	0.78	FALSE
	SRX14631762	Histone	H3K27ac	Cell line	S2	10560	3509/40701	3718/40701	-2.0	-1.8	0.94	FALSE
	SRX16752254	Histone	H2Aub	Embryo	21-24h embryos	104	16/40701	35/40701	-2.0	-1.7	0.46	FALSE
	SRX2095156	Histone	H3K27me3	Embryo	0-4h embryos	77	5/40701	18/40701	-2.0	-1.8	0.28	FALSE
	SRX450793	Histone	H3K9me2	Larvae	Salivary glands	298	20/40701	41/40701	-2.0	-1.8	0.49	FALSE
	SRX645118	Histone	H3K4me1	Embryo	Mitotic cycle 14	6787	1904/40701	2065/40701	-2.0	-1.8	0.92	FALSE
	SRX8688899	Histone	H3K36me3	Pupae	Pupae	182	11/40701	28/40701	-2.0	-1.8	0.39	FALSE
	SRX8689047	Histone	H3K27ac	Pupae	Pupae	118	5/40701	18/40701	-2.0	-1.8	0.28	FALSE
	SRX8689052	Histone	H3K27ac	Pupae	Pupae	161	8/40701	23/40701	-2.0	-1.8	0.35	FALSE
	SRX8973511	Histone	H3K36me2	Larvae	3rd instar	360	86/40701	124/40701	-2.0	-1.8	0.69	FALSE
	SRX013029	Histone	H3K27ac	Embryo	0-4h embryos	1261	364/40701	436/40701	-1.9	-1.7	0.83	FALSE
	SRX017850	Histone	H3K27me3	Cell line	S2	91	3/40701	14/40701	-1.9	-1.7	0.21	FALSE
	SRX1032391	Histone	H3K27me3	Embryo	2-4h embryos	6452	1674/40701	1820/40701	-1.9	-1.7	0.92	FALSE
	SRX110779	Histone	H3K27me3	Embryo	Muscle cells	454	46/40701	74/40701	-1.9	-1.7	0.62	FALSE
	SRX16809303	Histone	H3K4me1	Adult	Adult head	168	14/40701	32/40701	-1.9	-1.7	0.44	FALSE
	SRX2095158	Histone	H3K27me3	Embryo	0-4h embryos	61	3/40701	14/40701	-1.9	-1.7	0.21	FALSE
	SRX2520649	Histone	H3K36me3	Cell line	Kc167	2603	696/40701	793/40701	-1.9	-1.7	0.88	FALSE
	SRX2618501	Histone	H3K27ac	Adult	Brains	4621	1080/40701	1197/40701	-1.9	-1.7	0.90	FALSE
	SRX2618512	Histone	H3K4me3	Adult	Brains	567	96/40701	135/40701	-1.9	-1.7	0.71	FALSE
	SRX287997	Histone	H3K9ac	Adult	Adult head	4148	1258/40701	1385/40701	-1.9	-1.7	0.91	FALSE
	SRX467121	Histone	H3K36me2	Cell line	ML-DmBG3-c2	5933	2388/40701	2559/40701	-1.9	-1.7	0.93	FALSE
	SRX474583	Histone	H3K4me3	Embryo	5-13h embryos	2154	569/40701	657/40701	-1.9	-1.7	0.87	FALSE
	SRX4940247	Histone	H3K4me3	Larvae	3rd instar	119	9/40701	24/40701	-1.9	-1.7	0.38	FALSE
	SRX5535379	Histone	H3K36me3	Cell line	S2	309	30/40701	54/40701	-1.9	-1.7	0.56	FALSE
	SRX6386763	Histone	H4K16ac	Embryo	Embryos	856	190/40701	243/40701	-1.9	-1.7	0.78	FALSE
	SRX643412	Histone	H2AvD	Cell line	S2	262	35/40701	60/40701	-1.9	-1.7	0.58	FALSE
	SRX643413	Histone	H2AvD	Cell line	S2	275	35/40701	60/40701	-1.9	-1.7	0.58	FALSE
	SRX749051	Histone	H3K4me3	Cell line	Kc167	6300	2302/40701	2471/40701	-1.9	-1.7	0.93	FALSE
	SRX013093	Histone	H3K27me3	Embryo	4-8h embryos	424	71/40701	104/40701	-1.8	-1.6	0.68	FALSE
	SRX019955	Histone	H2A.V	Cell line	S2	237	24/40701	45/40701	-1.8	-1.6	0.53	FALSE
	SRX027833	Histone	H3K4me3	Cell line	S2-DRSC	8541	2065/40701	2220/40701	-1.8	-1.6	0.93	FALSE
	SRX1299944	Histone	H2A.V	Cell line	Kc167	1185	251/40701	309/40701	-1.8	-1.6	0.81	FALSE
	SRX16752273	Histone	H2Aub	Embryo	21-24h embryos	82	6/40701	19/40701	-1.8	-1.6	0.32	FALSE
	SRX16809304	Histone	H3K4me1	Adult	Adult head	600	127/40701	169/40701	-1.8	-1.6	0.75	FALSE
	SRX1794215	Histone	H3K27ac	Cell line	S2	6254	1782/40701	1926/40701	-1.8	-1.6	0.93	FALSE
	SRX193324	Histone	H3K4me3	Cell line	S2	7817	2567/40701	2740/40701	-1.8	-1.6	0.94	FALSE
	SRX23238267	Histone	H3K36me3	Cell line	S2	481	103/40701	141/40701	-1.8	-1.6	0.73	FALSE
	SRX2520643	Histone	H4K16ac	Cell line	Kc167	3111	877/40701	981/40701	-1.8	-1.6	0.89	FALSE
	SRX2692977	Histone	H3K27me3	Adult	Adult body	6947	1735/40701	1878/40701	-1.8	-1.6	0.92	FALSE
	SRX287827	Histone	H3K4me1	Adult	Adult head	152	10/40701	25/40701	-1.8	-1.6	0.40	FALSE
	SRX3170978	Histone	H3K36me3	Cell line	S2	5569	1727/40701	1868/40701	-1.8	-1.6	0.92	FALSE
	SRX3632920	Histone	H4K16ac	Larvae	3rd instar	1330	380/40701	451/40701	-1.8	-1.6	0.84	FALSE
	SRX4923178	Histone	H3K4me2	Cell line	OSC	8993	3094/40701	3281/40701	-1.8	-1.6	0.94	FALSE
	SRX5865779	Histone	H4K16ac	Embryo	11-12h embryos	530	105/40701	144/40701	-1.8	-1.6	0.73	FALSE
	SRX6386783	Histone	H4K16ac	Embryo	Embryos	5234	1803/40701	1949/40701	-1.8	-1.6	0.93	FALSE
	SRX643411	Histone	H2AvD	Cell line	S2	255	34/40701	58/40701	-1.8	-1.6	0.59	FALSE
	SRX681793	Histone	H3K27me3	Embryo	4-12h embryos	137	6/40701	19/40701	-1.8	-1.6	0.32	FALSE
	SRX7175235	Histone	H3K27ac	Embryo	Embryos	5115	1663/40701	1802/40701	-1.8	-1.6	0.92	FALSE
	SRX7351012	Histone	H3K27ac	Cell line	S2	10848	3133/40701	3317/40701	-1.8	-1.6	0.94	FALSE
	SRX7723692	Histone	H3K27me3	Adult	Germ cells	12115	3774/40701	3978/40701	-1.8	-1.6	0.95	FALSE
	SRX8156262	Histone	H3K12ac	Cell line	Kc167	126	5/40701	17/40701	-1.8	-1.6	0.29	FALSE
	SRX8688901	Histone	H3K4me3	Pupae	Pupae	138	8/40701	22/40701	-1.8	-1.6	0.36	FALSE
	SRX8688929	Histone	H3K4me3	Pupae	Pupae	149	8/40701	22/40701	-1.8	-1.6	0.36	FALSE
	SRX013036	Histone	H3K9ac	Pupae	Pupae	891	243/40701	298/40701	-1.7	-1.5	0.82	FALSE
	SRX11516352	Histone	H3K4me3	Cell line	S2	9750	3424/40701	3614/40701	-1.7	-1.5	0.95	FALSE
	SRX1299943	Histone	H2A.V	Cell line	Kc167	572	81/40701	115/40701	-1.7	-1.5	0.70	FALSE
	SRX15105524	Histone	H3K36me3	Cell line	S2	641	70/40701	101/40701	-1.7	-1.5	0.69	FALSE
	SRX16752341	Histone	H3K27me3	Embryo	13-17h embryos	1400	367/40701	434/40701	-1.7	-1.5	0.85	FALSE
	SRX2000513	Histone	H3K4me1	Cell line	S2	13141	4793/40701	5009/40701	-1.7	-1.5	0.96	FALSE
	SRX2618507	Histone	H3K4me1	Adult	Brains	458	67/40701	98/40701	-1.7	-1.5	0.68	FALSE
	SRX287683	Histone	H3K36me1	Larvae	3rd instar	237	28/40701	49/40701	-1.7	-1.5	0.57	FALSE
	SRX287868	Histone	H4K20me1	Embryo	14-16h embryos	2739	947/40701	1050/40701	-1.7	-1.5	0.90	FALSE
	SRX3159490	Histone	H2Bub	Embryo	1-3h embryos	4821	1444/40701	1572/40701	-1.7	-1.5	0.92	FALSE
	SRX4923180	Histone	H3K4me2	Cell line	OSC	8656	2900/40701	3074/40701	-1.7	-1.5	0.94	FALSE
	SRX4923182	Histone	H3K4me2	Cell line	OSC	8723	2973/40701	3149/40701	-1.7	-1.5	0.94	FALSE
	SRX4923184	Histone	H3K4me2	Cell line	OSC	9076	2992/40701	3170/40701	-1.7	-1.5	0.94	FALSE
	SRX5241026	Histone	H3K4me3	Cell line	Kc167	8529	2920/40701	3095/40701	-1.7	-1.5	0.94	FALSE
	SRX5343123	Histone	H3K4me3	Adult	Dopaminergic Neurons	4046	1307/40701	1428/40701	-1.7	-1.5	0.92	FALSE
	SRX5865778	Histone	H4K16ac	Embryo	11-12h embryos	1144	309/40701	370/40701	-1.7	-1.5	0.84	FALSE
	SRX749048	Histone	H3K4me1	Cell line	Kc167	1847	543/40701	623/40701	-1.7	-1.5	0.87	FALSE
	SRX811240	Histone	H3K27me2	Adult	Temperature sensitive cells	14006	4519/40701	4728/40701	-1.7	-1.5	0.96	FALSE
	SRX8689065	Histone	H3K27me3	Pupae	Pupae	162	9/40701	23/40701	-1.7	-1.5	0.39	FALSE
	SRX8973512	Histone	H3K36me2	Larvae	3rd instar	270	60/40701	89/40701	-1.7	-1.5	0.67	FALSE
	SRX1032387	Histone	H3K27me3	Embryo	2-4h embryos	7766	1994/40701	2137/40701	-1.6	-1.4	0.93	FALSE
	SRX104978	Histone	H3K27me3	Larvae	3rd instar	1101	230/40701	281/40701	-1.6	-1.4	0.82	FALSE
	SRX16752272	Histone	H2Aub	Embryo	21-24h embryos	119	14/40701	30/40701	-1.6	-1.5	0.47	FALSE
	SRX18393560	Histone	H3K27ac	Embryo	2-3h embryos	6992	1906/40701	2043/40701	-1.6	-1.4	0.93	FALSE
	SRX24078788	Histone	H3K27me3	Cell line	S2	539	93/40701	127/40701	-1.6	-1.4	0.73	FALSE
	SRX3020536	Histone	H3K27ac	Cell line	S2	5027	1376/40701	1497/40701	-1.6	-1.5	0.92	FALSE
	SRX3020549	Histone	H3K4me3	Cell line	S2	8346	2647/40701	2808/40701	-1.6	-1.4	0.94	FALSE
	SRX319055	Histone	H3K4me1	Larvae	3rd instar	9424	3796/40701	3614/40701	-1.6	-1.4	1.05	TRUE
	SRX331372	Histone	H3K27ac	Larvae	3rd instar	4909	2050/40701	1909/40701	-1.6	-1.5	1.07	TRUE
	SRX3632911	Histone	H4	Larvae	3rd instar	204	27/40701	47/40701	-1.6	-1.4	0.57	FALSE
	SRX467117	Histone	H2A.V	Cell line	S2-DRSC	5526	2067/40701	2209/40701	-1.6	-1.4	0.94	FALSE
	SRX467118	Histone	H2A.V	Cell line	S2-DRSC	5676	2207/40701	2357/40701	-1.6	-1.4	0.94	FALSE
	SRX490730	Histone	H2A.V	Larvae	Salivary glands	769	186/40701	232/40701	-1.6	-1.4	0.80	FALSE
	SRX4923186	Histone	H3K4me2	Cell line	OSC	8573	2933/40701	3102/40701	-1.6	-1.4	0.95	FALSE
	SRX5343113	Histone	H3K4me3	Adult	Dopaminergic Neurons	7004	2432/40701	2588/40701	-1.6	-1.4	0.94	FALSE
	SRX6354119	Histone	H3K4me3	Adult	Ovary	10062	3205/40701	3379/40701	-1.6	-1.4	0.95	FALSE
	SRX6448075	Histone	H3K27me3	Cell line	S2	4174	1219/40701	1331/40701	-1.6	-1.4	0.92	FALSE
	SRX6708281	Histone	H4K16ac	Cell line	S2	1380	424/40701	492/40701	-1.6	-1.4	0.86	FALSE
	SRX749052	Histone	H3K4me3	Cell line	Kc167	6914	2619/40701	2777/40701	-1.6	-1.4	0.94	FALSE
	SRX8689048	Histone	H3K27ac	Pupae	Pupae	120	6/40701	18/40701	-1.6	-1.5	0.33	FALSE
	SRX8973509	Histone	H3K27me3	Larvae	3rd instar	270	58/40701	86/40701	-1.6	-1.4	0.67	FALSE
	SRX9137158	Histone	H3K27ac	Cell line	OSC	2895	835/40701	930/40701	-1.6	-1.4	0.90	FALSE
	SRX914958	Histone	H2A.VS137ph	Adult	Egg chamber	279	34/40701	56/40701	-1.6	-1.4	0.61	FALSE
	SRX9434468	Histone	H3K4me2	Cell line	OSC	10348	3642/40701	3829/40701	-1.6	-1.4	0.95	FALSE
	SRX013037	Histone	H3K4me1	Pupae	Pupae	716	183/40701	228/40701	-1.5	-1.3	0.80	FALSE
	SRX013039	Histone	H3K9ac	Larvae	3rd instar	664	183/40701	227/40701	-1.5	-1.3	0.81	FALSE
	SRX013042	Histone	H3K9ac	Larvae	2nd instar	2047	599/40701	677/40701	-1.5	-1.3	0.88	FALSE
	SRX16752337	Histone	H3K27me3	Embryo	21-24h embryos	388	79/40701	110/40701	-1.5	-1.4	0.72	FALSE
	SRX1847043	Histone	H3K9ac	Embryo	Glial cells	4097	1046/40701	1147/40701	-1.5	-1.3	0.91	FALSE
	SRX193335	Histone	H3K4me1	Cell line	S2	5822	1747/40701	1874/40701	-1.5	-1.3	0.93	FALSE
	SRX2095152	Histone	H3K27me3	Embryo	0-4h embryos	73	6/40701	17/40701	-1.5	-1.3	0.35	FALSE
	SRX215502	Histone	H3K4me3	Larvae	Eye disc	6767	2668/40701	2826/40701	-1.5	-1.4	0.94	FALSE
	SRX2618504	Histone	H3K4me1	Adult	Brains	209	30/40701	50/40701	-1.5	-1.3	0.60	FALSE
	SRX287663	Histone	H4K20me1	Adult	Adult head	4465	1506/40701	1626/40701	-1.5	-1.3	0.93	FALSE
	SRX287867	Histone	H4K20me1	Embryo	14-16h embryos	2669	968/40701	1064/40701	-1.5	-1.3	0.91	FALSE
	SRX287998	Histone	H3K9ac	Adult	Adult head	3563	1073/40701	1174/40701	-1.5	-1.3	0.91	FALSE
	SRX474573	Histone	H3K27me3	Embryo	Parasegment 7	2349	672/40701	754/40701	-1.5	-1.3	0.89	FALSE
	SRX5241028	Histone	H3K4me3	Cell line	Kc167	8314	2865/40701	3025/40701	-1.5	-1.3	0.95	FALSE
	SRX5343091	Histone	H3K9K14ac	Adult	Dopaminergic Neurons	3393	1057/40701	1158/40701	-1.5	-1.3	0.91	FALSE
	SRX5535370	Histone	H3K36me3	Cell line	Kc167	102	6/40701	17/40701	-1.5	-1.3	0.35	FALSE
	SRX6354118	Histone	H3K4me3	Adult	Ovary	12305	3943/40701	4128/40701	-1.5	-1.3	0.96	FALSE
	SRX7175247	Histone	H3K4me3	Embryo	Embryos	5816	2130/40701	2270/40701	-1.5	-1.3	0.94	FALSE
	SRX811242	Histone	H3K27ac	Adult	Temperature sensitive cells	5772	1895/40701	2026/40701	-1.5	-1.3	0.94	FALSE
	SRX8688926	Histone	H3K4me3	Pupae	Pupae	816	177/40701	221/40701	-1.5	-1.3	0.80	FALSE
	SRX9518339	Histone	H3K4me3	Embryo	Embryos	5816	2130/40701	2270/40701	-1.5	-1.3	0.94	FALSE
	SRX013015	Histone	H3K4me3	Larvae	2nd instar	5005	1555/40701	1668/40701	-1.4	-1.2	0.93	FALSE
	SRX013019	Histone	H3K4me3	Embryo	20-24h embryos	5356	1639/40701	1757/40701	-1.4	-1.2	0.93	FALSE
	SRX013043	Histone	H3K4me1	Larvae	2nd instar	977	257/40701	306/40701	-1.4	-1.2	0.84	FALSE
	SRX017851	Histone	H3K36me3	Cell line	S2	90	9/40701	21/40701	-1.4	-1.2	0.43	FALSE
	SRX11016834	Histone	H3K27ac	Embryo	16h embryos	4979	1654/40701	1770/40701	-1.4	-1.2	0.93	FALSE
	SRX11725642	Histone	H3K27me3	Cell line	S2	95	5/40701	15/40701	-1.4	-1.2	0.33	FALSE
	SRX143463	Histone	H3K27me3	Cell line	Kc167	174	17/40701	32/40701	-1.4	-1.2	0.53	FALSE
	SRX17564619	Histone	H4K5K8K12ac	Cell line	S2	9961	3829/40701	4002/40701	-1.4	-1.2	0.96	FALSE
	SRX1794241	Histone	H3K27ac	Cell line	S2	9137	2693/40701	2844/40701	-1.4	-1.3	0.95	FALSE
	SRX197561	Histone	H3K27me3	Embryo	6-8h embryos	621	129/40701	165/40701	-1.4	-1.2	0.78	FALSE
	SRX24078787	Histone	H3K27me3	Cell line	S2	559	100/40701	132/40701	-1.4	-1.2	0.76	FALSE
	SRX2592495	Histone	H3ac	Cell line	Kc167	2450	795/40701	879/40701	-1.4	-1.2	0.90	FALSE
	SRX2748310	Histone	H3K4me3	Adult	Testis	5140	1578/40701	1696/40701	-1.4	-1.3	0.93	FALSE
	SRX287771	Histone	H2Bub	Adult	Adult head	842	235/40701	282/40701	-1.4	-1.2	0.83	FALSE
	SRX3632889	Histone	H3	Larvae	3rd instar	2381	734/40701	814/40701	-1.4	-1.2	0.90	FALSE
	SRX5343124	Histone	H3K4me3	Adult	Dopaminergic Neurons	5025	1629/40701	1749/40701	-1.4	-1.3	0.93	FALSE
	SRX6354120	Histone	H3K4me3	Adult	Ovary	9935	3204/40701	3366/40701	-1.4	-1.2	0.95	FALSE
	SRX6468484	Histone	H3K4me3	Larvae	Neural stem cells	5495	1669/40701	1791/40701	-1.4	-1.3	0.93	FALSE
	SRX699107	Histone	H3K27me3	Adult	Temperature sensitive cells	708	175/40701	216/40701	-1.4	-1.2	0.81	FALSE
	SRX7351005	Histone	H3K27ac	Cell line	S2	10830	3272/40701	3434/40701	-1.4	-1.2	0.95	FALSE
	SRX8076962	Histone	H3K27me3	Embryo	21-24h embryos	375	84/40701	114/40701	-1.4	-1.2	0.74	FALSE
	SRX8689060	Histone	H3K36me3	Adult	Adult head	105	8/40701	20/40701	-1.4	-1.3	0.40	FALSE
	SRX013044	Histone	H3K9ac	Larvae	1st instar	358	71/40701	98/40701	-1.3	-1.2	0.72	FALSE
	SRX11725632	Histone	H3K4me3	Cell line	S2	5435	1601/40701	1712/40701	-1.3	-1.1	0.94	FALSE
	SRX128170	Histone	H3K27ac	Cell line	Kc167	11474	3615/40701	3779/40701	-1.3	-1.2	0.96	FALSE
	SRX1299942	Histone	H2A.V	Cell line	Kc167	930	207/40701	250/40701	-1.3	-1.1	0.83	FALSE
	SRX17564620	Histone	H4K5K8K12ac	Cell line	S2	8805	3253/40701	3404/40701	-1.3	-1.1	0.96	FALSE
	SRX1794216	Histone	H3K27ac	Cell line	S2	9197	2772/40701	2913/40701	-1.3	-1.1	0.95	FALSE
	SRX193318	Histone	H3K27ac	Cell line	S2	11309	3814/40701	3980/40701	-1.3	-1.1	0.96	FALSE
	SRX197562	Histone	H3ac	Embryo	2-3h embryos	1296	313/40701	365/40701	-1.3	-1.1	0.86	FALSE
	SRX2592421	Histone	H3ac	Cell line	Kc167	4434	1114/40701	1024/40701	-1.3	-1.1	1.09	TRUE
	SRX2612510	Histone	H3K27ac	Cell line	S2	9835	4000/40701	4171/40701	-1.3	-1.2	0.96	FALSE
	SRX2612511	Histone	H3K27ac	Cell line	S2	9653	3896/40701	4061/40701	-1.3	-1.1	0.96	FALSE
	SRX3020534	Histone	H3K27ac	Cell line	S2	4833	1388/40701	1494/40701	-1.3	-1.2	0.93	FALSE
	SRX3020544	Histone	H3K4me1	Cell line	S2	2467	602/40701	671/40701	-1.3	-1.1	0.90	FALSE
	SRX331368	Histone	H2Bub	Larvae	3rd instar	1556	566/40701	635/40701	-1.3	-1.2	0.89	FALSE
	SRX5343087	Histone	H3K9K14ac	Adult	Dopaminergic Neurons	4414	1374/40701	1476/40701	-1.3	-1.1	0.93	FALSE
	SRX645117	Histone	H3K4me1	Embryo	Mitotic cycle 14	2333	639/40701	711/40701	-1.3	-1.1	0.90	FALSE
	SRX645126	Histone	H3K9ac	Embryo	Mitotic cycle 14	4893	1535/40701	1643/40701	-1.3	-1.1	0.93	FALSE
	SRX6708278	Histone	H4K16ac	Cell line	S2	1026	295/40701	345/40701	-1.3	-1.1	0.86	FALSE
	SRX681773	Histone	H3K4me3	Embryo	4-12h embryos	3736	1122/40701	1217/40701	-1.3	-1.1	0.92	FALSE
	SRX8689053	Histone	H3K27me3	Pupae	Pupae	126	8/40701	19/40701	-1.3	-1.1	0.42	FALSE
	SRX013011	Histone	H3K4me3	Pupae	Pupae	326	67/40701	91/40701	-1.2	-1.0	0.74	FALSE
	SRX013026	Histone	H3K27ac	Embryo	4-8h embryos	3594	1053/40701	1139/40701	-1.2	-1.0	0.92	FALSE
	SRX013088	Histone	H3K27me3	Larvae	1st instar	552	112/40701	142/40701	-1.2	-1.0	0.79	FALSE
	SRX019957	Histone	H2A.V	Cell line	S2	142	14/40701	27/40701	-1.2	-1.1	0.52	FALSE
	SRX10760658	Histone	H3K27ac	Cell line	S2	10899	3481/40701	3632/40701	-1.2	-1.0	0.96	FALSE
	SRX11725638	Histone	H3K27ac	Cell line	S2	429	89/40701	116/40701	-1.2	-1.0	0.77	FALSE
	SRX14631759	Histone	H3K27ac	Cell line	S2	11506	3822/40701	3979/40701	-1.2	-1.0	0.96	FALSE
	SRX15105515	Histone	H3K36me3	Cell line	S2	567	69/40701	93/40701	-1.2	-1.0	0.74	FALSE
	SRX15105520	Histone	H3K36me3	Cell line	S2	440	57/40701	80/40701	-1.2	-1.1	0.71	FALSE
	SRX16752253	Histone	H2Aub	Embryo	21-24h embryos	67	12/40701	24/40701	-1.2	-1.0	0.50	FALSE
	SRX16809301	Histone	H3K4me1	Adult	Adult head	198	27/40701	44/40701	-1.2	-1.1	0.61	FALSE
	SRX1715679	Histone	H3K4me3	Embryo	Neuronal cells	6733	1829/40701	1944/40701	-1.2	-1.1	0.94	FALSE
	SRX1794223	Histone	H3K4me3	Cell line	S2	8244	2946/40701	3083/40701	-1.2	-1.0	0.96	FALSE
	SRX1794245	Histone	H3K4me3	Cell line	S2	8217	2771/40701	2905/40701	-1.2	-1.0	0.95	FALSE
	SRX1794252	Histone	H3K4me3	Cell line	S2	8182	2989/40701	3129/40701	-1.2	-1.0	0.96	FALSE
	SRX193321	Histone	H3K4me1	Cell line	S2	3706	1067/40701	1153/40701	-1.2	-1.0	0.93	FALSE
	SRX2564136	Histone	H3K27ac	Larvae	3rd instar brain	7757	2214/40701	2338/40701	-1.2	-1.1	0.95	FALSE
	SRX2592385	Histone	H3K4me3	Cell line	Kc167	7489	2525/40701	2657/40701	-1.2	-1.1	0.95	FALSE
	SRX287684	Histone	H3K36me1	Larvae	3rd instar	248	22/40701	37/40701	-1.2	-1.0	0.59	FALSE
	SRX319056	Histone	H3K27ac	Larvae	3rd instar	7110	2511/40701	2638/40701	-1.2	-1.0	0.95	FALSE
	SRX3632923	Histone	H4K16ac	Larvae	3rd instar	2159	704/40701	775/40701	-1.2	-1.0	0.91	FALSE
	SRX5241030	Histone	H3K4me3	Cell line	Kc167	8593	3060/40701	3200/40701	-1.2	-1.0	0.96	FALSE
	SRX5241032	Histone	H3K4me3	Cell line	Kc167	8072	2798/40701	2931/40701	-1.2	-1.0	0.95	FALSE
	SRX5343114	Histone	H3K4me3	Adult	Dopaminergic Neurons	6834	2423/40701	2548/40701	-1.2	-1.0	0.95	FALSE
	SRX6468482	Histone	H3K4me3	Larvae	Neural stem cells	2390	712/40701	783/40701	-1.2	-1.0	0.91	FALSE
	SRX7175250	Histone	H3K9ac	Embryo	Embryos	5279	1921/40701	2037/40701	-1.2	-1.1	0.94	FALSE
	SRX9372357	Histone	H3K36me2	Embryo	21-24h embryos	567	161/40701	197/40701	-1.2	-1.0	0.82	FALSE
	SRX013017	Histone	H3K4me3	Adult	Adult female	5183	1722/40701	1824/40701	-1.1	-0.9	0.94	FALSE
	SRX013030	Histone	H3K9ac	Embryo	0-4h embryos	3418	1079/40701	1162/40701	-1.1	-1.0	0.93	FALSE
	SRX013071	Histone	H3K4me1	Larvae	1st instar	114	9/40701	19/40701	-1.1	-0.9	0.47	FALSE
	SRX013112	Histone	H3K27ac	Larvae	2nd instar	2099	638/40701	704/40701	-1.1	-1.0	0.91	FALSE
	SRX026740	Histone	H3K27me3	Larvae	Imaginal wing disc	1550	501/40701	559/40701	-1.1	-1.0	0.90	FALSE
	SRX11725640	Histone	H3K27ac	Cell line	S2	785	188/40701	225/40701	-1.1	-1.0	0.84	FALSE
	SRX1299941	Histone	H2A.V	Cell line	Kc167	813	175/40701	211/40701	-1.1	-1.0	0.83	FALSE
	SRX16752336	Histone	H3K27me3	Embryo	21-24h embryos	877	243/40701	285/40701	-1.1	-1.0	0.85	FALSE
	SRX16752350	Histone	H3K27me3	Embryo	21-24h embryos	668	176/40701	212/40701	-1.1	-1.0	0.83	FALSE
	SRX16809302	Histone	H3K4me1	Adult	Adult head	971	250/40701	292/40701	-1.1	-1.0	0.86	FALSE
	SRX1794248	Histone	H3K27ac	Cell line	S2	7069	2104/40701	2214/40701	-1.1	-0.9	0.95	FALSE
	SRX2564135	Histone	H3K27ac	Larvae	3rd instar brain	8980	2463/40701	2588/40701	-1.1	-1.0	0.95	FALSE
	SRX2592419	Histone	H3K27ac	Cell line	Kc167	9908	3693/40701	3553/40701	-1.1	-0.9	1.04	TRUE
	SRX2829095	Histone	H3K4me2	Adult	Testis	5285	1758/40701	1865/40701	-1.1	-1.0	0.94	FALSE
	SRX3020550	Histone	H3K4me3	Cell line	S2	8619	3139/40701	3272/40701	-1.1	-0.9	0.96	FALSE
	SRX3170975	Histone	H3K27me3	Cell line	S2	564	120/40701	150/40701	-1.1	-1.0	0.80	FALSE
	SRX319058	Histone	H3K27ac	Larvae	Eye disc	6340	2250/40701	2367/40701	-1.1	-1.0	0.95	FALSE
	SRX3380813	Histone	H3K27me3	Larvae	Imaginal wing disc	3953	1130/40701	1215/40701	-1.1	-1.0	0.93	FALSE
	SRX367040	Histone	H3	Cell line	S2	2161	282/40701	327/40701	-1.1	-1.0	0.86	FALSE
	SRX474584	Histone	H3K4me3	Embryo	5-13h embryos	3435	989/40701	1070/40701	-1.1	-1.0	0.92	FALSE
	SRX481094	Histone	H3K4me2	Embryo	14-16h embryos	7240	2627/40701	2753/40701	-1.1	-1.0	0.95	FALSE
	SRX749055	Histone	H3K27ac	Cell line	Kc167	7040	2173/40701	2290/40701	-1.1	-1.0	0.95	FALSE
	SRX7780041	Histone	H2A.V	Cell line	Kc167	1026	271/40701	315/40701	-1.1	-1.0	0.86	FALSE
	SRX8784752	Histone	H3ac	Adult	Ovary	652	187/40701	224/40701	-1.1	-1.0	0.83	FALSE
	SRX9137157	Histone	H3K4me3	Cell line	OSC	6606	2306/40701	2421/40701	-1.1	-0.9	0.95	FALSE
	SRX914959	Histone	H2A.V	Adult	Egg chamber	625	176/40701	211/40701	-1.1	-0.9	0.83	FALSE
	SRX914961	Histone	H2A.V	Adult	Egg chamber	2235	948/40701	872/40701	-1.1	-1.0	1.09	TRUE
	ERX101807	Histone	H4K16ac	Larvae	Salivary glands	4191	1436/40701	1525/40701	-1.0	-0.9	0.94	FALSE
	SRX013023	Histone	H3K27ac	Embryo	16-20h embryos	3076	911/40701	981/40701	-1.0	-0.8	0.93	FALSE
	SRX013024	Histone	H3K9ac	Embryo	16-20h embryos	3580	1122/40701	1199/40701	-1.0	-0.8	0.94	FALSE
	SRX025486	Histone	H3K4me3	Cell line	Kc	5619	1522/40701	1613/40701	-1.0	-0.9	0.94	FALSE
	SRX1032408	Histone	H3K27ac	Embryo	2-4h embryos	3404	883/40701	954/40701	-1.0	-0.9	0.93	FALSE
	SRX11725634	Histone	H3K4me1	Cell line	S2	137	16/40701	28/40701	-1.0	-0.9	0.57	FALSE
	SRX1794219	Histone	H3K4me1	Cell line	S2	1305	362/40701	408/40701	-1.0	-0.9	0.89	FALSE
	SRX18393559	Histone	H3K27ac	Embryo	2-3h embryos	7231	1954/40701	2057/40701	-1.0	-0.9	0.95	FALSE
	SRX1872289	Histone	H3K27me3	Embryo	16-18h embryos	514	128/40701	156/40701	-1.0	-0.8	0.82	FALSE
	SRX193322	Histone	H3K4me1	Cell line	S2	10992	3290/40701	3424/40701	-1.0	-0.9	0.96	FALSE
	SRX2592382	Histone	H3ac	Cell line	Kc167	2450	650/40701	593/40701	-1.0	-0.8	1.10	TRUE
	SRX2829097	Histone	H3K4me2	Adult	Testis	5349	1784/40701	1885/40701	-1.0	-0.9	0.95	FALSE
	SRX287601	Histone	H3K27ac	Embryo	14-16h embryos	3289	1472/40701	1384/40701	-1.0	-0.9	1.06	TRUE
	SRX287772	Histone	H2Bub	Adult	Adult head	836	256/40701	296/40701	-1.0	-0.9	0.86	FALSE
	SRX287819	Histone	H3K4me1	Embryo	14-16h embryos	2368	733/40701	799/40701	-1.0	-0.9	0.92	FALSE
	SRX287986	Histone	H3K79me2	Adult	Adult head	11375	4148/40701	4295/40701	-1.0	-0.9	0.97	FALSE
	SRX3159472	Histone	H3K9ac	Embryo	1-3h embryos	6757	2158/40701	2266/40701	-1.0	-0.9	0.95	FALSE
	SRX318789	Histone	H3K9ac	Larvae	3rd instar	4772	1568/40701	1663/40701	-1.0	-0.9	0.94	FALSE
	SRX331371	Histone	H3K27ac	Larvae	3rd instar	4838	1859/40701	1760/40701	-1.0	-0.9	1.06	TRUE
	SRX5343090	Histone	H3K9K14ac	Adult	Dopaminergic Neurons	4709	1551/40701	1643/40701	-1.0	-0.9	0.94	FALSE
	SRX8784759	Histone	H3K23ac	Adult	Ovary	1781	595/40701	653/40701	-1.0	-0.9	0.91	FALSE
	SRX9137154	Histone	H3K4me3	Cell line	OSC	6678	2380/40701	2491/40701	-1.0	-0.9	0.96	FALSE
	SRX9434467	Histone	H3K4me2	Cell line	OSC	9756	3264/40701	3396/40701	-1.0	-0.9	0.96	FALSE
	SRX013038	Histone	H3K27ac	Larvae	3rd instar	659	177/40701	209/40701	-0.9	-0.8	0.85	FALSE
	SRX013045	Histone	H3K27ac	Embryo	20-24h embryos	1552	470/40701	517/40701	-0.9	-0.7	0.91	FALSE
	SRX019958	Histone	H2A.V	Cell line	S2	133	12/40701	22/40701	-0.9	-0.8	0.55	FALSE
	SRX11016835	Histone	H3K27ac	Embryo	16h embryos	4997	1689/40701	1778/40701	-0.9	-0.8	0.95	FALSE
	SRX1794224	Histone	H3K4me3	Cell line	S2	8103	2806/40701	2915/40701	-0.9	-0.7	0.96	FALSE
	SRX2592501	Histone	H4ac	Cell line	Kc167	8450	2957/40701	3075/40701	-0.9	-0.8	0.96	FALSE
	SRX287832	Histone	H3K4me2	Adult	Adult head	6678	2536/40701	2645/40701	-0.9	-0.8	0.96	FALSE
	SRX287852	Histone	H3K9me1	Larvae	3rd instar	1640	468/40701	516/40701	-0.9	-0.8	0.91	FALSE
	SRX331367	Histone	H2Bub	Larvae	3rd instar	324	71/40701	91/40701	-0.9	-0.8	0.78	FALSE
	SRX661501	Histone	H3K27ac	Larvae	Imaginal wing disc	624	202/40701	234/40701	-0.9	-0.7	0.86	FALSE
	SRX6715183	Histone	H3K27me3	Larvae	CNS and imaginal disc	16	0/40701	4/40701	-0.9	-0.8	0.00	FALSE
	SRX681797	Histone	H3K4me3	Embryo	4-12h embryos	925	207/40701	239/40701	-0.9	-0.7	0.87	FALSE
	SRX699106	Histone	H2AK118ub	Adult	Temperature sensitive cells	4524	1635/40701	1550/40701	-0.9	-0.8	1.05	TRUE
	SRX7351018	Histone	H3K27ac	Cell line	S2	11358	3602/40701	3728/40701	-0.9	-0.8	0.97	FALSE
	SRX8491176	Histone	H3K27me3	Cell line	S2	13	0/40701	4/40701	-0.9	-0.8	0.00	FALSE
	SRX8784753	Histone	H3ac	Adult	Ovary	1090	338/40701	379/40701	-0.9	-0.8	0.89	FALSE
	SRX8784758	Histone	H3K23ac	Adult	Ovary	2804	984/40701	1053/40701	-0.9	-0.8	0.93	FALSE
	SRX9137155	Histone	H3K27ac	Cell line	OSC	2813	879/40701	944/40701	-0.9	-0.8	0.93	FALSE
	SRX013025	Histone	H3K4me1	Embryo	16-20h embryos	4167	1376/40701	1453/40701	-0.8	-0.7	0.95	FALSE
	SRX013027	Histone	H3K9ac	Embryo	4-8h embryos	5179	1704/40701	1786/40701	-0.8	-0.7	0.95	FALSE
	SRX013035	Histone	H3K27ac	Pupae	Pupae	623	170/40701	198/40701	-0.8	-0.7	0.86	FALSE
	SRX013064	Histone	H3K27ac	Larvae	1st instar	182	35/40701	49/40701	-0.8	-0.7	0.71	FALSE
	SRX013087	Histone	H3K27me3	Larvae	2nd instar	136	26/40701	38/40701	-0.8	-0.7	0.68	FALSE
	SRX1032412	Histone	H3K4me1	Embryo	2-4h embryos	2138	523/40701	570/40701	-0.8	-0.7	0.92	FALSE
	SRX11725636	Histone	H3K4me1	Cell line	S2	231	38/40701	52/40701	-0.8	-0.7	0.73	FALSE
	SRX11725637	Histone	H3K27ac	Cell line	S2	1357	357/40701	397/40701	-0.8	-0.7	0.90	FALSE
	SRX16752333	Histone	H3K27me3	Embryo	0-6h embryos	168	31/40701	44/40701	-0.8	-0.7	0.70	FALSE
	SRX16752349	Histone	H3K27me3	Embryo	13-17h embryos	447	127/40701	151/40701	-0.8	-0.7	0.84	FALSE
	SRX1847042	Histone	H3K4me3	Embryo	Glial cells	5991	1968/40701	2059/40701	-0.8	-0.7	0.96	FALSE
	SRX2592493	Histone	H3ac	Cell line	Kc167	7700	2710/40701	2813/40701	-0.8	-0.7	0.96	FALSE
	SRX2612509	Histone	H3K27ac	Cell line	S2	10444	4221/40701	4340/40701	-0.8	-0.6	0.97	FALSE
	SRX2618496	Histone	H3K27ac	Adult	Brains	6007	1754/40701	1837/40701	-0.8	-0.7	0.95	FALSE
	SRX287978	Histone	H3K27me3	Adult	Adult head	2734	835/40701	892/40701	-0.8	-0.7	0.94	FALSE
	SRX3020543	Histone	H3K4me1	Cell line	S2	3293	849/40701	911/40701	-0.8	-0.7	0.93	FALSE
	SRX3632908	Histone	H3	Larvae	3rd instar	2836	906/40701	969/40701	-0.8	-0.7	0.93	FALSE
	SRX474585	Histone	H3K4me3	Embryo	Parasegment 7	4495	1388/40701	1466/40701	-0.8	-0.7	0.95	FALSE
	SRX5343115	Histone	H3K4me3	Adult	Dopaminergic Neurons	5900	2076/40701	2170/40701	-0.8	-0.7	0.96	FALSE
	SRX6370203	Histone	H3K27me3	Cell line	S2	53	8/40701	16/40701	-0.8	-0.7	0.50	FALSE
	SRX7351017	Histone	H3K27ac	Cell line	S2	10595	3412/40701	3529/40701	-0.8	-0.7	0.97	FALSE
	SRX8076963	Histone	H3K27me3	Embryo	21-24h embryos	494	142/40701	167/40701	-0.8	-0.7	0.85	FALSE
	SRX8076964	Histone	H3K27me3	Embryo	21-24h embryos	473	138/40701	163/40701	-0.8	-0.7	0.85	FALSE
	SRX8784754	Histone	H3ac	Adult	Ovary	1941	639/40701	691/40701	-0.8	-0.7	0.92	FALSE
	ERX101808	Histone	H4K16ac	Larvae	Salivary glands	5655	2003/40701	2081/40701	-0.7	-0.6	0.96	FALSE
	SRX013046	Histone	H3K9ac	Embryo	20-24h embryos	2572	792/40701	845/40701	-0.7	-0.6	0.94	FALSE
	SRX013076	Histone	H3K4me1	Embryo	8-12h embryos	4369	1362/40701	1428/40701	-0.7	-0.6	0.95	FALSE
	SRX110778	Histone	H3K27me3	Embryo	Muscle cells	619	111/40701	132/40701	-0.7	-0.6	0.84	FALSE
	SRX16752323	Histone	H3K27me3	Embryo	21-24h embryos	235	70/40701	87/40701	-0.7	-0.6	0.80	FALSE
	SRX16752328	Histone	H3K27me3	Embryo	21-24h embryos	425	121/40701	142/40701	-0.7	-0.6	0.85	FALSE
	SRX16752345	Histone	H3K27me3	Embryo	21-24h embryos	1110	352/40701	388/40701	-0.7	-0.6	0.91	FALSE
	SRX1715673	Histone	H3K4me3	Embryo	Neural stem cells	6047	1849/40701	1925/40701	-0.7	-0.6	0.96	FALSE
	SRX197565	Histone	H3K4me3	Embryo	2-3h embryos	6032	1788/40701	1865/40701	-0.7	-0.6	0.96	FALSE
	SRX2095154	Histone	H3K27me3	Embryo	0-4h embryos	41	4/40701	10/40701	-0.7	-0.6	0.40	FALSE
	SRX2592415	Histone	H3K27ac	Cell line	Kc167	9792	3523/40701	3415/40701	-0.7	-0.6	1.03	TRUE
	SRX2592448	Histone	H4K16ac	Cell line	Kc167	2093	684/40701	636/40701	-0.7	-0.6	1.08	TRUE
	SRX2592500	Histone	H4ac	Cell line	Kc167	9670	3420/40701	3521/40701	-0.7	-0.6	0.97	FALSE
	SRX2612506	Histone	H3K27ac	Cell line	S2	9726	3777/40701	3889/40701	-0.7	-0.6	0.97	FALSE
	SRX2612507	Histone	H3K27ac	Cell line	S2	10263	4028/40701	4141/40701	-0.7	-0.6	0.97	FALSE
	SRX2612508	Histone	H3K27ac	Cell line	S2	10226	3936/40701	4051/40701	-0.7	-0.6	0.97	FALSE
	SRX287604	Histone	H3K79me1	Embryo	14-16h embryos	137	21/40701	31/40701	-0.7	-0.6	0.68	FALSE
	SRX3159489	Histone	H3K9ac	Embryo	1-3h embryos	6690	2117/40701	2197/40701	-0.7	-0.6	0.96	FALSE
	SRX318788	Histone	H3K9ac	Larvae	3rd instar	5654	1976/40701	2053/40701	-0.7	-0.6	0.96	FALSE
	SRX319057	Histone	H3K4me1	Larvae	Eye disc	5677	2239/40701	2155/40701	-0.7	-0.6	1.04	TRUE
	SRX3380809	Histone	H3K27ac	Larvae	Imaginal wing disc	1649	525/40701	569/40701	-0.7	-0.6	0.92	FALSE
	SRX3434309	Histone	H3K27me2	Larvae	Salivary glands	24	1/40701	5/40701	-0.7	-0.6	0.20	FALSE
	SRX4068068	Histone	H3K27ac	Larvae	Eye-antennal disc	3278	1074/40701	1013/40701	-0.7	-0.6	1.06	TRUE
	SRX4279661	Histone	H3K9me3	Adult	Ovary	27035	9035/40701	8888/40701	-0.7	-0.6	1.02	TRUE
	SRX481130	Histone	H3K9ac	Embryo	14-16h embryos	4292	1510/40701	1578/40701	-0.7	-0.6	0.96	FALSE
	SRX490733	Histone	H2A.V	Larvae	Salivary glands	264	31/40701	43/40701	-0.7	-0.6	0.72	FALSE
	SRX512269	Histone	H3K9ac	Larvae	3rd instar	9827	3334/40701	3229/40701	-0.7	-0.6	1.03	TRUE
	SRX5343116	Histone	H3K4me3	Adult	Dopaminergic Neurons	6494	2310/40701	2398/40701	-0.7	-0.6	0.96	FALSE
	SRX5416200	Histone	H3K4me1	Larvae	Eye disc	5322	1798/40701	1721/40701	-0.7	-0.6	1.04	TRUE
	SRX5462367	Histone	H3K27me3	Embryo	0-6h embryos	1491	395/40701	432/40701	-0.7	-0.6	0.91	FALSE
	SRX6468480	Histone	H3K4me3	Larvae	Neural stem cells	5074	1419/40701	1489/40701	-0.7	-0.6	0.95	FALSE
	SRX7175246	Histone	H3K4me3	Embryo	Embryos	5824	2372/40701	2462/40701	-0.7	-0.6	0.96	FALSE
	SRX9518338	Histone	H3K4me3	Embryo	Embryos	5824	2372/40701	2462/40701	-0.7	-0.6	0.96	FALSE
	SRX013005	Histone	H3K4me3	Embryo	16-20h embryos	6713	2179/40701	2256/40701	-0.6	-0.5	0.97	FALSE
	SRX013013	Histone	H3K4me3	Adult	Adult male	93	9/40701	16/40701	-0.6	-0.5	0.56	FALSE
	SRX013066	Histone	H3K27ac	Embryo	8-12h embryos	4602	1394/40701	1455/40701	-0.6	-0.5	0.96	FALSE
	SRX013075	Histone	H3K9ac	Embryo	8-12h embryos	5084	1410/40701	1475/40701	-0.6	-0.6	0.96	FALSE
	SRX040611	Histone	H3K4me3	Larvae	Imaginal wing disc	6720	2564/40701	2649/40701	-0.6	-0.5	0.97	FALSE
	SRX110775	Histone	H3K27me3	Embryo	Neuronal cells	1848	419/40701	453/40701	-0.6	-0.5	0.92	FALSE
	SRX11725635	Histone	H3K4me1	Cell line	S2	78	9/40701	16/40701	-0.6	-0.5	0.56	FALSE
	SRX193323	Histone	H3K4me3	Cell line	S2	7217	2840/40701	2926/40701	-0.6	-0.5	0.97	FALSE
	SRX287831	Histone	H3K4me2	Adult	Adult head	7007	2777/40701	2861/40701	-0.6	-0.5	0.97	FALSE
	SRX288001	Histone	H3K79me3	Embryo	14-16h embryos	7102	2826/40701	2741/40701	-0.6	-0.5	1.03	TRUE
	SRX3020538	Histone	H3K27ac	Cell line	S2	9769	2919/40701	3009/40701	-0.6	-0.5	0.97	FALSE
	SRX331395	Histone	H3K79me2	Larvae	3rd instar	4998	1831/40701	1901/40701	-0.6	-0.5	0.96	FALSE
	SRX474582	Histone	H3K27ac	Embryo	Parasegment 7	433	93/40701	111/40701	-0.6	-0.5	0.84	FALSE
	SRX5343122	Histone	H3K4me3	Adult	Dopaminergic Neurons	7695	2878/40701	2959/40701	-0.6	-0.5	0.97	FALSE
	SRX699112	Histone	H3K27ac	Adult	Temperature sensitive cells	7001	2380/40701	2459/40701	-0.6	-0.5	0.97	FALSE
	SRX7351011	Histone	H3K27ac	Cell line	S2	11175	3478/40701	3575/40701	-0.6	-0.5	0.97	FALSE
	SRX8784755	Histone	H3ac	Adult	Ovary	1043	317/40701	349/40701	-0.6	-0.5	0.91	FALSE
	SRX8973516	Histone	H3K27me3	Larvae	3rd instar	216	59/40701	74/40701	-0.6	-0.6	0.80	FALSE
	SRX914954	Histone	H2A.VS137ph	Adult	Egg chamber	113	14/40701	22/40701	-0.6	-0.5	0.64	FALSE
	SRX914964	Histone	H2A.VS137ph	Adult	Egg chamber	103	12/40701	19/40701	-0.6	-0.5	0.63	FALSE
	SRX013033	Histone	H3K4me1	Adult	Adult male	346	92/40701	108/40701	-0.5	-0.5	0.85	FALSE
	SRX013040	Histone	H3K4me1	Larvae	3rd instar	176	64/40701	52/40701	-0.5	-0.4	1.23	TRUE
	SRX013104	Histone	H3K9ac	Embryo	12-16h embryos	4662	1518/40701	1576/40701	-0.5	-0.4	0.96	FALSE
	SRX017855	Histone	H3K27me3	Adult	Testis	90	8/40701	14/40701	-0.5	-0.5	0.57	FALSE
	SRX017856	Histone	H3K36me3	Adult	Testis	93	10/40701	16/40701	-0.5	-0.4	0.62	FALSE
	SRX040615	Histone	H3K4me3	Larvae	Imaginal wing disc	8291	2792/40701	2868/40701	-0.5	-0.4	0.97	FALSE
	SRX16752348	Histone	H3K27me3	Embryo	13-17h embryos	472	147/40701	166/40701	-0.5	-0.4	0.89	FALSE
	SRX2592491	Histone	H3ac	Cell line	Kc167	8278	2944/40701	3014/40701	-0.5	-0.4	0.98	FALSE
	SRX2592492	Histone	H3ac	Cell line	Kc167	6425	2231/40701	2302/40701	-0.5	-0.5	0.97	FALSE
	SRX2592496	Histone	H3ac	Cell line	Kc167	6483	2290/40701	2353/40701	-0.5	-0.4	0.97	FALSE
	SRX2592498	Histone	H4ac	Cell line	Kc167	8749	3104/40701	3184/40701	-0.5	-0.4	0.97	FALSE
	SRX2592502	Histone	H4ac	Cell line	Kc167	8022	2877/40701	2955/40701	-0.5	-0.4	0.97	FALSE
	SRX287600	Histone	H3K27ac	Embryo	14-16h embryos	2149	621/40701	659/40701	-0.5	-0.4	0.94	FALSE
	SRX287696	Histone	H3K79me2	Embryo	14-16h embryos	7339	2787/40701	2856/40701	-0.5	-0.4	0.98	FALSE
	SRX287700	Histone	H3K18ac	Adult	Adult head	2207	825/40701	787/40701	-0.5	-0.4	1.05	TRUE
	SRX287767	Histone	H2Bub	Embryo	14-16h embryos	1902	738/40701	778/40701	-0.5	-0.4	0.95	FALSE
	SRX287820	Histone	H3K4me1	Embryo	14-16h embryos	1356	422/40701	451/40701	-0.5	-0.4	0.94	FALSE
	SRX287836	Histone	H3K4me3	Embryo	14-16h embryos	7673	3361/40701	3278/40701	-0.5	-0.5	1.03	TRUE
	SRX3159471	Histone	H3K9ac	Embryo	1-3h embryos	6326	2101/40701	2166/40701	-0.5	-0.4	0.97	FALSE
	SRX4279648	Histone	H3K9me3	Adult	Ovary	22838	7801/40701	7682/40701	-0.5	-0.5	1.02	TRUE
	SRX4451935	Histone	H3K4me2	Adult	Ovary	2586	962/40701	920/40701	-0.5	-0.4	1.05	TRUE
	SRX481093	Histone	H3K4me2	Embryo	14-16h embryos	7344	2789/40701	2859/40701	-0.5	-0.4	0.98	FALSE
	SRX485221	Histone	H3K4me2	Adult	Ovary	7125	2990/40701	3065/40701	-0.5	-0.4	0.98	FALSE
	SRX5462365	Histone	H3K27me3	Embryo	0-6h embryos	1114	312/40701	339/40701	-0.5	-0.4	0.92	FALSE
	SRX6468479	Histone	H3K4me3	Larvae	Neural stem cells	5182	1680/40701	1741/40701	-0.5	-0.5	0.96	FALSE
	SRX6468483	Histone	H3K4me3	Larvae	Neural stem cells	5532	1839/40701	1902/40701	-0.5	-0.4	0.97	FALSE
	SRX6708277	Histone	H4K16ac	Cell line	S2	398	108/40701	125/40701	-0.5	-0.5	0.86	FALSE
	SRX6708279	Histone	H4K16ac	Cell line	S2	1049	332/40701	359/40701	-0.5	-0.4	0.92	FALSE
	SRX681769	Histone	H3K27me3	Embryo	4-12h embryos	362	84/40701	98/40701	-0.5	-0.4	0.86	FALSE
	SRX699105	Histone	H2AK118ub	Adult	Temperature sensitive cells	4727	1643/40701	1585/40701	-0.5	-0.4	1.04	TRUE
	SRX811243	Histone	H3K4me1	Adult	Temperature sensitive cells	5496	1997/40701	1931/40701	-0.5	-0.5	1.03	TRUE
	SRX8174951	Histone	H3K14ac	Embryo	12-13h embryos	38023	11368/40701	11495/40701	-0.5	-0.4	0.99	FALSE
	SRX013007	Histone	H3K4me3	Larvae	3rd instar	2777	918/40701	954/40701	-0.4	-0.3	0.96	FALSE
	SRX013032	Histone	H3K27ac	Adult	Adult male	60	7/40701	12/40701	-0.4	-0.4	0.58	FALSE
	SRX013094	Histone	H3K27me3	Embryo	0-4h embryos	38	4/40701	8/40701	-0.4	-0.3	0.50	FALSE
	SRX1531766	Histone	H3K27me3	Larvae	CNS and imaginal disc	18	1/40701	4/40701	-0.4	-0.4	0.25	FALSE
	SRX1571734	Histone	H3K4me3	Adult	Adult head	5510	2415/40701	2472/40701	-0.4	-0.3	0.98	FALSE
	SRX16752255	Histone	H2Aub	Embryo	0-6h embryos	188	50/40701	60/40701	-0.4	-0.3	0.83	FALSE
	SRX16752324	Histone	H3K27me3	Embryo	21-24h embryos	284	97/40701	110/40701	-0.4	-0.3	0.88	FALSE
	SRX2592445	Histone	H4K16ac	Cell line	Kc167	612	237/40701	218/40701	-0.4	-0.3	1.09	TRUE
	SRX2592494	Histone	H3ac	Cell line	Kc167	65	14/40701	20/40701	-0.4	-0.3	0.70	FALSE
	SRX2592499	Histone	H4ac	Cell line	Kc167	9143	3260/40701	3324/40701	-0.4	-0.3	0.98	FALSE
	SRX2618498	Histone	H3K27ac	Adult	Brains	7203	2337/40701	2285/40701	-0.4	-0.3	1.02	TRUE
	SRX2618514	Histone	H3K4me3	Adult	Brains	7676	2725/40701	2789/40701	-0.4	-0.4	0.98	FALSE
	SRX287605	Histone	H3K79me1	Embryo	14-16h embryos	135	33/40701	41/40701	-0.4	-0.3	0.80	FALSE
	SRX287695	Histone	H3K79me2	Embryo	14-16h embryos	7421	3088/40701	3028/40701	-0.4	-0.3	1.02	TRUE
	SRX287824	Histone	H3K4me1	Larvae	3rd instar	9995	3556/40701	3489/40701	-0.4	-0.3	1.02	TRUE
	SRX287835	Histone	H3K4me3	Embryo	14-16h embryos	4508	1617/40701	1666/40701	-0.4	-0.3	0.97	FALSE
	SRX287839	Histone	H3K4me3	Adult	Adult head	7200	3250/40701	3183/40701	-0.4	-0.3	1.02	TRUE
	SRX287966	Histone	H3K27ac	Adult	Adult head	4140	1648/40701	1603/40701	-0.4	-0.3	1.03	TRUE
	SRX3159488	Histone	H3K9ac	Embryo	1-3h embryos	6350	2067/40701	2123/40701	-0.4	-0.4	0.97	FALSE
	SRX3279757	Histone	H3K4me2	Adult	Ovary	8007	3414/40701	3476/40701	-0.4	-0.3	0.98	FALSE
	SRX331396	Histone	H3K79me3	Larvae	3rd instar	4133	1591/40701	1636/40701	-0.4	-0.3	0.97	FALSE
	SRX4315049	Histone	H3K4me3	Adult	Ovary	9903	3352/40701	3423/40701	-0.4	-0.4	0.98	FALSE
	SRX481129	Histone	H3K9ac	Embryo	14-16h embryos	4534	1636/40701	1683/40701	-0.4	-0.3	0.97	FALSE
	SRX5343082	Histone	H3K4me3	Adult	Dopaminergic Neurons	6608	2457/40701	2518/40701	-0.4	-0.4	0.98	FALSE
	SRX5343125	Histone	H3K4me3	Adult	Dopaminergic Neurons	6506	2391/40701	2453/40701	-0.4	-0.4	0.97	FALSE
	SRX5343126	Histone	H3K4me3	Adult	Dopaminergic Neurons	6565	2420/40701	2482/40701	-0.4	-0.4	0.98	FALSE
	SRX5416203	Histone	H3K4me3	Larvae	Eye disc	7678	3332/40701	3401/40701	-0.4	-0.3	0.98	FALSE
	SRX5426114	Histone	H3K27me2	Cell line	S2	28	5/40701	9/40701	-0.4	-0.3	0.56	FALSE
	SRX6468478	Histone	H3K4me3	Larvae	Neural stem cells	6493	2195/40701	2253/40701	-0.4	-0.4	0.97	FALSE
	SRX8973510	Histone	H3K27me3	Larvae	3rd instar	149	40/40701	49/40701	-0.4	-0.3	0.82	FALSE
	SRX9434470	Histone	H3K4me2	Cell line	OSC	9585	3532/40701	3601/40701	-0.4	-0.3	0.98	FALSE
	SRX013021	Histone	H3K4me3	Embryo	4-8h embryos	5702	2013/40701	2058/40701	-0.3	-0.3	0.98	FALSE
	SRX013034	Histone	H3K27ac	Adult	Adult female	5201	1583/40701	1624/40701	-0.3	-0.3	0.97	FALSE
	SRX013065	Histone	H3K27ac	Embryo	12-16h embryos	4033	1240/40701	1272/40701	-0.3	-0.2	0.97	FALSE
	SRX013089	Histone	H3K27me3	Embryo	20-24h embryos	548	146/40701	158/40701	-0.3	-0.2	0.92	FALSE
	SRX013092	Histone	H3K27me3	Embryo	8-12h embryos	687	191/40701	205/40701	-0.3	-0.2	0.93	FALSE
	SRX040609	Histone	H3K4me3	Larvae	Imaginal wing disc	7189	2857/40701	2904/40701	-0.3	-0.2	0.98	FALSE
	SRX040613	Histone	H3K4me3	Larvae	Imaginal wing disc	7718	2952/40701	3007/40701	-0.3	-0.3	0.98	FALSE
	SRX16752334	Histone	H3K27me3	Embryo	13-17h embryos	278	91/40701	100/40701	-0.3	-0.2	0.91	FALSE
	SRX1794220	Histone	H3K4me1	Cell line	S2	2167	666/40701	690/40701	-0.3	-0.2	0.97	FALSE
	SRX1794243	Histone	H3K4me1	Cell line	S2	2519	788/40701	816/40701	-0.3	-0.3	0.97	FALSE
	SRX1794250	Histone	H3K4me1	Cell line	S2	1648	515/40701	539/40701	-0.3	-0.3	0.96	FALSE
	SRX197577	Histone	H3K4me3	Embryo	1-2h embryos	133	14/40701	19/40701	-0.3	-0.3	0.74	FALSE
	SRX2551009	Histone	H3K27me3	Larvae	Imaginal wing disc	2097	580/40701	603/40701	-0.3	-0.2	0.96	FALSE
	SRX2592497	Histone	H4ac	Cell line	Kc167	9037	3177/40701	3236/40701	-0.3	-0.3	0.98	FALSE
	SRX287707	Histone	H3K9ac	Adult	Adult head	6155	2219/40701	2261/40701	-0.3	-0.2	0.98	FALSE
	SRX331392	Histone	H3K79me2	Larvae	3rd instar	4529	1683/40701	1726/40701	-0.3	-0.3	0.98	FALSE
	SRX3380805	Histone	H3K27ac	Larvae	Imaginal leg disc	6227	2107/40701	2065/40701	-0.3	-0.2	1.02	TRUE
	SRX3380811	Histone	H3K27ac	Larvae	Imaginal wing disc	5731	1894/40701	1849/40701	-0.3	-0.3	1.02	TRUE
	SRX4315048	Histone	H3K4me3	Adult	Ovary	9208	3278/40701	3336/40701	-0.3	-0.3	0.98	FALSE
	SRX485222	Histone	H3K4me2	Adult	Ovary	7003	2730/40701	2780/40701	-0.3	-0.3	0.98	FALSE
	SRX4923194	Histone	H3K4me2	Cell line	OSC	9375	3614/40701	3663/40701	-0.3	-0.2	0.99	FALSE
	SRX5343112	Histone	H3K4me3	Adult	Dopaminergic Neurons	7181	2746/40701	2801/40701	-0.3	-0.3	0.98	FALSE
	SRX5343121	Histone	H3K4me3	Adult	Dopaminergic Neurons	7118	2707/40701	2755/40701	-0.3	-0.2	0.98	FALSE
	SRX6370202	Histone	H3K27me3	Cell line	S2	50	9/40701	13/40701	-0.3	-0.2	0.69	FALSE
	SRX645111	Histone	H3K27ac	Embryo	Mitotic cycle 7-9	215	39/40701	46/40701	-0.3	-0.2	0.85	FALSE
	SRX661499	Histone	H3K4me3	Larvae	Imaginal wing disc	6347	2353/40701	2394/40701	-0.3	-0.2	0.98	FALSE
	SRX7917416	Histone	H3K27ac	Cell line	S2	8	0/40701	2/40701	-0.3	-0.3	0.00	FALSE
	SRX7917418	Histone	H3K4me3	Cell line	S2	7	0/40701	2/40701	-0.3	-0.3	0.00	FALSE
	SRX7917424	Histone	H3K27ac	Cell line	S2	10	0/40701	2/40701	-0.3	-0.3	0.00	FALSE
	SRX7917440	Histone	H3K27ac	Cell line	S2	8	0/40701	2/40701	-0.3	-0.3	0.00	FALSE
	SRX7917474	Histone	H3K4me3	Cell line	S2	8	0/40701	2/40701	-0.3	-0.3	0.00	FALSE
	SRX7917488	Histone	H3K27ac	Cell line	S2	9	0/40701	2/40701	-0.3	-0.3	0.00	FALSE
	SRX7917490	Histone	H3K4me3	Cell line	S2	7	0/40701	2/40701	-0.3	-0.3	0.00	FALSE
	SRX7917496	Histone	H3K27ac	Cell line	S2	10	0/40701	2/40701	-0.3	-0.3	0.00	FALSE
	SRX7917498	Histone	H3K4me3	Cell line	S2	8	0/40701	2/40701	-0.3	-0.3	0.00	FALSE
	SRX7917504	Histone	H3K27ac	Cell line	S2	8	0/40701	2/40701	-0.3	-0.3	0.00	FALSE
	SRX7917506	Histone	H3K4me3	Cell line	S2	8	0/40701	2/40701	-0.3	-0.3	0.00	FALSE
	SRX7917528	Histone	H3K27ac	Cell line	S2	7	0/40701	2/40701	-0.3	-0.3	0.00	FALSE
	SRX7917530	Histone	H3K4me3	Cell line	S2	7	0/40701	2/40701	-0.3	-0.3	0.00	FALSE
	SRX7917536	Histone	H3K27ac	Cell line	S2	7	0/40701	2/40701	-0.3	-0.3	0.00	FALSE
	SRX7917544	Histone	H3K27ac	Cell line	S2	8	0/40701	2/40701	-0.3	-0.3	0.00	FALSE
	SRX7917546	Histone	H3K4me3	Cell line	S2	12	0/40701	2/40701	-0.3	-0.3	0.00	FALSE
	SRX7917568	Histone	H3K27ac	Cell line	S2	8	0/40701	2/40701	-0.3	-0.3	0.00	FALSE
	SRX7917570	Histone	H3K4me3	Cell line	S2	9	0/40701	2/40701	-0.3	-0.3	0.00	FALSE
	SRX7917576	Histone	H3K27ac	Cell line	S2	10	0/40701	2/40701	-0.3	-0.3	0.00	FALSE
	SRX7917578	Histone	H3K4me3	Cell line	S2	7	0/40701	2/40701	-0.3	-0.3	0.00	FALSE
	SRX013003	Histone	H3K4me3	Embryo	0-4h embryos	4750	1620/40701	1646/40701	-0.2	-0.1	0.98	FALSE
	SRX013090	Histone	H3K27me3	Embryo	16-20h embryos	1664	525/40701	544/40701	-0.2	-0.2	0.97	FALSE
	SRX013111	Histone	H3K4me1	Adult	Adult female	8	4/40701	2/40701	-0.2	-0.1	2.00	TRUE
	SRX11016836	Histone	H3K27ac	Embryo	16h embryos	6388	2394/40701	2364/40701	-0.2	-0.1	1.01	TRUE
	SRX1426951	Histone	H3K27me3	Embryo	0-4h embryos	13	2/40701	4/40701	-0.2	-0.1	0.50	FALSE
	SRX1426953	Histone	H3K27me3	Embryo	0-4h embryos	14	2/40701	4/40701	-0.2	-0.1	0.50	FALSE
	SRX16752335	Histone	H3K27me3	Embryo	13-17h embryos	548	186/40701	198/40701	-0.2	-0.2	0.94	FALSE
	SRX16809312	Histone	H3K27ac	Adult	Adult head	3804	1147/40701	1170/40701	-0.2	-0.2	0.98	FALSE
	SRX197566	Histone	H3K4me3	Embryo	2-3h embryos	5188	1791/40701	1767/40701	-0.2	-0.1	1.01	TRUE
	SRX197573	Histone	H3K27me3	Embryo	2-4h embryos	280	78/40701	85/40701	-0.2	-0.2	0.92	FALSE
	SRX2618518	Histone	H3K4me3	Adult	Brains	7694	2866/40701	2835/40701	-0.2	-0.1	1.01	TRUE
	SRX287699	Histone	H3K18ac	Adult	Adult head	808	233/40701	244/40701	-0.2	-0.1	0.95	FALSE
	SRX287840	Histone	H3K4me3	Adult	Adult head	7306	3107/40701	3074/40701	-0.2	-0.1	1.01	TRUE
	SRX3279758	Histone	H3K4me2	Adult	Ovary	8093	3482/40701	3515/40701	-0.2	-0.1	0.99	FALSE
	SRX4068066	Histone	H3K4me1	Larvae	Eye-antennal disc	3280	1044/40701	1062/40701	-0.2	-0.1	0.98	FALSE
	SRX4923192	Histone	H3K4me2	Cell line	OSC	9239	3555/40701	3598/40701	-0.2	-0.2	0.99	FALSE
	SRX5426112	Histone	H3K27me3	Cell line	S2	27	6/40701	9/40701	-0.2	-0.2	0.67	FALSE
	SRX5426116	Histone	H3K27me1	Cell line	S2	28	6/40701	9/40701	-0.2	-0.2	0.67	FALSE
	SRX6370201	Histone	H3K27me2	Cell line	S2	40	10/40701	13/40701	-0.2	-0.1	0.77	FALSE
	SRX699114	Histone	H3K4me1	Adult	Temperature sensitive cells	5864	2061/40701	2033/40701	-0.2	-0.1	1.01	TRUE
	SRX7723701	Histone	H3K27ac	Adult	Ovary	7021	2360/40701	2334/40701	-0.2	-0.1	1.01	TRUE
	SRX811239	Histone	H3K27me2	Adult	Temperature sensitive cells	11310	3798/40701	3847/40701	-0.2	-0.2	0.99	FALSE
	SRX8948320	Histone	H3K36me2	Larvae	Eye disc	55	14/40701	18/40701	-0.2	-0.2	0.78	FALSE
	SRX8973515	Histone	H3K27me3	Larvae	3rd instar	254	79/40701	87/40701	-0.2	-0.2	0.91	FALSE
	SRX914960	Histone	H2A.VS137ph	Adult	Egg chamber	47	10/40701	13/40701	-0.2	-0.1	0.77	FALSE
	SRX9434469	Histone	H3K4me2	Cell line	OSC	9240	3602/40701	3642/40701	-0.2	-0.2	0.99	FALSE
	SRX013085	Histone	H3K27me3	Pupae	Pupae	562	152/40701	157/40701	-0.1	-0.1	0.97	FALSE
	SRX017849	Histone	H3K4me3	Cell line	S2	236	77/40701	74/40701	-0.1	-0.0	1.04	TRUE
	SRX11725633	Histone	H3K4me1	Cell line	S2	29	5/40701	7/40701	-0.1	-0.1	0.71	FALSE
	SRX1571733	Histone	H3K4me3	Adult	Adult head	6521	2811/40701	2799/40701	-0.1	-0.0	1.00	TRUE
	SRX2592416	Histone	H3K27ac	Cell line	Kc167	24	4/40701	6/40701	-0.1	-0.1	0.67	FALSE
	SRX2618516	Histone	H3K4me3	Adult	Brains	7867	2899/40701	2880/40701	-0.1	-0.1	1.01	TRUE
	SRX287708	Histone	H3K9ac	Adult	Adult head	5517	1943/40701	1961/40701	-0.1	-0.1	0.99	FALSE
	SRX287851	Histone	H3K9me1	Larvae	3rd instar	3252	1115/40701	1099/40701	-0.1	-0.1	1.01	TRUE
	SRX287965	Histone	H3K27ac	Adult	Adult head	4546	1658/40701	1637/40701	-0.1	-0.1	1.01	TRUE
	SRX288002	Histone	H3K79me3	Embryo	14-16h embryos	4596	1840/40701	1859/40701	-0.1	-0.1	0.99	FALSE
	SRX3279762	Histone	H3K4me2	Adult	Ovary	8276	3616/40701	3632/40701	-0.1	-0.0	1.00	FALSE
	SRX331384	Histone	H3K4me3	Larvae	3rd instar	6969	3130/40701	3108/40701	-0.1	-0.1	1.01	TRUE
	SRX3380803	Histone	H3K27ac	Larvae	Imaginal leg disc	4308	1519/40701	1533/40701	-0.1	-0.1	0.99	FALSE
	SRX4117267	Histone	H3K27me3	Embryo	2-4h embryos	1310	566/40701	559/40701	-0.1	-0.0	1.01	TRUE
	SRX4117270	Histone	H3K27me3	Embryo	14-16h embryos	1216	476/40701	483/40701	-0.1	-0.0	0.99	FALSE
	SRX4451934	Histone	H3K4me2	Adult	Ovary	3767	1314/40701	1306/40701	-0.1	-0.0	1.01	TRUE
	SRX4923188	Histone	H3K4me2	Cell line	OSC	9570	3649/40701	3671/40701	-0.1	-0.1	0.99	FALSE
	SRX4923190	Histone	H3K4me2	Cell line	OSC	10826	4426/40701	4451/40701	-0.1	-0.1	0.99	FALSE
	SRX4933901	Histone	H3K27me3	Embryo	Mesoderm	4380	1276/40701	1264/40701	-0.1	-0.1	1.01	TRUE
	SRX4933910	Histone	H3K27me3	Embryo	Mesoderm	2602	777/40701	768/40701	-0.1	-0.0	1.01	TRUE
	SRX5416201	Histone	H3K4me2	Larvae	Eye disc	9407	3855/40701	3832/40701	-0.1	-0.1	1.01	TRUE
	SRX5416204	Histone	H3K4me3	Larvae	Eye disc	7617	3440/40701	3455/40701	-0.1	-0.0	1.00	FALSE
	SRX6370204	Histone	H3K27me2	Cell line	S2	49	13/40701	16/40701	-0.1	-0.1	0.81	FALSE
	SRX6708276	Histone	H4K16ac	Cell line	S2	184	54/40701	57/40701	-0.1	-0.0	0.95	FALSE
	SRX6708280	Histone	H4K16ac	Cell line	S2	312	106/40701	110/40701	-0.1	-0.0	0.96	FALSE
	SRX699111	Histone	H3K27ac	Adult	Temperature sensitive cells	7989	2825/40701	2813/40701	-0.1	-0.0	1.00	TRUE
	SRX699116	Histone	H2AK118ub	Adult	Temperature sensitive cells	574	180/40701	187/40701	-0.1	-0.1	0.96	FALSE
	SRX8784756	Histone	H3K23ac	Adult	Ovary	867	316/40701	323/40701	-0.1	-0.1	0.98	FALSE
	SRX013063	Histone	H3K4me3	Embryo	12-16h embryos	6521	2333/40701	2341/40701	-0.0	-0.0	1.00	FALSE
	SRX013068	Histone	H3K4me3	Embryo	8-12h embryos	6938	2203/40701	2208/40701	-0.0	0.0	1.00	FALSE
	SRX013105	Histone	H3K9ac	Adult	Adult female	7	3/40701	2/40701	0.0	0.0	1.50	TRUE
	SRX11016837	Histone	H3K27ac	Embryo	16h embryos	6788	2448/40701	2448/40701	0.0	0.0	1.00	FALSE
	SRX110783	Histone	H3K4me3	Embryo	Muscle cells	6541	2078/40701	2075/40701	-0.0	0.0	1.00	TRUE
	SRX128169	Histone	H3K4me1	Cell line	Kc167	11030	3530/40701	3523/40701	-0.0	0.0	1.00	TRUE
	SRX135518	Histone	H3K4me3	Adult	Head neurons	8522	2250/40701	2255/40701	-0.0	0.0	1.00	FALSE
	SRX16752256	Histone	H2Aub	Embryo	0-6h embryos	269	83/40701	83/40701	0.0	0.0	1.00	FALSE
	SRX16809310	Histone	H3K27ac	Adult	Adult head	2784	868/40701	871/40701	-0.0	0.0	1.00	FALSE
	SRX2618500	Histone	H3K27ac	Adult	Brains	6455	2043/40701	2045/40701	-0.0	0.0	1.00	FALSE
	SRX287731	Histone	H3K4me2	Larvae	3rd instar	7876	3226/40701	3230/40701	-0.0	0.0	1.00	FALSE
	SRX287732	Histone	H3K4me2	Larvae	3rd instar	7574	3253/40701	3253/40701	0.0	0.0	1.00	FALSE
	SRX287823	Histone	H3K4me1	Larvae	3rd instar	1745	592/40701	590/40701	-0.0	0.0	1.00	TRUE
	SRX287828	Histone	H3K4me1	Adult	Adult head	339	70/40701	69/40701	0.0	0.0	1.01	TRUE
	SRX3279764	Histone	H3K4me2	Adult	Ovary	8462	3714/40701	3714/40701	0.0	0.0	1.00	FALSE
	SRX3279766	Histone	H3K4me2	Adult	Ovary	8197	3697/40701	3696/40701	0.0	0.0	1.00	TRUE
	SRX331383	Histone	H3K4me3	Larvae	3rd instar	6886	3014/40701	3006/40701	-0.0	-0.0	1.00	TRUE
	SRX331391	Histone	H3K79me2	Larvae	3rd instar	8170	2935/40701	2932/40701	-0.0	0.0	1.00	TRUE
	SRX3434305	Histone	H3K27me3	Larvae	Salivary glands	11	1/40701	2/40701	0.0	0.0	0.50	FALSE
	SRX3434307	Histone	H3K27me3	Larvae	Salivary glands	1	0/40701	0/40701	0.0	0.0	99999	TRUE
	SRX3434311	Histone	H3K27me2	Larvae	Salivary glands	3	0/40701	0/40701	0.0	0.0	99999	TRUE
	SRX4451933	Histone	H3K4me2	Adult	Ovary	4632	1609/40701	1611/40701	-0.0	0.0	1.00	FALSE
	SRX471885	Histone	H3K4me3	Embryo	14-16h embryos	9471	4147/40701	4158/40701	-0.0	-0.0	1.00	FALSE
	SRX5416202	Histone	H3K4me2	Larvae	Eye disc	9349	3775/40701	3764/40701	-0.0	-0.0	1.00	TRUE
	SRX5426113	Histone	H3K27me3	Cell line	S2	28	8/40701	9/40701	0.0	0.0	0.89	FALSE
	SRX5426117	Histone	H3K27me1	Cell line	S2	43	14/40701	15/40701	0.0	0.0	0.93	FALSE
	SRX6468485	Histone	H3K4me3	Larvae	Neural stem cells	2663	945/40701	945/40701	0.0	0.0	1.00	FALSE
	SRX661502	Histone	H3K79me1	Larvae	Imaginal wing disc	8130	3534/40701	3536/40701	-0.0	0.0	1.00	FALSE
	SRX699113	Histone	H3K4me1	Adult	Temperature sensitive cells	10221	3539/40701	3548/40701	-0.0	-0.0	1.00	FALSE
	SRX699117	Histone	H2AK118ub	Adult	Temperature sensitive cells	356	123/40701	122/40701	0.0	0.0	1.01	TRUE
	SRX7917364	Histone	H3K27ac	Cell line	S2	1	0/40701	0/40701	0.0	0.0	99999	TRUE
	SRX7917365	Histone	H3K27me3	Cell line	S2	1	0/40701	0/40701	0.0	0.0	99999	TRUE
	SRX7917366	Histone	H3K4me3	Cell line	S2	1	0/40701	0/40701	0.0	0.0	99999	TRUE
	SRX7917368	Histone	H3K27ac	Cell line	S2	1	0/40701	0/40701	0.0	0.0	99999	TRUE
	SRX7917370	Histone	H3K4me3	Cell line	S2	2	0/40701	0/40701	0.0	0.0	99999	TRUE
	SRX7917372	Histone	H3K27ac	Cell line	S2	1	0/40701	0/40701	0.0	0.0	99999	TRUE
	SRX7917374	Histone	H3K4me3	Cell line	S2	1	0/40701	0/40701	0.0	0.0	99999	TRUE
	SRX7917376	Histone	H3K27ac	Cell line	S2	5	0/40701	1/40701	0.0	0.0	0.00	FALSE
	SRX7917378	Histone	H3K4me3	Cell line	S2	3	0/40701	0/40701	0.0	0.0	99999	TRUE
	SRX7917380	Histone	H3K27ac	Cell line	S2	1	0/40701	0/40701	0.0	0.0	99999	TRUE
	SRX7917381	Histone	H3K27me3	Cell line	S2	1	0/40701	0/40701	0.0	0.0	99999	TRUE
	SRX7917382	Histone	H3K4me3	Cell line	S2	1	0/40701	0/40701	0.0	0.0	99999	TRUE
	SRX7917384	Histone	H3K27ac	Cell line	S2	4	0/40701	1/40701	0.0	0.0	0.00	FALSE
	SRX7917385	Histone	H3K27me3	Cell line	S2	1	0/40701	0/40701	0.0	0.0	99999	TRUE
	SRX7917386	Histone	H3K4me3	Cell line	S2	3	0/40701	0/40701	0.0	0.0	99999	TRUE
	SRX7917388	Histone	H3K27ac	Cell line	S2	1	0/40701	0/40701	0.0	0.0	99999	TRUE
	SRX7917390	Histone	H3K4me3	Cell line	S2	1	0/40701	0/40701	0.0	0.0	99999	TRUE
	SRX7917392	Histone	H3K27ac	Cell line	S2	4	0/40701	1/40701	0.0	0.0	0.00	FALSE
	SRX7917394	Histone	H3K4me3	Cell line	S2	5	0/40701	1/40701	0.0	0.0	0.00	FALSE
	SRX7917396	Histone	H3K27ac	Cell line	S2	1	0/40701	0/40701	0.0	0.0	99999	TRUE
	SRX7917397	Histone	H3K27me3	Cell line	S2	1	0/40701	0/40701	0.0	0.0	99999	TRUE
	SRX7917398	Histone	H3K4me3	Cell line	S2	1	0/40701	0/40701	0.0	0.0	99999	TRUE
	SRX7917400	Histone	H3K27ac	Cell line	S2	6	0/40701	1/40701	0.0	0.0	0.00	FALSE
	SRX7917401	Histone	H3K27me3	Cell line	S2	1	0/40701	0/40701	0.0	0.0	99999	TRUE
	SRX7917402	Histone	H3K4me3	Cell line	S2	6	0/40701	1/40701	0.0	0.0	0.00	FALSE
	SRX7917404	Histone	H3K27ac	Cell line	S2	1	0/40701	0/40701	0.0	0.0	99999	TRUE
	SRX7917406	Histone	H3K4me3	Cell line	S2	1	0/40701	0/40701	0.0	0.0	99999	TRUE
	SRX7917408	Histone	H3K27ac	Cell line	S2	5	0/40701	1/40701	0.0	0.0	0.00	FALSE
	SRX7917410	Histone	H3K4me3	Cell line	S2	3	0/40701	0/40701	0.0	0.0	99999	TRUE
	SRX7917412	Histone	H3K27ac	Cell line	S2	1	0/40701	0/40701	0.0	0.0	99999	TRUE
	SRX7917414	Histone	H3K4me3	Cell line	S2	1	0/40701	0/40701	0.0	0.0	99999	TRUE
	SRX7917420	Histone	H3K27ac	Cell line	S2	1	0/40701	0/40701	0.0	0.0	99999	TRUE
	SRX7917422	Histone	H3K4me3	Cell line	S2	1	0/40701	0/40701	0.0	0.0	99999	TRUE
	SRX7917426	Histone	H3K4me3	Cell line	S2	10	1/40701	2/40701	0.0	0.0	0.50	FALSE
	SRX7917428	Histone	H3K27ac	Cell line	S2	1	0/40701	0/40701	0.0	0.0	99999	TRUE
	SRX7917430	Histone	H3K4me3	Cell line	S2	1	0/40701	0/40701	0.0	0.0	99999	TRUE
	SRX7917432	Histone	H3K27ac	Cell line	S2	6	1/40701	1/40701	0.0	0.0	1.00	FALSE
	SRX7917434	Histone	H3K4me3	Cell line	S2	7	1/40701	1/40701	0.0	0.0	1.00	FALSE
	SRX7917436	Histone	H3K27ac	Cell line	S2	1	0/40701	0/40701	0.0	0.0	99999	TRUE
	SRX7917438	Histone	H3K4me3	Cell line	S2	1	0/40701	0/40701	0.0	0.0	99999	TRUE
	SRX7917442	Histone	H3K4me3	Cell line	S2	6	0/40701	1/40701	0.0	0.0	0.00	FALSE
	SRX7917444	Histone	H3K27ac	Cell line	S2	1	0/40701	0/40701	0.0	0.0	99999	TRUE
	SRX7917446	Histone	H3K4me3	Cell line	S2	1	0/40701	0/40701	0.0	0.0	99999	TRUE
	SRX7917448	Histone	H3K27ac	Cell line	S2	1	0/40701	0/40701	0.0	0.0	99999	TRUE
	SRX7917452	Histone	H3K27ac	Cell line	S2	1	0/40701	0/40701	0.0	0.0	99999	TRUE
	SRX7917453	Histone	H3K27me3	Cell line	S2	1	0/40701	0/40701	0.0	0.0	99999	TRUE
	SRX7917454	Histone	H3K4me3	Cell line	S2	1	0/40701	0/40701	0.0	0.0	99999	TRUE
	SRX7917456	Histone	H3K27ac	Cell line	S2	1	0/40701	0/40701	0.0	0.0	99999	TRUE
	SRX7917457	Histone	H3K27me3	Cell line	S2	1	0/40701	0/40701	0.0	0.0	99999	TRUE
	SRX7917458	Histone	H3K4me3	Cell line	S2	3	1/40701	1/40701	0.0	0.0	1.00	FALSE
	SRX7917460	Histone	H3K27ac	Cell line	S2	1	0/40701	0/40701	0.0	0.0	99999	TRUE
	SRX7917462	Histone	H3K4me3	Cell line	S2	1	0/40701	0/40701	0.0	0.0	99999	TRUE
	SRX7917464	Histone	H3K27ac	Cell line	S2	6	0/40701	1/40701	0.0	0.0	0.00	FALSE
	SRX7917466	Histone	H3K4me3	Cell line	S2	6	0/40701	1/40701	0.0	0.0	0.00	FALSE
	SRX7917468	Histone	H3K27ac	Cell line	S2	1	0/40701	0/40701	0.0	0.0	99999	TRUE
	SRX7917470	Histone	H3K4me3	Cell line	S2	1	0/40701	0/40701	0.0	0.0	99999	TRUE
	SRX7917472	Histone	H3K27ac	Cell line	S2	7	0/40701	1/40701	0.0	0.0	0.00	FALSE
	SRX7917476	Histone	H3K27ac	Cell line	S2	1	0/40701	0/40701	0.0	0.0	99999	TRUE
	SRX7917478	Histone	H3K4me3	Cell line	S2	1	0/40701	0/40701	0.0	0.0	99999	TRUE
	SRX7917480	Histone	H3K27ac	Cell line	S2	5	0/40701	1/40701	0.0	0.0	0.00	FALSE
	SRX7917482	Histone	H3K4me3	Cell line	S2	4	0/40701	1/40701	0.0	0.0	0.00	FALSE
	SRX7917484	Histone	H3K27ac	Cell line	S2	1	0/40701	0/40701	0.0	0.0	99999	TRUE
	SRX7917486	Histone	H3K4me3	Cell line	S2	1	0/40701	0/40701	0.0	0.0	99999	TRUE
	SRX7917492	Histone	H3K27ac	Cell line	S2	1	0/40701	0/40701	0.0	0.0	99999	TRUE
	SRX7917494	Histone	H3K4me3	Cell line	S2	1	0/40701	0/40701	0.0	0.0	99999	TRUE
	SRX7917500	Histone	H3K27ac	Cell line	S2	1	0/40701	0/40701	0.0	0.0	99999	TRUE
	SRX7917502	Histone	H3K4me3	Cell line	S2	1	0/40701	0/40701	0.0	0.0	99999	TRUE
	SRX7917508	Histone	H3K27ac	Cell line	S2	1	0/40701	0/40701	0.0	0.0	99999	TRUE
	SRX7917510	Histone	H3K4me3	Cell line	S2	1	0/40701	0/40701	0.0	0.0	99999	TRUE
	SRX7917512	Histone	H3K27ac	Cell line	S2	5	0/40701	1/40701	0.0	0.0	0.00	FALSE
	SRX7917514	Histone	H3K4me3	Cell line	S2	5	0/40701	1/40701	0.0	0.0	0.00	FALSE
	SRX7917516	Histone	H3K27ac	Cell line	S2	1	0/40701	0/40701	0.0	0.0	99999	TRUE
	SRX7917518	Histone	H3K4me3	Cell line	S2	1	0/40701	0/40701	0.0	0.0	99999	TRUE
	SRX7917520	Histone	H3K27ac	Cell line	S2	3	0/40701	0/40701	0.0	0.0	99999	TRUE
	SRX7917522	Histone	H3K4me3	Cell line	S2	2	0/40701	0/40701	0.0	0.0	99999	TRUE
	SRX7917524	Histone	H3K27ac	Cell line	S2	1	0/40701	0/40701	0.0	0.0	99999	TRUE
	SRX7917526	Histone	H3K4me3	Cell line	S2	1	0/40701	0/40701	0.0	0.0	99999	TRUE
	SRX7917532	Histone	H3K27ac	Cell line	S2	1	0/40701	0/40701	0.0	0.0	99999	TRUE
	SRX7917534	Histone	H3K4me3	Cell line	S2	1	0/40701	0/40701	0.0	0.0	99999	TRUE
	SRX7917538	Histone	H3K4me3	Cell line	S2	5	0/40701	1/40701	0.0	0.0	0.00	FALSE
	SRX7917540	Histone	H3K27ac	Cell line	S2	1	0/40701	0/40701	0.0	0.0	99999	TRUE
	SRX7917542	Histone	H3K4me3	Cell line	S2	1	0/40701	0/40701	0.0	0.0	99999	TRUE
	SRX7917548	Histone	H3K27ac	Cell line	S2	1	0/40701	0/40701	0.0	0.0	99999	TRUE
	SRX7917550	Histone	H3K4me3	Cell line	S2	1	0/40701	0/40701	0.0	0.0	99999	TRUE
	SRX7917552	Histone	H3K27ac	Cell line	S2	5	0/40701	1/40701	0.0	0.0	0.00	FALSE
	SRX7917554	Histone	H3K4me3	Cell line	S2	5	0/40701	1/40701	0.0	0.0	0.00	FALSE
	SRX7917556	Histone	H3K27ac	Cell line	S2	1	0/40701	0/40701	0.0	0.0	99999	TRUE
	SRX7917558	Histone	H3K4me3	Cell line	S2	1	0/40701	0/40701	0.0	0.0	99999	TRUE
	SRX7917560	Histone	H3K27ac	Cell line	S2	5	1/40701	1/40701	0.0	0.0	1.00	FALSE
	SRX7917562	Histone	H3K4me3	Cell line	S2	3	0/40701	1/40701	0.0	0.0	0.00	FALSE
	SRX7917564	Histone	H3K27ac	Cell line	S2	1	0/40701	0/40701	0.0	0.0	99999	TRUE
	SRX7917566	Histone	H3K4me3	Cell line	S2	1	0/40701	0/40701	0.0	0.0	99999	TRUE
	SRX7917572	Histone	H3K27ac	Cell line	S2	1	0/40701	0/40701	0.0	0.0	99999	TRUE
	SRX7917574	Histone	H3K4me3	Cell line	S2	1	0/40701	0/40701	0.0	0.0	99999	TRUE
	SRX7917580	Histone	H3K27ac	Cell line	S2	1	0/40701	0/40701	0.0	0.0	99999	TRUE
	SRX7917582	Histone	H3K4me3	Cell line	S2	1	0/40701	0/40701	0.0	0.0	99999	TRUE
	SRX7917584	Histone	H3K27ac	Cell line	S2	10	1/40701	2/40701	0.0	0.0	0.50	FALSE
	SRX7917586	Histone	H3K4me3	Cell line	S2	9	1/40701	2/40701	0.0	0.0	0.50	FALSE
	SRX811241	Histone	H3K27ac	Adult	Temperature sensitive cells	8552	2970/40701	2976/40701	-0.0	0.0	1.00	FALSE
	SRX811244	Histone	H3K4me1	Adult	Temperature sensitive cells	1527	526/40701	521/40701	-0.0	-0.0	1.01	TRUE
	SRX8491177	Histone	H3K27me3	Cell line	S2	5	2/40701	2/40701	0.0	0.0	1.00	FALSE
	SRX8491178	Histone	H3K27me3	Cell line	S2	6	2/40701	2/40701	0.0	0.0	1.00	FALSE
	SRX8784757	Histone	H3K23ac	Adult	Ovary	822	304/40701	302/40701	-0.0	0.0	1.01	TRUE
	SRX8948325	Histone	H3K27me3	Larvae	Eye disc	75	32/40701	30/40701	-0.0	-0.0	1.07	TRUE
	SRX914962	Histone	H2A.VS137ph	Adult	Egg chamber	64	17/40701	18/40701	0.0	0.0	0.94	FALSE
	SRX914966	Histone	H2A.VS137ph	Adult	Egg chamber	59	16/40701	16/40701	0.0	0.0	1.00	FALSE

## Sheet: CpT
	Analysis in https://chip-atlas.org/enrichment_analysis conducted on 25th November 2024. Parameters: dm6 genome version (reference); Histones (2458 experiments); All cell types; Threshold of significance = 100; Permutation times x100
	NCBI ID	Antigen class	Antigen	Cell class	Cell	Number of peaks	Overlaps/CpT	Overlaps/Control	Log P-val	Log Q-val	Fold enrichment (FE)	FE > 1.0
	SRX287675	Histone	H3K9me2	Embryo	14-16h embryos	3887	125/42038	467/42038	-46.9	-43.6	0.27	FALSE
	SRX287943	Histone	H3K9me2	Adult	Adult head	3466	80/42038	367/42038	-44.5	-41.6	0.22	FALSE
	SRX287676	Histone	H3K9me2	Embryo	14-16h embryos	3389	85/42038	377/42038	-44.4	-41.6	0.23	FALSE
	SRX287727	Histone	H3K9me2	Larvae	3rd instar	2960	64/42038	300/42038	-37.1	-34.3	0.21	FALSE
	SRX1120693	Histone	H3K9me3	Adult	Ovary	2344	99/42038	367/42038	-36.7	-34.1	0.27	FALSE
	SRX287671	Histone	H3K9me3	Embryo	14-16h embryos	3433	90/42038	348/42038	-36.3	-33.8	0.26	FALSE
	SRX3630326	Histone	H3K9me3	Adult	Ovary	3713	147/42038	448/42038	-35.8	-33.3	0.33	FALSE
	SRX1837292	Histone	H3K9me3	Adult	Ovary	3509	128/42038	413/42038	-35.5	-33.0	0.31	FALSE
	SRX403437	Histone	H3K9me2	Adult	Adult head	3964	72/42038	300/42038	-33.6	-31.2	0.24	FALSE
	SRX264597	Histone	H3K9me3	Adult	Ovary	5920	1728/42038	2491/42038	-32.8	-30.5	0.69	FALSE
	SRX1120690	Histone	H3K9me3	Adult	Ovary	3011	209/42038	530/42038	-32.5	-30.3	0.39	FALSE
	SRX5246867	Histone	H3K9me2	Embryo	16-18h embryos	3678	641/42038	1135/42038	-31.9	-29.7	0.56	FALSE
	SRX4933891	Histone	H3K27ac	Embryo	Mesoderm	2425	38/42038	220/42038	-31.7	-29.5	0.17	FALSE
	SRX287720	Histone	H3K9me3	Larvae	3rd instar	2889	63/42038	273/42038	-31.7	-29.5	0.23	FALSE
	SRX15206447	Histone	H3K9me3	Adult	Ovary	5736	1204/42038	1844/42038	-31.6	-29.4	0.65	FALSE
	SRX7988220	Histone	H3	Embryo	14-16h embryos	1245	68/42038	281/42038	-31.3	-29.2	0.24	FALSE
	SRX4933892	Histone	H3K27me3	Embryo	Mesoderm	2402	34/42038	207/42038	-30.8	-28.7	0.16	FALSE
	SRX2548345	Histone	H3K9me2	Embryo	4-8h embryos	2353	292/42038	643/42038	-30.6	-28.6	0.45	FALSE
	SRX4923177	Histone	H3K9me3	Adult	Ovary	5435	1097/42038	1701/42038	-30.6	-28.5	0.64	FALSE
	SRX287672	Histone	H3K9me3	Embryo	14-16h embryos	3606	125/42038	381/42038	-30.6	-28.5	0.33	FALSE
	SRX1837298	Histone	H3K9me3	Adult	Ovary	3831	201/42038	504/42038	-30.4	-28.4	0.40	FALSE
	SRX2548349	Histone	H3K9me2	Embryo	4-8h embryos	2608	374/42038	758/42038	-30.2	-28.3	0.49	FALSE
	SRX1120689	Histone	H3K9me3	Adult	Ovary	2113	100/42038	334/42038	-29.9	-28.0	0.30	FALSE
	SRX7988217	Histone	H4K16ac	Embryo	14-16h embryos	1461	76/42038	289/42038	-29.8	-27.8	0.26	FALSE
	SRX2592437	Histone	H3K27me3	Cell line	Kc167	12643	5989/42038	4878/42038	-29.5	-27.5	1.23	TRUE
	SRX1120691	Histone	H3K9me3	Adult	Ovary	2530	154/42038	423/42038	-29.4	-27.5	0.36	FALSE
	SRX5246878	Histone	H3K9me2	Embryo	16-18h embryos	3970	736/42038	1233/42038	-29.2	-27.3	0.60	FALSE
	SRX2592434	Histone	H3K27me3	Cell line	Kc167	12506	5822/42038	4730/42038	-29.2	-27.3	1.23	TRUE
	SRX287656	Histone	H3K9me3	Adult	Adult head	2357	41/42038	215/42038	-29.0	-27.1	0.19	FALSE
	SRX1120692	Histone	H3K9me3	Adult	Ovary	2919	200/42038	493/42038	-28.9	-27.1	0.41	FALSE
	SRX2548347	Histone	H3K9me2	Embryo	4-8h embryos	2337	308/42038	653/42038	-28.8	-27.0	0.47	FALSE
	SRX3166315	Histone	H3K9me3	Adult	Ovary	4927	465/42038	872/42038	-28.8	-27.0	0.53	FALSE
	SRX287719	Histone	H3K9me3	Larvae	3rd instar	2468	51/42038	234/42038	-28.5	-26.7	0.22	FALSE
	SRX4923195	Histone	H3K9me3	Cell line	OSC	5136	488/42038	898/42038	-28.2	-26.4	0.54	FALSE
	SRX5246882	Histone	H3K9me2	Embryo	16-18h embryos	4767	970/42038	1515/42038	-28.0	-26.2	0.64	FALSE
	SRX1120688	Histone	H3K9me3	Adult	Ovary	2640	175/42038	447/42038	-27.8	-26.1	0.39	FALSE
	SRX1837288	Histone	H3K9me3	Adult	Ovary	3402	162/42038	426/42038	-27.8	-26.0	0.38	FALSE
	SRX3159465	Histone	H2B	Embryo	1-3h embryos	2377	46/42038	220/42038	-27.7	-26.0	0.21	FALSE
	SRX287655	Histone	H3K9me3	Adult	Adult head	1922	36/42038	198/42038	-27.6	-25.9	0.18	FALSE
	SRX5246877	Histone	H3K9me2	Embryo	16-18h embryos	3954	732/42038	1211/42038	-27.5	-25.8	0.60	FALSE
	SRX287944	Histone	H3K9me2	Adult	Adult head	4758	343/42038	693/42038	-27.5	-25.8	0.49	FALSE
	SRX2548343	Histone	H3K9me2	Embryo	4-8h embryos	2074	281/42038	602/42038	-27.2	-25.5	0.47	FALSE
	SRX3630322	Histone	H3K9me3	Adult	Ovary	4116	325/42038	663/42038	-26.9	-25.2	0.49	FALSE
	SRX3630330	Histone	H3K9me3	Adult	Ovary	3722	214/42038	501/42038	-26.9	-25.2	0.43	FALSE
	SRX264599	Histone	H3K9me3	Adult	Ovary	4455	1233/42038	1822/42038	-26.8	-25.1	0.68	FALSE
	SRX3159485	Histone	H3	Embryo	1-3h embryos	2625	67/42038	257/42038	-26.7	-25.1	0.26	FALSE
	SRX013102	Histone	H3K9me3	Embryo	4-8h embryos	2549	91/42038	301/42038	-26.7	-25.1	0.30	FALSE
	SRX5246865	Histone	H3K9me2	Embryo	16-18h embryos	4226	860/42038	1364/42038	-26.7	-25.1	0.63	FALSE
	SRX2548341	Histone	H3K9me2	Embryo	4-8h embryos	2402	373/42038	727/42038	-26.5	-24.9	0.51	FALSE
	SRX4923189	Histone	H3K9me3	Cell line	OSC	4664	438/42038	815/42038	-26.4	-24.8	0.54	FALSE
	SRX7988219	Histone	H3	Embryo	14-16h embryos	1398	72/42038	263/42038	-26.1	-24.4	0.27	FALSE
	SRX3159484	Histone	H3	Embryo	1-3h embryos	2719	71/42038	261/42038	-26.0	-24.4	0.27	FALSE
	SRX4933895	Histone	H3K27me3	Embryo	Mesoderm	2463	48/42038	214/42038	-25.5	-23.9	0.22	FALSE
	SRX8689044	Histone	H3	Adult	Adult head	2090	54/42038	225/42038	-25.3	-23.7	0.24	FALSE
	SRX3630324	Histone	H3K9me3	Adult	Ovary	6967	1066/42038	1600/42038	-25.2	-23.6	0.67	FALSE
	SRX8688940	Histone	H3	Adult	Adult head	2534	43/42038	202/42038	-25.2	-23.6	0.21	FALSE
	SRX287728	Histone	H3K9me2	Larvae	3rd instar	2106	42/42038	199/42038	-25.0	-23.4	0.21	FALSE
	SRX8913799	Histone	H3K9me2	Adult	Adult head	2483	324/42038	646/42038	-24.9	-23.3	0.50	FALSE
	SRX287974	Histone	H3K27me2	Adult	Adult head	2104	34/42038	181/42038	-24.8	-23.2	0.19	FALSE
	SRX645100	Histone	H4K5ac	Embryo	Mitotic cycle 11-13	1558	61/42038	235/42038	-24.6	-23.0	0.26	FALSE
	SRX4923191	Histone	H3K9me3	Cell line	OSC	4512	372/42038	710/42038	-24.6	-23.0	0.52	FALSE
	SRX7723714	Histone	H3K27me3	Adult	Ovary	2847	192/42038	452/42038	-24.6	-23.0	0.42	FALSE
	SRX5246873	Histone	H3K9me2	Embryo	16-18h embryos	3904	750/42038	1202/42038	-24.5	-23.0	0.62	FALSE
	SRX5246874	Histone	H3K9me2	Embryo	16-18h embryos	4181	808/42038	1274/42038	-24.4	-22.9	0.63	FALSE
	SRX9427718	Histone	H3K9me3	Embryo	Embryos	4852	839/42038	1312/42038	-24.4	-22.9	0.64	FALSE
	SRX9008828	Histone	H3K9me3	Adult	Ovary	4619	1187/42038	1736/42038	-24.4	-22.9	0.68	FALSE
	SRX645099	Histone	H4K5ac	Embryo	Mitotic cycle 7-9	1458	49/42038	210/42038	-24.3	-22.8	0.23	FALSE
	SRX5717027	Histone	H3K9me2	Cell line	S2	1202	215/42038	483/42038	-24.0	-22.6	0.45	FALSE
	SRX5246881	Histone	H3K9me2	Embryo	16-18h embryos	3945	775/42038	1228/42038	-24.0	-22.5	0.63	FALSE
	SRX9434472	Histone	H3K9me3	Cell line	OSC	4437	356/42038	683/42038	-24.0	-22.5	0.52	FALSE
	SRX3166316	Histone	H3K9me3	Adult	Ovary	3578	221/42038	490/42038	-23.8	-22.3	0.45	FALSE
	SRX1120695	Histone	H3K9me3	Adult	Ovary	2069	98/42038	296/42038	-23.6	-22.1	0.33	FALSE
	SRX197564	Histone	H3K27me3	Embryo	2-3h embryos	2401	43/42038	194/42038	-23.4	-22.0	0.22	FALSE
	SRX3166317	Histone	H3K9me3	Adult	Ovary	4508	391/42038	726/42038	-23.4	-22.0	0.54	FALSE
	SRX1120696	Histone	H3K9me3	Adult	Ovary	1966	73/42038	251/42038	-23.4	-21.9	0.29	FALSE
	SRX647438	Histone	H3	Embryo	Mitotic cycle 12-14	2359	162/42038	398/42038	-23.3	-21.9	0.41	FALSE
	SRX9427699	Histone	H3K9me3	Embryo	Embryos	3388	157/42038	389/42038	-23.1	-21.7	0.40	FALSE
	SRX645102	Histone	H4K5ac	Embryo	Mitotic cycle 14	1375	52/42038	210/42038	-23.0	-21.6	0.25	FALSE
	SRX5246869	Histone	H3K9me2	Embryo	16-18h embryos	4072	792/42038	1237/42038	-22.9	-21.5	0.64	FALSE
	SRX3630320	Histone	H3K9me3	Adult	Ovary	5282	671/42038	1084/42038	-22.7	-21.3	0.62	FALSE
	SRX9427717	Histone	H3K9me3	Embryo	Embryos	5528	1062/42038	1565/42038	-22.7	-21.3	0.68	FALSE
	SRX9427700	Histone	H3K9me3	Embryo	Embryos	3353	183/42038	426/42038	-22.7	-21.3	0.43	FALSE
	SRX5246870	Histone	H3K9me2	Embryo	16-18h embryos	3960	764/42038	1200/42038	-22.7	-21.3	0.64	FALSE
	SRX8689038	Histone	H3	Adult	Adult head	2445	52/42038	208/42038	-22.6	-21.2	0.25	FALSE
	SRX661500	Histone	H3K27me3	Larvae	Imaginal wing disc	2044	27/42038	156/42038	-22.6	-21.2	0.17	FALSE
	SRX15206435	Histone	H3K9me2	Adult	Ovary	1793	66/42038	234/42038	-22.5	-21.1	0.28	FALSE
	SRX1760700	Histone	H3K9me3	Cell line	OSC	1713	129/42038	341/42038	-22.5	-21.1	0.38	FALSE
	SRX645135	Histone	H3	Embryo	Mitotic cycle 14	1969	121/42038	328/42038	-22.5	-21.1	0.37	FALSE
	SRX4933897	Histone	H3K27ac	Embryo	Mesoderm	2235	48/42038	199/42038	-22.4	-21.0	0.24	FALSE
	SRX8689005	Histone	H3	Adult	Adult head	2287	44/42038	191/42038	-22.3	-21.0	0.23	FALSE
	SRX3166314	Histone	H3K9me3	Adult	Ovary	3852	358/42038	672/42038	-22.3	-21.0	0.53	FALSE
	SRX1120701	Histone	H3K9me3	Adult	Ovary	2335	143/42038	361/42038	-22.2	-20.8	0.40	FALSE
	SRX5661488	Histone	H3K9me3	Cell line	OSC	3547	191/42038	434/42038	-22.1	-20.8	0.44	FALSE
	SRX201886	Histone	H3K9me3	Cell line	OSC	6276	874/42038	1329/42038	-22.1	-20.7	0.66	FALSE
	SRX201885	Histone	H3K9me3	Cell line	OSC	4547	448/42038	790/42038	-22.1	-20.7	0.57	FALSE
	SRX645134	Histone	H3	Embryo	Mitotic cycle 11-13	2235	148/42038	368/42038	-22.1	-20.7	0.40	FALSE
	SRX507382	Histone	H3K9me3	Adult	Ovary	2314	35/42038	171/42038	-22.0	-20.7	0.20	FALSE
	SRX287860	Histone	H4	Embryo	14-16h embryos	1787	53/42038	207/42038	-22.0	-20.7	0.26	FALSE
	SRX287936	Histone	H1	Embryo	14-16h embryos	1943	36/42038	173/42038	-22.0	-20.7	0.21	FALSE
	SRX5736468	Histone	H4K16ac	Embryo	Mitotic cycle 14	942	46/42038	193/42038	-21.9	-20.6	0.24	FALSE
	SRX8689039	Histone	H3	Adult	Adult head	2159	54/42038	208/42038	-21.8	-20.5	0.26	FALSE
	SRX8689043	Histone	H3	Adult	Adult head	1947	54/42038	208/42038	-21.8	-20.5	0.26	FALSE
	SRX7723700	Histone	H3K27me3	Adult	Ovary	2454	142/42038	357/42038	-21.8	-20.5	0.40	FALSE
	SRX4923193	Histone	H3K9me3	Cell line	OSC	5152	588/42038	968/42038	-21.7	-20.4	0.61	FALSE
	SRX8913801	Histone	H3K9me2	Adult	Adult head	3175	529/42038	892/42038	-21.7	-20.4	0.59	FALSE
	SRX287795	Histone	H3K27me1	Adult	Adult head	1853	32/42038	163/42038	-21.7	-20.4	0.20	FALSE
	SRX3380806	Histone	H3K27ac	Larvae	Imaginal leg disc	1875	32/42038	163/42038	-21.7	-20.4	0.20	FALSE
	SRX9434471	Histone	H3K9me3	Cell line	OSC	4698	410/42038	736/42038	-21.7	-20.4	0.56	FALSE
	SRX5736489	Histone	H3	Embryo	14-16h embryos	1127	85/42038	263/42038	-21.7	-20.4	0.32	FALSE
	SRX9008830	Histone	H3K9me3	Adult	Ovary	4639	1065/42038	1554/42038	-21.6	-20.3	0.69	FALSE
	SRX287973	Histone	H3K27me2	Adult	Adult head	2117	36/42038	171/42038	-21.6	-20.3	0.21	FALSE
	SRX2592433	Histone	H3K27me3	Cell line	Kc167	9876	4704/42038	3854/42038	-21.5	-20.2	1.22	TRUE
	SRX287800	Histone	H3K9me1	Embryo	14-16h embryos	1716	26/42038	149/42038	-21.5	-20.2	0.17	FALSE
	SRX1120699	Histone	H3K9me3	Adult	Ovary	2002	88/42038	267/42038	-21.4	-20.2	0.33	FALSE
	SRX10412061	Histone	H3	Adult	Photoreceptor neuron	2361	429/42038	759/42038	-21.4	-20.1	0.57	FALSE
	SRX9427696	Histone	H3K9me3	Embryo	Embryos	2852	133/42038	340/42038	-21.3	-20.1	0.39	FALSE
	SRX2592431	Histone	H3K36me3	Cell line	Kc167	13913	5963/42038	5019/42038	-21.3	-20.1	1.19	TRUE
	SRX485218	Histone	H3K9me3	Adult	Ovary	2456	77/42038	247/42038	-21.3	-20.0	0.31	FALSE
	SRX15109500	Histone	H3	Adult	Photoreceptor neuron	1684	231/42038	486/42038	-21.2	-20.0	0.48	FALSE
	SRX645136	Histone	H3	Embryo	Mitotic cycle 14	2375	178/42038	408/42038	-21.2	-19.9	0.44	FALSE
	SRX7988218	Histone	H4K16ac	Embryo	14-16h embryos	1283	85/42038	260/42038	-21.1	-19.9	0.33	FALSE
	SRX4933894	Histone	H3K27ac	Embryo	Mesoderm	2186	47/42038	191/42038	-21.1	-19.9	0.25	FALSE
	SRX2559027	Histone	H3K9me3	Cell line	Kc167	1623	204/42038	446/42038	-21.1	-19.9	0.46	FALSE
	SRX10412059	Histone	H3	Adult	Photoreceptor neuron	2318	415/42038	734/42038	-20.7	-19.5	0.57	FALSE
	SRX287756	Histone	H1	Adult	Adult head	1977	36/42038	167/42038	-20.7	-19.5	0.22	FALSE
	SRX5246883	Histone	H3K9me2	Embryo	16-18h embryos	940	42/42038	179/42038	-20.7	-19.4	0.23	FALSE
	SRX2592455	Histone	H3K9me3	Cell line	Kc167	12881	5847/42038	4928/42038	-20.6	-19.4	1.19	TRUE
	SRX1837290	Histone	H3K9me3	Adult	Ovary	3524	262/42038	525/42038	-20.6	-19.3	0.50	FALSE
	SRX5246876	Histone	H3K9me2	Embryo	16-18h embryos	1394	108/42038	295/42038	-20.5	-19.3	0.37	FALSE
	SRX331375	Histone	H3K27me1	Larvae	3rd instar	1713	33/42038	160/42038	-20.5	-19.3	0.21	FALSE
	SRX8688974	Histone	H3	Adult	Adult head	2124	52/42038	197/42038	-20.4	-19.2	0.26	FALSE
	SRX18273819	Histone	H3K9me3	Embryo	2-2.5h embryos	2523	479/42038	814/42038	-20.3	-19.1	0.59	FALSE
	SRX287933	Histone	H1	Embryo	14-16h embryos	1918	33/42038	159/42038	-20.3	-19.1	0.21	FALSE
	SRX15109498	Histone	H3	Adult	Photoreceptor neuron	2300	399/42038	709/42038	-20.3	-19.1	0.56	FALSE
	SRX5246866	Histone	H3K9me2	Embryo	16-18h embryos	1121	67/42038	224/42038	-20.3	-19.1	0.30	FALSE
	SRX287783	Histone	H3	Adult	Adult head	1714	29/42038	150/42038	-20.2	-19.0	0.19	FALSE
	SRX4933903	Histone	H3K27ac	Embryo	Mesoderm	1677	26/42038	143/42038	-20.1	-18.9	0.18	FALSE
	SRX287935	Histone	H1	Embryo	14-16h embryos	1968	37/42038	166/42038	-20.0	-18.8	0.22	FALSE
	SRX507390	Histone	H3K9me3	Adult	Ovary	2268	41/42038	174/42038	-20.0	-18.8	0.24	FALSE
	SRX8913800	Histone	H3K9me2	Adult	Adult head	3003	483/42038	816/42038	-20.0	-18.8	0.59	FALSE
	SRX287784	Histone	H3	Adult	Adult head	1769	30/42038	151/42038	-19.9	-18.8	0.20	FALSE
	SRX9427695	Histone	H3K9me3	Embryo	Embryos	2395	100/42038	278/42038	-19.9	-18.7	0.36	FALSE
	SRX645101	Histone	H4K5ac	Embryo	Mitotic cycle 14	1083	33/42038	157/42038	-19.9	-18.7	0.21	FALSE
	SRX1120700	Histone	H3K9me3	Adult	Ovary	2029	110/42038	294/42038	-19.8	-18.7	0.37	FALSE
	SRX5246875	Histone	H3K9me2	Embryo	16-18h embryos	951	43/42038	177/42038	-19.8	-18.7	0.24	FALSE
	SRX10412060	Histone	H3	Adult	Photoreceptor neuron	1523	190/42038	416/42038	-19.8	-18.6	0.46	FALSE
	SRX4823786	Histone	H3K9me3	Cell line	OSC	4176	330/42038	612/42038	-19.8	-18.6	0.54	FALSE
	SRX5246884	Histone	H3K9me2	Embryo	16-18h embryos	1037	51/42038	192/42038	-19.7	-18.6	0.27	FALSE
	SRX8689040	Histone	H3	Adult	Adult head	2058	57/42038	203/42038	-19.7	-18.6	0.28	FALSE
	SRX10412058	Histone	H3	Adult	Photoreceptor neuron	2073	310/42038	584/42038	-19.7	-18.5	0.53	FALSE
	SRX3380812	Histone	H3K27me3	Larvae	Imaginal wing disc	1500	22/42038	132/42038	-19.6	-18.5	0.17	FALSE
	SRX15109497	Histone	H3	Adult	Photoreceptor neuron	2130	363/42038	655/42038	-19.6	-18.5	0.55	FALSE
	SRX10418029	Histone	H3K4me3	Adult	Adult head	840	40/42038	170/42038	-19.6	-18.5	0.24	FALSE
	SRX3630328	Histone	H3K9me3	Adult	Ovary	6031	762/42038	1162/42038	-19.6	-18.4	0.66	FALSE
	SRX1760699	Histone	H3K9me3	Cell line	OSC	1616	128/42038	321/42038	-19.6	-18.4	0.40	FALSE
	SRX287799	Histone	H3K9me1	Embryo	14-16h embryos	1716	24/42038	136/42038	-19.5	-18.4	0.18	FALSE
	SRX15206469	Histone	H3K9me2	Adult	Ovary	1579	48/42038	185/42038	-19.5	-18.4	0.26	FALSE
	SRX10412068	Histone	H3K36me3	Adult	Photoreceptor neuron	3445	821/42038	1232/42038	-19.4	-18.3	0.67	FALSE
	SRX7723688	Histone	H3K27me3	Adult	Ovary	2804	219/42038	455/42038	-19.4	-18.3	0.48	FALSE
	SRX5246868	Histone	H3K9me2	Embryo	16-18h embryos	1147	75/42038	233/42038	-19.3	-18.2	0.32	FALSE
	SRX2592435	Histone	H3K27me3	Cell line	Kc167	8916	4160/42038	3399/42038	-19.3	-18.2	1.22	TRUE
	SRX8689042	Histone	H3	Adult	Adult head	1618	49/42038	186/42038	-19.3	-18.2	0.26	FALSE
	SRX287934	Histone	H1	Embryo	14-16h embryos	1821	30/42038	148/42038	-19.3	-18.1	0.20	FALSE
	SRX287776	Histone	H3	Embryo	14-16h embryos	1741	30/42038	147/42038	-19.0	-17.9	0.20	FALSE
	SRX2592383	Histone	H3K27me3	Cell line	Kc167	10917	4773/42038	3970/42038	-18.9	-17.8	1.20	TRUE
	SRX5246872	Histone	H3K9me2	Embryo	16-18h embryos	1106	65/42038	213/42038	-18.9	-17.8	0.31	FALSE
	SRX8688941	Histone	H3	Adult	Adult head	2264	76/42038	232/42038	-18.8	-17.7	0.33	FALSE
	SRX485214	Histone	H3K9me3	Adult	Ovary	2317	107/42038	283/42038	-18.8	-17.7	0.38	FALSE
	SRX10412067	Histone	H3K36me3	Adult	Photoreceptor neuron	3106	700/42038	1075/42038	-18.7	-17.6	0.65	FALSE
	SRX2592413	Histone	H3K4me1	Cell line	Kc167	14159	5707/42038	4844/42038	-18.6	-17.5	1.18	TRUE
	SRX9427713	Histone	H3K9me3	Embryo	Embryos	3921	681/42038	1050/42038	-18.5	-17.4	0.65	FALSE
	SRX5661490	Histone	H3K9me3	Cell line	OSC	3902	284/42038	539/42038	-18.5	-17.4	0.53	FALSE
	SRX10412069	Histone	H3K36me3	Adult	Photoreceptor neuron	3343	816/42038	1214/42038	-18.4	-17.4	0.67	FALSE
	SRX18273818	Histone	H3K9me3	Embryo	2-2.5h embryos	1198	124/42038	307/42038	-18.4	-17.3	0.40	FALSE
	SRX9518320	Histone	H2A.V	Embryo	Embryos	1517	141/42038	333/42038	-18.3	-17.3	0.42	FALSE
	SRX7175251	Histone	H3K9me3	Embryo	Embryos	2055	265/42038	511/42038	-18.3	-17.2	0.52	FALSE
	SRX8689006	Histone	H3	Adult	Adult head	2058	68/42038	215/42038	-18.3	-17.2	0.32	FALSE
	SRX9427716	Histone	H3K9me3	Embryo	Embryos	4394	725/42038	1101/42038	-18.3	-17.2	0.66	FALSE
	SRX287803	Histone	H3K27me2	Embryo	14-16h embryos	1793	26/42038	135/42038	-18.3	-17.2	0.19	FALSE
	SRX15206432	Histone	H3K9me3	Adult	Ovary	3676	571/42038	910/42038	-18.3	-17.2	0.63	FALSE
	SRX5246880	Histone	H3K9me2	Embryo	16-18h embryos	944	46/42038	175/42038	-18.2	-17.2	0.26	FALSE
	SRX9427714	Histone	H3K9me3	Embryo	Embryos	4185	596/42038	941/42038	-18.2	-17.2	0.63	FALSE
	SRX2564138	Histone	H3K27me3	Larvae	3rd instar brain	1924	92/42038	255/42038	-18.2	-17.1	0.36	FALSE
	SRX5246871	Histone	H3K9me2	Embryo	16-18h embryos	1022	55/42038	191/42038	-18.1	-17.0	0.29	FALSE
	SRX15109499	Histone	H3	Adult	Photoreceptor neuron	1644	236/42038	469/42038	-18.1	-17.0	0.50	FALSE
	SRX15109506	Histone	H3K36me3	Adult	Photoreceptor neuron	1745	284/42038	535/42038	-18.0	-17.0	0.53	FALSE
	SRX9427715	Histone	H3K9me3	Embryo	Embryos	4299	724/42038	1097/42038	-18.0	-17.0	0.66	FALSE
	SRX4279684	Histone	H3K9me3	Adult	Ovary	5948	1244/42038	1716/42038	-18.0	-16.9	0.72	FALSE
	SRX9427693	Histone	H3K9me3	Embryo	Embryos	2837	139/42038	327/42038	-17.9	-16.9	0.43	FALSE
	SRX7175253	Histone	H3K9me3	Embryo	Embryos	1727	202/42038	419/42038	-17.8	-16.8	0.48	FALSE
	SRX18273820	Histone	H3K9me3	Embryo	2-2.5h embryos	1882	307/42038	564/42038	-17.8	-16.8	0.54	FALSE
	SRX1084166	Histone	H3K4me3	Adult	Adult female	1723	118/42038	294/42038	-17.8	-16.7	0.40	FALSE
	SRX647439	Histone	H3	Embryo	Mitotic cycle 12-14	2659	250/42038	486/42038	-17.8	-16.7	0.51	FALSE
	SRX1760701	Histone	H3K9me3	Cell line	OSC	1578	128/42038	309/42038	-17.7	-16.7	0.41	FALSE
	SRX287775	Histone	H3	Embryo	14-16h embryos	1617	33/42038	147/42038	-17.7	-16.7	0.22	FALSE
	SRX18273817	Histone	H3K9me3	Embryo	2-2.5h embryos	1148	121/42038	298/42038	-17.7	-16.7	0.41	FALSE
	SRX15206464	Histone	H3K9me3	Adult	Ovary	2021	146/42038	336/42038	-17.7	-16.6	0.43	FALSE
	SRX2592436	Histone	H3K27me3	Cell line	Kc167	9060	4055/42038	3338/42038	-17.6	-16.6	1.21	TRUE
	SRX9427705	Histone	H3K9me3	Adult	Adult head	2700	404/42038	690/42038	-17.6	-16.5	0.59	FALSE
	SRX5661487	Histone	H3K9me3	Cell line	OSC	3803	290/42038	539/42038	-17.6	-16.5	0.54	FALSE
	SRX647442	Histone	H3K18ac	Embryo	Mitotic cycle 12-14	1267	50/42038	179/42038	-17.5	-16.5	0.28	FALSE
	SRX645128	Histone	H3K27me3	Embryo	Mitotic cycle 14	965	28/42038	136/42038	-17.5	-16.5	0.21	FALSE
	SRX5343094	Histone	H3K9me3	Adult	Dopaminergic Neurons	2347	154/42038	347/42038	-17.5	-16.5	0.44	FALSE
	SRX5736475	Histone	H4K16ac	Embryo	Gastrulating embryos	787	55/42038	188/42038	-17.5	-16.5	0.29	FALSE
	SRX15206462	Histone	H3K9me3	Adult	Ovary	2304	357/42038	628/42038	-17.5	-16.5	0.57	FALSE
	SRX287755	Histone	H1	Adult	Adult head	1677	30/42038	140/42038	-17.5	-16.5	0.21	FALSE
	SRX331376	Histone	H3K27me1	Larvae	3rd instar	1723	32/42038	144/42038	-17.5	-16.5	0.22	FALSE
	SRX4933907	Histone	H3K27me3	Embryo	Mesoderm	1113	33/42038	146/42038	-17.5	-16.5	0.23	FALSE
	SRX2417577	Histone	H3K9me3	Cell line	S2-DRSC	3146	162/42038	358/42038	-17.4	-16.4	0.45	FALSE
	SRX15206434	Histone	H3K9me3	Adult	Ovary	2337	227/42038	451/42038	-17.4	-16.4	0.50	FALSE
	SRX8689009	Histone	H3	Adult	Adult head	1615	61/42038	198/42038	-17.4	-16.4	0.31	FALSE
	SRX645133	Histone	H3	Embryo	Mitotic cycle 7-9	1936	138/42038	322/42038	-17.4	-16.4	0.43	FALSE
	SRX1760712	Histone	H1	Cell line	OSC	1065	56/42038	189/42038	-17.4	-16.4	0.30	FALSE
	SRX15206505	Histone	H3K9me3	Adult	Ovary	5761	1145/42038	1590/42038	-17.3	-16.3	0.72	FALSE
	SRX2592380	Histone	H3ac	Cell line	Kc167	11600	4713/42038	3951/42038	-17.2	-16.3	1.19	TRUE
	SRX2592402	Histone	H3K4me3	Cell line	Kc167	18587	7591/42038	6654/42038	-17.1	-16.1	1.14	TRUE
	SRX5343100	Histone	H3K9me3	Adult	Dopaminergic Neurons	3306	301/42038	550/42038	-17.1	-16.1	0.55	FALSE
	SRX15206463	Histone	H3K9me3	Adult	Ovary	1959	279/42038	520/42038	-17.1	-16.1	0.54	FALSE
	SRX1361343	Histone	H3K9me3	Cell line	OSC	4124	575/42038	902/42038	-17.1	-16.1	0.64	FALSE
	SRX1361346	Histone	H3K9me3	Cell line	OSC	5682	751/42038	1118/42038	-17.1	-16.1	0.67	FALSE
	SRX5343143	Histone	H3K27me3	Adult	Dopaminergic Neurons	1800	95/42038	253/42038	-17.0	-16.1	0.38	FALSE
	SRX8688902	Histone	H3K27me3	Adult	Adult head	1613	33/42038	144/42038	-17.0	-16.1	0.23	FALSE
	SRX15109505	Histone	H3K36me3	Adult	Photoreceptor neuron	1424	200/42038	410/42038	-17.0	-16.0	0.49	FALSE
	SRX1760711	Histone	H1	Cell line	OSC	1038	56/42038	187/42038	-17.0	-16.0	0.30	FALSE
	SRX11245079	Histone	H3	Embryo	12-14h embryos	1676	254/42038	485/42038	-17.0	-16.0	0.52	FALSE
	SRX9427697	Histone	H3K9me3	Embryo	Embryos	1766	62/42038	197/42038	-16.9	-15.9	0.31	FALSE
	SRX1704848	Histone	H4	Cell line	S2	1959	243/42038	469/42038	-16.9	-15.9	0.52	FALSE
	SRX5343146	Histone	H3K27me3	Adult	Dopaminergic Neurons	1218	50/42038	175/42038	-16.8	-15.8	0.29	FALSE
	SRX4923187	Histone	H3K9me3	Cell line	OSC	4633	535/42038	848/42038	-16.7	-15.7	0.63	FALSE
	SRX2417578	Histone	H3K9me3	Cell line	S2-DRSC	3287	180/42038	379/42038	-16.7	-15.7	0.47	FALSE
	SRX11245078	Histone	H3	Embryo	12-14h embryos	1466	206/42038	416/42038	-16.7	-15.7	0.50	FALSE
	SRX2592454	Histone	H3K9me3	Cell line	Kc167	12310	5169/42038	4388/42038	-16.6	-15.7	1.18	TRUE
	SRX11245077	Histone	H3	Embryo	12-14h embryos	1741	268/42038	501/42038	-16.6	-15.7	0.53	FALSE
	SRX7175241	Histone	H3K27me3	Embryo	Embryos	1702	151/42038	336/42038	-16.6	-15.6	0.45	FALSE
	SRX5736491	Histone	H3	Embryo	14-16h embryos	1152	108/42038	270/42038	-16.5	-15.5	0.40	FALSE
	SRX8689007	Histone	H3	Adult	Adult head	1673	71/42038	209/42038	-16.3	-15.3	0.34	FALSE
	SRX287651	Histone	H3K36me1	Embryo	14-16h embryos	1520	34/42038	142/42038	-16.2	-15.3	0.24	FALSE
	SRX287564	Histone	H3K9me2	Cell line	S2-DRSC	2521	192/42038	392/42038	-16.1	-15.2	0.49	FALSE
	SRX9427702	Histone	H3K9me3	Embryo	Embryos	1909	75/42038	215/42038	-16.1	-15.2	0.35	FALSE
	SRX220295	Histone	H3K9me3	Adult	Ovary	1753	114/42038	277/42038	-16.1	-15.2	0.41	FALSE
	SRX1847050	Histone	H3K27ac	Embryo	Glial cells	1258	23/42038	119/42038	-16.1	-15.2	0.19	FALSE
	SRX11245080	Histone	H3	Embryo	12-14h embryos	1628	242/42038	461/42038	-16.1	-15.1	0.52	FALSE
	SRX1120702	Histone	H3K9me3	Adult	Ovary	1730	102/42038	258/42038	-16.1	-15.1	0.40	FALSE
	SRX287788	Histone	H3K18ac	Embryo	14-16h embryos	1480	26/42038	125/42038	-16.0	-15.1	0.21	FALSE
	SRX8688903	Histone	H3K27me3	Adult	Adult head	1541	37/42038	147/42038	-16.0	-15.1	0.25	FALSE
	SRX8689085	Histone	H3K27me3	Adult	Adult head	1477	35/42038	143/42038	-16.0	-15.1	0.24	FALSE
	SRX23238285	Histone	H3K36me2	Cell line	S2	1137	66/42038	199/42038	-16.0	-15.1	0.33	FALSE
	SRX287796	Histone	H3K27me1	Adult	Adult head	1506	28/42038	129/42038	-16.0	-15.1	0.22	FALSE
	SRX1561066	Histone	H3K27me3	Larvae	CNS and imaginal disc	1454	30/42038	133/42038	-16.0	-15.1	0.23	FALSE
	SRX8689010	Histone	H3	Adult	Adult head	1734	75/42038	214/42038	-16.0	-15.0	0.35	FALSE
	SRX15109507	Histone	H3K36me3	Adult	Photoreceptor neuron	1433	201/42038	403/42038	-15.9	-15.0	0.50	FALSE
	SRX9427698	Histone	H3K9me3	Embryo	Embryos	1863	71/42038	207/42038	-15.9	-15.0	0.34	FALSE
	SRX4933906	Histone	H3K27ac	Embryo	Mesoderm	1732	51/42038	172/42038	-15.8	-14.9	0.30	FALSE
	SRX8689041	Histone	H3	Adult	Adult head	1339	45/42038	161/42038	-15.8	-14.9	0.28	FALSE
	SRX18393558	Histone	H3K4me1	Embryo	2-3h embryos	1996	161/42038	344/42038	-15.7	-14.8	0.47	FALSE
	SRX1847048	Histone	H3K4me3	Embryo	Glial cells	1170	23/42038	117/42038	-15.7	-14.7	0.20	FALSE
	SRX15206484	Histone	H3K9me3	Adult	Ovary	2154	299/42038	534/42038	-15.6	-14.7	0.56	FALSE
	SRX8689078	Histone	H3K27ac	Adult	Adult head	1472	31/42038	133/42038	-15.6	-14.6	0.23	FALSE
	SRX23238275	Histone	H3K36me2	Cell line	S2	1300	59/42038	184/42038	-15.5	-14.5	0.32	FALSE
	SRX2592452	Histone	H3K9me3	Cell line	Kc167	12170	5229/42038	4473/42038	-15.5	-14.5	1.17	TRUE
	SRX10124170	Histone	H1K27me2	Cell line	S2	1887	64/42038	192/42038	-15.4	-14.4	0.33	FALSE
	SRX2592451	Histone	H3K9me3	Cell line	Kc167	13516	4707/42038	3989/42038	-15.3	-14.4	1.18	TRUE
	SRX2832101	Histone	H3K9me3	Cell line	S2	1362	91/42038	236/42038	-15.3	-14.4	0.39	FALSE
	SRX2592384	Histone	H3K27me3	Cell line	Kc167	9971	4216/42038	3535/42038	-15.3	-14.4	1.19	TRUE
	SRX4923181	Histone	H3K9me3	Cell line	OSC	4351	466/42038	746/42038	-15.3	-14.4	0.62	FALSE
	SRX110776	Histone	H3K27me3	Embryo	Muscle cells	1648	51/42038	169/42038	-15.3	-14.4	0.30	FALSE
	SRX3981611	Histone	H2A.V	Cell line	S2	2149	74/42038	208/42038	-15.2	-14.3	0.36	FALSE
	SRX3632887	Histone	H3	Larvae	3rd instar	860	49/42038	165/42038	-15.2	-14.3	0.30	FALSE
	SRX2592429	Histone	H3K36me3	Cell line	Kc167	11565	4893/42038	4166/42038	-15.2	-14.3	1.17	TRUE
	SRX9427703	Histone	H3K9me3	Adult	Ovary	4076	769/42038	1115/42038	-15.1	-14.2	0.69	FALSE
	SRX2832095	Histone	H3K9me3	Cell line	S2	2276	75/42038	209/42038	-15.1	-14.2	0.36	FALSE
	SRX8689080	Histone	H3K27ac	Adult	Adult head	1313	33/42038	134/42038	-14.9	-14.0	0.25	FALSE
	SRX2055962	Histone	H3	Cell line	S2-DRSC	2173	85/42038	224/42038	-14.9	-14.0	0.38	FALSE
	SRX5246879	Histone	H3K9me2	Embryo	16-18h embryos	673	29/42038	126/42038	-14.9	-14.0	0.23	FALSE
	SRX3632899	Histone	H3	Larvae	3rd instar	772	41/42038	149/42038	-14.9	-14.0	0.28	FALSE
	SRX9427692	Histone	H3K9me3	Embryo	Embryos	2265	112/42038	266/42038	-14.9	-14.0	0.42	FALSE
	SRX300936	Histone	H3K27me3	Cell line	S2R+	1463	161/42038	338/42038	-14.9	-14.0	0.48	FALSE
	SRX2592427	Histone	H3K36me3	Cell line	Kc167	10459	4126/42038	3462/42038	-14.8	-14.0	1.19	TRUE
	SRX9427706	Histone	H3K9me3	Adult	Adult head	2461	355/42038	600/42038	-14.8	-14.0	0.59	FALSE
	SRX4923179	Histone	H3K9me3	Cell line	OSC	3844	364/42038	611/42038	-14.8	-13.9	0.60	FALSE
	SRX5736488	Histone	H3	Embryo	14-16h embryos	1337	187/42038	374/42038	-14.7	-13.9	0.50	FALSE
	SRX11245082	Histone	H3	Embryo	12-14h embryos	1572	240/42038	447/42038	-14.7	-13.9	0.54	FALSE
	SRX135531	Histone	H3K27me3	Adult	Octopaminergic neurons	944	25/42038	117/42038	-14.7	-13.9	0.21	FALSE
	SRX5736476	Histone	H4K16ac	Embryo	Gastrulating embryos	1070	105/42038	254/42038	-14.7	-13.8	0.41	FALSE
	SRX8689074	Histone	H3K27me3	Adult	Adult head	1351	27/42038	121/42038	-14.7	-13.8	0.22	FALSE
	SRX645116	Histone	H3K4me1	Embryo	Mitotic cycle 11-13	1165	50/42038	164/42038	-14.7	-13.8	0.30	FALSE
	SRX10124169	Histone	H1K27me2	Cell line	S2	1809	57/42038	176/42038	-14.6	-13.8	0.32	FALSE
	SRX8689025	Histone	H3K9me3	Adult	Adult head	1330	38/42038	142/42038	-14.6	-13.8	0.27	FALSE
	SRX9427694	Histone	H3K9me3	Embryo	Embryos	2168	106/42038	255/42038	-14.6	-13.8	0.42	FALSE
	SRX2055956	Histone	H3	Cell line	S2-DRSC	2201	83/42038	219/42038	-14.6	-13.8	0.38	FALSE
	SRX5431035	Histone	H4K16ac	Embryo	3-4h embryos	1825	37/42038	140/42038	-14.6	-13.7	0.26	FALSE
	SRX8688959	Histone	H3K27me3	Adult	Adult head	1181	22/42038	110/42038	-14.6	-13.7	0.20	FALSE
	SRX2592386	Histone	H3K4me3	Cell line	Kc167	10296	4218/42038	3554/42038	-14.5	-13.7	1.19	TRUE
	SRX3632902	Histone	H3	Larvae	3rd instar	871	55/42038	172/42038	-14.5	-13.7	0.32	FALSE
	SRX8689014	Histone	H3K4me3	Adult	Adult head	1401	33/42038	132/42038	-14.5	-13.7	0.25	FALSE
	SRX013103	Histone	H3K9me3	Embryo	0-4h embryos	1755	40/42038	145/42038	-14.5	-13.6	0.28	FALSE
	SRX287667	Histone	H4K16ac	Embryo	14-16h embryos	1713	40/42038	145/42038	-14.5	-13.6	0.28	FALSE
	SRX645124	Histone	H3K9ac	Embryo	Mitotic cycle 11-13	1201	57/42038	175/42038	-14.4	-13.6	0.33	FALSE
	SRX645110	Histone	H3K18ac	Embryo	Mitotic cycle 14	1355	75/42038	205/42038	-14.4	-13.6	0.37	FALSE
	SRX2592414	Histone	H3K4me1	Cell line	Kc167	11940	4930/42038	4219/42038	-14.4	-13.6	1.17	TRUE
	SRX474581	Histone	H3K27ac	Embryo	Parasegment 7	861	35/42038	135/42038	-14.4	-13.5	0.26	FALSE
	SRX8689008	Histone	H3	Adult	Adult head	1830	91/42038	230/42038	-14.4	-13.5	0.40	FALSE
	SRX5431038	Histone	H4K16ac	Embryo	11-12h embryos	1523	51/42038	164/42038	-14.3	-13.5	0.31	FALSE
	SRX15109508	Histone	H3K36me3	Adult	Photoreceptor neuron	1072	128/42038	286/42038	-14.3	-13.5	0.45	FALSE
	SRX5343101	Histone	H3K9me3	Adult	Dopaminergic Neurons	2574	214/42038	408/42038	-14.3	-13.5	0.52	FALSE
	SRX2055959	Histone	H3	Cell line	S2-DRSC	2132	70/42038	196/42038	-14.3	-13.5	0.36	FALSE
	SRX8688975	Histone	H3	Adult	Adult head	1977	92/42038	231/42038	-14.3	-13.4	0.40	FALSE
	SRX8913802	Histone	H3K9me2	Adult	Adult head	3059	564/42038	856/42038	-14.3	-13.4	0.66	FALSE
	SRX4923185	Histone	H3K9me3	Cell line	OSC	4159	509/42038	788/42038	-14.2	-13.4	0.65	FALSE
	SRX2592430	Histone	H3K36me3	Cell line	Kc167	10240	4203/42038	3548/42038	-14.2	-13.4	1.18	TRUE
	SRX3981610	Histone	H2A.V	Cell line	S2	2282	84/42038	218/42038	-14.2	-13.4	0.39	FALSE
	SRX287652	Histone	H3K36me1	Embryo	14-16h embryos	1394	34/42038	132/42038	-14.1	-13.3	0.26	FALSE
	SRX15206468	Histone	H3K9me2	Adult	Ovary	1579	41/42038	145/42038	-14.1	-13.3	0.28	FALSE
	SRX647440	Histone	H3K4me1	Embryo	Mitotic cycle 12-14	1231	64/42038	185/42038	-14.1	-13.3	0.35	FALSE
	SRX8689075	Histone	H3K27me3	Adult	Adult head	1323	33/42038	130/42038	-14.1	-13.3	0.25	FALSE
	SRX15206436	Histone	H3K9me2	Adult	Ovary	1301	161/42038	332/42038	-14.1	-13.2	0.48	FALSE
	SRX8688981	Histone	H3	Adult	Adult head	1890	104/42038	248/42038	-14.0	-13.2	0.42	FALSE
	SRX9518332	Histone	H2A.V	Embryo	Embryos	1054	99/42038	240/42038	-14.0	-13.2	0.41	FALSE
	SRX287565	Histone	H3K9me2	Cell line	S2-DRSC	3042	484/42038	754/42038	-14.0	-13.2	0.64	FALSE
	SRX23238287	Histone	H3K36me2	Cell line	S2	1742	34/42038	131/42038	-13.9	-13.1	0.26	FALSE
	SRX485215	Histone	H3K9me3	Adult	Ovary	2525	413/42038	664/42038	-13.9	-13.1	0.62	FALSE
	SRX4933898	Histone	H3K27me3	Embryo	Mesoderm	1281	29/42038	121/42038	-13.9	-13.0	0.24	FALSE
	SRX2592399	Histone	H3K4me3	Cell line	Kc167	17860	7205/42038	6384/42038	-13.8	-13.0	1.13	TRUE
	SRX5343095	Histone	H3K9me3	Adult	Dopaminergic Neurons	1494	77/42038	204/42038	-13.7	-12.9	0.38	FALSE
	SRX201884	Histone	H3K9me3	Cell line	OSC	6351	1277/42038	1687/42038	-13.7	-12.9	0.76	FALSE
	SRX9434473	Histone	H3K9me3	Cell line	OSC	6372	1252/42038	1658/42038	-13.7	-12.9	0.76	FALSE
	SRX3632891	Histone	H4	Larvae	3rd instar	586	22/42038	106/42038	-13.7	-12.9	0.21	FALSE
	SRX2592432	Histone	H3K36me3	Cell line	Kc167	9369	3678/42038	3076/42038	-13.6	-12.8	1.20	TRUE
	SRX19695495	Histone	H3K27me3	Larvae	CNS and imaginal disc	760	43/42038	146/42038	-13.6	-12.8	0.29	FALSE
	SRX3981678	Histone	H3K4me3	Cell line	S2	2086	77/42038	203/42038	-13.6	-12.8	0.38	FALSE
	SRX11245081	Histone	H3	Embryo	12-14h embryos	1648	267/42038	472/42038	-13.5	-12.7	0.57	FALSE
	SRX4923183	Histone	H3K9me3	Cell line	OSC	3988	600/42038	890/42038	-13.5	-12.6	0.67	FALSE
	SRX5431037	Histone	H4K16ac	Embryo	11-12h embryos	1412	37/42038	134/42038	-13.4	-12.6	0.28	FALSE
	SRX8688976	Histone	H3	Adult	Adult head	1729	99/42038	236/42038	-13.4	-12.6	0.42	FALSE
	SRX1728713	Histone	H3	Cell line	Kc167	906	40/42038	139/42038	-13.3	-12.5	0.29	FALSE
	SRX7723698	Histone	H3K27me3	Adult	Germ cells	2329	222/42038	410/42038	-13.3	-12.5	0.54	FALSE
	SRX3981618	Histone	H2A.V	Cell line	S2	2081	77/42038	201/42038	-13.2	-12.5	0.38	FALSE
	SRX2592412	Histone	H3K4me1	Cell line	Kc167	12454	5015/42038	4330/42038	-13.2	-12.4	1.16	TRUE
	SRX645129	Histone	H3K27me3	Embryo	Mitotic cycle 14	1386	92/42038	224/42038	-13.2	-12.4	0.41	FALSE
	SRX2592410	Histone	H3K4me1	Cell line	Kc167	9091	3597/42038	3012/42038	-13.2	-12.4	1.19	TRUE
	SRX4279657	Histone	H3K9me3	Adult	Ovary	6852	1592/42038	2033/42038	-13.1	-12.3	0.78	FALSE
	SRX2592453	Histone	H3K9me3	Cell line	Kc167	11647	3967/42038	3355/42038	-13.1	-12.3	1.18	TRUE
	SRX8688984	Histone	H3K4me3	Adult	Adult head	1174	32/42038	123/42038	-13.1	-12.3	0.26	FALSE
	SRX3981676	Histone	H3K4me3	Cell line	S2	2140	88/42038	217/42038	-13.0	-12.3	0.41	FALSE
	SRX474574	Histone	H3K27me3	Embryo	Parasegment 7	848	38/42038	134/42038	-13.0	-12.3	0.28	FALSE
	SRX8689012	Histone	H3K27ac	Adult	Adult head	1155	21/42038	101/42038	-13.0	-12.2	0.21	FALSE
	SRX8689023	Histone	H3K9me3	Adult	Adult head	1262	36/42038	130/42038	-13.0	-12.2	0.28	FALSE
	SRX3511942	Histone	H3K27me3	Pupae	Pupae	947	45/42038	146/42038	-12.9	-12.2	0.31	FALSE
	SRX9434490	Histone	H3K9me3	Cell line	S2	5262	1339/42038	1743/42038	-12.9	-12.1	0.77	FALSE
	SRX23238243	Histone	H3K36me3	Cell line	S2	1314	78/42038	200/42038	-12.8	-12.1	0.39	FALSE
	SRX3981649	Histone	H3	Cell line	S2	2027	78/42038	200/42038	-12.8	-12.1	0.39	FALSE
	SRX3981659	Histone	H3	Cell line	S2	2017	80/42038	203/42038	-12.8	-12.0	0.39	FALSE
	SRX215628	Histone	H3K9me3	Adult	Ovary	1172	113/42038	253/42038	-12.8	-12.0	0.45	FALSE
	SRX287569	Histone	H3K27me3	Embryo	14-16h embryos	939	109/42038	247/42038	-12.8	-12.0	0.44	FALSE
	SRX9518322	Histone	H2A.V	Embryo	Embryos	1755	239/42038	428/42038	-12.7	-12.0	0.56	FALSE
	SRX645108	Histone	H3K18ac	Embryo	Mitotic cycle 11-13	1018	51/42038	155/42038	-12.7	-11.9	0.33	FALSE
	SRX3981673	Histone	H3K4me3	Cell line	S2	2054	78/42038	199/42038	-12.7	-11.9	0.39	FALSE
	SRX287568	Histone	H3K27me3	Embryo	14-16h embryos	1120	146/42038	300/42038	-12.7	-11.9	0.49	FALSE
	SRX9518335	Histone	H2A.V	Embryo	Embryos	908	73/42038	191/42038	-12.7	-11.9	0.38	FALSE
	SRX287977	Histone	H3K27me3	Adult	Adult head	839	42/42038	139/42038	-12.6	-11.9	0.30	FALSE
	SRX287804	Histone	H3K27me2	Embryo	14-16h embryos	1188	21/42038	99/42038	-12.6	-11.8	0.21	FALSE
	SRX3981654	Histone	H3	Cell line	S2	1927	74/42038	192/42038	-12.6	-11.8	0.39	FALSE
	SRX9434492	Histone	H3K9me3	Cell line	S2	6261	1643/42038	2079/42038	-12.5	-11.8	0.79	FALSE
	SRX3981672	Histone	H3K4me3	Cell line	S2	2150	85/42038	209/42038	-12.5	-11.8	0.41	FALSE
	SRX5431041	Histone	H3K36me3	Embryo	11-12h embryos	1739	60/42038	169/42038	-12.5	-11.7	0.36	FALSE
	SRX215630	Histone	H3K9me3	Adult	Ovary	1084	89/42038	215/42038	-12.5	-11.7	0.41	FALSE
	SRX645127	Histone	H3K27me3	Embryo	Mitotic cycle 11-13	802	27/42038	110/42038	-12.4	-11.6	0.25	FALSE
	SRX3981661	Histone	H3	Cell line	S2	1959	85/42038	208/42038	-12.4	-11.6	0.41	FALSE
	SRX3632910	Histone	H4	Larvae	3rd instar	837	66/42038	178/42038	-12.4	-11.6	0.37	FALSE
	SRX3981651	Histone	H3	Cell line	S2	2193	87/42038	211/42038	-12.4	-11.6	0.41	FALSE
	SRX1760698	Histone	H1	Cell line	OSC	836	46/42038	144/42038	-12.3	-11.5	0.32	FALSE
	SRX1299940	Histone	H4K20me1	Cell line	Kc167	1348	91/42038	216/42038	-12.2	-11.4	0.42	FALSE
	SRX318785	Histone	H1	Larvae	3rd instar	1185	26/42038	107/42038	-12.2	-11.4	0.24	FALSE
	SRX135530	Histone	H3K27me3	Adult	Octopaminergic neurons	814	24/42038	103/42038	-12.1	-11.4	0.23	FALSE
	SRX1760707	Histone	H1	Cell line	OSC	776	38/42038	129/42038	-12.1	-11.3	0.29	FALSE
	SRX8688909	Histone	H3K36me3	Adult	Adult head	1215	32/42038	118/42038	-12.1	-11.3	0.27	FALSE
	SRX14272227	Histone	H3K27me3	Embryo	Early embryos	618	37/42038	127/42038	-12.0	-11.3	0.29	FALSE
	SRX16752331	Histone	H3K27me2	Embryo	21-24h embryos	693	63/42038	171/42038	-12.0	-11.3	0.37	FALSE
	SRX2618502	Histone	H3K4me1	Adult	Brains	1059	36/42038	125/42038	-12.0	-11.3	0.29	FALSE
	SRX3981677	Histone	H3K4me3	Cell line	S2	1957	82/42038	201/42038	-12.0	-11.3	0.41	FALSE
	SRX2564137	Histone	H3K27me3	Larvae	3rd instar brain	1388	149/42038	299/42038	-12.0	-11.2	0.50	FALSE
	SRX2399660	Histone	H3K27me3	Cell line	ML-DmBG3-c2	1478	51/42038	151/42038	-12.0	-11.2	0.34	FALSE
	SRX4933904	Histone	H3K27me3	Embryo	Mesoderm	924	25/42038	104/42038	-11.9	-11.2	0.24	FALSE
	SRX19695527	Histone	H3K27me3	Larvae	CNS and imaginal disc	577	22/42038	98/42038	-11.9	-11.2	0.22	FALSE
	SRX8688973	Histone	H3K4me3	Adult	Adult head	1117	31/42038	115/42038	-11.8	-11.1	0.27	FALSE
	SRX287766	Histone	H2Bub	Embryo	14-16h embryos	1361	45/42038	140/42038	-11.8	-11.1	0.32	FALSE
	SRX24078789	Histone	H3K9me2	Cell line	S2	1136	108/42038	239/42038	-11.8	-11.1	0.45	FALSE
	SRX9427704	Histone	H3K9me3	Adult	Ovary	3305	612/42038	883/42038	-11.8	-11.1	0.69	FALSE
	SRX4933886	Histone	H3K27me3	Embryo	Mesoderm	943	27/42038	107/42038	-11.8	-11.0	0.25	FALSE
	SRX5736487	Histone	H3	Embryo	14-16h embryos	1525	249/42038	431/42038	-11.6	-10.9	0.58	FALSE
	SRX15206491	Histone	H3K9me3	Adult	Ovary	4209	1008/42038	1342/42038	-11.5	-10.8	0.75	FALSE
	SRX15206433	Histone	H3K9me3	Adult	Ovary	2297	502/42038	747/42038	-11.5	-10.8	0.67	FALSE
	SRX8689011	Histone	H3K27ac	Adult	Adult head	1046	21/42038	94/42038	-11.5	-10.8	0.22	FALSE
	SRX3632918	Histone	H3	Larvae	3rd instar	858	57/42038	158/42038	-11.5	-10.7	0.36	FALSE
	SRX1532033	Histone	H2A.VS137ph	Cell line	S2	2252	132/42038	271/42038	-11.5	-10.7	0.49	FALSE
	SRX3981652	Histone	H3	Cell line	S2	2124	85/42038	202/42038	-11.5	-10.7	0.42	FALSE
	SRX8689079	Histone	H3K27ac	Adult	Adult head	1077	31/42038	113/42038	-11.4	-10.7	0.27	FALSE
	SRX23238277	Histone	H3K36me2	Cell line	S2	1161	91/42038	211/42038	-11.4	-10.7	0.43	FALSE
	SRX5343144	Histone	H3K27me3	Adult	Dopaminergic Neurons	1321	78/42038	191/42038	-11.4	-10.7	0.41	FALSE
	SRX16752267	Histone	H2Aub	Larvae	Imaginal leg disc	596	40/42038	129/42038	-11.4	-10.7	0.31	FALSE
	SRX4933888	Histone	H3K27ac	Embryo	Mesoderm	1524	136/42038	276/42038	-11.4	-10.7	0.49	FALSE
	SRX3981664	Histone	H3	Cell line	S2	1685	75/42038	186/42038	-11.4	-10.6	0.40	FALSE
	SRX645120	Histone	H3K4me3	Embryo	Mitotic cycle 11-13	622	18/42038	87/42038	-11.3	-10.6	0.21	FALSE
	SRX23238291	Histone	H3K36me2	Cell line	S2	982	72/42038	181/42038	-11.3	-10.6	0.40	FALSE
	SRX2592387	Histone	H3K4me3	Cell line	Kc167	8506	3790/42038	3235/42038	-11.3	-10.6	1.17	TRUE
	SRX5865777	Histone	H4K16ac	Embryo	3-4h embryos	718	19/42038	89/42038	-11.3	-10.6	0.21	FALSE
	SRX647916	Histone	H3K27me3	Embryo	0-16h embryos	948	24/42038	99/42038	-11.3	-10.6	0.24	FALSE
	SRX9434489	Histone	H3K9me3	Cell line	S2	5309	1397/42038	1779/42038	-11.3	-10.6	0.79	FALSE
	SRX5343159	Histone	H3K36me3	Adult	Dopaminergic Neurons	4271	953/42038	1274/42038	-11.2	-10.5	0.75	FALSE
	SRX23238303	Histone	H3K36me2	Cell line	S2	1143	94/42038	214/42038	-11.2	-10.5	0.44	FALSE
	SRX10418030	Histone	H3K4me3	Adult	Adult head	1185	139/42038	279/42038	-11.2	-10.5	0.50	FALSE
	SRX1794242	Histone	H3K27me3	Cell line	S2	1737	66/42038	171/42038	-11.2	-10.5	0.39	FALSE
	SRX1760708	Histone	H1	Cell line	OSC	728	35/42038	119/42038	-11.2	-10.5	0.29	FALSE
	SRX2592398	Histone	H3K4me3	Cell line	Kc167	16738	6705/42038	5991/42038	-11.2	-10.5	1.12	TRUE
	SRX215499	Histone	H3	Larvae	3rd instar	2046	378/42038	590/42038	-11.1	-10.4	0.64	FALSE
	SRX1760697	Histone	H1	Cell line	OSC	847	54/42038	151/42038	-11.1	-10.4	0.36	FALSE
	SRX645130	Histone	H3K36me3	Embryo	Mitotic cycle 11-13	685	23/42038	96/42038	-11.1	-10.4	0.24	FALSE
	SRX1704844	Histone	H4	Cell line	S2	1280	145/42038	286/42038	-11.0	-10.3	0.51	FALSE
	SRX8688918	Histone	H3K4me3	Adult	Adult head	929	30/42038	109/42038	-11.0	-10.3	0.28	FALSE
	SRX287843	Histone	H3K9ac	Embryo	14-16h embryos	1318	83/42038	196/42038	-11.0	-10.3	0.42	FALSE
	SRX18393557	Histone	H3K4me1	Embryo	2-3h embryos	2025	181/42038	335/42038	-11.0	-10.3	0.54	FALSE
	SRX16752263	Histone	H2Aub	Embryo	13-17h embryos	585	27/42038	103/42038	-10.9	-10.2	0.26	FALSE
	SRX8688967	Histone	H3K36me3	Adult	Adult head	967	27/42038	103/42038	-10.9	-10.2	0.26	FALSE
	SRX2399661	Histone	H3K27me3	Cell line	ML-DmBG3-c2	1301	45/42038	135/42038	-10.9	-10.2	0.33	FALSE
	SRX300937	Histone	H3K27me3	Cell line	S2R+	1730	82/42038	194/42038	-10.9	-10.2	0.42	FALSE
	SRX8689088	Histone	H3K9me3	Adult	Adult head	1148	48/42038	140/42038	-10.9	-10.2	0.34	FALSE
	SRX3981630	Histone	H3K36me3	Cell line	S2	2049	90/42038	206/42038	-10.9	-10.2	0.44	FALSE
	SRX19695530	Histone	H3K27me3	Larvae	CNS and imaginal disc	567	26/42038	101/42038	-10.9	-10.2	0.26	FALSE
	SRX8688904	Histone	H3K27me3	Adult	Adult head	1113	41/42038	128/42038	-10.9	-10.2	0.32	FALSE
	SRX8688920	Histone	H3K4me3	Adult	Adult head	1140	41/42038	128/42038	-10.9	-10.2	0.32	FALSE
	SRX8688966	Histone	H3K36me3	Adult	Adult head	1111	37/42038	121/42038	-10.9	-10.2	0.31	FALSE
	SRX8689073	Histone	H3K27ac	Adult	Adult head	933	24/42038	97/42038	-10.9	-10.2	0.25	FALSE
	SRX287780	Histone	H3	Larvae	3rd instar	1230	82/42038	193/42038	-10.8	-10.1	0.42	FALSE
	SRX3981663	Histone	H3	Cell line	S2	1935	92/42038	208/42038	-10.8	-10.1	0.44	FALSE
	SRX2692975	Histone	H3K27me3	Adult	Adult body	4860	827/42038	1121/42038	-10.8	-10.1	0.74	FALSE
	SRX8688995	Histone	H3	Pupae	Pupae	1106	51/42038	144/42038	-10.8	-10.1	0.35	FALSE
	SRX3981662	Histone	H3	Cell line	S2	1810	85/42038	197/42038	-10.7	-10.0	0.43	FALSE
	SRX201883	Histone	H3K9me3	Cell line	OSC	10277	2743/42038	3243/42038	-10.7	-10.0	0.85	FALSE
	SRX14272230	Histone	H2AK119ub	Embryo	Early embryos	466	21/42038	90/42038	-10.6	-10.0	0.23	FALSE
	SRX450800	Histone	H3K9me2	Larvae	Salivary glands	471	12/42038	71/42038	-10.6	-9.9	0.17	FALSE
	SRX23238245	Histone	H3K36me3	Cell line	S2	1322	71/42038	175/42038	-10.6	-9.9	0.41	FALSE
	SRX2592411	Histone	H3K4me1	Cell line	Kc167	11216	4446/42038	3868/42038	-10.6	-9.9	1.15	TRUE
	SRX3981656	Histone	H3	Cell line	S2	1635	75/42038	181/42038	-10.6	-9.9	0.41	FALSE
	SRX013101	Histone	H3K9me3	Embryo	8-12h embryos	1594	63/42038	162/42038	-10.5	-9.9	0.39	FALSE
	SRX8689015	Histone	H3K4me3	Adult	Adult head	932	32/42038	110/42038	-10.5	-9.8	0.29	FALSE
	SRX16752266	Histone	H2Aub	Embryo	21-24h embryos	670	40/42038	124/42038	-10.5	-9.8	0.32	FALSE
	SRX9434474	Histone	H3K9me3	Cell line	OSC	6837	1435/42038	1806/42038	-10.5	-9.8	0.79	FALSE
	SRX5736472	Histone	H4K16ac	Embryo	Mitotic cycle 14	1659	263/42038	438/42038	-10.5	-9.8	0.60	FALSE
	SRX10412066	Histone	H3K36me3	Adult	Photoreceptor neuron	799	85/42038	195/42038	-10.4	-9.7	0.44	FALSE
	SRX8688980	Histone	H3	Adult	Adult head	1534	105/42038	224/42038	-10.4	-9.7	0.47	FALSE
	SRX2832102	Histone	H3K9me3	Cell line	S2	2313	428/42038	642/42038	-10.3	-9.6	0.67	FALSE
	SRX6448076	Histone	H3K9me3	Cell line	S2	4106	1006/42038	1319/42038	-10.3	-9.6	0.76	FALSE
	SRX8689086	Histone	H3K9me3	Adult	Adult head	1061	35/42038	114/42038	-10.3	-9.6	0.31	FALSE
	SRX764276	Histone	H3	Larvae	Imaginal wing disc	1500	68/42038	168/42038	-10.2	-9.6	0.40	FALSE
	SRX1550622	Histone	H3K27me3	Larvae	Imaginal brain disc	739	61/42038	157/42038	-10.2	-9.6	0.39	FALSE
	SRX8688908	Histone	H3K27me3	Adult	Adult head	887	34/42038	112/42038	-10.2	-9.5	0.30	FALSE
	SRX23238253	Histone	H3K36me3	Cell line	S2	1453	41/42038	124/42038	-10.2	-9.5	0.33	FALSE
	SRX6386747	Histone	H4K16ac	Embryo	Embryos	4995	1335/42038	1686/42038	-10.1	-9.4	0.79	FALSE
	SRX19695531	Histone	H3K27me3	Larvae	CNS and imaginal disc	608	35/42038	113/42038	-10.1	-9.4	0.31	FALSE
	SRX23238301	Histone	H3K36me2	Cell line	S2	1224	88/42038	197/42038	-10.1	-9.4	0.45	FALSE
	SRX23238305	Histone	H3K36me2	Cell line	S2	1066	99/42038	213/42038	-10.0	-9.4	0.46	FALSE
	SRX3981657	Histone	H3	Cell line	S2	1843	93/42038	204/42038	-10.0	-9.3	0.46	FALSE
	SRX8689045	Histone	H3K27ac	Adult	Adult head	982	28/42038	100/42038	-10.0	-9.3	0.28	FALSE
	SRX026741	Histone	H3K36me3	Larvae	Imaginal wing disc	6000	2000/42038	2418/42038	-10.0	-9.3	0.83	FALSE
	SRX24078790	Histone	H3K9me2	Cell line	S2	1228	153/42038	288/42038	-9.9	-9.3	0.53	FALSE
	SRX8688968	Histone	H3K36me3	Adult	Adult head	994	36/42038	114/42038	-9.9	-9.3	0.32	FALSE
	SRX3981617	Histone	H2A.V	Cell line	S2	2241	115/42038	235/42038	-9.9	-9.3	0.49	FALSE
	SRX8688958	Histone	H3K27me3	Adult	Adult head	945	26/42038	96/42038	-9.9	-9.3	0.27	FALSE
	SRX8688985	Histone	H3K4me3	Adult	Adult head	910	26/42038	96/42038	-9.9	-9.3	0.27	FALSE
	SRX5736486	Histone	H4K16ac	Embryo	14-16h embryos	1657	285/42038	460/42038	-9.9	-9.2	0.62	FALSE
	SRX3981632	Histone	H3K36me3	Cell line	S2	1999	91/42038	200/42038	-9.9	-9.2	0.46	FALSE
	SRX013099	Histone	H3K9me3	Embryo	16-20h embryos	1685	147/42038	279/42038	-9.8	-9.2	0.53	FALSE
	SRX3981650	Histone	H3	Cell line	S2	1588	64/42038	159/42038	-9.8	-9.2	0.40	FALSE
	SRX8689019	Histone	H3K4me3	Adult	Adult head	868	33/42038	108/42038	-9.8	-9.1	0.31	FALSE
	SRX2832096	Histone	H3K9me3	Cell line	S2	2636	570/42038	805/42038	-9.7	-9.1	0.71	FALSE
	SRX8689024	Histone	H3K9me3	Adult	Adult head	950	32/42038	106/42038	-9.7	-9.1	0.30	FALSE
	SRX287711	Histone	H3K36me3	Embryo	14-16h embryos	5949	1647/42038	2025/42038	-9.7	-9.1	0.81	FALSE
	SRX287859	Histone	H4	Embryo	14-16h embryos	1202	119/42038	239/42038	-9.7	-9.1	0.50	FALSE
	SRX2592409	Histone	H3K4me1	Cell line	Kc167	10010	3891/42038	3372/42038	-9.7	-9.1	1.15	TRUE
	SRX3511946	Histone	H3K27me3	Embryo	Embryos	812	79/42038	181/42038	-9.7	-9.0	0.44	FALSE
	SRX287680	Histone	H3K36me3	Larvae	3rd instar	6837	2405/42038	2850/42038	-9.6	-9.0	0.84	FALSE
	SRX8689076	Histone	H3K27me3	Adult	Adult head	945	28/42038	98/42038	-9.6	-8.9	0.29	FALSE
	SRX5343151	Histone	H3K27me3	Adult	Dopaminergic Neurons	929	58/42038	148/42038	-9.6	-8.9	0.39	FALSE
	SRX1532035	Histone	H2A.VS137ph	Cell line	S2	1587	69/42038	165/42038	-9.5	-8.9	0.42	FALSE
	SRX287668	Histone	H4K16ac	Embryo	14-16h embryos	1170	39/42038	117/42038	-9.5	-8.9	0.33	FALSE
	SRX19695499	Histone	H3K27me3	Larvae	CNS and imaginal disc	623	35/42038	110/42038	-9.5	-8.9	0.32	FALSE
	SRX2592401	Histone	H3K4me3	Cell line	Kc167	17112	6887/42038	6224/42038	-9.5	-8.9	1.11	TRUE
	SRX23238295	Histone	H3K36me2	Cell line	S2	1325	113/42038	229/42038	-9.5	-8.9	0.49	FALSE
	SRX3981660	Histone	H3	Cell line	S2	1687	80/42038	181/42038	-9.5	-8.8	0.44	FALSE
	SRX8689087	Histone	H3K9me3	Adult	Adult head	922	34/42038	108/42038	-9.5	-8.8	0.31	FALSE
	SRX8689031	Histone	H3K9me3	Adult	Adult head	842	29/42038	99/42038	-9.4	-8.8	0.29	FALSE
	SRX3981665	Histone	H3	Cell line	S2	1614	83/42038	185/42038	-9.4	-8.8	0.45	FALSE
	SRX8689091	Histone	H3K9me3	Adult	Adult head	821	36/42038	111/42038	-9.4	-8.7	0.32	FALSE
	SRX8689070	Histone	H3K27ac	Adult	Adult head	715	20/42038	82/42038	-9.4	-8.7	0.24	FALSE
	SRX14631767	Histone	H3K27me3	Cell line	S2	2798	534/42038	757/42038	-9.4	-8.7	0.71	FALSE
	SRX2592425	Histone	H3ac	Cell line	Kc167	8770	2932/42038	2487/42038	-9.4	-8.7	1.18	TRUE
	SRX5736457	Histone	H4K16ac	Embryo	Mitotic cycle 9-13	1059	127/42038	247/42038	-9.3	-8.7	0.51	FALSE
	SRX013098	Histone	H3K9me3	Embryo	20-24h embryos	836	63/42038	154/42038	-9.3	-8.6	0.41	FALSE
	SRX450798	Histone	H3K9me2	Larvae	Salivary glands	737	37/42038	112/42038	-9.3	-8.6	0.33	FALSE
	SRX810430	Histone	H3K27me3	Cell line	S2	734	40/42038	117/42038	-9.2	-8.6	0.34	FALSE
	SRX5243667	Histone	H3K27ac	Embryo	Neuroblast	615	53/42038	138/42038	-9.2	-8.6	0.38	FALSE
	SRX3981666	Histone	H3	Cell line	S2	1572	78/42038	176/42038	-9.2	-8.5	0.44	FALSE
	SRX8689013	Histone	H3K27ac	Adult	Adult head	781	20/42038	81/42038	-9.2	-8.5	0.25	FALSE
	SRX3511954	Histone	H3K27me3	Adult	Muscle	456	16/42038	73/42038	-9.1	-8.5	0.22	FALSE
	SRX16752304	Histone	H2Aub	Larvae	Imaginal wing disc	659	59/42038	147/42038	-9.1	-8.5	0.40	FALSE
	SRX749054	Histone	H3K9me2	Cell line	Kc167	6571	1451/42038	1796/42038	-9.1	-8.5	0.81	FALSE
	SRX8689021	Histone	H3K9me3	Adult	Adult head	842	31/42038	101/42038	-9.1	-8.5	0.31	FALSE
	SRX16752268	Histone	H2Aub	Larvae	Imaginal leg disc	629	56/42038	142/42038	-9.1	-8.5	0.39	FALSE
	SRX645112	Histone	H3K27ac	Embryo	Mitotic cycle 11-13	716	34/42038	106/42038	-9.1	-8.5	0.32	FALSE
	SRX6708273	Histone	H3ac	Cell line	S2	723	71/42038	165/42038	-9.1	-8.5	0.43	FALSE
	SRX287844	Histone	H3K9ac	Embryo	14-16h embryos	2673	524/42038	741/42038	-9.1	-8.4	0.71	FALSE
	SRX5736490	Histone	H3	Embryo	14-16h embryos	452	24/42038	88/42038	-9.1	-8.4	0.27	FALSE
	SRX23238271	Histone	H3K36me3	Cell line	S2	959	84/42038	184/42038	-9.0	-8.4	0.46	FALSE
	SRX19695526	Histone	H3K27me3	Larvae	CNS and imaginal disc	595	33/42038	104/42038	-9.0	-8.4	0.32	FALSE
	SRX9427701	Histone	H3K9me3	Embryo	Embryos	987	36/42038	109/42038	-9.0	-8.4	0.33	FALSE
	SRX5343152	Histone	H3K27me3	Adult	Dopaminergic Neurons	1219	89/42038	191/42038	-9.0	-8.4	0.47	FALSE
	SRX5416192	Histone	H2AK118ub	Larvae	Eye disc	883	89/42038	191/42038	-9.0	-8.4	0.47	FALSE
	SRX013100	Histone	H3K9me3	Embryo	12-16h embryos	1509	165/42038	296/42038	-9.0	-8.4	0.56	FALSE
	SRX9434491	Histone	H3K9me3	Cell line	S2	5702	1627/42038	1987/42038	-9.0	-8.4	0.82	FALSE
	SRX23238279	Histone	H3K36me2	Cell line	S2	1181	103/42038	211/42038	-9.0	-8.4	0.49	FALSE
	SRX19695494	Histone	H3K27me3	Larvae	CNS and imaginal disc	569	32/42038	102/42038	-9.0	-8.4	0.31	FALSE
	SRX2592456	Histone	H3K9me3	Cell line	Kc167	10347	3233/42038	2778/42038	-8.9	-8.3	1.16	TRUE
	SRX2831140	Histone	H2A.V	Cell line	S2	2133	107/42038	216/42038	-8.9	-8.3	0.50	FALSE
	SRX23238297	Histone	H3K36me2	Cell line	S2	1124	100/42038	206/42038	-8.9	-8.3	0.49	FALSE
	SRX5736484	Histone	H4K16ac	Embryo	14-16h embryos	1353	218/42038	364/42038	-8.9	-8.3	0.60	FALSE
	SRX8689072	Histone	H3K27ac	Adult	Adult head	763	22/42038	83/42038	-8.8	-8.2	0.27	FALSE
	SRX8688913	Histone	H3K36me3	Adult	Adult head	821	21/42038	81/42038	-8.8	-8.2	0.26	FALSE
	SRX749053	Histone	H3K9me2	Cell line	Kc167	6387	1418/42038	1751/42038	-8.8	-8.1	0.81	FALSE
	SRX6386731	Histone	H4K16ac	Embryo	Embryos	1006	137/42038	256/42038	-8.7	-8.1	0.54	FALSE
	SRX8688960	Histone	H3K27me3	Adult	Adult head	830	25/42038	88/42038	-8.7	-8.1	0.28	FALSE
	SRX7913568	Histone	H3K36me3	Cell line	S2	8591	2515/42038	2944/42038	-8.7	-8.1	0.85	FALSE
	SRX6448079	Histone	H3K9me3	Cell line	S2	3814	924/42038	1197/42038	-8.7	-8.1	0.77	FALSE
	SRX23238281	Histone	H3K36me2	Cell line	S2	1226	125/42038	239/42038	-8.7	-8.1	0.52	FALSE
	SRX529167	Histone	H3K36me3	Cell line	S2	8583	2513/42038	2941/42038	-8.7	-8.1	0.85	FALSE
	SRX810428	Histone	H3K27me3	Cell line	S2	720	44/42038	120/42038	-8.6	-8.0	0.37	FALSE
	SRX5343155	Histone	H3K36me3	Adult	Dopaminergic Neurons	997	91/42038	191/42038	-8.6	-8.0	0.48	FALSE
	SRX5736458	Histone	H4K16ac	Embryo	Mitotic cycle 9-13	1631	307/42038	473/42038	-8.6	-8.0	0.65	FALSE
	SRX215501	Histone	H3K36me3	Larvae	Eye disc	3915	1261/42038	1573/42038	-8.6	-8.0	0.80	FALSE
	SRX8689036	Histone	H3K9me3	Adult	Adult head	735	30/42038	96/42038	-8.5	-7.9	0.31	FALSE
	SRX8689057	Histone	H3K36me3	Adult	Adult head	801	30/42038	96/42038	-8.5	-7.9	0.31	FALSE
	SRX23238289	Histone	H3K36me2	Cell line	S2	1106	95/42038	196/42038	-8.5	-7.9	0.48	FALSE
	SRX14631763	Histone	H3K27me3	Cell line	S2	2942	612/42038	836/42038	-8.5	-7.9	0.73	FALSE
	SRX9518343	Histone	H3K36me3	Embryo	Embryos	3834	1088/42038	1378/42038	-8.5	-7.9	0.79	FALSE
	SRX2592424	Histone	H3ac	Cell line	Kc167	8779	2806/42038	2393/42038	-8.4	-7.9	1.17	TRUE
	SRX810427	Histone	H3K27me3	Cell line	S2	698	41/42038	114/42038	-8.4	-7.8	0.36	FALSE
	SRX331379	Histone	H3K27me3	Larvae	3rd instar	583	23/42038	83/42038	-8.4	-7.8	0.28	FALSE
	SRX8688982	Histone	H3K36me3	Adult	Adult head	594	22/42038	81/42038	-8.4	-7.8	0.27	FALSE
	SRX8688977	Histone	H3	Adult	Adult head	1891	173/42038	301/42038	-8.4	-7.8	0.57	FALSE
	SRX2618508	Histone	H3K4me3	Adult	Brains	2101	143/42038	261/42038	-8.4	-7.8	0.55	FALSE
	SRX5343083	Histone	H3K36me3	Adult	Dopaminergic Neurons	2812	600/42038	820/42038	-8.4	-7.8	0.73	FALSE
	SRX1794218	Histone	H3K27me3	Cell line	S2	1303	61/42038	145/42038	-8.4	-7.8	0.42	FALSE
	SRX4933889	Histone	H3K27me3	Embryo	Mesoderm	816	26/42038	88/42038	-8.3	-7.8	0.30	FALSE
	SRX3511953	Histone	H3K27me3	Adult	Muscle	468	20/42038	77/42038	-8.3	-7.8	0.26	FALSE
	SRX811237	Histone	H3K27me3	Adult	Temperature sensitive cells	1098	138/42038	254/42038	-8.3	-7.8	0.54	FALSE
	SRX485217	Histone	H3K9me3	Adult	Ovary	3622	930/42038	1197/42038	-8.3	-7.7	0.78	FALSE
	SRX6386726	Histone	H4K16ac	Embryo	Embryos	1722	350/42038	522/42038	-8.3	-7.7	0.67	FALSE
	SRX215626	Histone	H3K9me3	Adult	Ovary	1036	129/42038	241/42038	-8.2	-7.7	0.54	FALSE
	SRX3511940	Histone	H3K27me3	Embryo	Embryos	908	122/42038	231/42038	-8.2	-7.6	0.53	FALSE
	SRX287816	Histone	H3K36me3	Adult	Adult head	5250	1815/42038	2173/42038	-8.2	-7.6	0.84	FALSE
	SRX23238259	Histone	H3K36me3	Cell line	S2	791	56/42038	136/42038	-8.2	-7.6	0.41	FALSE
	SRX3511960	Histone	H3K27me3	Adult	Muscle	464	20/42038	76/42038	-8.1	-7.6	0.26	FALSE
	SRX19695498	Histone	H3K27me3	Larvae	CNS and imaginal disc	542	36/42038	104/42038	-8.1	-7.6	0.35	FALSE
	SRX3511958	Histone	H3K27me3	Adult	Muscle	445	19/42038	74/42038	-8.1	-7.5	0.26	FALSE
	SRX7175243	Histone	H3K4me1	Embryo	Embryos	907	103/42038	204/42038	-8.1	-7.5	0.50	FALSE
	SRX8689028	Histone	H3K9me3	Adult	Adult head	769	32/42038	97/42038	-8.1	-7.5	0.33	FALSE
	SRX8689032	Histone	H3K9me3	Adult	Adult head	927	38/42038	107/42038	-8.1	-7.5	0.36	FALSE
	SRX8689020	Histone	H3K4me3	Adult	Adult head	693	28/42038	90/42038	-8.1	-7.5	0.31	FALSE
	SRX23238299	Histone	H3K36me2	Cell line	S2	1153	120/42038	227/42038	-8.0	-7.5	0.53	FALSE
	SRX2831144	Histone	H2A.V	Cell line	S2	2076	105/42038	206/42038	-8.0	-7.4	0.51	FALSE
	SRX8689083	Histone	H3K27ac	Adult	Adult head	759	30/42038	93/42038	-8.0	-7.4	0.32	FALSE
	SRX8688949	Histone	H3	Pupae	Pupae	1061	51/42038	127/42038	-8.0	-7.4	0.40	FALSE
	SRX5343150	Histone	H3K27me3	Adult	Dopaminergic Neurons	778	46/42038	119/42038	-7.9	-7.4	0.39	FALSE
	SRX8689084	Histone	H3K27ac	Adult	Adult head	690	29/42038	91/42038	-7.9	-7.4	0.32	FALSE
	SRX287679	Histone	H3K36me3	Larvae	3rd instar	6513	2361/42038	2757/42038	-7.9	-7.4	0.86	FALSE
	SRX5243665	Histone	H3K27me3	Embryo	Neuroblast	573	57/42038	136/42038	-7.9	-7.4	0.42	FALSE
	SRX15109502	Histone	H3K4me3	Adult	Photoreceptor neuron	3929	1109/42038	1390/42038	-7.9	-7.3	0.80	FALSE
	SRX5243666	Histone	H3K27ac	Embryo	Neuroblast	509	28/42038	89/42038	-7.9	-7.3	0.31	FALSE
	SRX013095	Histone	H3K9me3	Pupae	Pupae	590	30/42038	92/42038	-7.8	-7.2	0.33	FALSE
	SRX8688907	Histone	H3K27me3	Adult	Adult head	754	30/42038	92/42038	-7.8	-7.2	0.33	FALSE
	SRX23238283	Histone	H3K36me2	Cell line	S2	1024	107/42038	207/42038	-7.8	-7.2	0.52	FALSE
	SRX9434488	Histone	H3K9me3	Cell line	S2	4575	1274/42038	1570/42038	-7.8	-7.2	0.81	FALSE
	SRX647441	Histone	H3K4me1	Embryo	Mitotic cycle 12-14	1203	122/42038	227/42038	-7.7	-7.2	0.54	FALSE
	SRX287712	Histone	H3K36me3	Embryo	14-16h embryos	2223	370/42038	539/42038	-7.7	-7.2	0.69	FALSE
	SRX1299939	Histone	H4K20me1	Cell line	Kc167	1770	327/42038	487/42038	-7.7	-7.2	0.67	FALSE
	SRX7780049	Histone	H3K12ac	Cell line	Kc167	791	68/42038	151/42038	-7.7	-7.1	0.45	FALSE
	SRX8688991	Histone	H3	Pupae	Pupae	1100	64/42038	145/42038	-7.7	-7.1	0.44	FALSE
	SRX507381	Histone	H3K9me3	Adult	Ovary	811	28/42038	88/42038	-7.7	-7.1	0.32	FALSE
	SRX5736471	Histone	H4K16ac	Embryo	Mitotic cycle 14	724	75/42038	161/42038	-7.7	-7.1	0.47	FALSE
	SRX8689089	Histone	H3K9me3	Adult	Adult head	774	31/42038	93/42038	-7.7	-7.1	0.33	FALSE
	SRX11472098	Histone	H3K36me3	Cell line	S2R+	7314	2433/42038	2827/42038	-7.7	-7.1	0.86	FALSE
	SRX8688961	Histone	H3K27me3	Adult	Adult head	697	23/42038	79/42038	-7.6	-7.1	0.29	FALSE
	SRX6468487	Histone	H3K27me3	Larvae	Neural stem cells	536	26/42038	84/42038	-7.6	-7.0	0.31	FALSE
	SRX5736467	Histone	H4K16ac	Embryo	Mitotic cycle 14	1268	214/42038	345/42038	-7.5	-7.0	0.62	FALSE
	SRX215624	Histone	H3K9me3	Adult	Ovary	983	122/42038	225/42038	-7.5	-6.9	0.54	FALSE
	SRX8689033	Histone	H3K9me3	Adult	Adult head	894	46/42038	116/42038	-7.4	-6.9	0.40	FALSE
	SRX810432	Histone	H3K27me3	Cell line	S2	716	41/42038	108/42038	-7.4	-6.9	0.38	FALSE
	SRX2642379	Histone	H3K27me3	Adult	Muscle	433	14/42038	61/42038	-7.4	-6.9	0.23	FALSE
	SRX14631765	Histone	H3K27me3	Cell line	S2	3321	758/42038	986/42038	-7.4	-6.9	0.77	FALSE
	SRX11472099	Histone	H3K36me3	Cell line	S2R+	8223	2805/42038	3217/42038	-7.4	-6.9	0.87	FALSE
	SRX8689034	Histone	H3K9me3	Adult	Adult head	604	22/42038	76/42038	-7.4	-6.9	0.29	FALSE
	SRX10412064	Histone	H3K4me3	Adult	Photoreceptor neuron	6585	2110/42038	2472/42038	-7.4	-6.8	0.85	FALSE
	SRX1032413	Histone	H3K4me1	Embryo	2-4h embryos	2190	309/42038	461/42038	-7.4	-6.8	0.67	FALSE
	SRX287815	Histone	H3K36me3	Adult	Adult head	4734	1565/42038	1881/42038	-7.4	-6.8	0.83	FALSE
	SRX9518342	Histone	H3K36me3	Embryo	Embryos	4643	1669/42038	1994/42038	-7.4	-6.8	0.84	FALSE
	SRX8076971	Histone	H3K36me2	Embryo	21-24h embryos	411	25/42038	81/42038	-7.4	-6.8	0.31	FALSE
	SRX14631766	Histone	H3K27me3	Cell line	S2	2804	600/42038	804/42038	-7.4	-6.8	0.75	FALSE
	SRX8688990	Histone	H3	Pupae	Pupae	1009	57/42038	132/42038	-7.3	-6.8	0.43	FALSE
	SRX367041	Histone	H3	Cell line	S2	1201	112/42038	210/42038	-7.3	-6.8	0.53	FALSE
	SRX5243664	Histone	H3K27me3	Embryo	Neuroblast	478	39/42038	104/42038	-7.3	-6.8	0.38	FALSE
	SRX2592449	Histone	H4K16ac	Cell line	Kc167	4495	1745/42038	1443/42038	-7.3	-6.7	1.21	TRUE
	SRX507389	Histone	H3K9me3	Adult	Ovary	939	36/42038	99/42038	-7.3	-6.7	0.36	FALSE
	SRX8689030	Histone	H3K9me3	Adult	Adult head	977	41/42038	107/42038	-7.3	-6.7	0.38	FALSE
	SRX645104	Histone	H4K8ac	Embryo	Mitotic cycle 11-13	738	52/42038	124/42038	-7.3	-6.7	0.42	FALSE
	SRX9434487	Histone	H3K9me3	Cell line	S2	4264	1102/42038	1368/42038	-7.2	-6.7	0.81	FALSE
	SRX2618497	Histone	H3K27ac	Adult	Brains	2482	204/42038	329/42038	-7.2	-6.7	0.62	FALSE
	SRX8688962	Histone	H3K27me3	Adult	Adult head	635	27/42038	83/42038	-7.1	-6.6	0.33	FALSE
	SRX3981640	Histone	H3K36me3	Cell line	S2	6260	1790/42038	2117/42038	-7.0	-6.5	0.85	FALSE
	SRX23238196	Histone	H3K36me3	Cell line	S2	1135	122/42038	221/42038	-7.0	-6.5	0.55	FALSE
	SRX14631752	Histone	H3K4me3	Cell line	S2	8427	2506/42038	2886/42038	-7.0	-6.5	0.87	FALSE
	SRX1561064	Histone	H3K27me3	Larvae	CNS and imaginal disc	1269	610/42038	438/42038	-7.0	-6.5	1.39	TRUE
	SRX16752326	Histone	H3K27me3	Larvae	Imaginal leg disc	551	64/42038	140/42038	-7.0	-6.4	0.46	FALSE
	SRX647917	Histone	H3K27me3	Embryo	0-16h embryos	561	20/42038	70/42038	-7.0	-6.4	0.29	FALSE
	SRX8688994	Histone	H3	Pupae	Pupae	743	41/42038	105/42038	-6.9	-6.4	0.39	FALSE
	SRX8688996	Histone	H3	Pupae	Pupae	995	63/42038	138/42038	-6.9	-6.4	0.46	FALSE
	SRX810431	Histone	H3K27me3	Cell line	S2	718	47/42038	114/42038	-6.9	-6.4	0.41	FALSE
	SRX8689035	Histone	H3K9me3	Adult	Adult head	582	23/42038	75/42038	-6.9	-6.4	0.31	FALSE
	SRX11245085	Histone	H3K14ac	Embryo	12-14h embryos	421	35/42038	95/42038	-6.9	-6.3	0.37	FALSE
	SRX8688992	Histone	H3	Pupae	Pupae	1116	66/42038	142/42038	-6.9	-6.3	0.46	FALSE
	SRX6448078	Histone	H3K9me3	Cell line	S2	2692	618/42038	816/42038	-6.8	-6.3	0.76	FALSE
	SRX3380807	Histone	H3K27ac	Larvae	Imaginal leg disc	599	56/42038	127/42038	-6.8	-6.3	0.44	FALSE
	SRX2592428	Histone	H3K36me3	Cell line	Kc167	9499	3178/42038	2787/42038	-6.8	-6.3	1.14	TRUE
	SRX2592450	Histone	H4K16ac	Cell line	Kc167	4932	1837/42038	1538/42038	-6.8	-6.3	1.19	TRUE
	SRX6448077	Histone	H3K9me3	Cell line	S2	4549	1212/42038	1480/42038	-6.8	-6.3	0.82	FALSE
	SRX2618551	Histone	H3K27ac	Larvae	Imaginal wing disc	3322	526/42038	708/42038	-6.7	-6.2	0.74	FALSE
	SRX2832093	Histone	H3K36me3	Cell line	S2	6034	1985/42038	2318/42038	-6.7	-6.2	0.86	FALSE
	SRX8689037	Histone	H3K9me3	Adult	Adult head	605	26/42038	79/42038	-6.7	-6.1	0.33	FALSE
	SRX318784	Histone	H1	Larvae	3rd instar	707	29/42038	84/42038	-6.7	-6.1	0.35	FALSE
	SRX287768	Histone	H2Bub	Embryo	14-16h embryos	1257	181/42038	294/42038	-6.6	-6.1	0.62	FALSE
	SRX8688923	Histone	H3K4me3	Adult	Adult head	571	25/42038	77/42038	-6.6	-6.1	0.32	FALSE
	SRX8688914	Histone	H3K36me3	Adult	Adult head	644	21/42038	70/42038	-6.6	-6.1	0.30	FALSE
	SRX3511952	Histone	H3K27me3	Adult	Muscle	340	15/42038	59/42038	-6.6	-6.1	0.25	FALSE
[truncated: 1,220 more rows]

## Sheet: CpG3000
	Analysis in https://chip-atlas.org/enrichment_analysis conducted on 25th November 2024. Parameters: dm6 genome version (reference); Histones (2458 experiments); All cell types; Threshold of significance = 100; Permutation times x100
[truncated: 1,786 more rows]

[truncated: 5 more sheets: CpA3000, CpT3000, CpGshores3000, CpAshores3000, CpTshores3000]
