# Supplementary material for: CpX Hunter web tool allows high-throughput identification of CpG, CpA, CpT, and CpC islands: A case study in Drosophila genome
Source: J Biol Chem. 2025 Apr 24;301(6):108537. doi: 10.1016/j.jbc.2025.108537 (PMC12148476; doi:10.1016/j.jbc.2025.108537)
Supplement: Supplementary Materials [file mmc1.zip › Supplementary Materials_F/Supplementary Material 2E - CpX ChIP Atlas RNApol II.xlsx]

## Sheet: CpG
	Analysis in https://chip-atlas.org/enrichment_analysis conducted on 25th November 2024. Parameters: dm6 genome version (reference); RNA polymerase II (472 experiments); All cell types; Threshold of significance = 100; Permutation times x100
	NCBI ID	Antigen class	Antigen	Cell class	Cell	Number of peaks	Overlaps/CpG	Overlaps/Control	Log P-val	Log Q-val	Fold enrichment (FE)	FE > 1.0
	SRX026742	RNA polymerase	RNA polymerase II	Larvae	Imaginal wing disc	6117	4261/15180	891/15180	-324.0	-324.0	4.78	TRUE
	SRX1085380	RNA polymerase	RNA polymerase II	Larvae	Salivary glands	9713	3615/15180	1264/15180	-305.1	-302.7	2.86	TRUE
	SRX3293004	RNA polymerase	RNA polymerase II	Adult	Ovary	8357	3305/15180	1336/15180	-221.4	-219.2	2.47	TRUE
	SRX3293003	RNA polymerase	RNA polymerase II	Adult	Ovary	7581	2946/15180	1199/15180	-191.6	-189.6	2.46	TRUE
	SRX026743	RNA polymerase	RNA polymerase II	Larvae	Imaginal wing disc	3934	1921/15180	568/15180	-184.2	-182.3	3.38	TRUE
	SRX3293005	RNA polymerase	RNA polymerase II	Adult	Ovary	6848	2630/15180	1063/15180	-170.4	-168.5	2.47	TRUE
	SRX4712935	RNA polymerase	RNA polymerase II	Embryo	2-4h embryos	9857	2633/15180	1080/15180	-166.5	-164.6	2.44	TRUE
	SRX3293002	RNA polymerase	RNA polymerase II	Adult	Ovary	7797	2853/15180	1242/15180	-164.2	-162.4	2.30	TRUE
	SRX4375843	RNA polymerase	RNA polymerase II	Cell line	Kc167	8325	2646/15180	1112/15180	-160.6	-158.8	2.38	TRUE
	SRX2592465	RNA polymerase	RNA polymerase II	Cell line	Kc167	8310	2644/15180	1111/15180	-160.5	-158.8	2.38	TRUE
	SRX14869065	RNA polymerase	RNA polymerase II	Embryo	14-17h embryos	10537	2679/15180	1137/15180	-160.0	-158.4	2.36	TRUE
	SRX4712934	RNA polymerase	RNA polymerase II	Embryo	2-4h embryos	6721	2244/15180	846/15180	-159.3	-157.7	2.65	TRUE
	SRX14869064	RNA polymerase	RNA polymerase II	Embryo	14-17h embryos	6729	2244/15180	849/15180	-158.5	-156.9	2.64	TRUE
	SRX14869050	RNA polymerase	RNA polymerase II	Embryo	14-17h embryos	10301	2551/15180	1090/15180	-149.6	-148.1	2.34	TRUE
	SRX4375846	RNA polymerase	RNA polymerase II	Cell line	Kc167	7792	2440/15180	1043/15180	-142.2	-140.7	2.34	TRUE
	SRX2592468	RNA polymerase	RNA polymerase II	Cell line	Kc167	7775	2438/15180	1043/15180	-141.9	-140.4	2.34	TRUE
	SRX2592475	RNA polymerase	RNA polymerase II	Cell line	Kc167	7955	2530/15180	1110/15180	-141.2	-139.8	2.28	TRUE
	SRX4375859	RNA polymerase	RNA polymerase II	Cell line	Kc167	7973	2534/15180	1114/15180	-141.0	-139.5	2.27	TRUE
	SRX4375842	RNA polymerase	RNA polymerase II	Cell line	Kc167	8587	2605/15180	1170/15180	-139.6	-138.2	2.23	TRUE
	SRX2592464	RNA polymerase	RNA polymerase II	Cell line	Kc167	8585	2604/15180	1170/15180	-139.4	-138.1	2.23	TRUE
	SRX4375847	RNA polymerase	RNA polymerase II	Cell line	Kc167	7327	2359/15180	1004/15180	-138.0	-136.7	2.35	TRUE
	SRX2592469	RNA polymerase	RNA polymerase II	Cell line	Kc167	7317	2354/15180	1003/15180	-137.4	-136.1	2.35	TRUE
	SRX4375845	RNA polymerase	RNA polymerase II	Cell line	Kc167	8137	2493/15180	1123/15180	-132.1	-130.8	2.22	TRUE
	SRX2592467	RNA polymerase	RNA polymerase II	Cell line	Kc167	8147	2493/15180	1124/15180	-131.9	-130.6	2.22	TRUE
	SRX252229	RNA polymerase	RNA polymerase II	Cell line	Kc167	7549	2085/15180	864/15180	-126.2	-125.0	2.41	TRUE
	SRX749072	RNA polymerase	RNA polymerase II	Cell line	Kc167	7549	2085/15180	864/15180	-126.2	-125.0	2.41	TRUE
	SRX127437	RNA polymerase	RNA polymerase II	Embryo	2-4h embryos	6365	1934/15180	764/15180	-125.9	-124.7	2.53	TRUE
	SRX201901	RNA polymerase	RNA polymerase II	Adult	Ovary	5675	2060/15180	851/15180	-125.2	-124.0	2.42	TRUE
	SRX201900	RNA polymerase	RNA polymerase II	Adult	Ovary	8233	2398/15180	1088/15180	-124.7	-123.5	2.20	TRUE
	SRX2592466	RNA polymerase	RNA polymerase II	Cell line	Kc167	7537	2314/15180	1037/15180	-122.8	-121.6	2.23	TRUE
	SRX4375844	RNA polymerase	RNA polymerase II	Cell line	Kc167	7528	2315/15180	1038/15180	-122.7	-121.5	2.23	TRUE
	SRX2592474	RNA polymerase	RNA polymerase II	Cell line	Kc167	6553	2103/15180	924/15180	-114.7	-113.5	2.28	TRUE
	SRX4375858	RNA polymerase	RNA polymerase II	Cell line	Kc167	6563	2104/15180	925/15180	-114.6	-113.5	2.27	TRUE
	SRX2592470	RNA polymerase	RNA polymerase II	Cell line	Kc167	7461	2283/15180	1060/15180	-112.7	-111.6	2.15	TRUE
	SRX4375854	RNA polymerase	RNA polymerase II	Cell line	Kc167	7459	2283/15180	1060/15180	-112.7	-111.6	2.15	TRUE
	SRX4375855	RNA polymerase	RNA polymerase II	Cell line	Kc167	7148	2253/15180	1050/15180	-110.2	-109.1	2.15	TRUE
	SRX2592471	RNA polymerase	RNA polymerase II	Cell line	Kc167	7133	2248/15180	1049/15180	-109.7	-108.6	2.14	TRUE
	SRX2592473	RNA polymerase	RNA polymerase II	Cell line	Kc167	6678	2053/15180	927/15180	-106.0	-104.9	2.21	TRUE
	SRX4375857	RNA polymerase	RNA polymerase II	Cell line	Kc167	6671	2052/15180	927/15180	-105.9	-104.8	2.21	TRUE
	SRX201902	RNA polymerase	RNA polymerase II	Adult	Ovary	7354	2145/15180	1009/15180	-102.4	-101.4	2.13	TRUE
	SRX4375856	RNA polymerase	RNA polymerase II	Cell line	Kc167	6810	2056/15180	949/15180	-101.6	-100.6	2.17	TRUE
	SRX2592472	RNA polymerase	RNA polymerase II	Cell line	Kc167	6822	2052/15180	949/15180	-101.0	-100.0	2.16	TRUE
	SRX14869047	RNA polymerase	RNA polymerase II	Embryo	14-17h embryos	10163	2378/15180	1234/15180	-91.9	-90.9	1.93	TRUE
	SRX1085381	RNA polymerase	RNA polymerase II	Larvae	Salivary glands	7669	2039/15180	987/15180	-91.1	-90.1	2.07	TRUE
	SRX3011230	RNA polymerase	RNA polymerase II	Cell line	S2	8463	2291/15180	1174/15180	-90.9	-89.9	1.95	TRUE
	SRX3279760	RNA polymerase	RNA polymerase II	Adult	Ovary	7848	2117/15180	1047/15180	-90.5	-89.5	2.02	TRUE
	SRX201903	RNA polymerase	RNA polymerase II	Adult	Ovary	7179	2058/15180	1009/15180	-89.5	-88.5	2.04	TRUE
	SRX3011229	RNA polymerase	RNA polymerase II	Cell line	S2	8114	2174/15180	1098/15180	-88.8	-87.8	1.98	TRUE
	SRX14869070	RNA polymerase	RNA polymerase II	Embryo	14-17h embryos	12570	2799/15180	1580/15180	-88.3	-87.4	1.77	TRUE
	SRX9730756	RNA polymerase	RNA polymerase II	Cell line	S2	7291	2260/15180	1207/15180	-80.7	-79.8	1.87	TRUE
	SRX220297	RNA polymerase	RNA polymerase II	Adult	Ovary	7317	1784/15180	857/15180	-80.1	-79.2	2.08	TRUE
	SRX859007	RNA polymerase	RNA polymerase II	Embryo	Embryos	4322	1325/15180	540/15180	-79.9	-78.9	2.45	TRUE
	SRX14869048	RNA polymerase	RNA polymerase II	Embryo	14-17h embryos	9437	2226/15180	1190/15180	-79.2	-78.2	1.87	TRUE
	SRX127435	RNA polymerase	RNA polymerase II	Embryo	2-4h embryos	6520	1678/15180	794/15180	-77.5	-76.5	2.11	TRUE
	SRX9730752	RNA polymerase	RNA polymerase II	Cell line	S2	7447	2197/15180	1179/15180	-77.3	-76.3	1.86	TRUE
	SRX2804232	RNA polymerase	RNA polymerase II	Embryo	1-3h embryos	7200	1972/15180	1015/15180	-76.2	-75.3	1.94	TRUE
	SRX9730754	RNA polymerase	RNA polymerase II	Cell line	S2	7398	2183/15180	1177/15180	-75.8	-74.9	1.85	TRUE
	SRX4712933	RNA polymerase	RNA polymerase II	Embryo	14-17h embryos	10170	2316/15180	1287/15180	-74.5	-73.6	1.80	TRUE
	SRX3011231	RNA polymerase	RNA polymerase II	Cell line	S2	7460	1907/15180	986/15180	-72.7	-71.8	1.93	TRUE
	SRX14869069	RNA polymerase	RNA polymerase II	Embryo	14-17h embryos	10750	2261/15180	1278/15180	-69.1	-68.2	1.77	TRUE
	SRX127433	RNA polymerase	RNA polymerase II	Embryo	2-4h embryos	6414	1562/15180	761/15180	-67.4	-66.5	2.05	TRUE
	SRX3011232	RNA polymerase	RNA polymerase II	Cell line	S2	7697	1913/15180	1034/15180	-65.1	-64.2	1.85	TRUE
	SRX3393674	RNA polymerase	RNA polymerase II	Cell line	S2R+	8850	2217/15180	1275/15180	-64.2	-63.4	1.74	TRUE
	SRX4375831	RNA polymerase	RNA polymerase II	Cell line	Kc167	5801	1541/15180	762/15180	-64.2	-63.4	2.02	TRUE
	SRX013073	RNA polymerase	RNA polymerase II	Embryo	16-20h embryos	674	456/15180	82/15180	-64.2	-63.3	5.56	TRUE
	SRX3009513	RNA polymerase	RNA polymerase II	Cell line	Kc167	5791	1539/15180	762/15180	-63.9	-63.1	2.02	TRUE
	SRX14869071	RNA polymerase	RNA polymerase II	Embryo	14-17h embryos	11591	2424/15180	1442/15180	-63.9	-63.0	1.68	TRUE
	SRX331420	RNA polymerase	RNA polymerase II	Cell line	Kc167	7335	2082/15180	1174/15180	-63.5	-62.7	1.77	TRUE
	SRX201898	RNA polymerase	RNA polymerase II	Cell line	OSC	9567	2257/15180	1313/15180	-63.3	-62.4	1.72	TRUE
	SRX201894	RNA polymerase	RNA polymerase II	Cell line	OSC	6824	1727/15180	912/15180	-61.9	-61.1	1.89	TRUE
	SRX3393673	RNA polymerase	RNA polymerase II	Cell line	S2R+	8556	2113/15180	1210/15180	-61.7	-60.9	1.75	TRUE
	SRX3279759	RNA polymerase	RNA polymerase II	Adult	Ovary	6769	1720/15180	909/15180	-61.5	-60.7	1.89	TRUE
	SRX331419	RNA polymerase	RNA polymerase II	Cell line	Kc167	7610	2037/15180	1154/15180	-61.2	-60.4	1.77	TRUE
	SRX485219	RNA polymerase	RNA polymerase II	Adult	Ovary	6820	1883/15180	1039/15180	-60.5	-59.7	1.81	TRUE
	SRX750078	RNA polymerase	RNA polymerase II	Embryo	Mitotic cycle 14	6376	1588/15180	817/15180	-60.4	-59.6	1.94	TRUE
	SRX3393655	RNA polymerase	RNA polymerase II	Cell line	S2R+	8712	2221/15180	1304/15180	-60.4	-59.6	1.70	TRUE
	SRX3873746	RNA polymerase	RNA polymerase II	Cell line	S2	8030	1797/15180	974/15180	-60.4	-59.6	1.84	TRUE
	SRX201896	RNA polymerase	RNA polymerase II	Cell line	OSC	7696	1922/15180	1072/15180	-60.0	-59.3	1.79	TRUE
	SRX110760	RNA polymerase	RNA polymerase II	Embryo	Muscle cells	9386	1785/15180	970/15180	-59.5	-58.8	1.84	TRUE
	SRX3393654	RNA polymerase	RNA polymerase II	Cell line	S2R+	8849	2142/15180	1248/15180	-59.4	-58.7	1.72	TRUE
	SRX4823791	RNA polymerase	RNA polymerase II	Cell line	OSC	7218	1752/15180	947/15180	-59.2	-58.4	1.85	TRUE
	SRX3393660	RNA polymerase	RNA polymerase II	Cell line	S2R+	8551	2090/15180	1210/15180	-59.0	-58.2	1.73	TRUE
	SRX457600	RNA polymerase	RNA polymerase II	Larvae	Eye-antennal disc	8247	1868/15180	1039/15180	-58.7	-57.9	1.80	TRUE
	SRX201897	RNA polymerase	RNA polymerase II	Cell line	OSC	7874	1912/15180	1073/15180	-58.7	-57.9	1.78	TRUE
	SRX3393656	RNA polymerase	RNA polymerase II	Cell line	S2R+	8774	2127/15180	1242/15180	-58.6	-57.8	1.71	TRUE
	SRX3393675	RNA polymerase	RNA polymerase II	Cell line	S2R+	8494	2142/15180	1254/15180	-58.5	-57.8	1.71	TRUE
	SRX3393653	RNA polymerase	RNA polymerase II	Cell line	S2R+	8537	2087/15180	1212/15180	-58.3	-57.6	1.72	TRUE
	SRX2788645	RNA polymerase	RNA polymerase II	Adult	Ovary	9144	1908/15180	1077/15180	-57.6	-56.8	1.77	TRUE
	SRX3393659	RNA polymerase	RNA polymerase II	Cell line	S2R+	8400	2036/15180	1183/15180	-56.7	-56.0	1.72	TRUE
	SRX2788642	RNA polymerase	RNA polymerase II	Adult	Ovary	9392	1947/15180	1115/15180	-56.4	-55.7	1.75	TRUE
	SRX3393676	RNA polymerase	RNA polymerase II	Cell line	S2R+	8731	2071/15180	1214/15180	-56.2	-55.5	1.71	TRUE
	SRX14868974	RNA polymerase	RNA polymerase II	Embryo	14-17h embryos	9160	2237/15180	1347/15180	-56.1	-55.4	1.66	TRUE
	SRX3393679	RNA polymerase	RNA polymerase II	Cell line	S2R+	8589	2070/15180	1214/15180	-56.1	-55.4	1.71	TRUE
	SRX201899	RNA polymerase	RNA polymerase II	Cell line	OSC	8913	2076/15180	1221/15180	-55.7	-55.1	1.70	TRUE
	SRX318796	RNA polymerase	RNA polymerase II	Cell line	Kc167	8200	2068/15180	1222/15180	-54.7	-54.0	1.69	TRUE
	SRX3873734	RNA polymerase	RNA polymerase II	Cell line	S2	7669	1681/15180	921/15180	-54.6	-53.9	1.83	TRUE
	SRX220300	RNA polymerase	RNA polymerase II	Adult	Ovary	6022	1425/15180	732/15180	-54.0	-53.4	1.95	TRUE
	SRX097618	RNA polymerase	RNA polymerase II	Cell line	S2	8055	1732/15180	965/15180	-53.8	-53.1	1.79	TRUE
	SRX1361356	RNA polymerase	RNA polymerase II	Cell line	OSC	7610	1859/15180	1065/15180	-53.6	-52.9	1.75	TRUE
	SRX110772	RNA polymerase	RNA polymerase II	Embryo	2-4h embryos	5337	1176/15180	555/15180	-53.5	-52.9	2.12	TRUE
	SRX110768	RNA polymerase	RNA polymerase II	Embryo	Muscle cells	7976	1552/15180	835/15180	-52.6	-52.0	1.86	TRUE
	SRX4577937	RNA polymerase	RNA polymerase II	Cell line	Kc167	7310	1794/15180	1022/15180	-52.4	-51.8	1.76	TRUE
	SRX318797	RNA polymerase	RNA polymerase II	Cell line	Kc167	8249	2021/15180	1204/15180	-51.9	-51.3	1.68	TRUE
	SRX318811	RNA polymerase	RNA polymerase II	Cell line	OSC	10197	2152/15180	1311/15180	-51.7	-51.0	1.64	TRUE
	SRX3873736	RNA polymerase	RNA polymerase II	Cell line	S2	6523	1511/15180	810/15180	-51.6	-51.0	1.87	TRUE
	SRX3393667	RNA polymerase	RNA polymerase II	Cell line	S2R+	8127	1994/15180	1186/15180	-51.4	-50.8	1.68	TRUE
	SRX3009512	RNA polymerase	RNA polymerase II	Cell line	Kc167	5422	1367/15180	708/15180	-50.7	-50.1	1.93	TRUE
	SRX4375830	RNA polymerase	RNA polymerase II	Cell line	Kc167	5409	1365/15180	707/15180	-50.6	-50.0	1.93	TRUE
	SRX3393668	RNA polymerase	RNA polymerase II	Cell line	S2R+	8246	2000/15180	1197/15180	-50.6	-50.0	1.67	TRUE
	SRX3393677	RNA polymerase	RNA polymerase II	Cell line	S2R+	8036	1919/15180	1152/15180	-47.9	-47.2	1.67	TRUE
	SRX110756	RNA polymerase	RNA polymerase II	Embryo	Neuronal cells	9039	1710/15180	987/15180	-47.8	-47.2	1.73	TRUE
	SRX2734367	RNA polymerase	RNA polymerase II	Adult	Ovary	6057	1552/15180	865/15180	-47.8	-47.2	1.79	TRUE
	SRX1361354	RNA polymerase	RNA polymerase II	Cell line	OSC	7183	1598/15180	901/15180	-47.7	-47.1	1.77	TRUE
	SRX749070	RNA polymerase	RNA polymerase II	Cell line	Kc167	7117	1511/15180	838/15180	-47.1	-46.5	1.80	TRUE
	SRX21864855	RNA polymerase	RNA polymerase II	Cell line	S2R+	10088	1881/15180	1136/15180	-45.9	-45.3	1.66	TRUE
	SRX110764	RNA polymerase	RNA polymerase II	Embryo	Muscle cells	6046	1308/15180	692/15180	-45.9	-45.3	1.89	TRUE
	SRX4315043	RNA polymerase	RNA polymerase II	Adult	Ovary	10768	2131/15180	1346/15180	-44.9	-44.3	1.58	TRUE
	SRX110767	RNA polymerase	RNA polymerase II	Embryo	Muscle cells	6674	1394/15180	764/15180	-44.7	-44.1	1.82	TRUE
	SRX6708289	RNA polymerase	RNA polymerase II	Cell line	S2	6539	1472/15180	829/15180	-43.9	-43.3	1.78	TRUE
	SRX21207171	RNA polymerase	RNA polymerase II	Cell line	S2R+	10257	1788/15180	1077/15180	-43.8	-43.3	1.66	TRUE
	SRX3393678	RNA polymerase	RNA polymerase II	Cell line	S2R+	7819	1824/15180	1108/15180	-43.5	-43.0	1.65	TRUE
	SRX197567	RNA polymerase	RNA polymerase II	Embryo	2-3h embryos	6654	1441/15180	809/15180	-43.3	-42.7	1.78	TRUE
	SRX485220	RNA polymerase	RNA polymerase II	Adult	Ovary	6517	1687/15180	1003/15180	-43.0	-42.4	1.68	TRUE
	SRX750076	RNA polymerase	RNA polymerase II	Embryo	Mitotic cycle 14	5490	1305/15180	708/15180	-42.9	-42.3	1.84	TRUE
	SRX1361360	RNA polymerase	RNA polymerase II	Cell line	OSC	7388	1692/15180	1013/15180	-42.1	-41.6	1.67	TRUE
	SRX14869049	RNA polymerase	RNA polymerase II	Embryo	14-17h embryos	8738	1634/15180	968/15180	-42.0	-41.5	1.69	TRUE
	SRX026302	RNA polymerase	RNA polymerase II	Cell line	S2	6277	1124/15180	580/15180	-41.7	-41.1	1.94	TRUE
	SRX14869055	RNA polymerase	RNA polymerase II	Embryo	14-17h embryos	12395	2103/15180	1351/15180	-41.5	-41.0	1.56	TRUE
	SRX2788646	RNA polymerase	RNA polymerase II	Adult	Ovary	4793	1288/15180	705/15180	-41.3	-40.7	1.83	TRUE
	SRX1361357	RNA polymerase	RNA polymerase II	Cell line	OSC	6814	1529/15180	891/15180	-41.2	-40.7	1.72	TRUE
	SRX4712932	RNA polymerase	RNA polymerase II	Embryo	14-17h embryos	8776	1621/15180	964/15180	-41.1	-40.6	1.68	TRUE
	SRX331428	RNA polymerase	RNA polymerase II	Larvae	Dorsal mesothoracic disc	6869	1612/15180	962/15180	-40.4	-39.9	1.68	TRUE
	SRX4823792	RNA polymerase	RNA polymerase II	Cell line	OSC	7202	1593/15180	951/15180	-39.9	-39.3	1.68	TRUE
	SRX3873748	RNA polymerase	RNA polymerase II	Cell line	S2	6377	1422/15180	817/15180	-39.9	-39.3	1.74	TRUE
	SRX9730751	RNA polymerase	RNA polymerase II	Cell line	S2	7435	1800/15180	1120/15180	-39.5	-38.9	1.61	TRUE
	SRX110771	RNA polymerase	RNA polymerase II	Embryo	Muscle cells	8122	1506/15180	887/15180	-39.2	-38.7	1.70	TRUE
	SRX6708290	RNA polymerase	RNA polymerase II	Cell line	S2	6432	1438/15180	836/15180	-38.9	-38.4	1.72	TRUE
	SRX6708292	RNA polymerase	RNA polymerase II	Cell line	S2	6626	1454/15180	849/15180	-38.8	-38.3	1.71	TRUE
	SRX4315056	RNA polymerase	RNA polymerase II	Adult	Ovary	8112	1594/15180	967/15180	-37.8	-37.3	1.65	TRUE
	SRX201895	RNA polymerase	RNA polymerase II	Cell line	OSC	5937	1351/15180	776/15180	-37.8	-37.3	1.74	TRUE
	SRX110763	RNA polymerase	RNA polymerase II	Embryo	Muscle cells	6448	1250/15180	701/15180	-37.4	-36.9	1.78	TRUE
	SRX287911	RNA polymerase	RNA polymerase II	Adult	Adult head	7002	1605/15180	980/15180	-37.3	-36.8	1.64	TRUE
	SRX331424	RNA polymerase	RNA polymerase II	Larvae	Dorsal mesothoracic disc	6602	1609/15180	986/15180	-36.9	-36.4	1.63	TRUE
	SRX147003	RNA polymerase	RNA polymerase II	Cell line	S2	6463	1405/15180	825/15180	-36.8	-36.3	1.70	TRUE
	SRX6708288	RNA polymerase	RNA polymerase II	Cell line	S2	6534	1431/15180	850/15180	-36.2	-35.7	1.68	TRUE
	SRX9730753	RNA polymerase	RNA polymerase II	Cell line	S2	7939	1905/15180	1242/15180	-35.2	-34.7	1.53	TRUE
	SRX2734366	RNA polymerase	RNA polymerase II	Adult	Ovary	5480	1294/15180	750/15180	-35.2	-34.7	1.73	TRUE
	SRX21207167	RNA polymerase	RNA polymerase II	Cell line	S2R+	10089	1674/15180	1055/15180	-34.9	-34.4	1.59	TRUE
	SRX7262541	RNA polymerase	RNA polymerase II	Cell line	S2	5883	1388/15180	827/15180	-34.7	-34.2	1.68	TRUE
	SRX4577940	RNA polymerase	RNA polymerase II	Cell line	Kc167	7293	1467/15180	890/15180	-34.6	-34.2	1.65	TRUE
	SRX9730755	RNA polymerase	RNA polymerase II	Cell line	S2	7821	1854/15180	1205/15180	-34.6	-34.1	1.54	TRUE
	SRX9005672	RNA polymerase	RNA polymerase II	Cell line	S2	5664	1377/15180	820/15180	-34.5	-34.0	1.68	TRUE
	SRX6708293	RNA polymerase	RNA polymerase II	Cell line	S2	6536	1408/15180	850/15180	-33.7	-33.3	1.66	TRUE
	SRX197574	RNA polymerase	RNA polymerase II	Embryo	2-4h embryos	5152	1079/15180	595/15180	-33.6	-33.2	1.81	TRUE
	SRX21864847	RNA polymerase	RNA polymerase II	Cell line	S2R+	9217	1535/15180	954/15180	-33.4	-33.0	1.61	TRUE
	SRX3873733	RNA polymerase	RNA polymerase II	Cell line	S2	5580	1241/15180	723/15180	-33.1	-32.7	1.72	TRUE
	SRX4577939	RNA polymerase	RNA polymerase II	Cell line	Kc167	7772	1507/15180	937/15180	-32.7	-32.3	1.61	TRUE
	SRX066246	RNA polymerase	RNA polymerase II	Embryo	Muscle cells	8784	1533/15180	960/15180	-32.5	-32.0	1.60	TRUE
	SRX21864853	RNA polymerase	RNA polymerase II	Cell line	S2R+	10380	1758/15180	1145/15180	-32.4	-31.9	1.54	TRUE
	SRX4823795	RNA polymerase	RNA polymerase II	Cell line	OSC	6883	1426/15180	879/15180	-31.8	-31.4	1.62	TRUE
	SRX2033488	RNA polymerase	RNA polymerase II	Cell line	Kc167	7675	1495/15180	935/15180	-31.8	-31.3	1.60	TRUE
	SRX1361355	RNA polymerase	RNA polymerase II	Cell line	OSC	7401	1512/15180	949/15180	-31.7	-31.3	1.59	TRUE
	SRX9005669	RNA polymerase	RNA polymerase II	Cell line	S2	5882	1362/15180	831/15180	-31.4	-31.0	1.64	TRUE
	SRX287908	RNA polymerase	RNA polymerase II	Larvae	3rd instar	6271	1365/15180	835/15180	-31.2	-30.8	1.63	TRUE
	SRX315132	RNA polymerase	RNA polymerase II	Cell line	OSC	3926	980/15180	538/15180	-30.9	-30.4	1.82	TRUE
	SRX2734365	RNA polymerase	RNA polymerase II	Adult	Ovary	5420	1278/15180	769/15180	-30.8	-30.4	1.66	TRUE
	SRX7262572	RNA polymerase	RNA polymerase II	Cell line	S2	8559	1780/15180	1179/15180	-30.6	-30.2	1.51	TRUE
	SRX14272228	RNA polymerase	RNA polymerase II	Embryo	Early embryos	3559	948/15180	516/15180	-30.5	-30.1	1.84	TRUE
	SRX1361359	RNA polymerase	RNA polymerase II	Cell line	OSC	7300	1462/15180	923/15180	-30.0	-29.6	1.58	TRUE
	SRX315135	RNA polymerase	RNA polymerase II	Cell line	OSC	4114	1000/15180	559/15180	-30.0	-29.5	1.79	TRUE
	SRX21207178	RNA polymerase	RNA polymerase II	Cell line	S2R+	8412	1429/15180	897/15180	-29.9	-29.5	1.59	TRUE
	SRX4823793	RNA polymerase	RNA polymerase II	Cell line	OSC	6847	1405/15180	879/15180	-29.7	-29.3	1.60	TRUE
	SRX252228	RNA polymerase	RNA polymerase II	Cell line	Kc167	5096	999/15180	562/15180	-29.4	-29.0	1.78	TRUE
	SRX749071	RNA polymerase	RNA polymerase II	Cell line	Kc167	5096	999/15180	562/15180	-29.4	-29.0	1.78	TRUE
	SRX110765	RNA polymerase	RNA polymerase II	Embryo	Muscle cells	11363	1721/15180	1144/15180	-29.1	-28.7	1.50	TRUE
	SRX287907	RNA polymerase	RNA polymerase II	Larvae	3rd instar	5807	1250/15180	764/15180	-28.6	-28.2	1.64	TRUE
	SRX5436041	RNA polymerase	RNA polymerase II	Cell line	S2	8796	1999/15180	1396/15180	-27.4	-27.0	1.43	TRUE
	SRX315134	RNA polymerase	RNA polymerase II	Cell line	OSC	4062	943/15180	537/15180	-26.7	-26.3	1.76	TRUE
	SRX7175266	RNA polymerase	RNA polymerase II	Embryo	Embryos	4279	938/15180	535/15180	-26.5	-26.1	1.75	TRUE
	SRX859009	RNA polymerase	RNA polymerase II	Embryo	Embryos	3396	814/15180	441/15180	-26.5	-26.1	1.85	TRUE
	SRX110761	RNA polymerase	RNA polymerase II	Embryo	Muscle cells	7863	1292/15180	815/15180	-26.4	-26.0	1.59	TRUE
	SRX050603	RNA polymerase	RNA polymerase II	Embryo	0-24h embryos	5087	980/15180	568/15180	-26.4	-26.0	1.73	TRUE
	SRX9730750	RNA polymerase	RNA polymerase II	Cell line	S2	1369	3/15180	103/15180	-26.4	-26.0	0.03	FALSE
	SRX4375832	RNA polymerase	RNA polymerase II	Cell line	Kc167	5013	1069/15180	641/15180	-25.9	-25.5	1.67	TRUE
	SRX2592459	RNA polymerase	RNA polymerase II	Cell line	Kc167	4988	1066/15180	640/15180	-25.7	-25.3	1.67	TRUE
	SRX110762	RNA polymerase	RNA polymerase II	Embryo	Muscle cells	13469	2090/15180	1492/15180	-25.7	-25.3	1.40	TRUE
	SRX7262570	RNA polymerase	RNA polymerase II	Cell line	S2	6564	1405/15180	915/15180	-25.5	-25.1	1.54	TRUE
	SRX7262540	RNA polymerase	RNA polymerase II	Cell line	S2	5092	1107/15180	675/15180	-25.4	-25.0	1.64	TRUE
	SRX110773	RNA polymerase	RNA polymerase II	Embryo	2-4h embryos	3832	746/15180	401/15180	-24.7	-24.4	1.86	TRUE
	SRX4315054	RNA polymerase	RNA polymerase II	Adult	Ovary	11923	1995/15180	1423/15180	-24.6	-24.2	1.40	TRUE
	SRX7262525	RNA polymerase	RNA polymerase II	Cell line	S2	5557	1322/15180	857/15180	-24.4	-24.0	1.54	TRUE
	SRX287912	RNA polymerase	RNA polymerase II	Adult	Adult head	6008	1365/15180	899/15180	-23.7	-23.3	1.52	TRUE
	SRX197569	RNA polymerase	RNA polymerase II	Embryo	2-3h embryos	5628	982/15180	591/15180	-23.5	-23.1	1.66	TRUE
	SRX9090282	RNA polymerase	RNA polymerase II	Cell line	S2	6795	1440/15180	966/15180	-23.2	-22.8	1.49	TRUE
	SRX3873745	RNA polymerase	RNA polymerase II	Cell line	S2	5489	1118/15180	703/15180	-23.0	-22.7	1.59	TRUE
	SRX9090281	RNA polymerase	RNA polymerase II	Cell line	S2	6226	1347/15180	894/15180	-22.6	-22.2	1.51	TRUE
	SRX193317	RNA polymerase	RNA polymerase II	Cell line	S2	7368	1474/15180	1001/15180	-22.5	-22.1	1.47	TRUE
	SRX5436045	RNA polymerase	RNA polymerase II	Cell line	S2	8145	1796/15180	1275/15180	-22.5	-22.1	1.41	TRUE
	SRX1078885	RNA polymerase	RNA polymerase II	Cell line	S2	8129	1524/15180	1047/15180	-22.1	-21.8	1.46	TRUE
	SRX1078884	RNA polymerase	RNA polymerase II	Cell line	S2	8059	1569/15180	1088/15180	-21.8	-21.5	1.44	TRUE
	SRX9518324	RNA polymerase	RNA polymerase II	Embryo	Embryos	2655	641/15180	344/15180	-21.3	-21.0	1.86	TRUE
	SRX5436049	RNA polymerase	RNA polymerase II	Cell line	S2	8097	1769/15180	1265/15180	-21.3	-20.9	1.40	TRUE
	SRX9005671	RNA polymerase	RNA polymerase II	Cell line	S2	5921	1275/15180	850/15180	-21.0	-20.6	1.50	TRUE
	SRX331416	RNA polymerase	RNA polymerase II	Cell line	Kc167	8021	1692/15180	1203/15180	-20.9	-20.6	1.41	TRUE
	SRX5436036	RNA polymerase	RNA polymerase II	Cell line	S2	8191	1769/15180	1271/15180	-20.8	-20.4	1.39	TRUE
	SRX013069	RNA polymerase	RNA polymerase II	Pupae	Pupae	4417	959/15180	597/15180	-20.4	-20.1	1.61	TRUE
	SRX2592460	RNA polymerase	RNA polymerase II	Cell line	Kc167	3183	716/15180	407/15180	-20.4	-20.0	1.76	TRUE
	SRX9090280	RNA polymerase	RNA polymerase II	Cell line	S2	7955	1457/15180	1009/15180	-20.3	-20.0	1.44	TRUE
	SRX4375833	RNA polymerase	RNA polymerase II	Cell line	Kc167	3183	715/15180	407/15180	-20.2	-19.9	1.76	TRUE
	SRX306197	RNA polymerase	RNA polymerase II	Cell line	S2	6657	1199/15180	796/15180	-20.0	-19.7	1.51	TRUE
	SRX2000505	RNA polymerase	RNA polymerase II	Cell line	S2	6866	1269/15180	858/15180	-19.6	-19.3	1.48	TRUE
	SRX315133	RNA polymerase	RNA polymerase II	Cell line	OSC	3722	844/15180	512/15180	-19.6	-19.3	1.65	TRUE
	SRX9005670	RNA polymerase	RNA polymerase II	Cell line	S2	5646	1209/15180	809/15180	-19.5	-19.2	1.49	TRUE
	SRX7262529	RNA polymerase	RNA polymerase II	Cell line	S2	4992	1142/15180	754/15180	-19.5	-19.2	1.51	TRUE
	SRX6708291	RNA polymerase	RNA polymerase II	Cell line	S2	6034	1157/15180	767/15180	-19.4	-19.1	1.51	TRUE
	SRX3981736	RNA polymerase	RNA polymerase II	Cell line	S2	7300	1518/15180	1071/15180	-19.4	-19.1	1.42	TRUE
	SRX331427	RNA polymerase	RNA polymerase II	Larvae	Dorsal mesothoracic disc	6066	1333/15180	916/15180	-19.2	-18.9	1.46	TRUE
	SRX4315055	RNA polymerase	RNA polymerase II	Adult	Ovary	6159	1171/15180	782/15180	-19.1	-18.7	1.50	TRUE
	SRX859013	RNA polymerase	RNA polymerase II	Embryo	Embryos	3447	745/15180	441/15180	-18.7	-18.4	1.69	TRUE
	SRX3981728	RNA polymerase	RNA polymerase II	Cell line	S2	7429	1511/15180	1076/15180	-18.4	-18.1	1.40	TRUE
	SRX2612522	RNA polymerase	RNA polymerase II	Cell line	S2	6494	1350/15180	939/15180	-18.4	-18.1	1.44	TRUE
	SRX14869054	RNA polymerase	RNA polymerase II	Embryo	14-17h embryos	10324	1470/15180	1044/15180	-18.1	-17.8	1.41	TRUE
	SRX110757	RNA polymerase	RNA polymerase II	Embryo	Muscle cells	7905	1224/15180	836/15180	-18.1	-17.8	1.46	TRUE
	SRX2788643	RNA polymerase	RNA polymerase II	Adult	Ovary	4669	1003/15180	653/15180	-18.1	-17.8	1.54	TRUE
	SRX9518325	RNA polymerase	RNA polymerase II	Embryo	Embryos	2209	540/15180	290/15180	-18.0	-17.7	1.86	TRUE
	SRX859011	RNA polymerase	RNA polymerase II	Embryo	Embryos	2260	528/15180	282/15180	-17.8	-17.5	1.87	TRUE
	SRX9518326	RNA polymerase	RNA polymerase II	Embryo	Embryos	2469	608/15180	342/15180	-17.8	-17.5	1.78	TRUE
	SRX3981734	RNA polymerase	RNA polymerase II	Cell line	S2	7219	1479/15180	1063/15180	-17.2	-16.9	1.39	TRUE
	SRX331415	RNA polymerase	RNA polymerase II	Cell line	Kc167	7930	1517/15180	1096/15180	-17.1	-16.8	1.38	TRUE
	SRX3981733	RNA polymerase	RNA polymerase II	Cell line	S2	7291	1496/15180	1078/15180	-17.1	-16.8	1.39	TRUE
	SRX2612519	RNA polymerase	RNA polymerase II	Cell line	S2	5911	1159/15180	792/15180	-17.1	-16.8	1.46	TRUE
	SRX21207174	RNA polymerase	RNA polymerase II	Cell line	S2R+	6040	1012/15180	671/15180	-16.9	-16.6	1.51	TRUE
	SRX3981727	RNA polymerase	RNA polymerase II	Cell line	S2	7359	1468/15180	1060/15180	-16.6	-16.3	1.38	TRUE
	SRX331423	RNA polymerase	RNA polymerase II	Larvae	Dorsal mesothoracic disc	6259	1270/15180	891/15180	-16.6	-16.3	1.43	TRUE
	SRX7262539	RNA polymerase	RNA polymerase II	Cell line	S2	3445	831/15180	529/15180	-16.3	-16.0	1.57	TRUE
	SRX21864844	RNA polymerase	RNA polymerase II	Cell line	S2R+	3958	143/15180	320/15180	-16.1	-15.9	0.45	FALSE
	SRX306201	RNA polymerase	RNA polymerase II	Cell line	S2	6321	1150/15180	794/15180	-16.1	-15.9	1.45	TRUE
	SRX3981729	RNA polymerase	RNA polymerase II	Cell line	S2	7059	1431/15180	1036/15180	-16.0	-15.7	1.38	TRUE
	SRX306191	RNA polymerase	RNA polymerase II	Cell line	S2	5936	1066/15180	730/15180	-15.5	-15.2	1.46	TRUE
	SRX4577936	RNA polymerase	RNA polymerase II	Cell line	Kc167	5578	1055/15180	721/15180	-15.5	-15.2	1.46	TRUE
	SRX110759	RNA polymerase	RNA polymerase II	Embryo	Muscle cells	4907	831/15180	538/15180	-15.3	-15.0	1.54	TRUE
	SRX8347281	RNA polymerase	RNA polymerase II	Adult	Mushroom Bodies	1906	456/15180	245/15180	-15.2	-14.9	1.86	TRUE
	SRX20852084	RNA polymerase	RNA polymerase II	Cell line	Kc167	6391	1239/15180	880/15180	-15.2	-14.9	1.41	TRUE
	SRX3393680	RNA polymerase	RNA polymerase II	Cell line	S2R+	6098	1076/15180	744/15180	-15.0	-14.7	1.45	TRUE
	SRX4315038	RNA polymerase	RNA polymerase II	Adult	Ovary	5924	1029/15180	706/15180	-14.8	-14.6	1.46	TRUE
	SRX3981735	RNA polymerase	RNA polymerase II	Cell line	S2	7038	1401/15180	1024/15180	-14.8	-14.5	1.37	TRUE
	SRX3981730	RNA polymerase	RNA polymerase II	Cell line	S2	7161	1436/15180	1055/15180	-14.8	-14.5	1.36	TRUE
	SRX7262531	RNA polymerase	RNA polymerase II	Cell line	S2	4725	1021/15180	701/15180	-14.7	-14.4	1.46	TRUE
	SRX306199	RNA polymerase	RNA polymerase II	Cell line	S2	7215	1240/15180	888/15180	-14.6	-14.3	1.40	TRUE
	SRX110766	RNA polymerase	RNA polymerase II	Embryo	Muscle cells	15782	1993/15180	1552/15180	-14.5	-14.2	1.28	TRUE
	SRX4577938	RNA polymerase	RNA polymerase II	Cell line	Kc167	5298	983/15180	674/15180	-14.2	-14.0	1.46	TRUE
	SRX3873735	RNA polymerase	RNA polymerase II	Cell line	S2	4052	801/15180	526/15180	-13.9	-13.7	1.52	TRUE
	SRX3981731	RNA polymerase	RNA polymerase II	Cell line	S2	7038	1379/15180	1018/15180	-13.8	-13.5	1.35	TRUE
	SRX4712943	RNA polymerase	RNA polymerase II	Embryo	14-17h embryos	8327	1372/15180	1012/15180	-13.8	-13.5	1.36	TRUE
	SRX14868956	RNA polymerase	RNA polymerase II	Embryo	14-17h embryos	8360	1372/15180	1014/15180	-13.6	-13.4	1.35	TRUE
	SRX750074	RNA polymerase	RNA polymerase II	Embryo	Mitotic cycle 14	4663	824/15180	548/15180	-13.6	-13.4	1.50	TRUE
	SRX3981720	RNA polymerase	RNA polymerase II	Cell line	S2	2224	10/15180	78/15180	-13.5	-13.3	0.13	FALSE
	SRX9005663	RNA polymerase	RNA polymerase II	Cell line	S2	5223	1025/15180	718/15180	-13.4	-13.2	1.43	TRUE
	SRX5436039	RNA polymerase	RNA polymerase II	Cell line	S2	8155	1574/15180	1194/15180	-13.4	-13.2	1.32	TRUE
	SRX9005684	RNA polymerase	RNA polymerase II	Larvae	3rd instar	3570	802/15180	532/15180	-13.4	-13.1	1.51	TRUE
	SRX23238229	RNA polymerase	RNA polymerase II	Cell line	S2	744	1/15180	50/15180	-13.4	-13.1	0.02	FALSE
	SRX2804234	RNA polymerase	RNA polymerase II	Embryo	1-3h embryos	4106	695/15180	445/15180	-13.3	-13.1	1.56	TRUE
	SRX3981721	RNA polymerase	RNA polymerase II	Cell line	S2	2189	10/15180	77/15180	-13.3	-13.0	0.13	FALSE
	SRX4823794	RNA polymerase	RNA polymerase II	Cell line	OSC	5730	1033/15180	727/15180	-13.2	-13.0	1.42	TRUE
	SRX8347283	RNA polymerase	RNA polymerase II	Adult	Mushroom Bodies	1634	381/15180	204/15180	-12.9	-12.6	1.87	TRUE
	SRX3981732	RNA polymerase	RNA polymerase II	Cell line	S2	6979	1359/15180	1015/15180	-12.7	-12.4	1.34	TRUE
	SRX7262571	RNA polymerase	RNA polymerase II	Cell line	S2	3853	775/15180	517/15180	-12.6	-12.4	1.50	TRUE
	SRX110770	RNA polymerase	RNA polymerase II	Embryo	Muscle cells	5705	935/15180	652/15180	-12.5	-12.3	1.43	TRUE
	SRX2432255	RNA polymerase	RNA polymerase II	Cell line	S2R+	2311	140/15180	289/15180	-12.4	-12.2	0.48	FALSE
	SRX3960603	RNA polymerase	RNA polymerase II	Cell line	S2R+	2311	140/15180	289/15180	-12.4	-12.2	0.48	FALSE
	SRX2000507	RNA polymerase	RNA polymerase II	Cell line	S2	6191	1062/15180	765/15180	-12.1	-11.9	1.39	TRUE
	SRX20852077	RNA polymerase	RNA polymerase II	Cell line	Kc167	6198	1164/15180	853/15180	-12.1	-11.9	1.36	TRUE
	SRX14272232	RNA polymerase	RNA polymerase II	Embryo	Early embryos	2784	620/15180	397/15180	-11.9	-11.7	1.56	TRUE
	SRX182776	RNA polymerase	RNA polymerase II	Larvae	Imaginal wing disc	3849	653/15180	425/15180	-11.8	-11.6	1.54	TRUE
	SRX182775	RNA polymerase	RNA polymerase II	Larvae	Imaginal wing disc	2302	8/15180	66/15180	-11.8	-11.5	0.12	FALSE
	SRX151962	RNA polymerase	RNA polymerase II	Larvae	Dorsal mesothoracic disc	5027	811/15180	557/15180	-11.7	-11.4	1.46	TRUE
	SRX750071	RNA polymerase	RNA polymerase II	Embryo	Mitotic cycle 13	5799	961/15180	687/15180	-11.4	-11.2	1.40	TRUE
	SRX9005668	RNA polymerase	RNA polymerase II	Cell line	S2	4799	928/15180	659/15180	-11.4	-11.1	1.41	TRUE
	SRX7262527	RNA polymerase	RNA polymerase II	Cell line	S2	4465	932/15180	663/15180	-11.3	-11.1	1.41	TRUE
	SRX7262524	RNA polymerase	RNA polymerase II	Cell line	S2	4620	960/15180	687/15180	-11.3	-11.1	1.40	TRUE
	SRX7262543	RNA polymerase	RNA polymerase II	Cell line	S2	2986	651/15180	428/15180	-11.3	-11.1	1.52	TRUE
	SRX2000506	RNA polymerase	RNA polymerase II	Cell line	S2	6305	1063/15180	776/15180	-11.3	-11.1	1.37	TRUE
	SRX2592462	RNA polymerase	RNA polymerase II	Cell line	Kc167	2675	543/15180	341/15180	-11.3	-11.0	1.59	TRUE
	SRX2000508	RNA polymerase	RNA polymerase II	Cell line	S2	6042	1029/15180	747/15180	-11.2	-11.0	1.38	TRUE
	SRX5436048	RNA polymerase	RNA polymerase II	Cell line	S2	8106	1530/15180	1187/15180	-11.2	-11.0	1.29	TRUE
	SRX4375835	RNA polymerase	RNA polymerase II	Cell line	Kc167	2669	541/15180	341/15180	-11.1	-10.9	1.59	TRUE
	SRX3873747	RNA polymerase	RNA polymerase II	Cell line	S2	3481	662/15180	442/15180	-10.8	-10.6	1.50	TRUE
	SRX9090279	RNA polymerase	RNA polymerase II	Cell line	S2	6711	1135/15180	847/15180	-10.6	-10.4	1.34	TRUE
	SRX013107	RNA polymerase	RNA polymerase II	Embryo	12-16h embryos	2822	580/15180	377/15180	-10.6	-10.4	1.54	TRUE
	SRX2432254	RNA polymerase	RNA polymerase II	Cell line	S2R+	2043	126/15180	253/15180	-10.3	-10.1	0.50	FALSE
	SRX3960602	RNA polymerase	RNA polymerase II	Cell line	S2R+	2043	126/15180	253/15180	-10.3	-10.1	0.50	FALSE
	SRX7262528	RNA polymerase	RNA polymerase II	Cell line	S2	4599	941/15180	683/15180	-10.3	-10.1	1.38	TRUE
	SRX1361358	RNA polymerase	RNA polymerase II	Cell line	OSC	7290	1149/15180	865/15180	-10.2	-10.0	1.33	TRUE
	SRX9005662	RNA polymerase	RNA polymerase II	Cell line	S2	5205	961/15180	702/15180	-10.2	-10.0	1.37	TRUE
	SRX197581	RNA polymerase	RNA polymerase II	Embryo	1-2h embryos	2458	13/15180	71/15180	-10.1	-9.9	0.18	FALSE
	SRX9005665	RNA polymerase	RNA polymerase II	Cell line	S2	5134	946/15180	693/15180	-9.8	-9.7	1.37	TRUE
	SRX22777804	RNA polymerase	RNA polymerase II	Cell line	S2	5087	965/15180	711/15180	-9.7	-9.5	1.36	TRUE
	SRX23238231	RNA polymerase	RNA polymerase II	Cell line	S2	605	9/15180	60/15180	-9.7	-9.5	0.15	FALSE
	SRX110758	RNA polymerase	RNA polymerase II	Embryo	Muscle cells	13162	1588/15180	1281/15180	-8.7	-8.5	1.24	TRUE
	SRX21864851	RNA polymerase	RNA polymerase II	Cell line	S2R+	6364	436/15180	628/15180	-8.6	-8.5	0.69	FALSE
	SRX9518327	RNA polymerase	RNA polymerase II	Embryo	Embryos	2436	447/15180	287/15180	-8.6	-8.4	1.56	TRUE
	SRX9090277	RNA polymerase	RNA polymerase II	Cell line	S2	2894	161/15180	286/15180	-8.6	-8.4	0.56	FALSE
	SRX301183	RNA polymerase	RNA polymerase II	Cell line	S2	2076	76/15180	167/15180	-8.3	-8.2	0.46	FALSE
	SRX050604	RNA polymerase	RNA polymerase II	Embryo	0-24h embryos	1294	0/15180	28/15180	-8.1	-8.0	0.00	FALSE
	SRX9090278	RNA polymerase	RNA polymerase II	Cell line	S2	2917	183/15180	309/15180	-8.0	-7.8	0.59	FALSE
	SRX9005661	RNA polymerase	RNA polymerase II	Cell line	S2	4503	812/15180	603/15180	-7.9	-7.7	1.35	TRUE
	SRX220306	RNA polymerase	RNA polymerase II	Adult	Ovary	2937	361/15180	225/15180	-7.8	-7.6	1.60	TRUE
	SRX013061	RNA polymerase	RNA polymerase II	Embryo	4-8h embryos	2138	395/15180	255/15180	-7.5	-7.3	1.55	TRUE
	SRX9005664	RNA polymerase	RNA polymerase II	Cell line	S2	4259	773/15180	575/15180	-7.4	-7.2	1.34	TRUE
	SRX3011236	RNA polymerase	RNA polymerase II	Cell line	S2	3557	578/15180	408/15180	-7.4	-7.2	1.42	TRUE
	SRX4510347	RNA polymerase	RNA polymerase II	Adult	Gut	1520	56/15180	127/15180	-6.8	-6.7	0.44	FALSE
	SRX7262533	RNA polymerase	RNA polymerase II	Cell line	S2	1828	402/15180	269/15180	-6.6	-6.5	1.49	TRUE
	SRX3011233	RNA polymerase	RNA polymerase II	Cell line	S2	2608	76/15180	154/15180	-6.6	-6.4	0.49	FALSE
	SRX2788644	RNA polymerase	RNA polymerase II	Adult	Ovary	7199	1021/15180	811/15180	-6.3	-6.2	1.26	TRUE
	SRX318801	RNA polymerase	RNA polymerase II	Larvae	Dorsal mesothoracic disc	6657	1164/15180	945/15180	-6.1	-5.9	1.23	TRUE
	SRX22777802	RNA polymerase	RNA polymerase II	Cell line	S2	4951	899/15180	708/15180	-6.0	-5.8	1.27	TRUE
	SRX110769	RNA polymerase	RNA polymerase II	Embryo	Muscle cells	15054	1712/15180	1452/15180	-5.9	-5.8	1.18	TRUE
	SRX23238234	RNA polymerase	RNA polymerase II	Cell line	S2	732	28/15180	77/15180	-5.7	-5.6	0.36	FALSE
	SRX4510351	RNA polymerase	RNA polymerase II	Adult	Gut	1514	76/15180	147/15180	-5.7	-5.5	0.52	FALSE
	SRX7262536	RNA polymerase	RNA polymerase II	Cell line	S2	1522	337/15180	226/15180	-5.6	-5.4	1.49	TRUE
	SRX7175265	RNA polymerase	RNA polymerase II	Embryo	Embryos	4198	561/15180	416/15180	-5.6	-5.4	1.35	TRUE
	SRX4370072	RNA polymerase	RNA polymerase II	Cell line	S2	1917	127/15180	213/15180	-5.5	-5.3	0.60	FALSE
	SRX21864849	RNA polymerase	RNA polymerase II	Cell line	S2R+	11676	1527/15180	1293/15180	-5.4	-5.2	1.18	TRUE
	SRX9005685	RNA polymerase	RNA polymerase II	Pupae	White prepupae	4381	819/15180	651/15180	-5.1	-5.0	1.26	TRUE
	SRX1743172	RNA polymerase	RNA polymerase II	Adult	Ovary	379	106/15180	51/15180	-4.9	-4.7	2.08	TRUE
	SRX16752363	RNA polymerase	RNA polymerase II	Embryo	21-24h embryos	3480	612/15180	476/15180	-4.5	-4.4	1.29	TRUE
	SRX529168	RNA polymerase	RNA polymerase II	Cell line	S2	1399	27/15180	67/15180	-4.4	-4.2	0.40	FALSE
	SRX301185	RNA polymerase	RNA polymerase II	Cell line	S2	2873	175/15180	258/15180	-4.2	-4.0	0.68	FALSE
	SRX4510349	RNA polymerase	RNA polymerase II	Adult	Gut	1825	107/15180	174/15180	-4.1	-4.0	0.61	FALSE
	SRX21864846	RNA polymerase	RNA polymerase II	Cell line	S2R+	5293	678/15180	543/15180	-4.0	-3.9	1.25	TRUE
	SRX4712950	RNA polymerase	RNA polymerase II	Embryo	14-17h embryos	2579	123/15180	193/15180	-4.0	-3.9	0.64	FALSE
	SRX7262537	RNA polymerase	RNA polymerase II	Cell line	S2	1248	266/15180	183/15180	-4.0	-3.9	1.45	TRUE
	SRX9005667	RNA polymerase	RNA polymerase II	Cell line	S2	4504	764/15180	621/15180	-4.0	-3.9	1.23	TRUE
	SRX14868980	RNA polymerase	RNA polymerase II	Embryo	14-17h embryos	2616	134/15180	206/15180	-4.0	-3.9	0.65	FALSE
	SRX20852089	RNA polymerase	RNA polymerase II	Cell line	Kc167	3729	414/15180	523/15180	-3.5	-3.3	0.79	FALSE
	SRX197582	RNA polymerase	RNA polymerase II	Embryo	1-2h embryos	1934	25/15180	58/15180	-3.4	-3.3	0.43	FALSE
	SRX050602	RNA polymerase	RNA polymerase II	Embryo	0-24h embryos	2129	315/15180	233/15180	-3.3	-3.2	1.35	TRUE
	SRX20852085	RNA polymerase	RNA polymerase II	Cell line	Kc167	3524	384/15180	486/15180	-3.3	-3.2	0.79	FALSE
	SRX749073	RNA polymerase	RNA polymerase II	Cell line	Kc167	5011	702/15180	580/15180	-3.3	-3.1	1.21	TRUE
	SRX7050424	RNA polymerase	RNA polymerase II	Cell line	S2	3745	616/15180	502/15180	-3.2	-3.1	1.23	TRUE
	SRX14868960	RNA polymerase	RNA polymerase II	Embryo	14-17h embryos	6936	921/15180	782/15180	-3.2	-3.1	1.18	TRUE
	SRX7262535	RNA polymerase	RNA polymerase II	Cell line	S2	823	180/15180	120/15180	-3.2	-3.1	1.50	TRUE
	SRX7262542	RNA polymerase	RNA polymerase II	Cell line	S2	1415	269/15180	197/15180	-3.0	-2.9	1.37	TRUE
	SRX20852087	RNA polymerase	RNA polymerase II	Cell line	Kc167	5708	913/15180	781/15180	-3.0	-2.9	1.17	TRUE
	SRX671944	RNA polymerase	RNA polymerase II	Embryo	Embryos	2972	244/15180	322/15180	-3.0	-2.8	0.76	FALSE
	SRX7262532	RNA polymerase	RNA polymerase II	Cell line	S2	942	195/15180	136/15180	-2.9	-2.8	1.43	TRUE
	SRX4712945	RNA polymerase	RNA polymerase II	Embryo	14-17h embryos	6939	912/15180	783/15180	-2.9	-2.7	1.16	TRUE
	SRX3087198	RNA polymerase	RNA polymerase II	Cell line	S2	3351	328/15180	415/15180	-2.9	-2.7	0.79	FALSE
	SRX21864845	RNA polymerase	RNA polymerase II	Cell line	S2R+	5115	362/15180	452/15180	-2.8	-2.7	0.80	FALSE
	SRX7050425	RNA polymerase	RNA polymerase II	Cell line	S2	4575	743/15180	629/15180	-2.7	-2.6	1.18	TRUE
	SRX16752362	RNA polymerase	RNA polymerase II	Embryo	21-24h embryos	3459	581/15180	481/15180	-2.7	-2.6	1.21	TRUE
	SRX2748311	RNA polymerase	RNA polymerase II	Adult	Testis	1477	220/15180	160/15180	-2.6	-2.5	1.38	TRUE
	SRX7262534	RNA polymerase	RNA polymerase II	Cell line	S2	756	162/15180	111/15180	-2.6	-2.5	1.46	TRUE
	SRX9518333	RNA polymerase	RNA polymerase II	Embryo	Embryos	497	12/15180	33/15180	-2.6	-2.5	0.36	FALSE
	SRX7628906	RNA polymerase	RNA polymerase II	Cell line	S2R+	4273	430/15180	523/15180	-2.6	-2.5	0.82	FALSE
	SRX7262526	RNA polymerase	RNA polymerase II	Cell line	S2	3581	620/15180	519/15180	-2.6	-2.5	1.19	TRUE
	SRX3011235	RNA polymerase	RNA polymerase II	Cell line	S2	3427	453/15180	367/15180	-2.6	-2.5	1.23	TRUE
	SRX8347279	RNA polymerase	RNA polymerase II	Adult	Mushroom Bodies	1059	168/15180	117/15180	-2.5	-2.4	1.44	TRUE
	SRX197580	RNA polymerase	RNA polymerase II	Embryo	1-2h embryos	2174	34/15180	64/15180	-2.5	-2.4	0.53	FALSE
	SRX4712953	RNA polymerase	RNA polymerase II	Embryo	14-17h embryos	3614	261/15180	333/15180	-2.5	-2.4	0.78	FALSE
	SRX050605	RNA polymerase	RNA polymerase II	Embryo	0-24h embryos	338	1/15180	12/15180	-2.5	-2.4	0.08	FALSE
	SRX4712954	RNA polymerase	RNA polymerase II	Embryo	14-17h embryos	4856	398/15180	484/15180	-2.4	-2.3	0.82	FALSE
	SRX20209936	RNA polymerase	RNA polymerase II	Adult	Ovary	74	27/15180	9/15180	-2.4	-2.3	3.00	TRUE
	SRX22777801	RNA polymerase	RNA polymerase II	Cell line	S2	4446	726/15180	622/15180	-2.4	-2.3	1.17	TRUE
	SRX14868971	RNA polymerase	RNA polymerase II	Embryo	14-17h embryos	4851	399/15180	483/15180	-2.3	-2.2	0.83	FALSE
	SRX013072	RNA polymerase	RNA polymerase II	Larvae	1st instar	421	89/15180	55/15180	-2.2	-2.2	1.62	TRUE
	SRX3011234	RNA polymerase	RNA polymerase II	Cell line	S2	2493	153/15180	206/15180	-2.2	-2.1	0.74	FALSE
	SRX14868970	RNA polymerase	RNA polymerase II	Embryo	14-17h embryos	3605	265/15180	332/15180	-2.2	-2.1	0.80	FALSE
	SRX2612518	RNA polymerase	RNA polymerase II	Cell line	S2	4013	631/15180	542/15180	-2.1	-2.0	1.16	TRUE
	SRX750080	RNA polymerase	RNA polymerase II	Embryo	Mitotic cycle 13	3085	277/15180	341/15180	-2.0	-1.9	0.81	FALSE
	SRX8347280	RNA polymerase	RNA polymerase II	Adult	Mushroom Bodies	1025	151/15180	109/15180	-2.0	-1.9	1.39	TRUE
	SRX2592461	RNA polymerase	RNA polymerase II	Cell line	Kc167	1396	228/15180	176/15180	-2.0	-1.9	1.30	TRUE
	SRX197568	RNA polymerase	RNA polymerase II	Embryo	2-3h embryos	4103	375/15180	308/15180	-2.0	-1.9	1.22	TRUE
	SRX4712946	RNA polymerase	RNA polymerase II	Embryo	14-17h embryos	5883	754/15180	660/15180	-1.9	-1.9	1.14	TRUE
	SRX20852092	RNA polymerase	RNA polymerase II	Cell line	Kc167	3333	386/15180	458/15180	-1.9	-1.8	0.84	FALSE
	SRX14868961	RNA polymerase	RNA polymerase II	Embryo	14-17h embryos	5923	753/15180	661/15180	-1.9	-1.8	1.14	TRUE
	SRX7628907	RNA polymerase	RNA polymerase II	Cell line	S2R+	4107	433/15180	508/15180	-1.8	-1.8	0.85	FALSE
	SRX9005666	RNA polymerase	RNA polymerase II	Cell line	S2	4247	663/15180	578/15180	-1.8	-1.7	1.15	TRUE
	SRX4375834	RNA polymerase	RNA polymerase II	Cell line	Kc167	1405	227/15180	178/15180	-1.8	-1.7	1.28	TRUE
	SRX151961	RNA polymerase	RNA polymerase II	Larvae	Dorsal mesothoracic disc	211	1/15180	9/15180	-1.7	-1.6	0.11	FALSE
	SRX9518336	RNA polymerase	RNA polymerase II	Embryo	Embryos	634	22/15180	41/15180	-1.6	-1.6	0.54	FALSE
	SRX4712949	RNA polymerase	RNA polymerase II	Embryo	14-17h embryos	2983	210/15180	258/15180	-1.5	-1.5	0.81	FALSE
	SRX015109	RNA polymerase	RNA polymerase II	Cell line	S2	3076	274/15180	328/15180	-1.5	-1.5	0.84	FALSE
	SRX2788647	RNA polymerase	RNA polymerase II	Adult	Ovary	4513	575/15180	507/15180	-1.4	-1.3	1.13	TRUE
	SRX306194	RNA polymerase	RNA polymerase II	Cell line	S2	4130	575/15180	507/15180	-1.4	-1.3	1.13	TRUE
	SRX7628883	RNA polymerase	RNA polymerase II	Cell line	S2R+	4966	731/15180	655/15180	-1.4	-1.3	1.12	TRUE
	SRX013070	RNA polymerase	RNA polymerase II	Larvae	3rd instar	1106	183/15180	145/15180	-1.4	-1.3	1.26	TRUE
	SRX14868979	RNA polymerase	RNA polymerase II	Embryo	14-17h embryos	2927	214/15180	258/15180	-1.3	-1.3	0.83	FALSE
	SRX9005683	RNA polymerase	RNA polymerase II	Embryo	10-12h embryos	2220	334/15180	284/15180	-1.3	-1.3	1.18	TRUE
	SRX013106	RNA polymerase	RNA polymerase II	Embryo	20-24h embryos	481	22/15180	38/15180	-1.3	-1.2	0.58	FALSE
	SRX5736495	RNA polymerase	RNA polymerase II	Embryo	Blastoderm	1220	87/15180	115/15180	-1.2	-1.2	0.76	FALSE
	SRX661503	RNA polymerase	RNA polymerase II	Larvae	Imaginal wing disc	1179	124/15180	156/15180	-1.2	-1.1	0.79	FALSE
	SRX013077	RNA polymerase	RNA polymerase II	Embryo	8-12h embryos	299	5/15180	14/15180	-1.2	-1.1	0.36	FALSE
	SRX20209940	RNA polymerase	RNA polymerase II	Adult	Ovary	90	24/15180	12/15180	-1.2	-1.1	2.00	TRUE
	SRX20852086	RNA polymerase	RNA polymerase II	Cell line	Kc167	3894	480/15180	535/15180	-1.1	-1.0	0.90	FALSE
	SRX7628890	RNA polymerase	RNA polymerase II	Cell line	S2R+	4578	646/15180	586/15180	-1.1	-1.0	1.10	TRUE
	SRX4068069	RNA polymerase	RNA polymerase II	Larvae	Eye-antennal disc	2629	286/15180	246/15180	-1.1	-1.0	1.16	TRUE
	SRX220308	RNA polymerase	RNA polymerase II	Adult	Ovary	2418	347/15180	304/15180	-1.0	-1.0	1.14	TRUE
	SRX3087199	RNA polymerase	RNA polymerase II	Cell line	S2	3996	451/15180	497/15180	-0.9	-0.8	0.91	FALSE
	SRX3087201	RNA polymerase	RNA polymerase II	Cell line	S2	3616	522/15180	477/15180	-0.8	-0.7	1.09	TRUE
	SRX7628889	RNA polymerase	RNA polymerase II	Cell line	S2R+	4503	641/15180	592/15180	-0.8	-0.7	1.08	TRUE
	SRX4712952	RNA polymerase	RNA polymerase II	Embryo	14-17h embryos	5698	640/15180	592/15180	-0.8	-0.7	1.08	TRUE
	SRX7628882	RNA polymerase	RNA polymerase II	Cell line	S2R+	4924	694/15180	645/15180	-0.7	-0.7	1.08	TRUE
	SRX7262530	RNA polymerase	RNA polymerase II	Cell line	S2	3035	458/15180	419/15180	-0.7	-0.7	1.09	TRUE
	SRX2432262	RNA polymerase	RNA polymerase II	Cell line	S2R+	2983	355/15180	390/15180	-0.7	-0.6	0.91	FALSE
	SRX3960604	RNA polymerase	RNA polymerase II	Cell line	S2R+	2983	355/15180	390/15180	-0.7	-0.6	0.91	FALSE
	SRX124481	RNA polymerase	RNA polymerase II	Embryo	4-7h embryos	1119	128/15180	108/15180	-0.7	-0.6	1.19	TRUE
	SRX9005681	RNA polymerase	RNA polymerase II	Embryo	2-4h embryos	965	87/15180	105/15180	-0.7	-0.6	0.83	FALSE
	SRX7262538	RNA polymerase	RNA polymerase II	Cell line	S2	400	73/15180	58/15180	-0.7	-0.6	1.26	TRUE
	SRX4577932	RNA polymerase	RNA polymerase II	Cell line	Kc167	1876	157/15180	180/15180	-0.6	-0.6	0.87	FALSE
	SRX14868987	RNA polymerase	RNA polymerase II	Embryo	14-17h embryos	5729	635/15180	593/15180	-0.6	-0.6	1.07	TRUE
	SRX197579	RNA polymerase	RNA polymerase II	Embryo	1-2h embryos	595	18/15180	27/15180	-0.6	-0.6	0.67	FALSE
	SRX9005690	RNA polymerase	RNA polymerase II	Pupae	White prepupae	1634	183/15180	206/15180	-0.6	-0.5	0.89	FALSE
	SRX3087200	RNA polymerase	RNA polymerase II	Cell line	S2	3502	503/15180	468/15180	-0.6	-0.5	1.07	TRUE
	SRX671945	RNA polymerase	RNA polymerase II	Embryo	Embryos	2383	230/15180	255/15180	-0.6	-0.5	0.90	FALSE
	SRX14868957	RNA polymerase	RNA polymerase II	Embryo	14-17h embryos	5591	578/15180	616/15180	-0.6	-0.5	0.94	FALSE
	SRX9005682	RNA polymerase	RNA polymerase II	Embryo	6-8h embryos	2604	376/15180	348/15180	-0.5	-0.5	1.08	TRUE
	SRX2612520	RNA polymerase	RNA polymerase II	Cell line	S2	4086	556/15180	523/15180	-0.5	-0.5	1.06	TRUE
	SRX8347284	RNA polymerase	RNA polymerase II	Adult	Mushroom Bodies	926	113/15180	98/15180	-0.5	-0.4	1.15	TRUE
	SRX2612521	RNA polymerase	RNA polymerase II	Cell line	S2	3567	453/15180	483/15180	-0.5	-0.4	0.94	FALSE
	SRX974394	RNA polymerase	RNA polymerase II	Cell line	S2	686	53/15180	64/15180	-0.5	-0.4	0.83	FALSE
	SRX287904	RNA polymerase	RNA polymerase II	Embryo	14-16h embryos	3297	334/15180	357/15180	-0.4	-0.4	0.94	FALSE
	SRX124480	RNA polymerase	RNA polymerase II	Embryo	4-7h embryos	637	52/15180	62/15180	-0.4	-0.4	0.84	FALSE
	SRX318800	RNA polymerase	RNA polymerase II	Larvae	Dorsal mesothoracic disc	6447	914/15180	880/15180	-0.4	-0.3	1.04	TRUE
	SRX4712944	RNA polymerase	RNA polymerase II	Embryo	14-17h embryos	5683	599/15180	624/15180	-0.3	-0.3	0.96	FALSE
	SRX5736498	RNA polymerase	RNA polymerase II	Embryo	Mitotic cycle 14	1438	131/15180	143/15180	-0.3	-0.3	0.92	FALSE
	SRX5736499	RNA polymerase	RNA polymerase II	Embryo	Mitotic cycle 14	1267	132/15180	121/15180	-0.3	-0.2	1.09	TRUE
	SRX2432263	RNA polymerase	RNA polymerase II	Cell line	S2R+	2249	280/15180	296/15180	-0.3	-0.2	0.95	FALSE
	SRX3960605	RNA polymerase	RNA polymerase II	Cell line	S2R+	2249	280/15180	296/15180	-0.3	-0.2	0.95	FALSE
	SRX4712951	RNA polymerase	RNA polymerase II	Embryo	14-17h embryos	4609	550/15180	529/15180	-0.3	-0.2	1.04	TRUE
	SRX8347282	RNA polymerase	RNA polymerase II	Adult	Mushroom Bodies	589	69/15180	61/15180	-0.3	-0.2	1.13	TRUE
	SRX287903	RNA polymerase	RNA polymerase II	Embryo	14-16h embryos	2966	298/15180	314/15180	-0.3	-0.2	0.95	FALSE
	SRX4712948	RNA polymerase	RNA polymerase II	Embryo	14-17h embryos	4588	478/15180	497/15180	-0.3	-0.2	0.96	FALSE
	SRX671943	RNA polymerase	RNA polymerase II	Embryo	Parasegment 7	2193	222/15180	235/15180	-0.2	-0.2	0.94	FALSE
	SRX750068	RNA polymerase	RNA polymerase II	Embryo	Mitotic cycle 12	1799	166/15180	155/15180	-0.2	-0.2	1.07	TRUE
	SRX14868986	RNA polymerase	RNA polymerase II	Embryo	14-17h embryos	4597	549/15180	530/15180	-0.2	-0.2	1.04	TRUE
	SRX1743171	RNA polymerase	RNA polymerase II	Adult	Ovary	438	65/15180	58/15180	-0.2	-0.2	1.12	TRUE
	SRX14868967	RNA polymerase	RNA polymerase II	Embryo	14-17h embryos	4525	477/15180	494/15180	-0.2	-0.2	0.97	FALSE
	SRX220304	RNA polymerase	RNA polymerase II	Adult	Ovary	2763	347/15180	333/15180	-0.2	-0.2	1.04	TRUE
	SRX20852088	RNA polymerase	RNA polymerase II	Cell line	Kc167	5010	689/15180	670/15180	-0.2	-0.2	1.03	TRUE
	SRX3087202	RNA polymerase	RNA polymerase II	Cell line	S2	4376	553/15180	569/15180	-0.2	-0.2	0.97	FALSE
	SRX4315053	RNA polymerase	RNA polymerase II	Adult	Ovary	3215	389/15180	376/15180	-0.2	-0.2	1.03	TRUE
	SRX671942	RNA polymerase	RNA polymerase II	Embryo	Parasegment 7	2493	312/15180	302/15180	-0.1	-0.1	1.03	TRUE
	SRX750082	RNA polymerase	RNA polymerase II	Embryo	Mitotic cycle 13	5778	611/15180	598/15180	-0.1	-0.1	1.02	TRUE
	SRX4712947	RNA polymerase	RNA polymerase II	Embryo	14-17h embryos	3672	440/15180	429/15180	-0.1	-0.1	1.03	TRUE
	SRX017852	RNA polymerase	RNA polymerase II	Cell line	S2	2527	282/15180	273/15180	-0.1	-0.1	1.03	TRUE
	SRX9005688	RNA polymerase	RNA polymerase II	Embryo	10-12h embryos	1795	220/15180	228/15180	-0.1	-0.1	0.96	FALSE
	SRX013113	RNA polymerase	RNA polymerase II	Larvae	2nd instar	64	4/15180	6/15180	-0.1	-0.1	0.67	FALSE
	SRX14868966	RNA polymerase	RNA polymerase II	Embryo	14-17h embryos	3662	437/15180	427/15180	-0.1	-0.1	1.02	TRUE
	SRX150047	RNA polymerase	RNA polymerase II	Embryo	0-2h embryos	1058	119/15180	115/15180	-0.1	-0.1	1.03	TRUE
	SRX7628897	RNA polymerase	RNA polymerase II	Cell line	S2R+	5607	722/15180	729/15180	-0.1	-0.1	0.99	FALSE
	SRX22777803	RNA polymerase	RNA polymerase II	Cell line	S2	3983	552/15180	546/15180	-0.1	-0.1	1.01	TRUE
	SRX3087203	RNA polymerase	RNA polymerase II	Cell line	S2	4174	552/15180	547/15180	-0.0	-0.0	1.01	TRUE
	SRX7628896	RNA polymerase	RNA polymerase II	Cell line	S2R+	5649	732/15180	736/15180	-0.0	-0.0	0.99	FALSE
	SRX017857	RNA polymerase	RNA polymerase II	Adult	Testis	301	21/15180	21/15180	0.0	0.0	1.00	FALSE
	SRX124482	RNA polymerase	RNA polymerase II	Embryo	4-7h embryos	727	72/15180	73/15180	0.0	0.0	0.99	FALSE
	SRX9005686	RNA polymerase	RNA polymerase II	Embryo	2-4h embryos	6	0/15180	0/15180	0.0	0.0	99999	TRUE
	SRX9005687	RNA polymerase	RNA polymerase II	Embryo	6-8h embryos	7	0/15180	1/15180	0.0	0.0	0.00	FALSE

## Sheet: CpA
	Analysis in https://chip-atlas.org/enrichment_analysis conducted on 25th November 2024. Parameters: dm6 genome version (reference); RNA polymerase II (472 experiments); All cell types; Threshold of significance = 100; Permutation times x100
	NCBI ID	Antigen class	Antigen	Cell class	Cell	Number of peaks	Overlaps/CpA	Overlaps/Control	Log P-val	Log Q-val	Fold enrichment (FE)	FE > 1.0
	SRX197581	RNA polymerase	RNA polymerase II	Embryo	1-2h embryos	2458	48/40701	197/40701	-21.9	-19.3	0.24	FALSE
	SRX3981721	RNA polymerase	RNA polymerase II	Cell line	S2	2189	63/40701	215/40701	-19.9	-17.6	0.29	FALSE
	SRX3981720	RNA polymerase	RNA polymerase II	Cell line	S2	2224	68/40701	217/40701	-18.6	-16.5	0.31	FALSE
	SRX5736498	RNA polymerase	RNA polymerase II	Embryo	Mitotic cycle 14	1438	182/40701	387/40701	-17.4	-15.3	0.47	FALSE
	SRX050604	RNA polymerase	RNA polymerase II	Embryo	0-24h embryos	1294	10/40701	80/40701	-14.0	-12.0	0.12	FALSE
	SRX182775	RNA polymerase	RNA polymerase II	Larvae	Imaginal wing disc	2302	67/40701	185/40701	-13.3	-11.4	0.36	FALSE
	SRX2432255	RNA polymerase	RNA polymerase II	Cell line	S2R+	2311	510/40701	776/40701	-13.1	-11.4	0.66	FALSE
	SRX3960603	RNA polymerase	RNA polymerase II	Cell line	S2R+	2311	510/40701	776/40701	-13.1	-11.4	0.66	FALSE
	SRX9518336	RNA polymerase	RNA polymerase II	Embryo	Embryos	634	28/40701	112/40701	-12.4	-10.7	0.25	FALSE
	SRX9518333	RNA polymerase	RNA polymerase II	Embryo	Embryos	497	18/40701	89/40701	-11.8	-10.1	0.20	FALSE
	SRX197582	RNA polymerase	RNA polymerase II	Embryo	1-2h embryos	1934	57/40701	159/40701	-11.6	-10.0	0.36	FALSE
	SRX5736499	RNA polymerase	RNA polymerase II	Embryo	Mitotic cycle 14	1267	172/40701	325/40701	-11.3	-9.7	0.53	FALSE
	SRX5736495	RNA polymerase	RNA polymerase II	Embryo	Blastoderm	1220	169/40701	312/40701	-10.2	-8.7	0.54	FALSE
	SRX529168	RNA polymerase	RNA polymerase II	Cell line	S2	1399	77/40701	181/40701	-10.1	-8.6	0.43	FALSE
	SRX197580	RNA polymerase	RNA polymerase II	Embryo	1-2h embryos	2174	76/40701	177/40701	-9.8	-8.3	0.43	FALSE
	SRX2432254	RNA polymerase	RNA polymerase II	Cell line	S2R+	2043	479/40701	680/40701	-8.5	-7.1	0.70	FALSE
	SRX3960602	RNA polymerase	RNA polymerase II	Cell line	S2R+	2043	479/40701	680/40701	-8.5	-7.1	0.70	FALSE
	SRX220306	RNA polymerase	RNA polymerase II	Adult	Ovary	2937	416/40701	600/40701	-8.2	-6.8	0.69	FALSE
	SRX2432262	RNA polymerase	RNA polymerase II	Cell line	S2R+	2983	821/40701	1051/40701	-7.1	-5.7	0.78	FALSE
	SRX3960604	RNA polymerase	RNA polymerase II	Cell line	S2R+	2983	821/40701	1051/40701	-7.1	-5.7	0.78	FALSE
	SRX21864845	RNA polymerase	RNA polymerase II	Cell line	S2R+	5115	975/40701	1218/40701	-6.8	-5.5	0.80	FALSE
	SRX21864844	RNA polymerase	RNA polymerase II	Cell line	S2R+	3958	675/40701	869/40701	-6.2	-4.8	0.78	FALSE
	SRX23238229	RNA polymerase	RNA polymerase II	Cell line	S2	744	68/40701	137/40701	-5.8	-4.5	0.50	FALSE
	SRX7175265	RNA polymerase	RNA polymerase II	Embryo	Embryos	4198	922/40701	1135/40701	-5.7	-4.4	0.81	FALSE
	SRX110766	RNA polymerase	RNA polymerase II	Embryo	Muscle cells	15782	4572/40701	4155/40701	-5.6	-4.4	1.10	TRUE
	SRX9005681	RNA polymerase	RNA polymerase II	Embryo	2-4h embryos	965	182/40701	284/40701	-5.6	-4.4	0.64	FALSE
	SRX026742	RNA polymerase	RNA polymerase II	Larvae	Imaginal wing disc	6117	2106/40701	2397/40701	-5.1	-3.8	0.88	FALSE
	SRX20852089	RNA polymerase	RNA polymerase II	Cell line	Kc167	3729	1195/40701	1409/40701	-4.7	-3.4	0.85	FALSE
	SRX22777803	RNA polymerase	RNA polymerase II	Cell line	S2	3983	1253/40701	1469/40701	-4.6	-3.4	0.85	FALSE
	SRX4510347	RNA polymerase	RNA polymerase II	Adult	Gut	1520	245/40701	346/40701	-4.5	-3.3	0.71	FALSE
	SRX21864847	RNA polymerase	RNA polymerase II	Cell line	S2R+	9217	2290/40701	2569/40701	-4.4	-3.3	0.89	FALSE
	SRX110769	RNA polymerase	RNA polymerase II	Embryo	Muscle cells	15054	4247/40701	3894/40701	-4.4	-3.3	1.09	TRUE
	SRX050605	RNA polymerase	RNA polymerase II	Embryo	0-24h embryos	338	8/40701	35/40701	-4.4	-3.2	0.23	FALSE
	SRX20852085	RNA polymerase	RNA polymerase II	Cell line	Kc167	3524	1109/40701	1308/40701	-4.4	-3.2	0.85	FALSE
	SRX8347284	RNA polymerase	RNA polymerase II	Adult	Mushroom Bodies	926	180/40701	266/40701	-4.3	-3.2	0.68	FALSE
	SRX3011233	RNA polymerase	RNA polymerase II	Cell line	S2	2608	311/40701	420/40701	-4.2	-3.1	0.74	FALSE
	SRX20852086	RNA polymerase	RNA polymerase II	Cell line	Kc167	3894	1242/40701	1446/40701	-4.2	-3.1	0.86	FALSE
	SRX110762	RNA polymerase	RNA polymerase II	Embryo	Muscle cells	13469	4339/40701	3997/40701	-4.1	-3.0	1.09	TRUE
	SRX9730750	RNA polymerase	RNA polymerase II	Cell line	S2	1369	196/40701	278/40701	-3.7	-2.7	0.71	FALSE
	SRX4315054	RNA polymerase	RNA polymerase II	Adult	Ovary	11923	4126/40701	3811/40701	-3.7	-2.6	1.08	TRUE
	SRX4712950	RNA polymerase	RNA polymerase II	Embryo	14-17h embryos	2579	413/40701	525/40701	-3.6	-2.5	0.79	FALSE
	SRX8347279	RNA polymerase	RNA polymerase II	Adult	Mushroom Bodies	1059	233/40701	319/40701	-3.6	-2.5	0.73	FALSE
	SRX8347282	RNA polymerase	RNA polymerase II	Adult	Mushroom Bodies	589	105/40701	165/40701	-3.5	-2.5	0.64	FALSE
	SRX2612519	RNA polymerase	RNA polymerase II	Cell line	S2	5911	1911/40701	2133/40701	-3.4	-2.4	0.90	FALSE
	SRX750068	RNA polymerase	RNA polymerase II	Embryo	Mitotic cycle 12	1799	320/40701	417/40701	-3.4	-2.4	0.77	FALSE
	SRX20852087	RNA polymerase	RNA polymerase II	Cell line	Kc167	5708	1885/40701	2105/40701	-3.4	-2.4	0.90	FALSE
	SRX4577932	RNA polymerase	RNA polymerase II	Cell line	Kc167	1876	380/40701	484/40701	-3.4	-2.4	0.79	FALSE
	SRX14868980	RNA polymerase	RNA polymerase II	Embryo	14-17h embryos	2616	447/40701	559/40701	-3.4	-2.4	0.80	FALSE
	SRX22777802	RNA polymerase	RNA polymerase II	Cell line	S2	4951	1694/40701	1901/40701	-3.4	-2.4	0.89	FALSE
	SRX22777804	RNA polymerase	RNA polymerase II	Cell line	S2	5087	1706/40701	1913/40701	-3.3	-2.4	0.89	FALSE
	SRX2000507	RNA polymerase	RNA polymerase II	Cell line	S2	6191	1861/40701	2069/40701	-3.1	-2.2	0.90	FALSE
	SRX2612520	RNA polymerase	RNA polymerase II	Cell line	S2	4086	1238/40701	1408/40701	-3.1	-2.1	0.88	FALSE
	SRX110758	RNA polymerase	RNA polymerase II	Embryo	Muscle cells	13162	3700/40701	3430/40701	-3.1	-2.1	1.08	TRUE
	SRX4315043	RNA polymerase	RNA polymerase II	Adult	Ovary	10768	3878/40701	3603/40701	-3.1	-2.1	1.08	TRUE
	SRX20852092	RNA polymerase	RNA polymerase II	Cell line	Kc167	3333	1079/40701	1236/40701	-3.0	-2.1	0.87	FALSE
	SRX22777801	RNA polymerase	RNA polymerase II	Cell line	S2	4446	1493/40701	1675/40701	-3.0	-2.1	0.89	FALSE
	SRX20852088	RNA polymerase	RNA polymerase II	Cell line	Kc167	5010	1621/40701	1808/40701	-2.9	-2.0	0.90	FALSE
	SRX14869070	RNA polymerase	RNA polymerase II	Embryo	14-17h embryos	12570	4526/40701	4238/40701	-2.9	-2.0	1.07	TRUE
	SRX21207178	RNA polymerase	RNA polymerase II	Cell line	S2R+	8412	2205/40701	2417/40701	-2.9	-2.0	0.91	FALSE
	SRX4510349	RNA polymerase	RNA polymerase II	Adult	Gut	1825	381/40701	474/40701	-2.8	-1.9	0.80	FALSE
	SRX2000508	RNA polymerase	RNA polymerase II	Cell line	S2	6042	1824/40701	2016/40701	-2.8	-1.9	0.90	FALSE
	SRX306197	RNA polymerase	RNA polymerase II	Cell line	S2	6657	1944/40701	2141/40701	-2.8	-1.9	0.91	FALSE
	SRX21864851	RNA polymerase	RNA polymerase II	Cell line	S2R+	6364	1525/40701	1701/40701	-2.8	-1.9	0.90	FALSE
	SRX20852084	RNA polymerase	RNA polymerase II	Cell line	Kc167	6391	2165/40701	2371/40701	-2.8	-1.9	0.91	FALSE
	SRX301183	RNA polymerase	RNA polymerase II	Cell line	S2	2076	364/40701	454/40701	-2.8	-1.9	0.80	FALSE
	SRX013077	RNA polymerase	RNA polymerase II	Embryo	8-12h embryos	299	14/40701	37/40701	-2.8	-1.9	0.38	FALSE
	SRX2612518	RNA polymerase	RNA polymerase II	Cell line	S2	4013	1303/40701	1461/40701	-2.6	-1.8	0.89	FALSE
	SRX20852077	RNA polymerase	RNA polymerase II	Cell line	Kc167	6198	2104/40701	2300/40701	-2.6	-1.8	0.91	FALSE
	SRX013073	RNA polymerase	RNA polymerase II	Embryo	16-20h embryos	674	158/40701	217/40701	-2.6	-1.8	0.73	FALSE
	SRX197579	RNA polymerase	RNA polymerase II	Embryo	1-2h embryos	595	41/40701	74/40701	-2.6	-1.8	0.55	FALSE
	SRX110765	RNA polymerase	RNA polymerase II	Embryo	Muscle cells	11363	3298/40701	3068/40701	-2.6	-1.7	1.07	TRUE
	SRX750080	RNA polymerase	RNA polymerase II	Embryo	Mitotic cycle 13	3085	796/40701	919/40701	-2.5	-1.7	0.87	FALSE
	SRX7262572	RNA polymerase	RNA polymerase II	Cell line	S2	8559	2947/40701	3169/40701	-2.5	-1.7	0.93	FALSE
	SRX8347280	RNA polymerase	RNA polymerase II	Adult	Mushroom Bodies	1025	231/40701	299/40701	-2.5	-1.7	0.77	FALSE
	SRX026302	RNA polymerase	RNA polymerase II	Cell line	S2	6277	1401/40701	1558/40701	-2.5	-1.7	0.90	FALSE
	SRX2804234	RNA polymerase	RNA polymerase II	Embryo	1-3h embryos	4106	1079/40701	1218/40701	-2.5	-1.7	0.89	FALSE
	SRX197568	RNA polymerase	RNA polymerase II	Embryo	2-3h embryos	4103	723/40701	838/40701	-2.4	-1.7	0.86	FALSE
	SRX4712954	RNA polymerase	RNA polymerase II	Embryo	14-17h embryos	4856	1171/40701	1315/40701	-2.4	-1.7	0.89	FALSE
	SRX4712953	RNA polymerase	RNA polymerase II	Embryo	14-17h embryos	3614	786/40701	904/40701	-2.4	-1.6	0.87	FALSE
	SRX14868970	RNA polymerase	RNA polymerase II	Embryo	14-17h embryos	3605	788/40701	905/40701	-2.4	-1.6	0.87	FALSE
	SRX661503	RNA polymerase	RNA polymerase II	Larvae	Imaginal wing disc	1179	505/40701	419/40701	-2.3	-1.6	1.21	TRUE
	SRX4712933	RNA polymerase	RNA polymerase II	Embryo	14-17h embryos	10170	3685/40701	3458/40701	-2.3	-1.5	1.07	TRUE
	SRX14868971	RNA polymerase	RNA polymerase II	Embryo	14-17h embryos	4851	1177/40701	1314/40701	-2.2	-1.5	0.90	FALSE
	SRX2432263	RNA polymerase	RNA polymerase II	Cell line	S2R+	2249	694/40701	801/40701	-2.2	-1.5	0.87	FALSE
	SRX3960605	RNA polymerase	RNA polymerase II	Cell line	S2R+	2249	694/40701	801/40701	-2.2	-1.5	0.87	FALSE
	SRX050603	RNA polymerase	RNA polymerase II	Embryo	0-24h embryos	5087	1687/40701	1535/40701	-2.2	-1.5	1.10	TRUE
	SRX2612521	RNA polymerase	RNA polymerase II	Cell line	S2	3567	1169/40701	1302/40701	-2.2	-1.4	0.90	FALSE
	SRX3011230	RNA polymerase	RNA polymerase II	Cell line	S2	8463	3356/40701	3149/40701	-2.1	-1.4	1.07	TRUE
	SRX23238234	RNA polymerase	RNA polymerase II	Cell line	S2	732	153/40701	204/40701	-2.1	-1.4	0.75	FALSE
	SRX2000505	RNA polymerase	RNA polymerase II	Cell line	S2	6866	2140/40701	2313/40701	-2.1	-1.4	0.93	FALSE
	SRX2000506	RNA polymerase	RNA polymerase II	Cell line	S2	6305	1934/40701	2096/40701	-2.0	-1.3	0.92	FALSE
	SRX14869071	RNA polymerase	RNA polymerase II	Embryo	14-17h embryos	11591	4090/40701	3870/40701	-2.0	-1.3	1.06	TRUE
	SRX147003	RNA polymerase	RNA polymerase II	Cell line	S2	6463	2057/40701	2222/40701	-2.0	-1.3	0.93	FALSE
	SRX671944	RNA polymerase	RNA polymerase II	Embryo	Embryos	2972	768/40701	872/40701	-2.0	-1.3	0.88	FALSE
	SRX1361357	RNA polymerase	RNA polymerase II	Cell line	OSC	6814	2241/40701	2412/40701	-2.0	-1.3	0.93	FALSE
	SRX14868974	RNA polymerase	RNA polymerase II	Embryo	14-17h embryos	9160	3837/40701	3626/40701	-2.0	-1.3	1.06	TRUE
	SRX3011231	RNA polymerase	RNA polymerase II	Cell line	S2	7460	2826/40701	2643/40701	-2.0	-1.3	1.07	TRUE
	SRX4510351	RNA polymerase	RNA polymerase II	Adult	Gut	1514	329/40701	398/40701	-1.9	-1.3	0.83	FALSE
	SRX3087198	RNA polymerase	RNA polymerase II	Cell line	S2	3351	1000/40701	1116/40701	-1.9	-1.3	0.90	FALSE
	SRX013107	RNA polymerase	RNA polymerase II	Embryo	12-16h embryos	2822	1133/40701	1018/40701	-1.9	-1.2	1.11	TRUE
	SRX3981729	RNA polymerase	RNA polymerase II	Cell line	S2	7059	2617/40701	2795/40701	-1.9	-1.2	0.94	FALSE
	SRX14868979	RNA polymerase	RNA polymerase II	Embryo	14-17h embryos	2927	615/40701	705/40701	-1.9	-1.2	0.87	FALSE
	SRX3981732	RNA polymerase	RNA polymerase II	Cell line	S2	6979	2568/40701	2743/40701	-1.9	-1.2	0.94	FALSE
	SRX3981731	RNA polymerase	RNA polymerase II	Cell line	S2	7038	2580/40701	2755/40701	-1.9	-1.2	0.94	FALSE
	SRX21864846	RNA polymerase	RNA polymerase II	Cell line	S2R+	5293	1340/40701	1469/40701	-1.9	-1.2	0.91	FALSE
	SRX23238231	RNA polymerase	RNA polymerase II	Cell line	S2	605	119/40701	161/40701	-1.9	-1.2	0.74	FALSE
	SRX110771	RNA polymerase	RNA polymerase II	Embryo	Muscle cells	8122	2562/40701	2394/40701	-1.8	-1.2	1.07	TRUE
	SRX4712949	RNA polymerase	RNA polymerase II	Embryo	14-17h embryos	2983	615/40701	704/40701	-1.8	-1.2	0.87	FALSE
	SRX1078885	RNA polymerase	RNA polymerase II	Cell line	S2	8129	2645/40701	2820/40701	-1.8	-1.2	0.94	FALSE
	SRX4823794	RNA polymerase	RNA polymerase II	Cell line	OSC	5730	1820/40701	1967/40701	-1.8	-1.2	0.93	FALSE
	SRX1361355	RNA polymerase	RNA polymerase II	Cell line	OSC	7401	2396/40701	2562/40701	-1.8	-1.2	0.94	FALSE
	SRX3011232	RNA polymerase	RNA polymerase II	Cell line	S2	7697	2948/40701	2776/40701	-1.7	-1.1	1.06	TRUE
	SRX3981734	RNA polymerase	RNA polymerase II	Cell line	S2	7219	2702/40701	2870/40701	-1.7	-1.1	0.94	FALSE
	SRX4712945	RNA polymerase	RNA polymerase II	Embryo	14-17h embryos	6939	1969/40701	2112/40701	-1.6	-1.0	0.93	FALSE
	SRX110761	RNA polymerase	RNA polymerase II	Embryo	Muscle cells	7863	2339/40701	2189/40701	-1.6	-1.0	1.07	TRUE
	SRX252228	RNA polymerase	RNA polymerase II	Cell line	Kc167	5096	1395/40701	1515/40701	-1.6	-1.0	0.92	FALSE
	SRX749071	RNA polymerase	RNA polymerase II	Cell line	Kc167	5096	1395/40701	1515/40701	-1.6	-1.0	0.92	FALSE
	SRX1361359	RNA polymerase	RNA polymerase II	Cell line	OSC	7300	2343/40701	2495/40701	-1.6	-1.0	0.94	FALSE
	SRX3011229	RNA polymerase	RNA polymerase II	Cell line	S2	8114	3115/40701	2948/40701	-1.6	-1.0	1.06	TRUE
	SRX14868967	RNA polymerase	RNA polymerase II	Embryo	14-17h embryos	4525	1229/40701	1340/40701	-1.6	-1.0	0.92	FALSE
	SRX3981730	RNA polymerase	RNA polymerase II	Cell line	S2	7161	2690/40701	2849/40701	-1.6	-1.0	0.94	FALSE
	SRX1361358	RNA polymerase	RNA polymerase II	Cell line	OSC	7290	2198/40701	2342/40701	-1.5	-1.0	0.94	FALSE
	SRX4712948	RNA polymerase	RNA polymerase II	Embryo	14-17h embryos	4588	1236/40701	1346/40701	-1.5	-1.0	0.92	FALSE
	SRX013070	RNA polymerase	RNA polymerase II	Larvae	3rd instar	1106	456/40701	393/40701	-1.5	-0.9	1.16	TRUE
	SRX5436039	RNA polymerase	RNA polymerase II	Cell line	S2	8155	3049/40701	3212/40701	-1.5	-0.9	0.95	FALSE
	SRX7262570	RNA polymerase	RNA polymerase II	Cell line	S2	6564	2330/40701	2474/40701	-1.5	-0.9	0.94	FALSE
	SRX151961	RNA polymerase	RNA polymerase II	Larvae	Dorsal mesothoracic disc	211	12/40701	26/40701	-1.5	-0.9	0.46	FALSE
	SRX1361360	RNA polymerase	RNA polymerase II	Cell line	OSC	7388	2586/40701	2736/40701	-1.5	-0.9	0.95	FALSE
	SRX14868960	RNA polymerase	RNA polymerase II	Embryo	14-17h embryos	6936	1978/40701	2110/40701	-1.4	-0.9	0.94	FALSE
	SRX9090280	RNA polymerase	RNA polymerase II	Cell line	S2	7955	2577/40701	2725/40701	-1.4	-0.9	0.95	FALSE
	SRX5436036	RNA polymerase	RNA polymerase II	Cell line	S2	8191	3256/40701	3420/40701	-1.4	-0.9	0.95	FALSE
	SRX197569	RNA polymerase	RNA polymerase II	Embryo	2-3h embryos	5628	1487/40701	1601/40701	-1.4	-0.9	0.93	FALSE
	SRX14869069	RNA polymerase	RNA polymerase II	Embryo	14-17h embryos	10750	3599/40701	3432/40701	-1.4	-0.9	1.05	TRUE
	SRX3981736	RNA polymerase	RNA polymerase II	Cell line	S2	7300	2746/40701	2896/40701	-1.4	-0.9	0.95	FALSE
	SRX4712952	RNA polymerase	RNA polymerase II	Embryo	14-17h embryos	5698	1487/40701	1600/40701	-1.4	-0.9	0.93	FALSE
	SRX14868987	RNA polymerase	RNA polymerase II	Embryo	14-17h embryos	5729	1491/40701	1604/40701	-1.4	-0.9	0.93	FALSE
	SRX21207171	RNA polymerase	RNA polymerase II	Cell line	S2R+	10257	2742/40701	2891/40701	-1.4	-0.9	0.95	FALSE
	SRX4712944	RNA polymerase	RNA polymerase II	Embryo	14-17h embryos	5683	1575/40701	1690/40701	-1.4	-0.9	0.93	FALSE
	SRX110759	RNA polymerase	RNA polymerase II	Embryo	Muscle cells	4907	1565/40701	1456/40701	-1.3	-0.8	1.07	TRUE
	SRX21207167	RNA polymerase	RNA polymerase II	Cell line	S2R+	10089	2697/40701	2841/40701	-1.3	-0.8	0.95	FALSE
	SRX4823793	RNA polymerase	RNA polymerase II	Cell line	OSC	6847	2244/40701	2376/40701	-1.3	-0.8	0.94	FALSE
	SRX3981733	RNA polymerase	RNA polymerase II	Cell line	S2	7291	2769/40701	2913/40701	-1.3	-0.8	0.95	FALSE
	SRX110770	RNA polymerase	RNA polymerase II	Embryo	Muscle cells	5705	1885/40701	1768/40701	-1.3	-0.8	1.07	TRUE
	SRX7175266	RNA polymerase	RNA polymerase II	Embryo	Embryos	4279	1351/40701	1454/40701	-1.3	-0.8	0.93	FALSE
	SRX5436048	RNA polymerase	RNA polymerase II	Cell line	S2	8106	3043/40701	3192/40701	-1.3	-0.8	0.95	FALSE
	SRX306191	RNA polymerase	RNA polymerase II	Cell line	S2	5936	1853/40701	1971/40701	-1.3	-0.8	0.94	FALSE
	SRX110756	RNA polymerase	RNA polymerase II	Embryo	Neuronal cells	9039	2798/40701	2659/40701	-1.3	-0.8	1.05	TRUE
	SRX3293002	RNA polymerase	RNA polymerase II	Adult	Ovary	7797	3485/40701	3333/40701	-1.3	-0.8	1.05	TRUE
	SRX1085380	RNA polymerase	RNA polymerase II	Larvae	Salivary glands	9713	3539/40701	3386/40701	-1.3	-0.8	1.05	TRUE
	SRX1078884	RNA polymerase	RNA polymerase II	Cell line	S2	8059	2791/40701	2931/40701	-1.2	-0.8	0.95	FALSE
	SRX14868957	RNA polymerase	RNA polymerase II	Embryo	14-17h embryos	5591	1560/40701	1667/40701	-1.2	-0.8	0.94	FALSE
	SRX306194	RNA polymerase	RNA polymerase II	Cell line	S2	4130	1265/40701	1362/40701	-1.2	-0.8	0.93	FALSE
	SRX21864853	RNA polymerase	RNA polymerase II	Cell line	S2R+	10380	2935/40701	3078/40701	-1.2	-0.8	0.95	FALSE
	SRX3981735	RNA polymerase	RNA polymerase II	Cell line	S2	7038	2628/40701	2764/40701	-1.2	-0.8	0.95	FALSE
	SRX3087199	RNA polymerase	RNA polymerase II	Cell line	S2	3996	1240/40701	1336/40701	-1.2	-0.8	0.93	FALSE
	SRX306199	RNA polymerase	RNA polymerase II	Cell line	S2	7215	2268/40701	2393/40701	-1.2	-0.7	0.95	FALSE
	SRX485219	RNA polymerase	RNA polymerase II	Adult	Ovary	6820	2937/40701	2800/40701	-1.2	-0.7	1.05	TRUE
	SRX3087202	RNA polymerase	RNA polymerase II	Cell line	S2	4376	1436/40701	1536/40701	-1.2	-0.7	0.93	FALSE
	SRX5436045	RNA polymerase	RNA polymerase II	Cell line	S2	8145	3283/40701	3429/40701	-1.2	-0.7	0.96	FALSE
	SRX21864855	RNA polymerase	RNA polymerase II	Cell line	S2R+	10088	2913/40701	3049/40701	-1.2	-0.7	0.96	FALSE
	SRX9005682	RNA polymerase	RNA polymerase II	Embryo	6-8h embryos	2604	864/40701	941/40701	-1.2	-0.7	0.92	FALSE
	SRX4823795	RNA polymerase	RNA polymerase II	Cell line	OSC	6883	2255/40701	2375/40701	-1.1	-0.7	0.95	FALSE
	SRX110760	RNA polymerase	RNA polymerase II	Embryo	Muscle cells	9386	2741/40701	2613/40701	-1.1	-0.7	1.05	TRUE
	SRX013106	RNA polymerase	RNA polymerase II	Embryo	20-24h embryos	481	78/40701	103/40701	-1.1	-0.7	0.76	FALSE
	SRX9090279	RNA polymerase	RNA polymerase II	Cell line	S2	6711	2175/40701	2292/40701	-1.1	-0.7	0.95	FALSE
	SRX6708288	RNA polymerase	RNA polymerase II	Cell line	S2	6534	2167/40701	2283/40701	-1.1	-0.7	0.95	FALSE
	SRX4823792	RNA polymerase	RNA polymerase II	Cell line	OSC	7202	2446/40701	2568/40701	-1.1	-0.7	0.95	FALSE
	SRX1361356	RNA polymerase	RNA polymerase II	Cell line	OSC	7610	2745/40701	2873/40701	-1.1	-0.7	0.96	FALSE
	SRX4712946	RNA polymerase	RNA polymerase II	Embryo	14-17h embryos	5883	1683/40701	1785/40701	-1.1	-0.7	0.94	FALSE
	SRX14869047	RNA polymerase	RNA polymerase II	Embryo	14-17h embryos	10163	3452/40701	3313/40701	-1.1	-0.7	1.04	TRUE
	SRX197567	RNA polymerase	RNA polymerase II	Embryo	2-3h embryos	6654	2071/40701	2183/40701	-1.1	-0.7	0.95	FALSE
	SRX485220	RNA polymerase	RNA polymerase II	Adult	Ovary	6517	2824/40701	2699/40701	-1.1	-0.7	1.05	TRUE
	SRX5436049	RNA polymerase	RNA polymerase II	Cell line	S2	8097	3270/40701	3406/40701	-1.1	-0.7	0.96	FALSE
	SRX4577939	RNA polymerase	RNA polymerase II	Cell line	Kc167	7772	2397/40701	2515/40701	-1.1	-0.7	0.95	FALSE
	SRX3981728	RNA polymerase	RNA polymerase II	Cell line	S2	7429	2771/40701	2897/40701	-1.1	-0.7	0.96	FALSE
	SRX14869048	RNA polymerase	RNA polymerase II	Embryo	14-17h embryos	9437	3331/40701	3197/40701	-1.1	-0.7	1.04	TRUE
	SRX050602	RNA polymerase	RNA polymerase II	Embryo	0-24h embryos	2129	695/40701	632/40701	-1.1	-0.7	1.10	TRUE
	SRX6708291	RNA polymerase	RNA polymerase II	Cell line	S2	6034	1962/40701	2069/40701	-1.1	-0.7	0.95	FALSE
	SRX21207174	RNA polymerase	RNA polymerase II	Cell line	S2R+	6040	1711/40701	1811/40701	-1.1	-0.7	0.94	FALSE
	SRX16752362	RNA polymerase	RNA polymerase II	Embryo	21-24h embryos	3459	1392/40701	1304/40701	-1.1	-0.7	1.07	TRUE
	SRX013069	RNA polymerase	RNA polymerase II	Pupae	Pupae	4417	1708/40701	1611/40701	-1.1	-0.7	1.06	TRUE
	SRX3011234	RNA polymerase	RNA polymerase II	Cell line	S2	2493	503/40701	559/40701	-1.0	-0.7	0.90	FALSE
	SRX14868961	RNA polymerase	RNA polymerase II	Embryo	14-17h embryos	5923	1689/40701	1788/40701	-1.0	-0.7	0.94	FALSE
	SRX8347281	RNA polymerase	RNA polymerase II	Adult	Mushroom Bodies	1906	604/40701	665/40701	-1.0	-0.7	0.91	FALSE
	SRX315133	RNA polymerase	RNA polymerase II	Cell line	OSC	3722	1476/40701	1386/40701	-1.0	-0.7	1.06	TRUE
	SRX318811	RNA polymerase	RNA polymerase II	Cell line	OSC	10197	3388/40701	3523/40701	-1.0	-0.6	0.96	FALSE
	SRX750074	RNA polymerase	RNA polymerase II	Embryo	Mitotic cycle 14	4663	1393/40701	1482/40701	-1.0	-0.6	0.94	FALSE
	SRX331427	RNA polymerase	RNA polymerase II	Larvae	Dorsal mesothoracic disc	6066	2343/40701	2456/40701	-1.0	-0.6	0.95	FALSE
	SRX9005685	RNA polymerase	RNA polymerase II	Pupae	White prepupae	4381	1844/40701	1746/40701	-1.0	-0.6	1.06	TRUE
	SRX750082	RNA polymerase	RNA polymerase II	Embryo	Mitotic cycle 13	5778	1527/40701	1619/40701	-1.0	-0.6	0.94	FALSE
	SRX8347283	RNA polymerase	RNA polymerase II	Adult	Mushroom Bodies	1634	503/40701	557/40701	-1.0	-0.6	0.90	FALSE
	SRX306201	RNA polymerase	RNA polymerase II	Cell line	S2	6321	2038/40701	2142/40701	-1.0	-0.6	0.95	FALSE
	SRX9730755	RNA polymerase	RNA polymerase II	Cell line	S2	7821	3122/40701	3247/40701	-1.0	-0.6	0.96	FALSE
	SRX2612522	RNA polymerase	RNA polymerase II	Cell line	S2	6494	2424/40701	2535/40701	-1.0	-0.6	0.96	FALSE
	SRX097618	RNA polymerase	RNA polymerase II	Cell line	S2	8055	2486/40701	2598/40701	-1.0	-0.6	0.96	FALSE
	SRX859013	RNA polymerase	RNA polymerase II	Embryo	Embryos	3447	1275/40701	1196/40701	-1.0	-0.6	1.07	TRUE
	SRX671943	RNA polymerase	RNA polymerase II	Embryo	Parasegment 7	2193	587/40701	642/40701	-0.9	-0.6	0.91	FALSE
	SRX017852	RNA polymerase	RNA polymerase II	Cell line	S2	2527	793/40701	733/40701	-0.9	-0.5	1.08	TRUE
	SRX331415	RNA polymerase	RNA polymerase II	Cell line	Kc167	7930	3051/40701	2937/40701	-0.9	-0.5	1.04	TRUE
	SRX193317	RNA polymerase	RNA polymerase II	Cell line	S2	7368	2586/40701	2693/40701	-0.9	-0.5	0.96	FALSE
	SRX9005683	RNA polymerase	RNA polymerase II	Embryo	10-12h embryos	2220	705/40701	763/40701	-0.9	-0.5	0.92	FALSE
	SRX1085381	RNA polymerase	RNA polymerase II	Larvae	Salivary glands	7669	2765/40701	2658/40701	-0.9	-0.5	1.04	TRUE
	SRX3981727	RNA polymerase	RNA polymerase II	Cell line	S2	7359	2746/40701	2854/40701	-0.9	-0.5	0.96	FALSE
	SRX4823791	RNA polymerase	RNA polymerase II	Cell line	OSC	7218	2459/40701	2561/40701	-0.9	-0.5	0.96	FALSE
	SRX4315056	RNA polymerase	RNA polymerase II	Adult	Ovary	8112	2707/40701	2603/40701	-0.8	-0.5	1.04	TRUE
	SRX750071	RNA polymerase	RNA polymerase II	Embryo	Mitotic cycle 13	5799	1772/40701	1859/40701	-0.8	-0.5	0.95	FALSE
	SRX110757	RNA polymerase	RNA polymerase II	Embryo	Muscle cells	7905	2350/40701	2253/40701	-0.8	-0.5	1.04	TRUE
	SRX150047	RNA polymerase	RNA polymerase II	Embryo	0-2h embryos	1058	345/40701	307/40701	-0.8	-0.5	1.12	TRUE
	SRX3293003	RNA polymerase	RNA polymerase II	Adult	Ovary	7581	3331/40701	3218/40701	-0.8	-0.5	1.04	TRUE
	SRX3087200	RNA polymerase	RNA polymerase II	Cell line	S2	3502	1184/40701	1255/40701	-0.8	-0.5	0.94	FALSE
	SRX2592461	RNA polymerase	RNA polymerase II	Cell line	Kc167	1396	519/40701	473/40701	-0.8	-0.5	1.10	TRUE
	SRX671945	RNA polymerase	RNA polymerase II	Embryo	Embryos	2383	642/40701	695/40701	-0.8	-0.5	0.92	FALSE
	SRX6708293	RNA polymerase	RNA polymerase II	Cell line	S2	6536	2184/40701	2277/40701	-0.8	-0.5	0.96	FALSE
	SRX1361354	RNA polymerase	RNA polymerase II	Cell line	OSC	7183	2342/40701	2438/40701	-0.8	-0.5	0.96	FALSE
	SRX331423	RNA polymerase	RNA polymerase II	Larvae	Dorsal mesothoracic disc	6259	2295/40701	2390/40701	-0.8	-0.5	0.96	FALSE
	SRX220297	RNA polymerase	RNA polymerase II	Adult	Ovary	7317	2405/40701	2310/40701	-0.8	-0.5	1.04	TRUE
	SRX4375834	RNA polymerase	RNA polymerase II	Cell line	Kc167	1405	521/40701	476/40701	-0.8	-0.5	1.09	TRUE
	SRX127433	RNA polymerase	RNA polymerase II	Embryo	2-4h embryos	6414	1970/40701	2054/40701	-0.7	-0.4	0.96	FALSE
	SRX287903	RNA polymerase	RNA polymerase II	Embryo	14-16h embryos	2966	802/40701	857/40701	-0.7	-0.4	0.94	FALSE
	SRX9005671	RNA polymerase	RNA polymerase II	Cell line	S2	5921	2205/40701	2293/40701	-0.7	-0.4	0.96	FALSE
	SRX9005684	RNA polymerase	RNA polymerase II	Larvae	3rd instar	3570	1506/40701	1434/40701	-0.7	-0.4	1.05	TRUE
	SRX4315055	RNA polymerase	RNA polymerase II	Adult	Ovary	6159	2186/40701	2101/40701	-0.7	-0.4	1.04	TRUE
	SRX315132	RNA polymerase	RNA polymerase II	Cell line	OSC	3926	1525/40701	1454/40701	-0.7	-0.4	1.05	TRUE
	SRX331416	RNA polymerase	RNA polymerase II	Cell line	Kc167	8021	3338/40701	3236/40701	-0.7	-0.4	1.03	TRUE
	SRX4577936	RNA polymerase	RNA polymerase II	Cell line	Kc167	5578	1857/40701	1936/40701	-0.7	-0.4	0.96	FALSE
	SRX3293004	RNA polymerase	RNA polymerase II	Adult	Ovary	8357	3686/40701	3580/40701	-0.7	-0.4	1.03	TRUE
	SRX749073	RNA polymerase	RNA polymerase II	Cell line	Kc167	5011	1495/40701	1566/40701	-0.7	-0.4	0.95	FALSE
	SRX287911	RNA polymerase	RNA polymerase II	Adult	Adult head	7002	2733/40701	2641/40701	-0.7	-0.4	1.03	TRUE
	SRX110768	RNA polymerase	RNA polymerase II	Embryo	Muscle cells	7976	2330/40701	2245/40701	-0.7	-0.4	1.04	TRUE
	SRX7262571	RNA polymerase	RNA polymerase II	Cell line	S2	3853	1333/40701	1399/40701	-0.7	-0.4	0.95	FALSE
	SRX9730753	RNA polymerase	RNA polymerase II	Cell line	S2	7939	3250/40701	3349/40701	-0.7	-0.4	0.97	FALSE
	SRX4712943	RNA polymerase	RNA polymerase II	Embryo	14-17h embryos	8327	2646/40701	2736/40701	-0.7	-0.4	0.97	FALSE
	SRX14868956	RNA polymerase	RNA polymerase II	Embryo	14-17h embryos	8360	2648/40701	2738/40701	-0.7	-0.4	0.97	FALSE
	SRX110764	RNA polymerase	RNA polymerase II	Embryo	Muscle cells	6046	1942/40701	1866/40701	-0.7	-0.4	1.04	TRUE
	SRX201900	RNA polymerase	RNA polymerase II	Adult	Ovary	8233	3017/40701	2924/40701	-0.7	-0.4	1.03	TRUE
	SRX9090277	RNA polymerase	RNA polymerase II	Cell line	S2	2894	724/40701	772/40701	-0.7	-0.4	0.94	FALSE
	SRX6708292	RNA polymerase	RNA polymerase II	Cell line	S2	6626	2198/40701	2277/40701	-0.6	-0.4	0.97	FALSE
	SRX220300	RNA polymerase	RNA polymerase II	Adult	Ovary	6022	2048/40701	1973/40701	-0.6	-0.4	1.04	TRUE
	SRX9518327	RNA polymerase	RNA polymerase II	Embryo	Embryos	2436	731/40701	778/40701	-0.6	-0.4	0.94	FALSE
	SRX017857	RNA polymerase	RNA polymerase II	Adult	Testis	301	44/40701	57/40701	-0.6	-0.4	0.77	FALSE
	SRX749070	RNA polymerase	RNA polymerase II	Cell line	Kc167	7117	2172/40701	2250/40701	-0.6	-0.4	0.97	FALSE
	SRX4315038	RNA polymerase	RNA polymerase II	Adult	Ovary	5924	1979/40701	1906/40701	-0.6	-0.3	1.04	TRUE
	SRX4577940	RNA polymerase	RNA polymerase II	Cell line	Kc167	7293	2309/40701	2385/40701	-0.6	-0.3	0.97	FALSE
	SRX3087203	RNA polymerase	RNA polymerase II	Cell line	S2	4174	1412/40701	1472/40701	-0.6	-0.3	0.96	FALSE
	SRX750078	RNA polymerase	RNA polymerase II	Embryo	Mitotic cycle 14	6376	2131/40701	2203/40701	-0.6	-0.3	0.97	FALSE
	SRX9005690	RNA polymerase	RNA polymerase II	Pupae	White prepupae	1634	595/40701	557/40701	-0.6	-0.3	1.07	TRUE
	SRX9730751	RNA polymerase	RNA polymerase II	Cell line	S2	7435	2934/40701	3016/40701	-0.6	-0.3	0.97	FALSE
	SRX6708289	RNA polymerase	RNA polymerase II	Cell line	S2	6539	2152/40701	2223/40701	-0.6	-0.3	0.97	FALSE
	SRX6708290	RNA polymerase	RNA polymerase II	Cell line	S2	6432	2176/40701	2247/40701	-0.6	-0.3	0.97	FALSE
	SRX220304	RNA polymerase	RNA polymerase II	Adult	Ovary	2763	949/40701	902/40701	-0.6	-0.3	1.05	TRUE
	SRX2592462	RNA polymerase	RNA polymerase II	Cell line	Kc167	2675	967/40701	921/40701	-0.5	-0.3	1.05	TRUE
	SRX110763	RNA polymerase	RNA polymerase II	Embryo	Muscle cells	6448	1956/40701	1892/40701	-0.5	-0.3	1.03	TRUE
	SRX220308	RNA polymerase	RNA polymerase II	Adult	Ovary	2418	865/40701	822/40701	-0.5	-0.3	1.05	TRUE
	SRX315134	RNA polymerase	RNA polymerase II	Cell line	OSC	4062	1514/40701	1458/40701	-0.5	-0.3	1.04	TRUE
	SRX4577938	RNA polymerase	RNA polymerase II	Cell line	Kc167	5298	1752/40701	1812/40701	-0.5	-0.3	0.97	FALSE
	SRX4375832	RNA polymerase	RNA polymerase II	Cell line	Kc167	5013	1669/40701	1727/40701	-0.5	-0.2	0.97	FALSE
	SRX015109	RNA polymerase	RNA polymerase II	Cell line	S2	3076	843/40701	885/40701	-0.5	-0.2	0.95	FALSE
	SRX201902	RNA polymerase	RNA polymerase II	Adult	Ovary	7354	2786/40701	2714/40701	-0.5	-0.2	1.03	TRUE
	SRX750076	RNA polymerase	RNA polymerase II	Embryo	Mitotic cycle 14	5490	1849/40701	1909/40701	-0.5	-0.2	0.97	FALSE
	SRX2592459	RNA polymerase	RNA polymerase II	Cell line	Kc167	4988	1669/40701	1725/40701	-0.5	-0.2	0.97	FALSE
	SRX7628882	RNA polymerase	RNA polymerase II	Cell line	S2R+	4924	1675/40701	1731/40701	-0.5	-0.2	0.97	FALSE
	SRX5436041	RNA polymerase	RNA polymerase II	Cell line	S2	8796	3672/40701	3752/40701	-0.5	-0.2	0.98	FALSE
	SRX066246	RNA polymerase	RNA polymerase II	Embryo	Muscle cells	8784	2653/40701	2585/40701	-0.5	-0.2	1.03	TRUE
	SRX4375835	RNA polymerase	RNA polymerase II	Cell line	Kc167	2669	964/40701	922/40701	-0.5	-0.2	1.05	TRUE
	SRX7628883	RNA polymerase	RNA polymerase II	Cell line	S2R+	4966	1709/40701	1765/40701	-0.5	-0.2	0.97	FALSE
	SRX2592460	RNA polymerase	RNA polymerase II	Cell line	Kc167	3183	1147/40701	1102/40701	-0.5	-0.2	1.04	TRUE
	SRX7262537	RNA polymerase	RNA polymerase II	Cell line	S2	1248	469/40701	499/40701	-0.5	-0.2	0.94	FALSE
	SRX9005668	RNA polymerase	RNA polymerase II	Cell line	S2	4799	1727/40701	1781/40701	-0.4	-0.2	0.97	FALSE
	SRX7262541	RNA polymerase	RNA polymerase II	Cell line	S2	5883	2169/40701	2229/40701	-0.4	-0.2	0.97	FALSE
	SRX7262525	RNA polymerase	RNA polymerase II	Cell line	S2	5557	2256/40701	2317/40701	-0.4	-0.2	0.97	FALSE
	SRX9005667	RNA polymerase	RNA polymerase II	Cell line	S2	4504	1621/40701	1673/40701	-0.4	-0.2	0.97	FALSE
	SRX110767	RNA polymerase	RNA polymerase II	Embryo	Muscle cells	6674	2117/40701	2059/40701	-0.4	-0.2	1.03	TRUE
	SRX4068069	RNA polymerase	RNA polymerase II	Larvae	Eye-antennal disc	2629	695/40701	661/40701	-0.4	-0.2	1.05	TRUE
	SRX9005666	RNA polymerase	RNA polymerase II	Cell line	S2	4247	1505/40701	1555/40701	-0.4	-0.2	0.97	FALSE
	SRX197574	RNA polymerase	RNA polymerase II	Embryo	2-4h embryos	5152	1666/40701	1615/40701	-0.4	-0.2	1.03	TRUE
	SRX287904	RNA polymerase	RNA polymerase II	Embryo	14-16h embryos	3297	934/40701	973/40701	-0.4	-0.2	0.96	FALSE
	SRX4375833	RNA polymerase	RNA polymerase II	Cell line	Kc167	3183	1143/40701	1101/40701	-0.4	-0.2	1.04	TRUE
	SRX9090278	RNA polymerase	RNA polymerase II	Cell line	S2	2917	802/40701	838/40701	-0.4	-0.2	0.96	FALSE
	SRX3087201	RNA polymerase	RNA polymerase II	Cell line	S2	3616	1236/40701	1280/40701	-0.4	-0.2	0.97	FALSE
	SRX2788645	RNA polymerase	RNA polymerase II	Adult	Ovary	9144	2968/40701	2903/40701	-0.4	-0.2	1.02	TRUE
	SRX3393668	RNA polymerase	RNA polymerase II	Cell line	S2R+	8246	3146/40701	3213/40701	-0.4	-0.2	0.98	FALSE
	SRX9005670	RNA polymerase	RNA polymerase II	Cell line	S2	5646	2125/40701	2181/40701	-0.4	-0.2	0.97	FALSE
	SRX3293005	RNA polymerase	RNA polymerase II	Adult	Ovary	6848	2918/40701	2854/40701	-0.4	-0.2	1.02	TRUE
	SRX315135	RNA polymerase	RNA polymerase II	Cell line	OSC	4114	1557/40701	1510/40701	-0.4	-0.2	1.03	TRUE
	SRX151962	RNA polymerase	RNA polymerase II	Larvae	Dorsal mesothoracic disc	5027	1455/40701	1500/40701	-0.4	-0.2	0.97	FALSE
	SRX7262539	RNA polymerase	RNA polymerase II	Cell line	S2	3445	1397/40701	1441/40701	-0.4	-0.2	0.97	FALSE
	SRX301185	RNA polymerase	RNA polymerase II	Cell line	S2	2873	662/40701	692/40701	-0.4	-0.2	0.96	FALSE
	SRX7262540	RNA polymerase	RNA polymerase II	Cell line	S2	5092	1772/40701	1819/40701	-0.4	-0.2	0.97	FALSE
	SRX201903	RNA polymerase	RNA polymerase II	Adult	Ovary	7179	2773/40701	2717/40701	-0.4	-0.2	1.02	TRUE
	SRX7628889	RNA polymerase	RNA polymerase II	Cell line	S2R+	4503	1551/40701	1594/40701	-0.4	-0.2	0.97	FALSE
	SRX3393667	RNA polymerase	RNA polymerase II	Cell line	S2R+	8127	3128/40701	3187/40701	-0.3	-0.2	0.98	FALSE
	SRX287908	RNA polymerase	RNA polymerase II	Larvae	3rd instar	6271	2295/40701	2247/40701	-0.3	-0.1	1.02	TRUE
	SRX7628890	RNA polymerase	RNA polymerase II	Cell line	S2R+	4578	1547/40701	1587/40701	-0.3	-0.1	0.97	FALSE
	SRX859011	RNA polymerase	RNA polymerase II	Embryo	Embryos	2260	797/40701	769/40701	-0.3	-0.1	1.04	TRUE
	SRX026743	RNA polymerase	RNA polymerase II	Larvae	Imaginal wing disc	3934	1498/40701	1536/40701	-0.3	-0.1	0.98	FALSE
	SRX2788646	RNA polymerase	RNA polymerase II	Adult	Ovary	4793	1943/40701	1901/40701	-0.3	-0.1	1.02	TRUE
	SRX9005687	RNA polymerase	RNA polymerase II	Embryo	6-8h embryos	7	0/40701	2/40701	-0.3	-0.1	0.00	FALSE
	SRX201897	RNA polymerase	RNA polymerase II	Cell line	OSC	7874	2844/40701	2894/40701	-0.3	-0.1	0.98	FALSE
	SRX3393678	RNA polymerase	RNA polymerase II	Cell line	S2R+	7819	2925/40701	2975/40701	-0.3	-0.1	0.98	FALSE
	SRX7262529	RNA polymerase	RNA polymerase II	Cell line	S2	4992	1998/40701	2040/40701	-0.3	-0.1	0.98	FALSE
	SRX859007	RNA polymerase	RNA polymerase II	Embryo	Embryos	4322	1503/40701	1467/40701	-0.3	-0.1	1.02	TRUE
	SRX1743172	RNA polymerase	RNA polymerase II	Adult	Ovary	379	148/40701	136/40701	-0.3	-0.1	1.09	TRUE
	SRX9005663	RNA polymerase	RNA polymerase II	Cell line	S2	5223	1899/40701	1939/40701	-0.3	-0.1	0.98	FALSE
	SRX14869064	RNA polymerase	RNA polymerase II	Embryo	14-17h embryos	6729	2242/40701	2285/40701	-0.3	-0.1	0.98	FALSE
	SRX7262536	RNA polymerase	RNA polymerase II	Cell line	S2	1522	594/40701	617/40701	-0.3	-0.1	0.96	FALSE
	SRX3393677	RNA polymerase	RNA polymerase II	Cell line	S2R+	8036	3048/40701	3097/40701	-0.3	-0.1	0.98	FALSE
	SRX7262530	RNA polymerase	RNA polymerase II	Cell line	S2	3035	1162/40701	1131/40701	-0.3	-0.1	1.03	TRUE
	SRX3873736	RNA polymerase	RNA polymerase II	Cell line	S2	6523	2136/40701	2177/40701	-0.3	-0.1	0.98	FALSE
	SRX318800	RNA polymerase	RNA polymerase II	Larvae	Dorsal mesothoracic disc	6447	2400/40701	2358/40701	-0.3	-0.1	1.02	TRUE
	SRX21864849	RNA polymerase	RNA polymerase II	Cell line	S2R+	11676	3421/40701	3470/40701	-0.3	-0.1	0.99	FALSE
	SRX2748311	RNA polymerase	RNA polymerase II	Adult	Testis	1477	458/40701	439/40701	-0.3	-0.1	1.04	TRUE
	SRX2788642	RNA polymerase	RNA polymerase II	Adult	Ovary	9392	3045/40701	2999/40701	-0.3	-0.1	1.02	TRUE
	SRX4712934	RNA polymerase	RNA polymerase II	Embryo	2-4h embryos	6721	2241/40701	2280/40701	-0.3	-0.1	0.98	FALSE
	SRX4712951	RNA polymerase	RNA polymerase II	Embryo	14-17h embryos	4609	1404/40701	1435/40701	-0.2	-0.1	0.98	FALSE
	SRX9518324	RNA polymerase	RNA polymerase II	Embryo	Embryos	2655	906/40701	931/40701	-0.2	-0.1	0.97	FALSE
	SRX2788647	RNA polymerase	RNA polymerase II	Adult	Ovary	4513	1401/40701	1371/40701	-0.2	-0.1	1.02	TRUE
	SRX3873747	RNA polymerase	RNA polymerase II	Cell line	S2	3481	1224/40701	1196/40701	-0.2	-0.1	1.02	TRUE
	SRX14869055	RNA polymerase	RNA polymerase II	Embryo	14-17h embryos	12395	3670/40701	3624/40701	-0.2	-0.1	1.01	TRUE
	SRX2788644	RNA polymerase	RNA polymerase II	Adult	Ovary	7199	2154/40701	2190/40701	-0.2	-0.1	0.98	FALSE
	SRX318801	RNA polymerase	RNA polymerase II	Larvae	Dorsal mesothoracic disc	6657	2564/40701	2526/40701	-0.2	-0.1	1.02	TRUE
	SRX013072	RNA polymerase	RNA polymerase II	Larvae	1st instar	421	140/40701	150/40701	-0.2	-0.1	0.93	FALSE
	SRX7050425	RNA polymerase	RNA polymerase II	Cell line	S2	4575	1663/40701	1694/40701	-0.2	-0.1	0.98	FALSE
	SRX252229	RNA polymerase	RNA polymerase II	Cell line	Kc167	7549	2288/40701	2323/40701	-0.2	-0.1	0.98	FALSE
	SRX749072	RNA polymerase	RNA polymerase II	Cell line	Kc167	7549	2288/40701	2323/40701	-0.2	-0.1	0.98	FALSE
	SRX3393680	RNA polymerase	RNA polymerase II	Cell line	S2R+	6098	1966/40701	1998/40701	-0.2	-0.1	0.98	FALSE
	SRX331424	RNA polymerase	RNA polymerase II	Larvae	Dorsal mesothoracic disc	6602	2606/40701	2642/40701	-0.2	-0.1	0.99	FALSE
	SRX9518326	RNA polymerase	RNA polymerase II	Embryo	Embryos	2469	903/40701	925/40701	-0.2	-0.1	0.98	FALSE
	SRX9005672	RNA polymerase	RNA polymerase II	Cell line	S2	5664	2183/40701	2216/40701	-0.2	-0.1	0.99	FALSE
	SRX331428	RNA polymerase	RNA polymerase II	Larvae	Dorsal mesothoracic disc	6869	2543/40701	2578/40701	-0.2	-0.1	0.99	FALSE
	SRX7628906	RNA polymerase	RNA polymerase II	Cell line	S2R+	4273	1381/40701	1407/40701	-0.2	-0.1	0.98	FALSE
	SRX3011235	RNA polymerase	RNA polymerase II	Cell line	S2	3427	968/40701	990/40701	-0.2	-0.1	0.98	FALSE
	SRX4370072	RNA polymerase	RNA polymerase II	Cell line	S2	1917	557/40701	574/40701	-0.2	-0.1	0.97	FALSE
	SRX2804232	RNA polymerase	RNA polymerase II	Embryo	1-3h embryos	7200	2699/40701	2734/40701	-0.2	-0.1	0.99	FALSE
	SRX331420	RNA polymerase	RNA polymerase II	Cell line	Kc167	7335	3109/40701	3146/40701	-0.2	-0.1	0.99	FALSE
	SRX3393656	RNA polymerase	RNA polymerase II	Cell line	S2R+	8774	3372/40701	3334/40701	-0.2	-0.1	1.01	TRUE
	SRX9005688	RNA polymerase	RNA polymerase II	Embryo	10-12h embryos	1795	592/40701	609/40701	-0.2	-0.1	0.97	FALSE
	SRX14868986	RNA polymerase	RNA polymerase II	Embryo	14-17h embryos	4597	1410/40701	1435/40701	-0.2	-0.1	0.98	FALSE
	SRX9730756	RNA polymerase	RNA polymerase II	Cell line	S2	7291	3214/40701	3250/40701	-0.2	-0.1	0.99	FALSE
	SRX3873748	RNA polymerase	RNA polymerase II	Cell line	S2	6377	2162/40701	2192/40701	-0.2	-0.1	0.99	FALSE
	SRX3009513	RNA polymerase	RNA polymerase II	Cell line	Kc167	5791	2015/40701	2044/40701	-0.2	-0.1	0.99	FALSE
	SRX4375831	RNA polymerase	RNA polymerase II	Cell line	Kc167	5801	2017/40701	2046/40701	-0.2	-0.1	0.99	FALSE
	SRX9518325	RNA polymerase	RNA polymerase II	Embryo	Embryos	2209	767/40701	785/40701	-0.2	-0.1	0.98	FALSE
	SRX287912	RNA polymerase	RNA polymerase II	Adult	Adult head	6008	2457/40701	2427/40701	-0.2	-0.0	1.01	TRUE
	SRX3393655	RNA polymerase	RNA polymerase II	Cell line	S2R+	8712	3539/40701	3504/40701	-0.2	-0.0	1.01	TRUE
	SRX7262543	RNA polymerase	RNA polymerase II	Cell line	S2	2986	1147/40701	1168/40701	-0.2	-0.0	0.98	FALSE
	SRX3393675	RNA polymerase	RNA polymerase II	Cell line	S2R+	8494	3399/40701	3365/40701	-0.2	-0.0	1.01	TRUE
	SRX9090282	RNA polymerase	RNA polymerase II	Cell line	S2	6795	2571/40701	2601/40701	-0.2	-0.0	0.99	FALSE
	SRX331419	RNA polymerase	RNA polymerase II	Cell line	Kc167	7610	3061/40701	3093/40701	-0.2	-0.0	0.99	FALSE
	SRX110772	RNA polymerase	RNA polymerase II	Embryo	2-4h embryos	5337	1532/40701	1509/40701	-0.2	-0.0	1.02	TRUE
	SRX7262533	RNA polymerase	RNA polymerase II	Cell line	S2	1828	721/40701	737/40701	-0.2	-0.0	0.98	FALSE
	SRX9730754	RNA polymerase	RNA polymerase II	Cell line	S2	7398	3136/40701	3167/40701	-0.2	-0.0	0.99	FALSE
	SRX859009	RNA polymerase	RNA polymerase II	Embryo	Embryos	3396	1215/40701	1195/40701	-0.2	-0.0	1.02	TRUE
	SRX14272228	RNA polymerase	RNA polymerase II	Embryo	Early embryos	3559	1370/40701	1391/40701	-0.2	-0.0	0.98	FALSE
	SRX201896	RNA polymerase	RNA polymerase II	Cell line	OSC	7696	2861/40701	2890/40701	-0.2	-0.0	0.99	FALSE
	SRX2734365	RNA polymerase	RNA polymerase II	Adult	Ovary	5420	2098/40701	2073/40701	-0.2	-0.0	1.01	TRUE
	SRX3393676	RNA polymerase	RNA polymerase II	Cell line	S2R+	8731	3288/40701	3258/40701	-0.1	-0.0	1.01	TRUE
	SRX3873746	RNA polymerase	RNA polymerase II	Cell line	S2	8030	2579/40701	2606/40701	-0.1	-0.0	0.99	FALSE
	SRX013113	RNA polymerase	RNA polymerase II	Larvae	2nd instar	64	13/40701	16/40701	-0.1	-0.0	0.81	FALSE
	SRX9005664	RNA polymerase	RNA polymerase II	Cell line	S2	4259	1531/40701	1552/40701	-0.1	-0.0	0.99	FALSE
	SRX9005669	RNA polymerase	RNA polymerase II	Cell line	S2	5882	2225/40701	2249/40701	-0.1	-0.0	0.99	FALSE
	SRX7050424	RNA polymerase	RNA polymerase II	Cell line	S2	3745	1338/40701	1357/40701	-0.1	-0.0	0.99	FALSE
	SRX9005665	RNA polymerase	RNA polymerase II	Cell line	S2	5134	1851/40701	1873/40701	-0.1	-0.0	0.99	FALSE
	SRX9005662	RNA polymerase	RNA polymerase II	Cell line	S2	5205	1874/40701	1896/40701	-0.1	-0.0	0.99	FALSE
	SRX457600	RNA polymerase	RNA polymerase II	Larvae	Eye-antennal disc	8247	2831/40701	2805/40701	-0.1	-0.0	1.01	TRUE
	SRX4375830	RNA polymerase	RNA polymerase II	Cell line	Kc167	5409	1881/40701	1902/40701	-0.1	-0.0	0.99	FALSE
	SRX4375854	RNA polymerase	RNA polymerase II	Cell line	Kc167	7459	2813/40701	2838/40701	-0.1	-0.0	0.99	FALSE
	SRX2592470	RNA polymerase	RNA polymerase II	Cell line	Kc167	7461	2816/40701	2841/40701	-0.1	-0.0	0.99	FALSE
	SRX3873734	RNA polymerase	RNA polymerase II	Cell line	S2	7669	2448/40701	2471/40701	-0.1	-0.0	0.99	FALSE
	SRX3393679	RNA polymerase	RNA polymerase II	Cell line	S2R+	8589	3283/40701	3257/40701	-0.1	-0.0	1.01	TRUE
	SRX127435	RNA polymerase	RNA polymerase II	Embryo	2-4h embryos	6520	2122/40701	2143/40701	-0.1	-0.0	0.99	FALSE
	SRX7628896	RNA polymerase	RNA polymerase II	Cell line	S2R+	5649	1955/40701	1975/40701	-0.1	-0.0	0.99	FALSE
	SRX4375858	RNA polymerase	RNA polymerase II	Cell line	Kc167	6563	2503/40701	2481/40701	-0.1	-0.0	1.01	TRUE
	SRX201895	RNA polymerase	RNA polymerase II	Cell line	OSC	5937	2123/40701	2103/40701	-0.1	-0.0	1.01	TRUE
	SRX201898	RNA polymerase	RNA polymerase II	Cell line	OSC	9567	3545/40701	3520/40701	-0.1	-0.0	1.01	TRUE
	SRX4315053	RNA polymerase	RNA polymerase II	Adult	Ovary	3215	1023/40701	1009/40701	-0.1	-0.0	1.01	TRUE
	SRX201901	RNA polymerase	RNA polymerase II	Adult	Ovary	5675	2314/40701	2294/40701	-0.1	-0.0	1.01	TRUE
	SRX7262531	RNA polymerase	RNA polymerase II	Cell line	S2	4725	1879/40701	1897/40701	-0.1	-0.0	0.99	FALSE
	SRX110773	RNA polymerase	RNA polymerase II	Embryo	2-4h embryos	3832	1079/40701	1093/40701	-0.1	-0.0	0.99	FALSE
	SRX2592474	RNA polymerase	RNA polymerase II	Cell line	Kc167	6553	2501/40701	2481/40701	-0.1	-0.0	1.01	TRUE
	SRX9730752	RNA polymerase	RNA polymerase II	Cell line	S2	7447	3152/40701	3174/40701	-0.1	-0.0	0.99	FALSE
	SRX3393660	RNA polymerase	RNA polymerase II	Cell line	S2R+	8551	3224/40701	3246/40701	-0.1	-0.0	0.99	FALSE
	SRX974394	RNA polymerase	RNA polymerase II	Cell line	S2	686	177/40701	171/40701	-0.1	-0.0	1.04	TRUE
	SRX3279760	RNA polymerase	RNA polymerase II	Adult	Ovary	7848	2838/40701	2818/40701	-0.1	-0.0	1.01	TRUE
	SRX3393653	RNA polymerase	RNA polymerase II	Cell line	S2R+	8537	3271/40701	3250/40701	-0.1	-0.0	1.01	TRUE
	SRX4375845	RNA polymerase	RNA polymerase II	Cell line	Kc167	8137	3029/40701	3009/40701	-0.1	-0.0	1.01	TRUE
	SRX124482	RNA polymerase	RNA polymerase II	Embryo	4-7h embryos	727	192/40701	198/40701	-0.1	-0.0	0.97	FALSE
	SRX7262534	RNA polymerase	RNA polymerase II	Cell line	S2	756	294/40701	301/40701	-0.1	-0.0	0.98	FALSE
	SRX3393654	RNA polymerase	RNA polymerase II	Cell line	S2R+	8849	3369/40701	3349/40701	-0.1	-0.0	1.01	TRUE
	SRX2788643	RNA polymerase	RNA polymerase II	Adult	Ovary	4669	1743/40701	1758/40701	-0.1	-0.0	0.99	FALSE
	SRX7262524	RNA polymerase	RNA polymerase II	Cell line	S2	4620	1842/40701	1857/40701	-0.1	-0.0	0.99	FALSE
	SRX318796	RNA polymerase	RNA polymerase II	Cell line	Kc167	8200	3254/40701	3273/40701	-0.1	-0.0	0.99	FALSE
	SRX2734367	RNA polymerase	RNA polymerase II	Adult	Ovary	6057	2348/40701	2332/40701	-0.1	-0.0	1.01	TRUE
	SRX4577937	RNA polymerase	RNA polymerase II	Cell line	Kc167	7310	2721/40701	2738/40701	-0.1	-0.0	0.99	FALSE
	SRX14869054	RNA polymerase	RNA polymerase II	Embryo	14-17h embryos	10324	2801/40701	2818/40701	-0.1	-0.0	0.99	FALSE
	SRX3009512	RNA polymerase	RNA polymerase II	Cell line	Kc167	5422	1889/40701	1903/40701	-0.1	-0.0	0.99	FALSE
	SRX013061	RNA polymerase	RNA polymerase II	Embryo	4-8h embryos	2138	701/40701	692/40701	-0.1	-0.0	1.01	TRUE
	SRX4375842	RNA polymerase	RNA polymerase II	Cell line	Kc167	8587	3116/40701	3133/40701	-0.1	-0.0	0.99	FALSE
	SRX2592467	RNA polymerase	RNA polymerase II	Cell line	Kc167	8147	3027/40701	3011/40701	-0.1	-0.0	1.01	TRUE
	SRX16752363	RNA polymerase	RNA polymerase II	Embryo	21-24h embryos	3480	1302/40701	1291/40701	-0.1	-0.0	1.01	TRUE
	SRX2592469	RNA polymerase	RNA polymerase II	Cell line	Kc167	7317	2677/40701	2692/40701	-0.1	-0.0	0.99	FALSE
	SRX4375847	RNA polymerase	RNA polymerase II	Cell line	Kc167	7327	2678/40701	2693/40701	-0.1	-0.0	0.99	FALSE
	SRX7262535	RNA polymerase	RNA polymerase II	Cell line	S2	823	320/40701	326/40701	-0.1	-0.0	0.98	FALSE
	SRX7628897	RNA polymerase	RNA polymerase II	Cell line	S2R+	5607	1942/40701	1955/40701	-0.1	-0.0	0.99	FALSE
	SRX318797	RNA polymerase	RNA polymerase II	Cell line	Kc167	8249	3205/40701	3221/40701	-0.1	-0.0	1.00	FALSE
	SRX9090281	RNA polymerase	RNA polymerase II	Cell line	S2	6226	2418/40701	2404/40701	-0.1	-0.0	1.01	TRUE
	SRX287907	RNA polymerase	RNA polymerase II	Larvae	3rd instar	5807	2052/40701	2065/40701	-0.1	-0.0	0.99	FALSE
	SRX3279759	RNA polymerase	RNA polymerase II	Adult	Ovary	6769	2433/40701	2447/40701	-0.1	-0.0	0.99	FALSE
	SRX14869049	RNA polymerase	RNA polymerase II	Embryo	14-17h embryos	8738	2599/40701	2613/40701	-0.1	-0.0	0.99	FALSE
	SRX2592464	RNA polymerase	RNA polymerase II	Cell line	Kc167	8585	3118/40701	3133/40701	-0.1	-0.0	1.00	FALSE
	SRX4375855	RNA polymerase	RNA polymerase II	Cell line	Kc167	7148	2803/40701	2817/40701	-0.1	-0.0	1.00	FALSE
	SRX14272232	RNA polymerase	RNA polymerase II	Embryo	Early embryos	2784	1065/40701	1074/40701	-0.1	-0.0	0.99	FALSE
	SRX4375856	RNA polymerase	RNA polymerase II	Cell line	Kc167	6810	2534/40701	2547/40701	-0.1	-0.0	0.99	FALSE
	SRX4712932	RNA polymerase	RNA polymerase II	Embryo	14-17h embryos	8776	2588/40701	2601/40701	-0.1	-0.0	1.00	FALSE
	SRX14869050	RNA polymerase	RNA polymerase II	Embryo	14-17h embryos	10301	2934/40701	2921/40701	-0.1	-0.0	1.00	TRUE
	SRX2592472	RNA polymerase	RNA polymerase II	Cell line	Kc167	6822	2534/40701	2546/40701	-0.1	-0.0	1.00	FALSE
	SRX7262527	RNA polymerase	RNA polymerase II	Cell line	S2	4465	1783/40701	1793/40701	-0.1	-0.0	0.99	FALSE
	SRX3873735	RNA polymerase	RNA polymerase II	Cell line	S2	4052	1409/40701	1418/40701	-0.1	-0.0	0.99	FALSE
	SRX4375844	RNA polymerase	RNA polymerase II	Cell line	Kc167	7528	2796/40701	2784/40701	-0.1	-0.0	1.00	TRUE
	SRX14868966	RNA polymerase	RNA polymerase II	Embryo	14-17h embryos	3662	1149/40701	1157/40701	-0.1	-0.0	0.99	FALSE
	SRX20209936	RNA polymerase	RNA polymerase II	Adult	Ovary	74	26/40701	24/40701	-0.1	-0.0	1.08	TRUE
	SRX127437	RNA polymerase	RNA polymerase II	Embryo	2-4h embryos	6365	2072/40701	2063/40701	-0.0	-0.0	1.00	TRUE
	SRX20209940	RNA polymerase	RNA polymerase II	Adult	Ovary	90	33/40701	31/40701	-0.0	-0.0	1.06	TRUE
	SRX3393659	RNA polymerase	RNA polymerase II	Cell line	S2R+	8400	3164/40701	3174/40701	-0.0	-0.0	1.00	FALSE
	SRX2033488	RNA polymerase	RNA polymerase II	Cell line	Kc167	7675	2501/40701	2510/40701	-0.0	-0.0	1.00	FALSE
	SRX201899	RNA polymerase	RNA polymerase II	Cell line	OSC	8913	3271/40701	3281/40701	-0.0	-0.0	1.00	FALSE
	SRX1743171	RNA polymerase	RNA polymerase II	Adult	Ovary	438	158/40701	155/40701	-0.0	-0.0	1.02	TRUE
	SRX7262532	RNA polymerase	RNA polymerase II	Cell line	S2	942	366/40701	370/40701	-0.0	-0.0	0.99	FALSE
	SRX4712947	RNA polymerase	RNA polymerase II	Embryo	14-17h embryos	3672	1155/40701	1161/40701	-0.0	-0.0	0.99	FALSE
	SRX4375857	RNA polymerase	RNA polymerase II	Cell line	Kc167	6671	2493/40701	2485/40701	-0.0	-0.0	1.00	TRUE
	SRX2592473	RNA polymerase	RNA polymerase II	Cell line	Kc167	6678	2495/40701	2487/40701	-0.0	-0.0	1.00	TRUE
	SRX7628907	RNA polymerase	RNA polymerase II	Cell line	S2R+	4107	1363/40701	1369/40701	-0.0	-0.0	1.00	FALSE
	SRX3393673	RNA polymerase	RNA polymerase II	Cell line	S2R+	8556	3240/40701	3248/40701	-0.0	-0.0	1.00	FALSE
	SRX3873733	RNA polymerase	RNA polymerase II	Cell line	S2	5580	1956/40701	1950/40701	-0.0	-0.0	1.00	TRUE
	SRX4375843	RNA polymerase	RNA polymerase II	Cell line	Kc167	8325	2984/40701	2977/40701	-0.0	-0.0	1.00	TRUE
	SRX2734366	RNA polymerase	RNA polymerase II	Adult	Ovary	5480	2017/40701	2022/40701	-0.0	-0.0	1.00	FALSE
	SRX7262542	RNA polymerase	RNA polymerase II	Cell line	S2	1415	528/40701	531/40701	-0.0	-0.0	0.99	FALSE
	SRX124480	RNA polymerase	RNA polymerase II	Embryo	4-7h embryos	637	165/40701	167/40701	-0.0	0.0	0.99	FALSE
	SRX2592471	RNA polymerase	RNA polymerase II	Cell line	Kc167	7133	2810/40701	2814/40701	-0.0	0.0	1.00	FALSE
	SRX2592475	RNA polymerase	RNA polymerase II	Cell line	Kc167	7955	2982/40701	2978/40701	-0.0	0.0	1.00	TRUE
	SRX14869065	RNA polymerase	RNA polymerase II	Embryo	14-17h embryos	10537	3040/40701	3044/40701	-0.0	0.0	1.00	FALSE
	SRX201894	RNA polymerase	RNA polymerase II	Cell line	OSC	6824	2465/40701	2462/40701	-0.0	0.0	1.00	TRUE
	SRX2592466	RNA polymerase	RNA polymerase II	Cell line	Kc167	7537	2784/40701	2781/40701	-0.0	0.0	1.00	TRUE
	SRX4375846	RNA polymerase	RNA polymerase II	Cell line	Kc167	7792	2801/40701	2798/40701	-0.0	0.0	1.00	TRUE
	SRX2592465	RNA polymerase	RNA polymerase II	Cell line	Kc167	8310	2976/40701	2973/40701	-0.0	0.0	1.00	TRUE
	SRX671942	RNA polymerase	RNA polymerase II	Embryo	Parasegment 7	2493	813/40701	815/40701	-0.0	0.0	1.00	FALSE
	SRX9005661	RNA polymerase	RNA polymerase II	Cell line	S2	4503	1632/40701	1630/40701	-0.0	0.0	1.00	TRUE
	SRX7262528	RNA polymerase	RNA polymerase II	Cell line	S2	4599	1851/40701	1849/40701	-0.0	0.0	1.00	TRUE
	SRX4375859	RNA polymerase	RNA polymerase II	Cell line	Kc167	7973	2988/40701	2986/40701	-0.0	0.0	1.00	TRUE
	SRX2592468	RNA polymerase	RNA polymerase II	Cell line	Kc167	7775	2800/40701	2799/40701	0.0	0.0	1.00	TRUE
	SRX182776	RNA polymerase	RNA polymerase II	Larvae	Imaginal wing disc	3849	1150/40701	1150/40701	0.0	0.0	1.00	FALSE
	SRX3011236	RNA polymerase	RNA polymerase II	Cell line	S2	3557	1099/40701	1099/40701	0.0	0.0	1.00	FALSE
	SRX3393674	RNA polymerase	RNA polymerase II	Cell line	S2R+	8850	3422/40701	3422/40701	0.0	0.0	1.00	FALSE
	SRX4712935	RNA polymerase	RNA polymerase II	Embryo	2-4h embryos	9857	2900/40701	2900/40701	0.0	0.0	1.00	FALSE
	SRX3873745	RNA polymerase	RNA polymerase II	Cell line	S2	5489	1892/40701	1893/40701	0.0	0.0	1.00	FALSE
	SRX7262526	RNA polymerase	RNA polymerase II	Cell line	S2	3581	1401/40701	1402/40701	0.0	0.0	1.00	FALSE
	SRX124481	RNA polymerase	RNA polymerase II	Embryo	4-7h embryos	1119	291/40701	292/40701	0.0	0.0	1.00	FALSE
	SRX7262538	RNA polymerase	RNA polymerase II	Cell line	S2	400	155/40701	156/40701	0.0	0.0	0.99	FALSE
	SRX9005686	RNA polymerase	RNA polymerase II	Embryo	2-4h embryos	6	0/40701	1/40701	0.0	0.0	0.00	FALSE

## Sheet: CpT
	Analysis in https://chip-atlas.org/enrichment_analysis conducted on 25th November 2024. Parameters: dm6 genome version (reference); RNA polymerase II (472 experiments); All cell types; Threshold of significance = 100; Permutation times x100
	NCBI ID	Antigen class	Antigen	Cell class	Cell	Number of peaks	Overlaps/CpT	Overlaps/Control	Log P-val	Log Q-val	Fold enrichment (FE)	FE > 1.0
	SRX182775	RNA polymerase	RNA polymerase II	Larvae	Imaginal wing disc	2302	50/42038	190/42038	-19.7	-17.1	0.26	FALSE
	SRX197581	RNA polymerase	RNA polymerase II	Embryo	1-2h embryos	2458	56/42038	199/42038	-19.3	-16.9	0.28	FALSE
	SRX3981721	RNA polymerase	RNA polymerase II	Cell line	S2	2189	76/42038	219/42038	-16.6	-14.4	0.35	FALSE
	SRX3981720	RNA polymerase	RNA polymerase II	Cell line	S2	2224	81/42038	222/42038	-15.7	-13.6	0.36	FALSE
	SRX197582	RNA polymerase	RNA polymerase II	Embryo	1-2h embryos	1934	54/42038	162/42038	-13.0	-11.1	0.33	FALSE
	SRX5736498	RNA polymerase	RNA polymerase II	Embryo	Mitotic cycle 14	1438	220/42038	396/42038	-12.0	-10.1	0.56	FALSE
	SRX9518336	RNA polymerase	RNA polymerase II	Embryo	Embryos	634	32/42038	115/42038	-11.5	-9.7	0.28	FALSE
	SRX197580	RNA polymerase	RNA polymerase II	Embryo	1-2h embryos	2174	71/42038	180/42038	-11.4	-9.6	0.39	FALSE
	SRX050604	RNA polymerase	RNA polymerase II	Embryo	0-24h embryos	1294	18/42038	82/42038	-10.2	-8.5	0.22	FALSE
	SRX9518333	RNA polymerase	RNA polymerase II	Embryo	Embryos	497	27/42038	93/42038	-9.0	-7.3	0.29	FALSE
	SRX5736499	RNA polymerase	RNA polymerase II	Embryo	Mitotic cycle 14	1267	195/42038	331/42038	-8.5	-6.9	0.59	FALSE
	SRX5736495	RNA polymerase	RNA polymerase II	Embryo	Blastoderm	1220	186/42038	317/42038	-8.3	-6.7	0.59	FALSE
	SRX2432255	RNA polymerase	RNA polymerase II	Cell line	S2R+	2311	604/42038	786/42038	-6.0	-4.5	0.77	FALSE
	SRX3960603	RNA polymerase	RNA polymerase II	Cell line	S2R+	2311	604/42038	786/42038	-6.0	-4.5	0.77	FALSE
	SRX529168	RNA polymerase	RNA polymerase II	Cell line	S2	1399	103/42038	185/42038	-5.8	-4.3	0.56	FALSE
	SRX7175265	RNA polymerase	RNA polymerase II	Embryo	Embryos	4198	919/42038	1133/42038	-5.7	-4.3	0.81	FALSE
	SRX750080	RNA polymerase	RNA polymerase II	Embryo	Mitotic cycle 13	3085	734/42038	917/42038	-5.2	-3.8	0.80	FALSE
	SRX3011233	RNA polymerase	RNA polymerase II	Cell line	S2	2608	305/42038	426/42038	-5.1	-3.7	0.72	FALSE
	SRX2432254	RNA polymerase	RNA polymerase II	Cell line	S2R+	2043	537/42038	690/42038	-4.9	-3.6	0.78	FALSE
	SRX3960602	RNA polymerase	RNA polymerase II	Cell line	S2R+	2043	537/42038	690/42038	-4.9	-3.6	0.78	FALSE
	SRX9005681	RNA polymerase	RNA polymerase II	Embryo	2-4h embryos	965	193/42038	286/42038	-4.6	-3.3	0.67	FALSE
	SRX110762	RNA polymerase	RNA polymerase II	Embryo	Muscle cells	13469	4395/42038	4028/42038	-4.6	-3.3	1.09	TRUE
	SRX220306	RNA polymerase	RNA polymerase II	Adult	Ovary	2937	476/42038	607/42038	-4.2	-2.9	0.78	FALSE
	SRX110766	RNA polymerase	RNA polymerase II	Embryo	Muscle cells	15782	4534/42038	4183/42038	-4.1	-2.8	1.08	TRUE
	SRX7262572	RNA polymerase	RNA polymerase II	Cell line	S2	8559	2913/42038	3211/42038	-4.1	-2.8	0.91	FALSE
	SRX8347284	RNA polymerase	RNA polymerase II	Adult	Mushroom Bodies	926	186/42038	268/42038	-3.9	-2.6	0.69	FALSE
	SRX7262570	RNA polymerase	RNA polymerase II	Cell line	S2	6564	2259/42038	2504/42038	-3.6	-2.3	0.90	FALSE
	SRX8347282	RNA polymerase	RNA polymerase II	Adult	Mushroom Bodies	589	107/42038	166/42038	-3.4	-2.2	0.64	FALSE
	SRX026742	RNA polymerase	RNA polymerase II	Larvae	Imaginal wing disc	6117	2176/42038	2409/42038	-3.4	-2.2	0.90	FALSE
	SRX7262571	RNA polymerase	RNA polymerase II	Cell line	S2	3853	1230/42038	1407/42038	-3.3	-2.1	0.87	FALSE
	SRX110765	RNA polymerase	RNA polymerase II	Embryo	Muscle cells	11363	3326/42038	3076/42038	-2.9	-1.7	1.08	TRUE
	SRX750068	RNA polymerase	RNA polymerase II	Embryo	Mitotic cycle 12	1799	328/42038	416/42038	-2.9	-1.7	0.79	FALSE
	SRX4712950	RNA polymerase	RNA polymerase II	Embryo	14-17h embryos	2579	430/42038	529/42038	-2.8	-1.7	0.81	FALSE
	SRX013107	RNA polymerase	RNA polymerase II	Embryo	12-16h embryos	2822	1158/42038	1011/42038	-2.8	-1.7	1.15	TRUE
	SRX8347280	RNA polymerase	RNA polymerase II	Adult	Mushroom Bodies	1025	226/42038	298/42038	-2.7	-1.6	0.76	FALSE
	SRX050603	RNA polymerase	RNA polymerase II	Embryo	0-24h embryos	5087	1695/42038	1524/42038	-2.6	-1.5	1.11	TRUE
	SRX4510347	RNA polymerase	RNA polymerase II	Adult	Gut	1520	266/42038	341/42038	-2.6	-1.5	0.78	FALSE
	SRX4510349	RNA polymerase	RNA polymerase II	Adult	Gut	1825	382/42038	470/42038	-2.6	-1.5	0.81	FALSE
	SRX8347279	RNA polymerase	RNA polymerase II	Adult	Mushroom Bodies	1059	247/42038	318/42038	-2.5	-1.4	0.78	FALSE
	SRX220308	RNA polymerase	RNA polymerase II	Adult	Ovary	2418	930/42038	808/42038	-2.5	-1.4	1.15	TRUE
	SRX23238229	RNA polymerase	RNA polymerase II	Cell line	S2	744	93/42038	138/42038	-2.4	-1.4	0.67	FALSE
	SRX197579	RNA polymerase	RNA polymerase II	Embryo	1-2h embryos	595	42/42038	74/42038	-2.4	-1.4	0.57	FALSE
	SRX2592461	RNA polymerase	RNA polymerase II	Cell line	Kc167	1396	560/42038	468/42038	-2.4	-1.3	1.20	TRUE
	SRX4375834	RNA polymerase	RNA polymerase II	Cell line	Kc167	1405	562/42038	470/42038	-2.4	-1.3	1.20	TRUE
	SRX4315054	RNA polymerase	RNA polymerase II	Adult	Ovary	11923	4079/42038	3837/42038	-2.4	-1.3	1.06	TRUE
	SRX9730750	RNA polymerase	RNA polymerase II	Cell line	S2	1369	216/42038	279/42038	-2.3	-1.3	0.77	FALSE
	SRX14868980	RNA polymerase	RNA polymerase II	Embryo	14-17h embryos	2616	474/42038	563/42038	-2.2	-1.2	0.84	FALSE
	SRX7262539	RNA polymerase	RNA polymerase II	Cell line	S2	3445	1304/42038	1446/42038	-2.2	-1.2	0.90	FALSE
	SRX013069	RNA polymerase	RNA polymerase II	Pupae	Pupae	4417	1754/42038	1601/42038	-2.1	-1.2	1.10	TRUE
	SRX7262543	RNA polymerase	RNA polymerase II	Cell line	S2	2986	1045/42038	1170/42038	-2.1	-1.2	0.89	FALSE
	SRX110768	RNA polymerase	RNA polymerase II	Embryo	Muscle cells	7976	2419/42038	2241/42038	-2.1	-1.2	1.08	TRUE
	SRX050605	RNA polymerase	RNA polymerase II	Embryo	0-24h embryos	338	16/42038	36/42038	-2.1	-1.2	0.44	FALSE
	SRX110761	RNA polymerase	RNA polymerase II	Embryo	Muscle cells	7863	2361/42038	2186/42038	-2.1	-1.2	1.08	TRUE
	SRX050602	RNA polymerase	RNA polymerase II	Embryo	0-24h embryos	2129	722/42038	625/42038	-2.1	-1.1	1.16	TRUE
	SRX4315043	RNA polymerase	RNA polymerase II	Adult	Ovary	10768	3843/42038	3625/42038	-2.1	-1.1	1.06	TRUE
	SRX220304	RNA polymerase	RNA polymerase II	Adult	Ovary	2763	1006/42038	892/42038	-2.1	-1.1	1.13	TRUE
	SRX301183	RNA polymerase	RNA polymerase II	Cell line	S2	2076	379/42038	455/42038	-2.0	-1.1	0.83	FALSE
	SRX110764	RNA polymerase	RNA polymerase II	Embryo	Muscle cells	6046	2016/42038	1857/42038	-2.0	-1.1	1.09	TRUE
	SRX7262542	RNA polymerase	RNA polymerase II	Cell line	S2	1415	451/42038	533/42038	-2.0	-1.1	0.85	FALSE
	SRX1361357	RNA polymerase	RNA polymerase II	Cell line	OSC	6814	2251/42038	2423/42038	-2.0	-1.1	0.93	FALSE
	SRX20852088	RNA polymerase	RNA polymerase II	Cell line	Kc167	5010	1665/42038	1813/42038	-2.0	-1.1	0.92	FALSE
	SRX14869070	RNA polymerase	RNA polymerase II	Embryo	14-17h embryos	12570	4489/42038	4272/42038	-1.8	-1.0	1.05	TRUE
	SRX110771	RNA polymerase	RNA polymerase II	Embryo	Muscle cells	8122	2551/42038	2385/42038	-1.8	-0.9	1.07	TRUE
	SRX2432262	RNA polymerase	RNA polymerase II	Cell line	S2R+	2983	949/42038	1056/42038	-1.8	-0.9	0.90	FALSE
	SRX3960604	RNA polymerase	RNA polymerase II	Cell line	S2R+	2983	949/42038	1056/42038	-1.8	-0.9	0.90	FALSE
	SRX3011230	RNA polymerase	RNA polymerase II	Cell line	S2	8463	3352/42038	3166/42038	-1.8	-0.9	1.06	TRUE
	SRX4712954	RNA polymerase	RNA polymerase II	Embryo	14-17h embryos	4856	1194/42038	1312/42038	-1.8	-0.9	0.91	FALSE
	SRX21864844	RNA polymerase	RNA polymerase II	Cell line	S2R+	3958	772/42038	868/42038	-1.7	-0.9	0.89	FALSE
	SRX2748311	RNA polymerase	RNA polymerase II	Adult	Testis	1477	504/42038	431/42038	-1.7	-0.9	1.17	TRUE
	SRX16752362	RNA polymerase	RNA polymerase II	Embryo	21-24h embryos	3459	1415/42038	1293/42038	-1.7	-0.9	1.09	TRUE
	SRX20852089	RNA polymerase	RNA polymerase II	Cell line	Kc167	3729	1295/42038	1417/42038	-1.7	-0.9	0.91	FALSE
	SRX150047	RNA polymerase	RNA polymerase II	Embryo	0-2h embryos	1058	366/42038	305/42038	-1.7	-0.9	1.20	TRUE
	SRX14869071	RNA polymerase	RNA polymerase II	Embryo	14-17h embryos	11591	4089/42038	3893/42038	-1.7	-0.9	1.05	TRUE
	SRX110769	RNA polymerase	RNA polymerase II	Embryo	Muscle cells	15054	4107/42038	3911/42038	-1.7	-0.9	1.05	TRUE
	SRX14868971	RNA polymerase	RNA polymerase II	Embryo	14-17h embryos	4851	1198/42038	1311/42038	-1.6	-0.9	0.91	FALSE
	SRX20852085	RNA polymerase	RNA polymerase II	Cell line	Kc167	3524	1202/42038	1315/42038	-1.6	-0.9	0.91	FALSE
	SRX110767	RNA polymerase	RNA polymerase II	Embryo	Muscle cells	6674	2202/42038	2057/42038	-1.6	-0.9	1.07	TRUE
	SRX1361360	RNA polymerase	RNA polymerase II	Cell line	OSC	7388	2590/42038	2751/42038	-1.6	-0.9	0.94	FALSE
	SRX220297	RNA polymerase	RNA polymerase II	Adult	Ovary	7317	2472/42038	2319/42038	-1.6	-0.9	1.07	TRUE
	SRX4375835	RNA polymerase	RNA polymerase II	Cell line	Kc167	2669	1015/42038	916/42038	-1.6	-0.9	1.11	TRUE
	SRX220300	RNA polymerase	RNA polymerase II	Adult	Ovary	6022	2115/42038	1974/42038	-1.6	-0.9	1.07	TRUE
	SRX331415	RNA polymerase	RNA polymerase II	Cell line	Kc167	7930	3127/42038	2958/42038	-1.6	-0.8	1.06	TRUE
	SRX124480	RNA polymerase	RNA polymerase II	Embryo	4-7h embryos	637	210/42038	166/42038	-1.6	-0.8	1.27	TRUE
	SRX3011234	RNA polymerase	RNA polymerase II	Cell line	S2	2493	489/42038	561/42038	-1.6	-0.8	0.87	FALSE
	SRX110770	RNA polymerase	RNA polymerase II	Embryo	Muscle cells	5705	1889/42038	1758/42038	-1.6	-0.8	1.07	TRUE
	SRX4712953	RNA polymerase	RNA polymerase II	Embryo	14-17h embryos	3614	811/42038	902/42038	-1.6	-0.8	0.90	FALSE
	SRX110763	RNA polymerase	RNA polymerase II	Embryo	Muscle cells	6448	2017/42038	1883/42038	-1.5	-0.8	1.07	TRUE
	SRX110758	RNA polymerase	RNA polymerase II	Embryo	Muscle cells	13162	3628/42038	3452/42038	-1.5	-0.8	1.05	TRUE
	SRX14868970	RNA polymerase	RNA polymerase II	Embryo	14-17h embryos	3605	812/42038	902/42038	-1.5	-0.8	0.90	FALSE
	SRX1361356	RNA polymerase	RNA polymerase II	Cell line	OSC	7610	2734/42038	2892/42038	-1.5	-0.8	0.95	FALSE
	SRX013070	RNA polymerase	RNA polymerase II	Larvae	3rd instar	1106	449/42038	386/42038	-1.5	-0.8	1.16	TRUE
	SRX3981736	RNA polymerase	RNA polymerase II	Cell line	S2	7300	2761/42038	2918/42038	-1.5	-0.8	0.95	FALSE
	SRX2592462	RNA polymerase	RNA polymerase II	Cell line	Kc167	2675	1011/42038	917/42038	-1.5	-0.8	1.10	TRUE
	SRX3011232	RNA polymerase	RNA polymerase II	Cell line	S2	7697	2937/42038	2781/42038	-1.5	-0.8	1.06	TRUE
	SRX20852086	RNA polymerase	RNA polymerase II	Cell line	Kc167	3894	1343/42038	1453/42038	-1.4	-0.8	0.92	FALSE
	SRX9005690	RNA polymerase	RNA polymerase II	Pupae	White prepupae	1634	623/42038	551/42038	-1.4	-0.8	1.13	TRUE
	SRX9005684	RNA polymerase	RNA polymerase II	Larvae	3rd instar	3570	1536/42038	1424/42038	-1.4	-0.7	1.08	TRUE
	SRX5436036	RNA polymerase	RNA polymerase II	Cell line	S2	8191	3282/42038	3446/42038	-1.4	-0.7	0.95	FALSE
	SRX124481	RNA polymerase	RNA polymerase II	Embryo	4-7h embryos	1119	342/42038	290/42038	-1.4	-0.7	1.18	TRUE
	SRX2000507	RNA polymerase	RNA polymerase II	Cell line	S2	6191	1942/42038	2068/42038	-1.4	-0.7	0.94	FALSE
	SRX7262536	RNA polymerase	RNA polymerase II	Cell line	S2	1522	545/42038	614/42038	-1.4	-0.7	0.89	FALSE
	SRX2804234	RNA polymerase	RNA polymerase II	Embryo	1-3h embryos	4106	1115/42038	1210/42038	-1.3	-0.7	0.92	FALSE
	SRX4712948	RNA polymerase	RNA polymerase II	Embryo	14-17h embryos	4588	1245/42038	1345/42038	-1.3	-0.7	0.93	FALSE
	SRX7262533	RNA polymerase	RNA polymerase II	Cell line	S2	1828	661/42038	735/42038	-1.3	-0.7	0.90	FALSE
	SRX2612521	RNA polymerase	RNA polymerase II	Cell line	S2	3567	1205/42038	1303/42038	-1.3	-0.7	0.92	FALSE
	SRX485219	RNA polymerase	RNA polymerase II	Adult	Ovary	6820	2959/42038	2814/42038	-1.3	-0.7	1.05	TRUE
	SRX331416	RNA polymerase	RNA polymerase II	Cell line	Kc167	8021	3422/42038	3267/42038	-1.3	-0.7	1.05	TRUE
	SRX20852087	RNA polymerase	RNA polymerase II	Cell line	Kc167	5708	1993/42038	2116/42038	-1.3	-0.7	0.94	FALSE
	SRX4315038	RNA polymerase	RNA polymerase II	Adult	Ovary	5924	2020/42038	1900/42038	-1.3	-0.7	1.06	TRUE
	SRX14868967	RNA polymerase	RNA polymerase II	Embryo	14-17h embryos	4525	1239/42038	1337/42038	-1.3	-0.7	0.93	FALSE
	SRX1361355	RNA polymerase	RNA polymerase II	Cell line	OSC	7401	2446/42038	2580/42038	-1.3	-0.7	0.95	FALSE
	SRX3011229	RNA polymerase	RNA polymerase II	Cell line	S2	8114	3104/42038	2958/42038	-1.3	-0.7	1.05	TRUE
	SRX124482	RNA polymerase	RNA polymerase II	Embryo	4-7h embryos	727	238/42038	197/42038	-1.3	-0.7	1.21	TRUE
	SRX21864847	RNA polymerase	RNA polymerase II	Cell line	S2R+	9217	2449/42038	2582/42038	-1.3	-0.7	0.95	FALSE
	SRX110759	RNA polymerase	RNA polymerase II	Embryo	Muscle cells	4907	1547/42038	1444/42038	-1.2	-0.6	1.07	TRUE
	SRX5436039	RNA polymerase	RNA polymerase II	Cell line	S2	8155	3084/42038	3230/42038	-1.2	-0.6	0.95	FALSE
	SRX331427	RNA polymerase	RNA polymerase II	Larvae	Dorsal mesothoracic disc	6066	2344/42038	2472/42038	-1.2	-0.6	0.95	FALSE
	SRX7262535	RNA polymerase	RNA polymerase II	Cell line	S2	823	279/42038	326/42038	-1.2	-0.6	0.86	FALSE
	SRX7262532	RNA polymerase	RNA polymerase II	Cell line	S2	942	321/42038	371/42038	-1.2	-0.6	0.87	FALSE
	SRX3011231	RNA polymerase	RNA polymerase II	Cell line	S2	7460	2785/42038	2651/42038	-1.2	-0.6	1.05	TRUE
	SRX2000508	RNA polymerase	RNA polymerase II	Cell line	S2	6042	1899/42038	2013/42038	-1.2	-0.6	0.94	FALSE
	SRX3981735	RNA polymerase	RNA polymerase II	Cell line	S2	7038	2655/42038	2788/42038	-1.2	-0.6	0.95	FALSE
	SRX485220	RNA polymerase	RNA polymerase II	Adult	Ovary	6517	2840/42038	2707/42038	-1.2	-0.6	1.05	TRUE
	SRX7262537	RNA polymerase	RNA polymerase II	Cell line	S2	1248	444/42038	501/42038	-1.2	-0.6	0.89	FALSE
	SRX2612520	RNA polymerase	RNA polymerase II	Cell line	S2	4086	1315/42038	1410/42038	-1.2	-0.6	0.93	FALSE
	SRX5436049	RNA polymerase	RNA polymerase II	Cell line	S2	8097	3286/42038	3430/42038	-1.2	-0.6	0.96	FALSE
	SRX859009	RNA polymerase	RNA polymerase II	Embryo	Embryos	3396	1274/42038	1185/42038	-1.1	-0.6	1.08	TRUE
	SRX1361359	RNA polymerase	RNA polymerase II	Cell line	OSC	7300	2384/42038	2507/42038	-1.1	-0.6	0.95	FALSE
	SRX201900	RNA polymerase	RNA polymerase II	Adult	Ovary	8233	3072/42038	2937/42038	-1.1	-0.6	1.05	TRUE
	SRX3981733	RNA polymerase	RNA polymerase II	Cell line	S2	7291	2807/42038	2938/42038	-1.1	-0.6	0.96	FALSE
	SRX5436045	RNA polymerase	RNA polymerase II	Cell line	S2	8145	3313/42038	3454/42038	-1.1	-0.6	0.96	FALSE
	SRX3981729	RNA polymerase	RNA polymerase II	Cell line	S2	7059	2689/42038	2817/42038	-1.1	-0.6	0.95	FALSE
	SRX3981730	RNA polymerase	RNA polymerase II	Cell line	S2	7161	2743/42038	2872/42038	-1.1	-0.6	0.96	FALSE
	SRX2612518	RNA polymerase	RNA polymerase II	Cell line	S2	4013	1367/42038	1460/42038	-1.1	-0.6	0.94	FALSE
	SRX661503	RNA polymerase	RNA polymerase II	Larvae	Imaginal wing disc	1179	468/42038	415/42038	-1.1	-0.6	1.13	TRUE
	SRX14868960	RNA polymerase	RNA polymerase II	Embryo	14-17h embryos	6936	2002/42038	2113/42038	-1.1	-0.6	0.95	FALSE
	SRX315133	RNA polymerase	RNA polymerase II	Cell line	OSC	3722	1472/42038	1379/42038	-1.1	-0.6	1.07	TRUE
	SRX22777803	RNA polymerase	RNA polymerase II	Cell line	S2	3983	1380/42038	1473/42038	-1.1	-0.6	0.94	FALSE
	SRX2592460	RNA polymerase	RNA polymerase II	Cell line	Kc167	3183	1178/42038	1095/42038	-1.1	-0.6	1.08	TRUE
	SRX4712945	RNA polymerase	RNA polymerase II	Embryo	14-17h embryos	6939	2005/42038	2115/42038	-1.1	-0.6	0.95	FALSE
	SRX4823793	RNA polymerase	RNA polymerase II	Cell line	OSC	6847	2270/42038	2386/42038	-1.1	-0.6	0.95	FALSE
	SRX750082	RNA polymerase	RNA polymerase II	Embryo	Mitotic cycle 13	5778	1515/42038	1611/42038	-1.1	-0.6	0.94	FALSE
	SRX7175266	RNA polymerase	RNA polymerase II	Embryo	Embryos	4279	1356/42038	1447/42038	-1.1	-0.6	0.94	FALSE
	SRX859013	RNA polymerase	RNA polymerase II	Embryo	Embryos	3447	1266/42038	1181/42038	-1.1	-0.6	1.07	TRUE
	SRX16752363	RNA polymerase	RNA polymerase II	Embryo	21-24h embryos	3480	1371/42038	1284/42038	-1.0	-0.5	1.07	TRUE
	SRX7262534	RNA polymerase	RNA polymerase II	Cell line	S2	756	260/42038	301/42038	-1.0	-0.5	0.86	FALSE
	SRX110757	RNA polymerase	RNA polymerase II	Embryo	Muscle cells	7905	2366/42038	2255/42038	-1.0	-0.5	1.05	TRUE
	SRX4712933	RNA polymerase	RNA polymerase II	Embryo	14-17h embryos	10170	3606/42038	3471/42038	-1.0	-0.5	1.04	TRUE
	SRX4375833	RNA polymerase	RNA polymerase II	Cell line	Kc167	3183	1173/42038	1094/42038	-1.0	-0.5	1.07	TRUE
	SRX013077	RNA polymerase	RNA polymerase II	Embryo	8-12h embryos	299	24/42038	38/42038	-1.0	-0.5	0.63	FALSE
	SRX20852077	RNA polymerase	RNA polymerase II	Cell line	Kc167	6198	2203/42038	2312/42038	-1.0	-0.5	0.95	FALSE
	SRX14868987	RNA polymerase	RNA polymerase II	Embryo	14-17h embryos	5729	1515/42038	1606/42038	-1.0	-0.5	0.94	FALSE
	SRX5436048	RNA polymerase	RNA polymerase II	Cell line	S2	8106	3087/42038	3213/42038	-1.0	-0.5	0.96	FALSE
	SRX2000505	RNA polymerase	RNA polymerase II	Cell line	S2	6866	2206/42038	2314/42038	-1.0	-0.5	0.95	FALSE
	SRX14869048	RNA polymerase	RNA polymerase II	Embryo	14-17h embryos	9437	3332/42038	3204/42038	-1.0	-0.5	1.04	TRUE
	SRX4712952	RNA polymerase	RNA polymerase II	Embryo	14-17h embryos	5698	1511/42038	1601/42038	-1.0	-0.5	0.94	FALSE
	SRX2000506	RNA polymerase	RNA polymerase II	Cell line	S2	6305	1989/42038	2091/42038	-1.0	-0.5	0.95	FALSE
	SRX315132	RNA polymerase	RNA polymerase II	Cell line	OSC	3926	1538/42038	1450/42038	-1.0	-0.5	1.06	TRUE
	SRX3981734	RNA polymerase	RNA polymerase II	Cell line	S2	7219	2775/42038	2893/42038	-1.0	-0.5	0.96	FALSE
	SRX1361358	RNA polymerase	RNA polymerase II	Cell line	OSC	7290	2246/42038	2353/42038	-1.0	-0.5	0.95	FALSE
	SRX315134	RNA polymerase	RNA polymerase II	Cell line	OSC	4062	1537/42038	1450/42038	-1.0	-0.5	1.06	TRUE
	SRX4823794	RNA polymerase	RNA polymerase II	Cell line	OSC	5730	1872/42038	1970/42038	-1.0	-0.5	0.95	FALSE
	SRX4315056	RNA polymerase	RNA polymerase II	Adult	Ovary	8112	2720/42038	2606/42038	-1.0	-0.5	1.04	TRUE
	SRX20852084	RNA polymerase	RNA polymerase II	Cell line	Kc167	6391	2277/42038	2384/42038	-1.0	-0.5	0.96	FALSE
	SRX4577932	RNA polymerase	RNA polymerase II	Cell line	Kc167	1876	437/42038	486/42038	-1.0	-0.5	0.90	FALSE
	SRX318811	RNA polymerase	RNA polymerase II	Cell line	OSC	10197	3423/42038	3551/42038	-0.9	-0.5	0.96	FALSE
	SRX110756	RNA polymerase	RNA polymerase II	Embryo	Neuronal cells	9039	2771/42038	2657/42038	-0.9	-0.5	1.04	TRUE
	SRX974394	RNA polymerase	RNA polymerase II	Cell line	S2	686	196/42038	165/42038	-0.9	-0.5	1.19	TRUE
	SRX4315053	RNA polymerase	RNA polymerase II	Adult	Ovary	3215	1072/42038	1000/42038	-0.9	-0.5	1.07	TRUE
	SRX331423	RNA polymerase	RNA polymerase II	Larvae	Dorsal mesothoracic disc	6259	2299/42038	2404/42038	-0.9	-0.5	0.96	FALSE
	SRX22777802	RNA polymerase	RNA polymerase II	Cell line	S2	4951	1815/42038	1908/42038	-0.9	-0.5	0.95	FALSE
	SRX252229	RNA polymerase	RNA polymerase II	Cell line	Kc167	7549	2431/42038	2327/42038	-0.9	-0.5	1.04	TRUE
	SRX749072	RNA polymerase	RNA polymerase II	Cell line	Kc167	7549	2431/42038	2327/42038	-0.9	-0.5	1.04	TRUE
	SRX026302	RNA polymerase	RNA polymerase II	Cell line	S2	6277	1475/42038	1559/42038	-0.9	-0.5	0.95	FALSE
	SRX013106	RNA polymerase	RNA polymerase II	Embryo	20-24h embryos	481	83/42038	105/42038	-0.9	-0.5	0.79	FALSE
	SRX315135	RNA polymerase	RNA polymerase II	Cell line	OSC	4114	1588/42038	1504/42038	-0.9	-0.5	1.06	TRUE
	SRX21207178	RNA polymerase	RNA polymerase II	Cell line	S2R+	8412	2318/42038	2420/42038	-0.9	-0.5	0.96	FALSE
	SRX14869069	RNA polymerase	RNA polymerase II	Embryo	14-17h embryos	10750	3564/42038	3442/42038	-0.9	-0.5	1.04	TRUE
	SRX3981732	RNA polymerase	RNA polymerase II	Cell line	S2	6979	2655/42038	2763/42038	-0.9	-0.5	0.96	FALSE
	SRX671942	RNA polymerase	RNA polymerase II	Embryo	Parasegment 7	2493	874/42038	812/42038	-0.9	-0.5	1.08	TRUE
	SRX197568	RNA polymerase	RNA polymerase II	Embryo	2-3h embryos	4103	772/42038	832/42038	-0.9	-0.5	0.93	FALSE
	SRX3087201	RNA polymerase	RNA polymerase II	Cell line	S2	3616	1351/42038	1275/42038	-0.9	-0.5	1.06	TRUE
	SRX9005664	RNA polymerase	RNA polymerase II	Cell line	S2	4259	1619/42038	1538/42038	-0.8	-0.4	1.05	TRUE
	SRX066246	RNA polymerase	RNA polymerase II	Embryo	Muscle cells	8784	2682/42038	2581/42038	-0.8	-0.4	1.04	TRUE
	SRX9005661	RNA polymerase	RNA polymerase II	Cell line	S2	4503	1702/42038	1621/42038	-0.8	-0.4	1.05	TRUE
	SRX3011235	RNA polymerase	RNA polymerase II	Cell line	S2	3427	931/42038	993/42038	-0.8	-0.4	0.94	FALSE
	SRX013072	RNA polymerase	RNA polymerase II	Larvae	1st instar	421	173/42038	147/42038	-0.8	-0.4	1.18	TRUE
	SRX3009513	RNA polymerase	RNA polymerase II	Cell line	Kc167	5791	2137/42038	2048/42038	-0.8	-0.4	1.04	TRUE
	SRX4375831	RNA polymerase	RNA polymerase II	Cell line	Kc167	5801	2138/42038	2049/42038	-0.8	-0.4	1.04	TRUE
	SRX4510351	RNA polymerase	RNA polymerase II	Adult	Gut	1514	356/42038	395/42038	-0.8	-0.4	0.90	FALSE
	SRX151961	RNA polymerase	RNA polymerase II	Larvae	Dorsal mesothoracic disc	211	16/42038	26/42038	-0.8	-0.4	0.62	FALSE
	SRX750078	RNA polymerase	RNA polymerase II	Embryo	Mitotic cycle 14	6376	2115/42038	2205/42038	-0.8	-0.4	0.96	FALSE
	SRX3981731	RNA polymerase	RNA polymerase II	Cell line	S2	7038	2675/42038	2774/42038	-0.8	-0.4	0.96	FALSE
	SRX201895	RNA polymerase	RNA polymerase II	Cell line	OSC	5937	2189/42038	2101/42038	-0.8	-0.4	1.04	TRUE
	SRX4823795	RNA polymerase	RNA polymerase II	Cell line	OSC	6883	2293/42038	2384/42038	-0.8	-0.4	0.96	FALSE
	SRX9005685	RNA polymerase	RNA polymerase II	Pupae	White prepupae	4381	1822/42038	1742/42038	-0.8	-0.4	1.05	TRUE
	SRX2612519	RNA polymerase	RNA polymerase II	Cell line	S2	5911	2057/42038	2143/42038	-0.7	-0.4	0.96	FALSE
	SRX22777801	RNA polymerase	RNA polymerase II	Cell line	S2	4446	1602/42038	1678/42038	-0.7	-0.4	0.95	FALSE
	SRX2788645	RNA polymerase	RNA polymerase II	Adult	Ovary	9144	3009/42038	2909/42038	-0.7	-0.4	1.03	TRUE
	SRX22777804	RNA polymerase	RNA polymerase II	Cell line	S2	5087	1840/42038	1921/42038	-0.7	-0.4	0.96	FALSE
	SRX4712946	RNA polymerase	RNA polymerase II	Embryo	14-17h embryos	5883	1706/42038	1784/42038	-0.7	-0.4	0.96	FALSE
	SRX4375830	RNA polymerase	RNA polymerase II	Cell line	Kc167	5409	1986/42038	1904/42038	-0.7	-0.4	1.04	TRUE
	SRX14869047	RNA polymerase	RNA polymerase II	Embryo	14-17h embryos	10163	3419/42038	3314/42038	-0.7	-0.4	1.03	TRUE
	SRX859011	RNA polymerase	RNA polymerase II	Embryo	Embryos	2260	816/42038	763/42038	-0.7	-0.4	1.07	TRUE
	SRX1743171	RNA polymerase	RNA polymerase II	Adult	Ovary	438	179/42038	154/42038	-0.7	-0.4	1.16	TRUE
	SRX4315055	RNA polymerase	RNA polymerase II	Adult	Ovary	6159	2190/42038	2105/42038	-0.7	-0.4	1.04	TRUE
	SRX3087200	RNA polymerase	RNA polymerase II	Cell line	S2	3502	1318/42038	1252/42038	-0.7	-0.4	1.05	TRUE
	SRX2788643	RNA polymerase	RNA polymerase II	Adult	Ovary	4669	1835/42038	1758/42038	-0.7	-0.4	1.04	TRUE
	SRX7262538	RNA polymerase	RNA polymerase II	Cell line	S2	400	134/42038	157/42038	-0.7	-0.4	0.85	FALSE
	SRX14868961	RNA polymerase	RNA polymerase II	Embryo	14-17h embryos	5923	1713/42038	1788/42038	-0.7	-0.4	0.96	FALSE
	SRX3393680	RNA polymerase	RNA polymerase II	Cell line	S2R+	6098	2075/42038	1995/42038	-0.7	-0.4	1.04	TRUE
	SRX287908	RNA polymerase	RNA polymerase II	Larvae	3rd instar	6271	2325/42038	2241/42038	-0.7	-0.4	1.04	TRUE
	SRX20852092	RNA polymerase	RNA polymerase II	Cell line	Kc167	3333	1180/42038	1242/42038	-0.7	-0.3	0.95	FALSE
	SRX201902	RNA polymerase	RNA polymerase II	Adult	Ovary	7354	2818/42038	2727/42038	-0.7	-0.3	1.03	TRUE
	SRX201901	RNA polymerase	RNA polymerase II	Adult	Ovary	5675	2386/42038	2302/42038	-0.7	-0.3	1.04	TRUE
	SRX331419	RNA polymerase	RNA polymerase II	Cell line	Kc167	7610	3216/42038	3120/42038	-0.7	-0.3	1.03	TRUE
	SRX9005663	RNA polymerase	RNA polymerase II	Cell line	S2	5223	2008/42038	1931/42038	-0.7	-0.3	1.04	TRUE
	SRX2033488	RNA polymerase	RNA polymerase II	Cell line	Kc167	7675	2605/42038	2518/42038	-0.7	-0.3	1.03	TRUE
	SRX3873747	RNA polymerase	RNA polymerase II	Cell line	S2	3481	1251/42038	1190/42038	-0.7	-0.3	1.05	TRUE
	SRX9090281	RNA polymerase	RNA polymerase II	Cell line	S2	6226	2494/42038	2410/42038	-0.7	-0.3	1.03	TRUE
	SRX3009512	RNA polymerase	RNA polymerase II	Cell line	Kc167	5422	1981/42038	1906/42038	-0.6	-0.3	1.04	TRUE
	SRX110772	RNA polymerase	RNA polymerase II	Embryo	2-4h embryos	5337	1564/42038	1497/42038	-0.6	-0.3	1.04	TRUE
	SRX026743	RNA polymerase	RNA polymerase II	Larvae	Imaginal wing disc	3934	1468/42038	1534/42038	-0.6	-0.3	0.96	FALSE
	SRX318800	RNA polymerase	RNA polymerase II	Larvae	Dorsal mesothoracic disc	6447	2452/42038	2370/42038	-0.6	-0.3	1.03	TRUE
	SRX301185	RNA polymerase	RNA polymerase II	Cell line	S2	2873	645/42038	689/42038	-0.6	-0.3	0.94	FALSE
	SRX14868974	RNA polymerase	RNA polymerase II	Embryo	14-17h embryos	9160	3741/42038	3643/42038	-0.6	-0.3	1.03	TRUE
	SRX671944	RNA polymerase	RNA polymerase II	Embryo	Embryos	2972	826/42038	875/42038	-0.6	-0.3	0.94	FALSE
	SRX1085380	RNA polymerase	RNA polymerase II	Larvae	Salivary glands	9713	3507/42038	3413/42038	-0.6	-0.3	1.03	TRUE
	SRX750074	RNA polymerase	RNA polymerase II	Embryo	Mitotic cycle 14	4663	1413/42038	1475/42038	-0.6	-0.3	0.96	FALSE
	SRX2734365	RNA polymerase	RNA polymerase II	Adult	Ovary	5420	2149/42038	2075/42038	-0.6	-0.3	1.04	TRUE
	SRX4577937	RNA polymerase	RNA polymerase II	Cell line	Kc167	7310	2835/42038	2751/42038	-0.6	-0.3	1.03	TRUE
	SRX14868957	RNA polymerase	RNA polymerase II	Embryo	14-17h embryos	5591	1599/42038	1664/42038	-0.6	-0.3	0.96	FALSE
	SRX201897	RNA polymerase	RNA polymerase II	Cell line	OSC	7874	2827/42038	2911/42038	-0.6	-0.3	0.97	FALSE
	SRX671945	RNA polymerase	RNA polymerase II	Embryo	Embryos	2383	652/42038	694/42038	-0.6	-0.3	0.94	FALSE
	SRX2788646	RNA polymerase	RNA polymerase II	Adult	Ovary	4793	1972/42038	1903/42038	-0.6	-0.3	1.04	TRUE
	SRX9005682	RNA polymerase	RNA polymerase II	Embryo	6-8h embryos	2604	889/42038	937/42038	-0.6	-0.3	0.95	FALSE
	SRX3393675	RNA polymerase	RNA polymerase II	Cell line	S2R+	8494	3482/42038	3393/42038	-0.6	-0.3	1.03	TRUE
	SRX4823791	RNA polymerase	RNA polymerase II	Cell line	OSC	7218	2494/42038	2570/42038	-0.6	-0.3	0.97	FALSE
	SRX201894	RNA polymerase	RNA polymerase II	Cell line	OSC	6824	2537/42038	2462/42038	-0.6	-0.3	1.03	TRUE
	SRX20209940	RNA polymerase	RNA polymerase II	Adult	Ovary	90	40/42038	30/42038	-0.6	-0.3	1.33	TRUE
	SRX4712949	RNA polymerase	RNA polymerase II	Embryo	14-17h embryos	2983	664/42038	704/42038	-0.5	-0.3	0.94	FALSE
	SRX2734367	RNA polymerase	RNA polymerase II	Adult	Ovary	6057	2403/42038	2331/42038	-0.5	-0.3	1.03	TRUE
	SRX197569	RNA polymerase	RNA polymerase II	Embryo	2-3h embryos	5628	1532/42038	1591/42038	-0.5	-0.3	0.96	FALSE
	SRX5436041	RNA polymerase	RNA polymerase II	Cell line	S2	8796	3694/42038	3782/42038	-0.5	-0.3	0.98	FALSE
	SRX3393655	RNA polymerase	RNA polymerase II	Cell line	S2R+	8712	3616/42038	3530/42038	-0.5	-0.3	1.02	TRUE
	SRX331420	RNA polymerase	RNA polymerase II	Cell line	Kc167	7335	3256/42038	3174/42038	-0.5	-0.3	1.03	TRUE
	SRX4375858	RNA polymerase	RNA polymerase II	Cell line	Kc167	6563	2575/42038	2502/42038	-0.5	-0.3	1.03	TRUE
	SRX9005662	RNA polymerase	RNA polymerase II	Cell line	S2	5205	1950/42038	1886/42038	-0.5	-0.3	1.03	TRUE
	SRX110760	RNA polymerase	RNA polymerase II	Embryo	Muscle cells	9386	2684/42038	2610/42038	-0.5	-0.3	1.03	TRUE
	SRX4712944	RNA polymerase	RNA polymerase II	Embryo	14-17h embryos	5683	1627/42038	1686/42038	-0.5	-0.3	0.97	FALSE
	SRX3393660	RNA polymerase	RNA polymerase II	Cell line	S2R+	8551	3347/42038	3267/42038	-0.5	-0.2	1.02	TRUE
	SRX21207174	RNA polymerase	RNA polymerase II	Cell line	S2R+	6040	1869/42038	1808/42038	-0.5	-0.2	1.03	TRUE
	SRX3293005	RNA polymerase	RNA polymerase II	Adult	Ovary	6848	2953/42038	2878/42038	-0.5	-0.2	1.03	TRUE
	SRX750076	RNA polymerase	RNA polymerase II	Embryo	Mitotic cycle 14	5490	1845/42038	1906/42038	-0.5	-0.2	0.97	FALSE
	SRX2592474	RNA polymerase	RNA polymerase II	Cell line	Kc167	6553	2571/42038	2501/42038	-0.5	-0.2	1.03	TRUE
	SRX9090282	RNA polymerase	RNA polymerase II	Cell line	S2	6795	2682/42038	2611/42038	-0.5	-0.2	1.03	TRUE
	SRX331424	RNA polymerase	RNA polymerase II	Larvae	Dorsal mesothoracic disc	6602	2591/42038	2661/42038	-0.5	-0.2	0.97	FALSE
	SRX9005667	RNA polymerase	RNA polymerase II	Cell line	S2	4504	1728/42038	1671/42038	-0.5	-0.2	1.03	TRUE
	SRX2592467	RNA polymerase	RNA polymerase II	Cell line	Kc167	8147	3114/42038	3039/42038	-0.5	-0.2	1.02	TRUE
	SRX14868979	RNA polymerase	RNA polymerase II	Embryo	14-17h embryos	2927	668/42038	705/42038	-0.5	-0.2	0.95	FALSE
	SRX9005668	RNA polymerase	RNA polymerase II	Cell line	S2	4799	1833/42038	1775/42038	-0.5	-0.2	1.03	TRUE
	SRX671943	RNA polymerase	RNA polymerase II	Embryo	Parasegment 7	2193	607/42038	642/42038	-0.5	-0.2	0.95	FALSE
	SRX3981727	RNA polymerase	RNA polymerase II	Cell line	S2	7359	2801/42038	2872/42038	-0.5	-0.2	0.98	FALSE
	SRX3873734	RNA polymerase	RNA polymerase II	Cell line	S2	7669	2547/42038	2480/42038	-0.5	-0.2	1.03	TRUE
	SRX3293004	RNA polymerase	RNA polymerase II	Adult	Ovary	8357	3701/42038	3622/42038	-0.5	-0.2	1.02	TRUE
	SRX3873745	RNA polymerase	RNA polymerase II	Cell line	S2	5489	1950/42038	1892/42038	-0.5	-0.2	1.03	TRUE
	SRX4823792	RNA polymerase	RNA polymerase II	Cell line	OSC	7202	2513/42038	2579/42038	-0.5	-0.2	0.97	FALSE
	SRX3981728	RNA polymerase	RNA polymerase II	Cell line	S2	7429	2850/42038	2919/42038	-0.5	-0.2	0.98	FALSE
	SRX2592472	RNA polymerase	RNA polymerase II	Cell line	Kc167	6822	2629/42038	2564/42038	-0.4	-0.2	1.03	TRUE
	SRX3873735	RNA polymerase	RNA polymerase II	Cell line	S2	4052	1460/42038	1412/42038	-0.4	-0.2	1.03	TRUE
	SRX9518326	RNA polymerase	RNA polymerase II	Embryo	Embryos	2469	959/42038	920/42038	-0.4	-0.2	1.04	TRUE
	SRX3393659	RNA polymerase	RNA polymerase II	Cell line	S2R+	8400	3262/42038	3193/42038	-0.4	-0.2	1.02	TRUE
	SRX197574	RNA polymerase	RNA polymerase II	Embryo	2-4h embryos	5152	1650/42038	1600/42038	-0.4	-0.2	1.03	TRUE
	SRX4375845	RNA polymerase	RNA polymerase II	Cell line	Kc167	8137	3104/42038	3037/42038	-0.4	-0.2	1.02	TRUE
	SRX749070	RNA polymerase	RNA polymerase II	Cell line	Kc167	7117	2312/42038	2254/42038	-0.4	-0.2	1.03	TRUE
	SRX013061	RNA polymerase	RNA polymerase II	Embryo	4-8h embryos	2138	715/42038	682/42038	-0.4	-0.2	1.05	TRUE
	SRX318801	RNA polymerase	RNA polymerase II	Larvae	Dorsal mesothoracic disc	6657	2605/42038	2544/42038	-0.4	-0.2	1.02	TRUE
	SRX750071	RNA polymerase	RNA polymerase II	Embryo	Mitotic cycle 13	5799	1800/42038	1852/42038	-0.4	-0.2	0.97	FALSE
	SRX287907	RNA polymerase	RNA polymerase II	Larvae	3rd instar	5807	2115/42038	2061/42038	-0.4	-0.2	1.03	TRUE
	SRX3393674	RNA polymerase	RNA polymerase II	Cell line	S2R+	8850	3515/42038	3447/42038	-0.4	-0.2	1.02	TRUE
	SRX4375856	RNA polymerase	RNA polymerase II	Cell line	Kc167	6810	2624/42038	2565/42038	-0.4	-0.2	1.02	TRUE
	SRX1085381	RNA polymerase	RNA polymerase II	Larvae	Salivary glands	7669	2722/42038	2662/42038	-0.4	-0.2	1.02	TRUE
	SRX14868966	RNA polymerase	RNA polymerase II	Embryo	14-17h embryos	3662	1187/42038	1147/42038	-0.4	-0.2	1.03	TRUE
	SRX2734366	RNA polymerase	RNA polymerase II	Adult	Ovary	5480	2073/42038	2021/42038	-0.4	-0.2	1.03	TRUE
	SRX1078885	RNA polymerase	RNA polymerase II	Cell line	S2	8129	2777/42038	2836/42038	-0.4	-0.2	0.98	FALSE
	SRX201896	RNA polymerase	RNA polymerase II	Cell line	OSC	7696	2958/42038	2898/42038	-0.4	-0.2	1.02	TRUE
	SRX3393654	RNA polymerase	RNA polymerase II	Cell line	S2R+	8849	3439/42038	3375/42038	-0.4	-0.2	1.02	TRUE
	SRX3393653	RNA polymerase	RNA polymerase II	Cell line	S2R+	8537	3334/42038	3271/42038	-0.4	-0.2	1.02	TRUE
	SRX2788647	RNA polymerase	RNA polymerase II	Adult	Ovary	4513	1404/42038	1362/42038	-0.4	-0.2	1.03	TRUE
	SRX9090280	RNA polymerase	RNA polymerase II	Cell line	S2	7955	2679/42038	2736/42038	-0.4	-0.2	0.98	FALSE
	SRX14868986	RNA polymerase	RNA polymerase II	Embryo	14-17h embryos	4597	1388/42038	1430/42038	-0.4	-0.2	0.97	FALSE
	SRX197567	RNA polymerase	RNA polymerase II	Embryo	2-3h embryos	6654	2127/42038	2178/42038	-0.4	-0.2	0.98	FALSE
	SRX017857	RNA polymerase	RNA polymerase II	Adult	Testis	301	48/42038	57/42038	-0.4	-0.2	0.84	FALSE
	SRX1743172	RNA polymerase	RNA polymerase II	Adult	Ovary	379	147/42038	133/42038	-0.4	-0.2	1.11	TRUE
	SRX4577938	RNA polymerase	RNA polymerase II	Cell line	Kc167	5298	1858/42038	1811/42038	-0.4	-0.2	1.03	TRUE
	SRX21864845	RNA polymerase	RNA polymerase II	Cell line	S2R+	5115	1184/42038	1222/42038	-0.4	-0.2	0.97	FALSE
	SRX3393656	RNA polymerase	RNA polymerase II	Cell line	S2R+	8774	3417/42038	3356/42038	-0.3	-0.2	1.02	TRUE
	SRX4712943	RNA polymerase	RNA polymerase II	Embryo	14-17h embryos	8327	2683/42038	2738/42038	-0.3	-0.2	0.98	FALSE
	SRX8347281	RNA polymerase	RNA polymerase II	Adult	Mushroom Bodies	1906	633/42038	661/42038	-0.3	-0.2	0.96	FALSE
	SRX9730753	RNA polymerase	RNA polymerase II	Cell line	S2	7939	3317/42038	3377/42038	-0.3	-0.2	0.98	FALSE
	SRX287911	RNA polymerase	RNA polymerase II	Adult	Adult head	7002	2705/42038	2651/42038	-0.3	-0.2	1.02	TRUE
	SRX3293003	RNA polymerase	RNA polymerase II	Adult	Ovary	7581	3312/42038	3253/42038	-0.3	-0.2	1.02	TRUE
	SRX14868956	RNA polymerase	RNA polymerase II	Embryo	14-17h embryos	8360	2687/42038	2741/42038	-0.3	-0.2	0.98	FALSE
	SRX3393679	RNA polymerase	RNA polymerase II	Cell line	S2R+	8589	3336/42038	3279/42038	-0.3	-0.1	1.02	TRUE
	SRX2432263	RNA polymerase	RNA polymerase II	Cell line	S2R+	2249	768/42038	797/42038	-0.3	-0.1	0.96	FALSE
	SRX3960605	RNA polymerase	RNA polymerase II	Cell line	S2R+	2249	768/42038	797/42038	-0.3	-0.1	0.96	FALSE
	SRX4577940	RNA polymerase	RNA polymerase II	Cell line	Kc167	7293	2440/42038	2391/42038	-0.3	-0.1	1.02	TRUE
	SRX21207171	RNA polymerase	RNA polymerase II	Cell line	S2R+	10257	2856/42038	2908/42038	-0.3	-0.1	0.98	FALSE
	SRX4712947	RNA polymerase	RNA polymerase II	Embryo	14-17h embryos	3672	1184/42038	1150/42038	-0.3	-0.1	1.03	TRUE
	SRX3393677	RNA polymerase	RNA polymerase II	Cell line	S2R+	8036	3167/42038	3114/42038	-0.3	-0.1	1.02	TRUE
	SRX3393678	RNA polymerase	RNA polymerase II	Cell line	S2R+	7819	3042/42038	2990/42038	-0.3	-0.1	1.02	TRUE
	SRX859007	RNA polymerase	RNA polymerase II	Embryo	Embryos	4322	1495/42038	1458/42038	-0.3	-0.1	1.03	TRUE
	SRX4712951	RNA polymerase	RNA polymerase II	Embryo	14-17h embryos	4609	1392/42038	1428/42038	-0.3	-0.1	0.97	FALSE
	SRX20209936	RNA polymerase	RNA polymerase II	Adult	Ovary	74	31/42038	25/42038	-0.3	-0.1	1.24	TRUE
	SRX2592473	RNA polymerase	RNA polymerase II	Cell line	Kc167	6678	2552/42038	2505/42038	-0.3	-0.1	1.02	TRUE
	SRX4375857	RNA polymerase	RNA polymerase II	Cell line	Kc167	6671	2552/42038	2505/42038	-0.3	-0.1	1.02	TRUE
	SRX7262530	RNA polymerase	RNA polymerase II	Cell line	S2	3035	1159/42038	1127/42038	-0.3	-0.1	1.03	TRUE
	SRX3393673	RNA polymerase	RNA polymerase II	Cell line	S2R+	8556	3319/42038	3267/42038	-0.3	-0.1	1.02	TRUE
	SRX3873746	RNA polymerase	RNA polymerase II	Cell line	S2	8030	2666/42038	2619/42038	-0.3	-0.1	1.02	TRUE
	SRX9005665	RNA polymerase	RNA polymerase II	Cell line	S2	5134	1910/42038	1870/42038	-0.3	-0.1	1.02	TRUE
	SRX8347283	RNA polymerase	RNA polymerase II	Adult	Mushroom Bodies	1634	532/42038	554/42038	-0.3	-0.1	0.96	FALSE
	SRX318796	RNA polymerase	RNA polymerase II	Cell line	Kc167	8200	3360/42038	3309/42038	-0.3	-0.1	1.02	TRUE
	SRX9005666	RNA polymerase	RNA polymerase II	Cell line	S2	4247	1585/42038	1549/42038	-0.3	-0.1	1.02	TRUE
	SRX3011236	RNA polymerase	RNA polymerase II	Cell line	S2	3557	1069/42038	1099/42038	-0.3	-0.1	0.97	FALSE
	SRX7628906	RNA polymerase	RNA polymerase II	Cell line	S2R+	4273	1434/42038	1400/42038	-0.3	-0.1	1.02	TRUE
	SRX127433	RNA polymerase	RNA polymerase II	Embryo	2-4h embryos	6414	2015/42038	2055/42038	-0.3	-0.1	0.98	FALSE
	SRX4577936	RNA polymerase	RNA polymerase II	Cell line	Kc167	5578	1980/42038	1941/42038	-0.3	-0.1	1.02	TRUE
	SRX7628897	RNA polymerase	RNA polymerase II	Cell line	S2R+	5607	2002/42038	1963/42038	-0.3	-0.1	1.02	TRUE
	SRX9730751	RNA polymerase	RNA polymerase II	Cell line	S2	7435	2991/42038	3038/42038	-0.3	-0.1	0.98	FALSE
	SRX3393676	RNA polymerase	RNA polymerase II	Cell line	S2R+	8731	3332/42038	3283/42038	-0.3	-0.1	1.01	TRUE
	SRX7050424	RNA polymerase	RNA polymerase II	Cell line	S2	3745	1382/42038	1350/42038	-0.3	-0.1	1.02	TRUE
	SRX306201	RNA polymerase	RNA polymerase II	Cell line	S2	6321	2183/42038	2144/42038	-0.3	-0.1	1.02	TRUE
	SRX14869050	RNA polymerase	RNA polymerase II	Embryo	14-17h embryos	10301	2985/42038	2940/42038	-0.3	-0.1	1.02	TRUE
	SRX6708292	RNA polymerase	RNA polymerase II	Cell line	S2	6626	2322/42038	2282/42038	-0.3	-0.1	1.02	TRUE
	SRX7262540	RNA polymerase	RNA polymerase II	Cell line	S2	5092	1854/42038	1818/42038	-0.3	-0.1	1.02	TRUE
	SRX252228	RNA polymerase	RNA polymerase II	Cell line	Kc167	5096	1551/42038	1518/42038	-0.3	-0.1	1.02	TRUE
	SRX749071	RNA polymerase	RNA polymerase II	Cell line	Kc167	5096	1551/42038	1518/42038	-0.3	-0.1	1.02	TRUE
	SRX3087199	RNA polymerase	RNA polymerase II	Cell line	S2	3996	1363/42038	1332/42038	-0.3	-0.1	1.02	TRUE
	SRX9730752	RNA polymerase	RNA polymerase II	Cell line	S2	7447	3243/42038	3197/42038	-0.3	-0.1	1.01	TRUE
	SRX3393667	RNA polymerase	RNA polymerase II	Cell line	S2R+	8127	3252/42038	3206/42038	-0.3	-0.1	1.01	TRUE
	SRX14869054	RNA polymerase	RNA polymerase II	Embryo	14-17h embryos	10324	2772/42038	2815/42038	-0.3	-0.1	0.98	FALSE
	SRX3293002	RNA polymerase	RNA polymerase II	Adult	Ovary	7797	3415/42038	3369/42038	-0.2	-0.1	1.01	TRUE
	SRX21864855	RNA polymerase	RNA polymerase II	Cell line	S2R+	10088	3025/42038	3068/42038	-0.2	-0.1	0.99	FALSE
	SRX151962	RNA polymerase	RNA polymerase II	Larvae	Dorsal mesothoracic disc	5027	1527/42038	1496/42038	-0.2	-0.1	1.02	TRUE
	SRX201903	RNA polymerase	RNA polymerase II	Adult	Ovary	7179	2774/42038	2735/42038	-0.2	-0.1	1.01	TRUE
	SRX14869065	RNA polymerase	RNA polymerase II	Embryo	14-17h embryos	10537	3103/42038	3062/42038	-0.2	-0.1	1.01	TRUE
	SRX3279760	RNA polymerase	RNA polymerase II	Adult	Ovary	7848	2796/42038	2835/42038	-0.2	-0.1	0.99	FALSE
	SRX4375847	RNA polymerase	RNA polymerase II	Cell line	Kc167	7327	2758/42038	2720/42038	-0.2	-0.1	1.01	TRUE
	SRX3393668	RNA polymerase	RNA polymerase II	Cell line	S2R+	8246	3276/42038	3235/42038	-0.2	-0.1	1.01	TRUE
	SRX127437	RNA polymerase	RNA polymerase II	Embryo	2-4h embryos	6365	2037/42038	2070/42038	-0.2	-0.1	0.98	FALSE
	SRX147003	RNA polymerase	RNA polymerase II	Cell line	S2	6463	2193/42038	2227/42038	-0.2	-0.1	0.98	FALSE
	SRX2592469	RNA polymerase	RNA polymerase II	Cell line	Kc167	7317	2756/42038	2719/42038	-0.2	-0.1	1.01	TRUE
	SRX14272232	RNA polymerase	RNA polymerase II	Embryo	Early embryos	2784	1092/42038	1068/42038	-0.2	-0.1	1.02	TRUE
	SRX2592470	RNA polymerase	RNA polymerase II	Cell line	Kc167	7461	2904/42038	2867/42038	-0.2	-0.1	1.01	TRUE
	SRX3873733	RNA polymerase	RNA polymerase II	Cell line	S2	5580	1978/42038	1947/42038	-0.2	-0.1	1.02	TRUE
	SRX7262541	RNA polymerase	RNA polymerase II	Cell line	S2	5883	2266/42038	2233/42038	-0.2	-0.1	1.01	TRUE
	SRX7628889	RNA polymerase	RNA polymerase II	Cell line	S2R+	4503	1568/42038	1596/42038	-0.2	-0.1	0.98	FALSE
	SRX9730754	RNA polymerase	RNA polymerase II	Cell line	S2	7398	3235/42038	3197/42038	-0.2	-0.1	1.01	TRUE
	SRX4375854	RNA polymerase	RNA polymerase II	Cell line	Kc167	7459	2902/42038	2866/42038	-0.2	-0.1	1.01	TRUE
	SRX306197	RNA polymerase	RNA polymerase II	Cell line	S2	6657	2112/42038	2143/42038	-0.2	-0.1	0.99	FALSE
	SRX193317	RNA polymerase	RNA polymerase II	Cell line	S2	7368	2675/42038	2709/42038	-0.2	-0.1	0.99	FALSE
	SRX9005672	RNA polymerase	RNA polymerase II	Cell line	S2	5664	2245/42038	2214/42038	-0.2	-0.1	1.01	TRUE
	SRX21864849	RNA polymerase	RNA polymerase II	Cell line	S2R+	11676	3530/42038	3492/42038	-0.2	-0.1	1.01	TRUE
	SRX110773	RNA polymerase	RNA polymerase II	Embryo	2-4h embryos	3832	1105/42038	1083/42038	-0.2	-0.1	1.02	TRUE
	SRX306199	RNA polymerase	RNA polymerase II	Cell line	S2	7215	2367/42038	2398/42038	-0.2	-0.1	0.99	FALSE
	SRX9730755	RNA polymerase	RNA polymerase II	Cell line	S2	7821	3243/42038	3278/42038	-0.2	-0.1	0.99	FALSE
	SRX4375855	RNA polymerase	RNA polymerase II	Cell line	Kc167	7148	2875/42038	2843/42038	-0.2	-0.1	1.01	TRUE
	SRX182776	RNA polymerase	RNA polymerase II	Larvae	Imaginal wing disc	3849	1172/42038	1151/42038	-0.2	-0.1	1.02	TRUE
	SRX6708289	RNA polymerase	RNA polymerase II	Cell line	S2	6539	2253/42038	2225/42038	-0.2	-0.1	1.01	TRUE
	SRX318797	RNA polymerase	RNA polymerase II	Cell line	Kc167	8249	3288/42038	3255/42038	-0.2	-0.1	1.01	TRUE
	SRX2612522	RNA polymerase	RNA polymerase II	Cell line	S2	6494	2511/42038	2540/42038	-0.2	-0.1	0.99	FALSE
	SRX3087202	RNA polymerase	RNA polymerase II	Cell line	S2	4376	1510/42038	1533/42038	-0.2	-0.1	0.98	FALSE
	SRX7262526	RNA polymerase	RNA polymerase II	Cell line	S2	3581	1419/42038	1397/42038	-0.2	-0.1	1.02	TRUE
	SRX7628882	RNA polymerase	RNA polymerase II	Cell line	S2R+	4924	1714/42038	1738/42038	-0.2	-0.1	0.99	FALSE
	SRX4375859	RNA polymerase	RNA polymerase II	Cell line	Kc167	7973	3052/42038	3021/42038	-0.2	-0.1	1.01	TRUE
	SRX23238234	RNA polymerase	RNA polymerase II	Cell line	S2	732	197/42038	206/42038	-0.2	-0.1	0.96	FALSE
	SRX4375832	RNA polymerase	RNA polymerase II	Cell line	Kc167	5013	1753/42038	1729/42038	-0.2	-0.1	1.01	TRUE
	SRX2592471	RNA polymerase	RNA polymerase II	Cell line	Kc167	7133	2871/42038	2841/42038	-0.2	-0.1	1.01	TRUE
	SRX4712935	RNA polymerase	RNA polymerase II	Embryo	2-4h embryos	9857	2945/42038	2915/42038	-0.2	-0.1	1.01	TRUE
	SRX1078884	RNA polymerase	RNA polymerase II	Cell line	S2	8059	2918/42038	2948/42038	-0.2	-0.1	0.99	FALSE
	SRX9005683	RNA polymerase	RNA polymerase II	Embryo	10-12h embryos	2220	747/42038	763/42038	-0.2	-0.1	0.98	FALSE
	SRX9518325	RNA polymerase	RNA polymerase II	Embryo	Embryos	2209	792/42038	776/42038	-0.2	-0.1	1.02	TRUE
	SRX4577939	RNA polymerase	RNA polymerase II	Cell line	Kc167	7772	2551/42038	2524/42038	-0.2	-0.1	1.01	TRUE
	SRX3873748	RNA polymerase	RNA polymerase II	Cell line	S2	6377	2221/42038	2196/42038	-0.1	-0.1	1.01	TRUE
	SRX7628907	RNA polymerase	RNA polymerase II	Cell line	S2R+	4107	1387/42038	1367/42038	-0.1	-0.1	1.01	TRUE
	SRX7262531	RNA polymerase	RNA polymerase II	Cell line	S2	4725	1920/42038	1897/42038	-0.1	-0.1	1.01	TRUE
	SRX14869049	RNA polymerase	RNA polymerase II	Embryo	14-17h embryos	8738	2583/42038	2609/42038	-0.1	-0.1	0.99	FALSE
	SRX21864853	RNA polymerase	RNA polymerase II	Cell line	S2R+	10380	3121/42038	3093/42038	-0.1	-0.1	1.01	TRUE
	SRX287903	RNA polymerase	RNA polymerase II	Embryo	14-16h embryos	2966	838/42038	853/42038	-0.1	-0.1	0.98	FALSE
	SRX3279759	RNA polymerase	RNA polymerase II	Adult	Ovary	6769	2482/42038	2458/42038	-0.1	-0.1	1.01	TRUE
	SRX127435	RNA polymerase	RNA polymerase II	Embryo	2-4h embryos	6520	2166/42038	2144/42038	-0.1	-0.1	1.01	TRUE
	SRX097618	RNA polymerase	RNA polymerase II	Cell line	S2	8055	2631/42038	2607/42038	-0.1	-0.1	1.01	TRUE
	SRX21864846	RNA polymerase	RNA polymerase II	Cell line	S2R+	5293	1448/42038	1466/42038	-0.1	-0.1	0.99	FALSE
	SRX9005688	RNA polymerase	RNA polymerase II	Embryo	10-12h embryos	1795	620/42038	608/42038	-0.1	-0.1	1.02	TRUE
	SRX4375842	RNA polymerase	RNA polymerase II	Cell line	Kc167	8587	3196/42038	3171/42038	-0.1	-0.1	1.01	TRUE
	SRX306194	RNA polymerase	RNA polymerase II	Cell line	S2	4130	1347/42038	1364/42038	-0.1	-0.1	0.99	FALSE
	SRX9005670	RNA polymerase	RNA polymerase II	Cell line	S2	5646	2198/42038	2177/42038	-0.1	-0.1	1.01	TRUE
	SRX457600	RNA polymerase	RNA polymerase II	Larvae	Eye-antennal disc	8247	2795/42038	2818/42038	-0.1	-0.1	0.99	FALSE
	SRX7050425	RNA polymerase	RNA polymerase II	Cell line	S2	4575	1704/42038	1686/42038	-0.1	-0.1	1.01	TRUE
	SRX306191	RNA polymerase	RNA polymerase II	Cell line	S2	5936	1987/42038	1968/42038	-0.1	-0.1	1.01	TRUE
	SRX6708293	RNA polymerase	RNA polymerase II	Cell line	S2	6536	2299/42038	2279/42038	-0.1	-0.1	1.01	TRUE
	SRX2592464	RNA polymerase	RNA polymerase II	Cell line	Kc167	8585	3194/42038	3171/42038	-0.1	-0.1	1.01	TRUE
	SRX9090277	RNA polymerase	RNA polymerase II	Cell line	S2	2894	758/42038	770/42038	-0.1	-0.1	0.98	FALSE
	SRX2592465	RNA polymerase	RNA polymerase II	Cell line	Kc167	8310	3028/42038	3006/42038	-0.1	-0.1	1.01	TRUE
	SRX6708290	RNA polymerase	RNA polymerase II	Cell line	S2	6432	2270/42038	2251/42038	-0.1	-0.1	1.01	TRUE
	SRX21207167	RNA polymerase	RNA polymerase II	Cell line	S2R+	10089	2826/42038	2847/42038	-0.1	-0.1	0.99	FALSE
	SRX14869064	RNA polymerase	RNA polymerase II	Embryo	14-17h embryos	6729	2308/42038	2289/42038	-0.1	-0.1	1.01	TRUE
	SRX331428	RNA polymerase	RNA polymerase II	Larvae	Dorsal mesothoracic disc	6869	2575/42038	2595/42038	-0.1	-0.1	0.99	FALSE
	SRX2592475	RNA polymerase	RNA polymerase II	Cell line	Kc167	7955	3035/42038	3014/42038	-0.1	-0.1	1.01	TRUE
	SRX2788642	RNA polymerase	RNA polymerase II	Adult	Ovary	9392	3033/42038	3013/42038	-0.1	-0.0	1.01	TRUE
	SRX2592468	RNA polymerase	RNA polymerase II	Cell line	Kc167	7775	2843/42038	2824/42038	-0.1	-0.0	1.01	TRUE
	SRX21864851	RNA polymerase	RNA polymerase II	Cell line	S2R+	6364	1686/42038	1701/42038	-0.1	-0.0	0.99	FALSE
	SRX9730756	RNA polymerase	RNA polymerase II	Cell line	S2	7291	3299/42038	3279/42038	-0.1	-0.0	1.01	TRUE
	SRX7628896	RNA polymerase	RNA polymerase II	Cell line	S2R+	5649	1997/42038	1981/42038	-0.1	-0.0	1.01	TRUE
	SRX2592459	RNA polymerase	RNA polymerase II	Cell line	Kc167	4988	1742/42038	1727/42038	-0.1	-0.0	1.01	TRUE
	SRX4712934	RNA polymerase	RNA polymerase II	Embryo	2-4h embryos	6721	2300/42038	2284/42038	-0.1	-0.0	1.01	TRUE
	SRX7262525	RNA polymerase	RNA polymerase II	Cell line	S2	5557	2306/42038	2322/42038	-0.1	-0.0	0.99	FALSE
	SRX4068069	RNA polymerase	RNA polymerase II	Larvae	Eye-antennal disc	2629	668/42038	659/42038	-0.1	-0.0	1.01	TRUE
	SRX4375844	RNA polymerase	RNA polymerase II	Cell line	Kc167	7528	2829/42038	2812/42038	-0.1	-0.0	1.01	TRUE
	SRX4375846	RNA polymerase	RNA polymerase II	Cell line	Kc167	7792	2840/42038	2823/42038	-0.1	-0.0	1.01	TRUE
	SRX4712932	RNA polymerase	RNA polymerase II	Embryo	14-17h embryos	8776	2582/42038	2598/42038	-0.1	-0.0	0.99	FALSE
	SRX017852	RNA polymerase	RNA polymerase II	Cell line	S2	2527	736/42038	727/42038	-0.1	-0.0	1.01	TRUE
	SRX7628883	RNA polymerase	RNA polymerase II	Cell line	S2R+	4966	1756/42038	1769/42038	-0.1	-0.0	0.99	FALSE
	SRX4375843	RNA polymerase	RNA polymerase II	Cell line	Kc167	8325	3025/42038	3009/42038	-0.1	-0.0	1.01	TRUE
	SRX9005669	RNA polymerase	RNA polymerase II	Cell line	S2	5882	2260/42038	2246/42038	-0.1	-0.0	1.01	TRUE
	SRX9090278	RNA polymerase	RNA polymerase II	Cell line	S2	2917	829/42038	838/42038	-0.1	-0.0	0.99	FALSE
	SRX015109	RNA polymerase	RNA polymerase II	Cell line	S2	3076	874/42038	883/42038	-0.1	-0.0	0.99	FALSE
	SRX6708291	RNA polymerase	RNA polymerase II	Cell line	S2	6034	2051/42038	2064/42038	-0.1	-0.0	0.99	FALSE
	SRX2592466	RNA polymerase	RNA polymerase II	Cell line	Kc167	7537	2823/42038	2809/42038	-0.1	-0.0	1.00	TRUE
	SRX013113	RNA polymerase	RNA polymerase II	Larvae	2nd instar	64	18/42038	16/42038	-0.1	-0.0	1.12	TRUE
	SRX7262528	RNA polymerase	RNA polymerase II	Cell line	S2	4599	1862/42038	1851/42038	-0.1	-0.0	1.01	TRUE
	SRX3087203	RNA polymerase	RNA polymerase II	Cell line	S2	4174	1478/42038	1469/42038	-0.1	-0.0	1.01	TRUE
	SRX201899	RNA polymerase	RNA polymerase II	Cell line	OSC	8913	3314/42038	3302/42038	-0.1	-0.0	1.00	TRUE
	SRX9090279	RNA polymerase	RNA polymerase II	Cell line	S2	6711	2287/42038	2297/42038	-0.0	-0.0	1.00	FALSE
	SRX201898	RNA polymerase	RNA polymerase II	Cell line	OSC	9567	3556/42038	3544/42038	-0.0	-0.0	1.00	TRUE
	SRX7262527	RNA polymerase	RNA polymerase II	Cell line	S2	4465	1802/42038	1794/42038	-0.0	-0.0	1.00	TRUE
	SRX7262524	RNA polymerase	RNA polymerase II	Cell line	S2	4620	1868/42038	1860/42038	-0.0	-0.0	1.00	TRUE
	SRX2804232	RNA polymerase	RNA polymerase II	Embryo	1-3h embryos	7200	2733/42038	2742/42038	-0.0	-0.0	1.00	FALSE
	SRX23238231	RNA polymerase	RNA polymerase II	Cell line	S2	605	159/42038	162/42038	-0.0	-0.0	0.98	FALSE
	SRX9005671	RNA polymerase	RNA polymerase II	Cell line	S2	5921	2299/42038	2291/42038	-0.0	-0.0	1.00	TRUE
	SRX3873736	RNA polymerase	RNA polymerase II	Cell line	S2	6523	2187/42038	2180/42038	-0.0	-0.0	1.00	TRUE
	SRX2788644	RNA polymerase	RNA polymerase II	Adult	Ovary	7199	2182/42038	2188/42038	-0.0	-0.0	1.00	FALSE
	SRX1361354	RNA polymerase	RNA polymerase II	Cell line	OSC	7183	2444/42038	2450/42038	-0.0	-0.0	1.00	FALSE
	SRX4370072	RNA polymerase	RNA polymerase II	Cell line	S2	1917	572/42038	569/42038	-0.0	-0.0	1.01	TRUE
	SRX013073	RNA polymerase	RNA polymerase II	Embryo	16-20h embryos	674	215/42038	217/42038	-0.0	-0.0	0.99	FALSE
	SRX9518324	RNA polymerase	RNA polymerase II	Embryo	Embryos	2655	927/42038	924/42038	-0.0	-0.0	1.00	TRUE
	SRX287904	RNA polymerase	RNA polymerase II	Embryo	14-16h embryos	3297	963/42038	966/42038	-0.0	-0.0	1.00	FALSE
	SRX3087198	RNA polymerase	RNA polymerase II	Cell line	S2	3351	1117/42038	1114/42038	-0.0	-0.0	1.00	TRUE
	SRX14869055	RNA polymerase	RNA polymerase II	Embryo	14-17h embryos	12395	3639/42038	3642/42038	-0.0	-0.0	1.00	FALSE
	SRX14272228	RNA polymerase	RNA polymerase II	Embryo	Early embryos	3559	1386/42038	1388/42038	-0.0	-0.0	1.00	FALSE
	SRX7262529	RNA polymerase	RNA polymerase II	Cell line	S2	4992	2046/42038	2044/42038	-0.0	-0.0	1.00	TRUE
	SRX6708288	RNA polymerase	RNA polymerase II	Cell line	S2	6534	2284/42038	2286/42038	-0.0	-0.0	1.00	FALSE
	SRX287912	RNA polymerase	RNA polymerase II	Adult	Adult head	6008	2433/42038	2435/42038	-0.0	-0.0	1.00	FALSE
	SRX7628890	RNA polymerase	RNA polymerase II	Cell line	S2R+	4578	1585/42038	1584/42038	0.0	0.0	1.00	TRUE
	SRX749073	RNA polymerase	RNA polymerase II	Cell line	Kc167	5011	1564/42038	1564/42038	0.0	0.0	1.00	FALSE
	SRX9005687	RNA polymerase	RNA polymerase II	Embryo	6-8h embryos	7	2/42038	2/42038	0.0	0.0	1.00	FALSE
	SRX9518327	RNA polymerase	RNA polymerase II	Embryo	Embryos	2436	771/42038	771/42038	0.0	0.0	1.00	FALSE
	SRX9005686	RNA polymerase	RNA polymerase II	Embryo	2-4h embryos	6	0/42038	1/42038	0.0	0.0	0.00	FALSE

## Sheet: CpG3000
	Analysis in https://chip-atlas.org/enrichment_analysis conducted on 25th November 2024. Parameters: dm6 genome version (reference); RNA polymerase II (472 experiments); All cell types; Threshold of significance = 100; Permutation times x100
	NCBI ID	Antigen class	Antigen	Cell class	Cell	Number of peaks	Overlaps/CpG	Overlaps/Control	Log P-val	Log Q-val	Fold enrichment (FE)	FE > 1.0
	SRX7262530	RNA polymerase	RNA polymerase II	Cell line	S2	3035	3/260	23/260	-4.2	-1.6	0.13	FALSE
	SRX3087203	RNA polymerase	RNA polymerase II	Cell line	S2	4174	7/260	29/260	-3.7	-1.5	0.24	FALSE
	SRX7628907	RNA polymerase	RNA polymerase II	Cell line	S2R+	4107	6/260	27/260	-3.7	-1.5	0.22	FALSE
	SRX16752362	RNA polymerase	RNA polymerase II	Embryo	21-24h embryos	3459	7/260	28/260	-3.5	-1.5	0.25	FALSE
	SRX7262526	RNA polymerase	RNA polymerase II	Cell line	S2	3581	7/260	28/260	-3.5	-1.5	0.25	FALSE
	SRX21864851	RNA polymerase	RNA polymerase II	Cell line	S2R+	6364	10/260	32/260	-3.2	-1.4	0.31	FALSE
	SRX9090278	RNA polymerase	RNA polymerase II	Cell line	S2	2917	2/260	17/260	-3.2	-1.4	0.12	FALSE
	SRX5736498	RNA polymerase	RNA polymerase II	Embryo	Mitotic cycle 14	1438	21/260	4/260	-3.2	-1.4	5.25	TRUE
	SRX3087199	RNA polymerase	RNA polymerase II	Cell line	S2	3996	7/260	26/260	-3.0	-1.4	0.27	FALSE
	SRX7628896	RNA polymerase	RNA polymerase II	Cell line	S2R+	5649	14/260	37/260	-3.0	-1.4	0.38	FALSE
	SRX2612521	RNA polymerase	RNA polymerase II	Cell line	S2	3567	6/260	24/260	-3.0	-1.4	0.25	FALSE
	SRX9090277	RNA polymerase	RNA polymerase II	Cell line	S2	2894	2/260	16/260	-3.0	-1.4	0.12	FALSE
	SRX3087202	RNA polymerase	RNA polymerase II	Cell line	S2	4376	10/260	30/260	-2.8	-1.3	0.33	FALSE
	SRX7628883	RNA polymerase	RNA polymerase II	Cell line	S2R+	4966	13/260	34/260	-2.7	-1.2	0.38	FALSE
	SRX110769	RNA polymerase	RNA polymerase II	Embryo	Muscle cells	15054	42/260	72/260	-2.7	-1.2	0.58	FALSE
	SRX220308	RNA polymerase	RNA polymerase II	Adult	Ovary	2418	4/260	19/260	-2.7	-1.2	0.21	FALSE
	SRX7628890	RNA polymerase	RNA polymerase II	Cell line	S2R+	4578	12/260	32/260	-2.6	-1.2	0.38	FALSE
	SRX4370072	RNA polymerase	RNA polymerase II	Cell line	S2	1917	1/260	12/260	-2.5	-1.2	0.08	FALSE
	SRX220304	RNA polymerase	RNA polymerase II	Adult	Ovary	2763	5/260	20/260	-2.5	-1.2	0.25	FALSE
	SRX110766	RNA polymerase	RNA polymerase II	Embryo	Muscle cells	15782	45/260	74/260	-2.5	-1.2	0.61	FALSE
	SRX7628882	RNA polymerase	RNA polymerase II	Cell line	S2R+	4924	14/260	34/260	-2.4	-1.2	0.41	FALSE
	SRX7628906	RNA polymerase	RNA polymerase II	Cell line	S2R+	4273	10/260	28/260	-2.4	-1.2	0.36	FALSE
	SRX7628889	RNA polymerase	RNA polymerase II	Cell line	S2R+	4503	12/260	31/260	-2.4	-1.2	0.39	FALSE
	SRX9005666	RNA polymerase	RNA polymerase II	Cell line	S2	4247	12/260	31/260	-2.4	-1.2	0.39	FALSE
	SRX7262531	RNA polymerase	RNA polymerase II	Cell line	S2	4725	16/260	36/260	-2.3	-1.0	0.44	FALSE
	SRX3981735	RNA polymerase	RNA polymerase II	Cell line	S2	7038	25/260	48/260	-2.3	-1.0	0.52	FALSE
	SRX661503	RNA polymerase	RNA polymerase II	Larvae	Imaginal wing disc	1179	1/260	11/260	-2.2	-1.0	0.09	FALSE
	SRX7628897	RNA polymerase	RNA polymerase II	Cell line	S2R+	5607	17/260	37/260	-2.2	-1.0	0.46	FALSE
	SRX318800	RNA polymerase	RNA polymerase II	Larvae	Dorsal mesothoracic disc	6447	20/260	41/260	-2.2	-1.0	0.49	FALSE
	SRX7262528	RNA polymerase	RNA polymerase II	Cell line	S2	4599	16/260	35/260	-2.1	-0.9	0.46	FALSE
	SRX110770	RNA polymerase	RNA polymerase II	Embryo	Muscle cells	5705	20/260	40/260	-2.1	-0.9	0.50	FALSE
	SRX3981733	RNA polymerase	RNA polymerase II	Cell line	S2	7291	27/260	49/260	-2.1	-0.9	0.55	FALSE
	SRX017852	RNA polymerase	RNA polymerase II	Cell line	S2	2527	5/260	18/260	-2.0	-0.9	0.28	FALSE
	SRX21864846	RNA polymerase	RNA polymerase II	Cell line	S2R+	5293	13/260	30/260	-2.0	-0.9	0.43	FALSE
	SRX3873735	RNA polymerase	RNA polymerase II	Cell line	S2	4052	13/260	30/260	-2.0	-0.9	0.43	FALSE
	SRX5736499	RNA polymerase	RNA polymerase II	Embryo	Mitotic cycle 14	1267	16/260	4/260	-2.0	-0.9	4.00	TRUE
	SRX3087198	RNA polymerase	RNA polymerase II	Cell line	S2	3351	7/260	21/260	-2.0	-0.9	0.33	FALSE
	SRX9090279	RNA polymerase	RNA polymerase II	Cell line	S2	6711	22/260	42/260	-2.0	-0.9	0.52	FALSE
	SRX4315053	RNA polymerase	RNA polymerase II	Adult	Ovary	3215	9/260	24/260	-2.0	-0.9	0.38	FALSE
	SRX7262527	RNA polymerase	RNA polymerase II	Cell line	S2	4465	16/260	34/260	-2.0	-0.9	0.47	FALSE
	SRX4577932	RNA polymerase	RNA polymerase II	Cell line	Kc167	1876	1/260	10/260	-2.0	-0.9	0.10	FALSE
	SRX3981731	RNA polymerase	RNA polymerase II	Cell line	S2	7038	26/260	47/260	-2.0	-0.9	0.55	FALSE
	SRX2432263	RNA polymerase	RNA polymerase II	Cell line	S2R+	2249	3/260	14/260	-1.9	-0.9	0.21	FALSE
	SRX3960605	RNA polymerase	RNA polymerase II	Cell line	S2R+	2249	3/260	14/260	-1.9	-0.9	0.21	FALSE
	SRX2788647	RNA polymerase	RNA polymerase II	Adult	Ovary	4513	14/260	31/260	-1.9	-0.9	0.45	FALSE
	SRX050603	RNA polymerase	RNA polymerase II	Embryo	0-24h embryos	5087	17/260	35/260	-1.9	-0.9	0.49	FALSE
	SRX7262524	RNA polymerase	RNA polymerase II	Cell line	S2	4620	17/260	35/260	-1.9	-0.9	0.49	FALSE
	SRX3087201	RNA polymerase	RNA polymerase II	Cell line	S2	3616	10/260	25/260	-1.9	-0.9	0.40	FALSE
	SRX4315038	RNA polymerase	RNA polymerase II	Adult	Ovary	5924	21/260	40/260	-1.9	-0.9	0.53	FALSE
	SRX7262525	RNA polymerase	RNA polymerase II	Cell line	S2	5557	22/260	41/260	-1.8	-0.9	0.54	FALSE
	SRX9005665	RNA polymerase	RNA polymerase II	Cell line	S2	5134	19/260	37/260	-1.8	-0.9	0.51	FALSE
	SRX9005664	RNA polymerase	RNA polymerase II	Cell line	S2	4259	16/260	33/260	-1.8	-0.9	0.48	FALSE
	SRX3873747	RNA polymerase	RNA polymerase II	Cell line	S2	3481	11/260	26/260	-1.8	-0.9	0.42	FALSE
	SRX301185	RNA polymerase	RNA polymerase II	Cell line	S2	2873	4/260	15/260	-1.8	-0.8	0.27	FALSE
	SRX110765	RNA polymerase	RNA polymerase II	Embryo	Muscle cells	11363	37/260	59/260	-1.8	-0.8	0.63	FALSE
	SRX2612518	RNA polymerase	RNA polymerase II	Cell line	S2	4013	12/260	27/260	-1.7	-0.8	0.44	FALSE
	SRX3981727	RNA polymerase	RNA polymerase II	Cell line	S2	7359	29/260	49/260	-1.7	-0.8	0.59	FALSE
	SRX3981734	RNA polymerase	RNA polymerase II	Cell line	S2	7219	29/260	49/260	-1.7	-0.8	0.59	FALSE
	SRX3981736	RNA polymerase	RNA polymerase II	Cell line	S2	7300	29/260	49/260	-1.7	-0.8	0.59	FALSE
	SRX1085380	RNA polymerase	RNA polymerase II	Larvae	Salivary glands	9713	86/260	61/260	-1.7	-0.8	1.41	TRUE
	SRX3087200	RNA polymerase	RNA polymerase II	Cell line	S2	3502	10/260	24/260	-1.7	-0.8	0.42	FALSE
	SRX110762	RNA polymerase	RNA polymerase II	Embryo	Muscle cells	13469	47/260	70/260	-1.7	-0.8	0.67	FALSE
	SRX21864844	RNA polymerase	RNA polymerase II	Cell line	S2R+	3958	5/260	16/260	-1.6	-0.8	0.31	FALSE
	SRX3981732	RNA polymerase	RNA polymerase II	Cell line	S2	6979	28/260	47/260	-1.6	-0.8	0.60	FALSE
	SRX3981730	RNA polymerase	RNA polymerase II	Cell line	S2	7161	29/260	48/260	-1.6	-0.7	0.60	FALSE
	SRX9005661	RNA polymerase	RNA polymerase II	Cell line	S2	4503	18/260	34/260	-1.6	-0.7	0.53	FALSE
	SRX5736495	RNA polymerase	RNA polymerase II	Embryo	Blastoderm	1220	14/260	4/260	-1.6	-0.7	3.50	TRUE
	SRX110757	RNA polymerase	RNA polymerase II	Embryo	Muscle cells	7905	26/260	44/260	-1.5	-0.7	0.59	FALSE
	SRX3873745	RNA polymerase	RNA polymerase II	Cell line	S2	5489	22/260	39/260	-1.5	-0.7	0.56	FALSE
	SRX110761	RNA polymerase	RNA polymerase II	Embryo	Muscle cells	7863	27/260	45/260	-1.5	-0.7	0.60	FALSE
	SRX015109	RNA polymerase	RNA polymerase II	Cell line	S2	3076	8/260	20/260	-1.5	-0.7	0.40	FALSE
	SRX16752363	RNA polymerase	RNA polymerase II	Embryo	21-24h embryos	3480	13/260	27/260	-1.5	-0.7	0.48	FALSE
	SRX8347283	RNA polymerase	RNA polymerase II	Adult	Mushroom Bodies	1634	24/260	11/260	-1.5	-0.7	2.18	TRUE
	SRX14868987	RNA polymerase	RNA polymerase II	Embryo	14-17h embryos	5729	17/260	32/260	-1.5	-0.7	0.53	FALSE
	SRX4712952	RNA polymerase	RNA polymerase II	Embryo	14-17h embryos	5698	17/260	32/260	-1.5	-0.7	0.53	FALSE
	SRX7262529	RNA polymerase	RNA polymerase II	Cell line	S2	4992	21/260	37/260	-1.4	-0.7	0.57	FALSE
	SRX3981729	RNA polymerase	RNA polymerase II	Cell line	S2	7059	30/260	48/260	-1.4	-0.7	0.62	FALSE
	SRX2432254	RNA polymerase	RNA polymerase II	Cell line	S2R+	2043	2/260	10/260	-1.4	-0.7	0.20	FALSE
	SRX3960602	RNA polymerase	RNA polymerase II	Cell line	S2R+	2043	2/260	10/260	-1.4	-0.7	0.20	FALSE
	SRX110758	RNA polymerase	RNA polymerase II	Embryo	Muscle cells	13162	43/260	63/260	-1.4	-0.7	0.68	FALSE
	SRX2000508	RNA polymerase	RNA polymerase II	Cell line	S2	6042	22/260	38/260	-1.4	-0.7	0.58	FALSE
	SRX318801	RNA polymerase	RNA polymerase II	Larvae	Dorsal mesothoracic disc	6657	27/260	44/260	-1.4	-0.6	0.61	FALSE
	SRX7050425	RNA polymerase	RNA polymerase II	Cell line	S2	4575	19/260	34/260	-1.4	-0.6	0.56	FALSE
	SRX3873733	RNA polymerase	RNA polymerase II	Cell line	S2	5580	23/260	39/260	-1.4	-0.6	0.59	FALSE
	SRX306199	RNA polymerase	RNA polymerase II	Cell line	S2	7215	28/260	45/260	-1.4	-0.6	0.62	FALSE
	SRX013069	RNA polymerase	RNA polymerase II	Pupae	Pupae	4417	20/260	35/260	-1.3	-0.6	0.57	FALSE
	SRX21864849	RNA polymerase	RNA polymerase II	Cell line	S2R+	11676	41/260	60/260	-1.3	-0.6	0.68	FALSE
	SRX8347279	RNA polymerase	RNA polymerase II	Adult	Mushroom Bodies	1059	16/260	6/260	-1.3	-0.6	2.67	TRUE
	SRX2788644	RNA polymerase	RNA polymerase II	Adult	Ovary	7199	30/260	47/260	-1.3	-0.6	0.64	FALSE
	SRX306201	RNA polymerase	RNA polymerase II	Cell line	S2	6321	26/260	42/260	-1.3	-0.6	0.62	FALSE
	SRX4712933	RNA polymerase	RNA polymerase II	Embryo	14-17h embryos	10170	46/260	65/260	-1.3	-0.6	0.71	FALSE
	SRX8347282	RNA polymerase	RNA polymerase II	Adult	Mushroom Bodies	589	11/260	3/260	-1.3	-0.6	3.67	TRUE
	SRX2432255	RNA polymerase	RNA polymerase II	Cell line	S2R+	2311	3/260	11/260	-1.3	-0.6	0.27	FALSE
	SRX3960603	RNA polymerase	RNA polymerase II	Cell line	S2R+	2311	3/260	11/260	-1.3	-0.6	0.27	FALSE
	SRX3981728	RNA polymerase	RNA polymerase II	Cell line	S2	7429	33/260	50/260	-1.3	-0.6	0.66	FALSE
	SRX2000507	RNA polymerase	RNA polymerase II	Cell line	S2	6191	23/260	38/260	-1.3	-0.6	0.61	FALSE
	SRX182776	RNA polymerase	RNA polymerase II	Larvae	Imaginal wing disc	3849	12/260	24/260	-1.3	-0.6	0.50	FALSE
	SRX2612522	RNA polymerase	RNA polymerase II	Cell line	S2	6494	28/260	44/260	-1.2	-0.6	0.64	FALSE
	SRX151962	RNA polymerase	RNA polymerase II	Larvae	Dorsal mesothoracic disc	5027	19/260	33/260	-1.2	-0.6	0.58	FALSE
	SRX9005667	RNA polymerase	RNA polymerase II	Cell line	S2	4504	19/260	33/260	-1.2	-0.6	0.58	FALSE
	SRX8347284	RNA polymerase	RNA polymerase II	Adult	Mushroom Bodies	926	14/260	5/260	-1.2	-0.6	2.80	TRUE
	SRX9730750	RNA polymerase	RNA polymerase II	Cell line	S2	1369	0/260	5/260	-1.2	-0.6	0.00	FALSE
	SRX14869071	RNA polymerase	RNA polymerase II	Embryo	14-17h embryos	11591	51/260	70/260	-1.2	-0.6	0.73	FALSE
	SRX331424	RNA polymerase	RNA polymerase II	Larvae	Dorsal mesothoracic disc	6602	30/260	46/260	-1.2	-0.6	0.65	FALSE
	SRX3011235	RNA polymerase	RNA polymerase II	Cell line	S2	3427	10/260	21/260	-1.2	-0.6	0.48	FALSE
	SRX2592460	RNA polymerase	RNA polymerase II	Cell line	Kc167	3183	13/260	25/260	-1.2	-0.6	0.52	FALSE
	SRX4375833	RNA polymerase	RNA polymerase II	Cell line	Kc167	3183	13/260	25/260	-1.2	-0.6	0.52	FALSE
	SRX859009	RNA polymerase	RNA polymerase II	Embryo	Embryos	3396	13/260	25/260	-1.2	-0.6	0.52	FALSE
	SRX9005668	RNA polymerase	RNA polymerase II	Cell line	S2	4799	21/260	35/260	-1.2	-0.6	0.60	FALSE
	SRX14868986	RNA polymerase	RNA polymerase II	Embryo	14-17h embryos	4597	17/260	30/260	-1.2	-0.6	0.57	FALSE
	SRX315133	RNA polymerase	RNA polymerase II	Cell line	OSC	3722	17/260	30/260	-1.2	-0.6	0.57	FALSE
	SRX4315055	RNA polymerase	RNA polymerase II	Adult	Ovary	6159	26/260	41/260	-1.2	-0.6	0.63	FALSE
	SRX9518336	RNA polymerase	RNA polymerase II	Embryo	Embryos	634	7/260	1/260	-1.2	-0.6	7.00	TRUE
	SRX14869054	RNA polymerase	RNA polymerase II	Embryo	14-17h embryos	10324	39/260	56/260	-1.2	-0.6	0.70	FALSE
	SRX21207174	RNA polymerase	RNA polymerase II	Cell line	S2R+	6040	22/260	36/260	-1.2	-0.6	0.61	FALSE
	SRX193317	RNA polymerase	RNA polymerase II	Cell line	S2	7368	33/260	49/260	-1.2	-0.6	0.67	FALSE
	SRX287911	RNA polymerase	RNA polymerase II	Adult	Adult head	7002	33/260	49/260	-1.2	-0.6	0.67	FALSE
	SRX21864845	RNA polymerase	RNA polymerase II	Cell line	S2R+	5115	11/260	22/260	-1.2	-0.6	0.50	FALSE
	SRX9005681	RNA polymerase	RNA polymerase II	Embryo	2-4h embryos	965	12/260	4/260	-1.1	-0.6	3.00	TRUE
	SRX859011	RNA polymerase	RNA polymerase II	Embryo	Embryos	2260	6/260	15/260	-1.1	-0.6	0.40	FALSE
	SRX110759	RNA polymerase	RNA polymerase II	Embryo	Muscle cells	4907	19/260	32/260	-1.1	-0.5	0.59	FALSE
	SRX9730751	RNA polymerase	RNA polymerase II	Cell line	S2	7435	35/260	51/260	-1.1	-0.5	0.69	FALSE
	SRX287912	RNA polymerase	RNA polymerase II	Adult	Adult head	6008	29/260	44/260	-1.1	-0.5	0.66	FALSE
	SRX9005662	RNA polymerase	RNA polymerase II	Cell line	S2	5205	24/260	38/260	-1.1	-0.5	0.63	FALSE
	SRX1078884	RNA polymerase	RNA polymerase II	Cell line	S2	8059	36/260	52/260	-1.1	-0.5	0.69	FALSE
	SRX306194	RNA polymerase	RNA polymerase II	Cell line	S2	4130	16/260	28/260	-1.1	-0.5	0.57	FALSE
	SRX7050424	RNA polymerase	RNA polymerase II	Cell line	S2	3745	16/260	28/260	-1.1	-0.5	0.57	FALSE
	SRX21207167	RNA polymerase	RNA polymerase II	Cell line	S2R+	10089	38/260	54/260	-1.1	-0.5	0.70	FALSE
	SRX14868957	RNA polymerase	RNA polymerase II	Embryo	14-17h embryos	5591	21/260	34/260	-1.1	-0.5	0.62	FALSE
	SRX3011236	RNA polymerase	RNA polymerase II	Cell line	S2	3557	13/260	24/260	-1.1	-0.5	0.54	FALSE
	SRX287904	RNA polymerase	RNA polymerase II	Embryo	14-16h embryos	3297	10/260	20/260	-1.1	-0.5	0.50	FALSE
	SRX4712944	RNA polymerase	RNA polymerase II	Embryo	14-17h embryos	5683	22/260	35/260	-1.0	-0.5	0.63	FALSE
	SRX9005685	RNA polymerase	RNA polymerase II	Pupae	White prepupae	4381	22/260	35/260	-1.0	-0.5	0.63	FALSE
	SRX3393680	RNA polymerase	RNA polymerase II	Cell line	S2R+	6098	28/260	42/260	-1.0	-0.5	0.67	FALSE
	SRX9005670	RNA polymerase	RNA polymerase II	Cell line	S2	5646	28/260	42/260	-1.0	-0.5	0.67	FALSE
	SRX4712951	RNA polymerase	RNA polymerase II	Embryo	14-17h embryos	4609	18/260	30/260	-1.0	-0.5	0.60	FALSE
	SRX220297	RNA polymerase	RNA polymerase II	Adult	Ovary	7317	29/260	43/260	-1.0	-0.5	0.67	FALSE
	SRX2592462	RNA polymerase	RNA polymerase II	Cell line	Kc167	2675	11/260	21/260	-1.0	-0.5	0.52	FALSE
	SRX4375835	RNA polymerase	RNA polymerase II	Cell line	Kc167	2669	11/260	21/260	-1.0	-0.5	0.52	FALSE
	SRX2432262	RNA polymerase	RNA polymerase II	Cell line	S2R+	2983	8/260	17/260	-1.0	-0.5	0.47	FALSE
	SRX3960604	RNA polymerase	RNA polymerase II	Cell line	S2R+	2983	8/260	17/260	-1.0	-0.5	0.47	FALSE
	SRX2612520	RNA polymerase	RNA polymerase II	Cell line	S2	4086	15/260	26/260	-1.0	-0.5	0.58	FALSE
	SRX220300	RNA polymerase	RNA polymerase II	Adult	Ovary	6022	25/260	38/260	-1.0	-0.5	0.66	FALSE
	SRX14869047	RNA polymerase	RNA polymerase II	Embryo	14-17h embryos	10163	47/260	63/260	-1.0	-0.5	0.75	FALSE
	SRX5436048	RNA polymerase	RNA polymerase II	Cell line	S2	8106	39/260	54/260	-1.0	-0.5	0.72	FALSE
	SRX9730753	RNA polymerase	RNA polymerase II	Cell line	S2	7939	39/260	54/260	-1.0	-0.5	0.72	FALSE
	SRX6708291	RNA polymerase	RNA polymerase II	Cell line	S2	6034	28/260	41/260	-0.9	-0.4	0.68	FALSE
	SRX9518333	RNA polymerase	RNA polymerase II	Embryo	Embryos	497	6/260	1/260	-0.9	-0.4	6.00	TRUE
	SRX026742	RNA polymerase	RNA polymerase II	Larvae	Imaginal wing disc	6117	59/260	44/260	-0.9	-0.4	1.34	TRUE
	SRX013077	RNA polymerase	RNA polymerase II	Embryo	8-12h embryos	299	4/260	0/260	-0.9	-0.4	99999	TRUE
	SRX1743171	RNA polymerase	RNA polymerase II	Adult	Ovary	438	0/260	4/260	-0.9	-0.4	0.00	FALSE
	SRX1078885	RNA polymerase	RNA polymerase II	Cell line	S2	8129	36/260	50/260	-0.9	-0.4	0.72	FALSE
	SRX331423	RNA polymerase	RNA polymerase II	Larvae	Dorsal mesothoracic disc	6259	29/260	42/260	-0.9	-0.4	0.69	FALSE
	SRX331427	RNA polymerase	RNA polymerase II	Larvae	Dorsal mesothoracic disc	6066	29/260	42/260	-0.9	-0.4	0.69	FALSE
	SRX14869048	RNA polymerase	RNA polymerase II	Embryo	14-17h embryos	9437	46/260	61/260	-0.9	-0.4	0.75	FALSE
	SRX4577938	RNA polymerase	RNA polymerase II	Cell line	Kc167	5298	24/260	36/260	-0.9	-0.4	0.67	FALSE
	SRX7262540	RNA polymerase	RNA polymerase II	Cell line	S2	5092	24/260	36/260	-0.9	-0.4	0.67	FALSE
	SRX22777801	RNA polymerase	RNA polymerase II	Cell line	S2	4446	19/260	30/260	-0.9	-0.4	0.63	FALSE
	SRX3393678	RNA polymerase	RNA polymerase II	Cell line	S2R+	7819	39/260	53/260	-0.9	-0.4	0.74	FALSE
	SRX013070	RNA polymerase	RNA polymerase II	Larvae	3rd instar	1106	3/260	9/260	-0.8	-0.4	0.33	FALSE
	SRX2612519	RNA polymerase	RNA polymerase II	Cell line	S2	5911	26/260	38/260	-0.8	-0.4	0.68	FALSE
	SRX050602	RNA polymerase	RNA polymerase II	Embryo	0-24h embryos	2129	8/260	16/260	-0.8	-0.4	0.50	FALSE
	SRX21864853	RNA polymerase	RNA polymerase II	Cell line	S2R+	10380	42/260	56/260	-0.8	-0.4	0.75	FALSE
	SRX14868966	RNA polymerase	RNA polymerase II	Embryo	14-17h embryos	3662	16/260	26/260	-0.8	-0.4	0.62	FALSE
	SRX306191	RNA polymerase	RNA polymerase II	Cell line	S2	5936	27/260	39/260	-0.8	-0.4	0.69	FALSE
	SRX9090280	RNA polymerase	RNA polymerase II	Cell line	S2	7955	35/260	48/260	-0.8	-0.4	0.73	FALSE
	SRX2000506	RNA polymerase	RNA polymerase II	Cell line	S2	6305	28/260	40/260	-0.8	-0.4	0.70	FALSE
	SRX287907	RNA polymerase	RNA polymerase II	Larvae	3rd instar	5807	29/260	41/260	-0.8	-0.4	0.71	FALSE
	SRX306197	RNA polymerase	RNA polymerase II	Cell line	S2	6657	29/260	41/260	-0.8	-0.4	0.71	FALSE
	SRX7262541	RNA polymerase	RNA polymerase II	Cell line	S2	5883	29/260	41/260	-0.8	-0.4	0.71	FALSE
	SRX9005690	RNA polymerase	RNA polymerase II	Pupae	White prepupae	1634	6/260	13/260	-0.8	-0.4	0.46	FALSE
	SRX066246	RNA polymerase	RNA polymerase II	Embryo	Muscle cells	8784	38/260	51/260	-0.8	-0.4	0.75	FALSE
	SRX110771	RNA polymerase	RNA polymerase II	Embryo	Muscle cells	8122	38/260	51/260	-0.8	-0.4	0.75	FALSE
	SRX201895	RNA polymerase	RNA polymerase II	Cell line	OSC	5937	30/260	42/260	-0.8	-0.4	0.71	FALSE
	SRX7262572	RNA polymerase	RNA polymerase II	Cell line	S2	8559	39/260	52/260	-0.8	-0.4	0.75	FALSE
	SRX9730755	RNA polymerase	RNA polymerase II	Cell line	S2	7821	39/260	52/260	-0.8	-0.4	0.75	FALSE
	SRX8347281	RNA polymerase	RNA polymerase II	Adult	Mushroom Bodies	1906	23/260	14/260	-0.8	-0.4	1.64	TRUE
	SRX013107	RNA polymerase	RNA polymerase II	Embryo	12-16h embryos	2822	14/260	23/260	-0.8	-0.4	0.61	FALSE
	SRX6708293	RNA polymerase	RNA polymerase II	Cell line	S2	6536	32/260	44/260	-0.8	-0.4	0.73	FALSE
	SRX4712946	RNA polymerase	RNA polymerase II	Embryo	14-17h embryos	5883	25/260	36/260	-0.8	-0.4	0.69	FALSE
	SRX3393677	RNA polymerase	RNA polymerase II	Cell line	S2R+	8036	41/260	54/260	-0.8	-0.4	0.76	FALSE
	SRX2748311	RNA polymerase	RNA polymerase II	Adult	Testis	1477	4/260	10/260	-0.8	-0.4	0.40	FALSE
	SRX529168	RNA polymerase	RNA polymerase II	Cell line	S2	1399	7/260	2/260	-0.8	-0.4	3.50	TRUE
	SRX287908	RNA polymerase	RNA polymerase II	Larvae	3rd instar	6271	33/260	45/260	-0.8	-0.4	0.73	FALSE
	SRX9090281	RNA polymerase	RNA polymerase II	Cell line	S2	6226	33/260	45/260	-0.8	-0.4	0.73	FALSE
	SRX3393655	RNA polymerase	RNA polymerase II	Cell line	S2R+	8712	46/260	59/260	-0.7	-0.3	0.78	FALSE
	SRX315135	RNA polymerase	RNA polymerase II	Cell line	OSC	4114	22/260	32/260	-0.7	-0.3	0.69	FALSE
	SRX14868956	RNA polymerase	RNA polymerase II	Embryo	14-17h embryos	8360	39/260	51/260	-0.7	-0.3	0.76	FALSE
	SRX14869049	RNA polymerase	RNA polymerase II	Embryo	14-17h embryos	8738	39/260	51/260	-0.7	-0.3	0.76	FALSE
	SRX4712932	RNA polymerase	RNA polymerase II	Embryo	14-17h embryos	8776	39/260	51/260	-0.7	-0.3	0.76	FALSE
	SRX4712943	RNA polymerase	RNA polymerase II	Embryo	14-17h embryos	8327	39/260	51/260	-0.7	-0.3	0.76	FALSE
	SRX22777803	RNA polymerase	RNA polymerase II	Cell line	S2	3983	17/260	26/260	-0.7	-0.3	0.65	FALSE
	SRX4712947	RNA polymerase	RNA polymerase II	Embryo	14-17h embryos	3672	17/260	26/260	-0.7	-0.3	0.65	FALSE
	SRX3011234	RNA polymerase	RNA polymerase II	Cell line	S2	2493	5/260	11/260	-0.7	-0.3	0.45	FALSE
	SRX14869069	RNA polymerase	RNA polymerase II	Embryo	14-17h embryos	10750	51/260	64/260	-0.7	-0.3	0.80	FALSE
	SRX331415	RNA polymerase	RNA polymerase II	Cell line	Kc167	7930	40/260	52/260	-0.7	-0.3	0.77	FALSE
	SRX14868967	RNA polymerase	RNA polymerase II	Embryo	14-17h embryos	4525	18/260	27/260	-0.7	-0.3	0.67	FALSE
	SRX4712948	RNA polymerase	RNA polymerase II	Embryo	14-17h embryos	4588	18/260	27/260	-0.7	-0.3	0.67	FALSE
	SRX7262539	RNA polymerase	RNA polymerase II	Cell line	S2	3445	18/260	27/260	-0.7	-0.3	0.67	FALSE
	SRX14869055	RNA polymerase	RNA polymerase II	Embryo	14-17h embryos	12395	54/260	67/260	-0.7	-0.3	0.81	FALSE
	SRX3393668	RNA polymerase	RNA polymerase II	Cell line	S2R+	8246	43/260	55/260	-0.7	-0.3	0.78	FALSE
	SRX3393659	RNA polymerase	RNA polymerase II	Cell line	S2R+	8400	44/260	56/260	-0.7	-0.3	0.79	FALSE
	SRX5436049	RNA polymerase	RNA polymerase II	Cell line	S2	8097	44/260	56/260	-0.7	-0.3	0.79	FALSE
	SRX14868961	RNA polymerase	RNA polymerase II	Embryo	14-17h embryos	5923	26/260	36/260	-0.7	-0.3	0.72	FALSE
	SRX3393679	RNA polymerase	RNA polymerase II	Cell line	S2R+	8589	45/260	57/260	-0.6	-0.3	0.79	FALSE
	SRX331428	RNA polymerase	RNA polymerase II	Larvae	Dorsal mesothoracic disc	6869	35/260	46/260	-0.6	-0.3	0.76	FALSE
	SRX3393675	RNA polymerase	RNA polymerase II	Cell line	S2R+	8494	46/260	58/260	-0.6	-0.3	0.79	FALSE
	SRX4823794	RNA polymerase	RNA polymerase II	Cell line	OSC	5730	27/260	37/260	-0.6	-0.3	0.73	FALSE
	SRX8347280	RNA polymerase	RNA polymerase II	Adult	Mushroom Bodies	1025	12/260	6/260	-0.6	-0.3	2.00	TRUE
	SRX3011231	RNA polymerase	RNA polymerase II	Cell line	S2	7460	36/260	47/260	-0.6	-0.3	0.77	FALSE
	SRX287903	RNA polymerase	RNA polymerase II	Embryo	14-16h embryos	2966	10/260	17/260	-0.6	-0.3	0.59	FALSE
	SRX4577936	RNA polymerase	RNA polymerase II	Cell line	Kc167	5578	28/260	38/260	-0.6	-0.3	0.74	FALSE
	SRX9005663	RNA polymerase	RNA polymerase II	Cell line	S2	5223	28/260	38/260	-0.6	-0.3	0.74	FALSE
	SRX7262543	RNA polymerase	RNA polymerase II	Cell line	S2	2986	15/260	23/260	-0.6	-0.3	0.65	FALSE
	SRX750074	RNA polymerase	RNA polymerase II	Embryo	Mitotic cycle 14	4663	21/260	30/260	-0.6	-0.3	0.70	FALSE
	SRX3011232	RNA polymerase	RNA polymerase II	Cell line	S2	7697	38/260	49/260	-0.6	-0.3	0.78	FALSE
	SRX5436041	RNA polymerase	RNA polymerase II	Cell line	S2	8796	50/260	62/260	-0.6	-0.3	0.81	FALSE
	SRX315132	RNA polymerase	RNA polymerase II	Cell line	OSC	3926	22/260	31/260	-0.6	-0.3	0.71	FALSE
	SRX110764	RNA polymerase	RNA polymerase II	Embryo	Muscle cells	6046	30/260	40/260	-0.6	-0.3	0.75	FALSE
	SRX013072	RNA polymerase	RNA polymerase II	Larvae	1st instar	421	0/260	3/260	-0.6	-0.3	0.00	FALSE
	SRX1743172	RNA polymerase	RNA polymerase II	Adult	Ovary	379	0/260	3/260	-0.6	-0.3	0.00	FALSE
	SRX110760	RNA polymerase	RNA polymerase II	Embryo	Muscle cells	9386	41/260	52/260	-0.6	-0.3	0.79	FALSE
	SRX026302	RNA polymerase	RNA polymerase II	Cell line	S2	6277	23/260	32/260	-0.6	-0.3	0.72	FALSE
	SRX110756	RNA polymerase	RNA polymerase II	Embryo	Neuronal cells	9039	43/260	54/260	-0.6	-0.3	0.80	FALSE
	SRX5436039	RNA polymerase	RNA polymerase II	Cell line	S2	8155	43/260	54/260	-0.6	-0.3	0.80	FALSE
	SRX197569	RNA polymerase	RNA polymerase II	Embryo	2-3h embryos	5628	24/260	33/260	-0.6	-0.3	0.73	FALSE
	SRX749073	RNA polymerase	RNA polymerase II	Cell line	Kc167	5011	24/260	33/260	-0.6	-0.3	0.73	FALSE
	SRX3293004	RNA polymerase	RNA polymerase II	Adult	Ovary	8357	70/260	58/260	-0.6	-0.3	1.21	TRUE
	SRX7262570	RNA polymerase	RNA polymerase II	Cell line	S2	6564	33/260	43/260	-0.6	-0.3	0.77	FALSE
	SRX3393667	RNA polymerase	RNA polymerase II	Cell line	S2R+	8127	44/260	55/260	-0.6	-0.3	0.80	FALSE
	SRX5436036	RNA polymerase	RNA polymerase II	Cell line	S2	8191	45/260	56/260	-0.6	-0.3	0.80	FALSE
	SRX22777802	RNA polymerase	RNA polymerase II	Cell line	S2	4951	25/260	34/260	-0.6	-0.3	0.74	FALSE
	SRX6708290	RNA polymerase	RNA polymerase II	Cell line	S2	6432	34/260	44/260	-0.6	-0.3	0.77	FALSE
	SRX3393653	RNA polymerase	RNA polymerase II	Cell line	S2R+	8537	46/260	57/260	-0.6	-0.3	0.81	FALSE
	SRX3393676	RNA polymerase	RNA polymerase II	Cell line	S2R+	8731	46/260	57/260	-0.6	-0.3	0.81	FALSE
	SRX5436045	RNA polymerase	RNA polymerase II	Cell line	S2	8145	46/260	57/260	-0.6	-0.3	0.81	FALSE
	SRX14869070	RNA polymerase	RNA polymerase II	Embryo	14-17h embryos	12570	62/260	74/260	-0.6	-0.3	0.84	FALSE
	SRX3393654	RNA polymerase	RNA polymerase II	Cell line	S2R+	8849	47/260	58/260	-0.6	-0.3	0.81	FALSE
	SRX3393656	RNA polymerase	RNA polymerase II	Cell line	S2R+	8774	47/260	58/260	-0.6	-0.3	0.81	FALSE
	SRX2788643	RNA polymerase	RNA polymerase II	Adult	Ovary	4669	26/260	35/260	-0.6	-0.3	0.74	FALSE
	SRX4712949	RNA polymerase	RNA polymerase II	Embryo	14-17h embryos	2983	8/260	14/260	-0.6	-0.3	0.57	FALSE
	SRX14868971	RNA polymerase	RNA polymerase II	Embryo	14-17h embryos	4851	19/260	27/260	-0.6	-0.3	0.70	FALSE
	SRX4712954	RNA polymerase	RNA polymerase II	Embryo	14-17h embryos	4856	19/260	27/260	-0.6	-0.3	0.70	FALSE
	SRX7262571	RNA polymerase	RNA polymerase II	Cell line	S2	3853	19/260	27/260	-0.6	-0.3	0.70	FALSE
	SRX4823792	RNA polymerase	RNA polymerase II	Cell line	OSC	7202	37/260	47/260	-0.5	-0.3	0.79	FALSE
	SRX3981721	RNA polymerase	RNA polymerase II	Cell line	S2	2189	6/260	2/260	-0.5	-0.3	3.00	TRUE
	SRX9090282	RNA polymerase	RNA polymerase II	Cell line	S2	6795	38/260	48/260	-0.5	-0.3	0.79	FALSE
	SRX4315056	RNA polymerase	RNA polymerase II	Adult	Ovary	8112	39/260	49/260	-0.5	-0.3	0.80	FALSE
	SRX485220	RNA polymerase	RNA polymerase II	Adult	Ovary	6517	39/260	49/260	-0.5	-0.3	0.80	FALSE
	SRX4510349	RNA polymerase	RNA polymerase II	Adult	Gut	1825	5/260	10/260	-0.5	-0.3	0.50	FALSE
	SRX4068069	RNA polymerase	RNA polymerase II	Larvae	Eye-antennal disc	2629	9/260	15/260	-0.5	-0.3	0.60	FALSE
	SRX4315054	RNA polymerase	RNA polymerase II	Adult	Ovary	11923	54/260	65/260	-0.5	-0.3	0.83	FALSE
	SRX2033488	RNA polymerase	RNA polymerase II	Cell line	Kc167	7675	40/260	50/260	-0.5	-0.3	0.80	FALSE
	SRX9005684	RNA polymerase	RNA polymerase II	Larvae	3rd instar	3570	22/260	30/260	-0.5	-0.3	0.73	FALSE
	SRX252228	RNA polymerase	RNA polymerase II	Cell line	Kc167	5096	40/260	31/260	-0.5	-0.3	1.29	TRUE
	SRX749071	RNA polymerase	RNA polymerase II	Cell line	Kc167	5096	40/260	31/260	-0.5	-0.3	1.29	TRUE
	SRX331416	RNA polymerase	RNA polymerase II	Cell line	Kc167	8021	44/260	54/260	-0.5	-0.3	0.81	FALSE
	SRX14868960	RNA polymerase	RNA polymerase II	Embryo	14-17h embryos	6936	33/260	42/260	-0.5	-0.2	0.79	FALSE
	SRX4712945	RNA polymerase	RNA polymerase II	Embryo	14-17h embryos	6939	33/260	42/260	-0.5	-0.2	0.79	FALSE
	SRX2788645	RNA polymerase	RNA polymerase II	Adult	Ovary	9144	46/260	56/260	-0.5	-0.2	0.82	FALSE
	SRX110767	RNA polymerase	RNA polymerase II	Embryo	Muscle cells	6674	34/260	43/260	-0.5	-0.2	0.79	FALSE
	SRX9005671	RNA polymerase	RNA polymerase II	Cell line	S2	5921	34/260	43/260	-0.5	-0.2	0.79	FALSE
	SRX4823795	RNA polymerase	RNA polymerase II	Cell line	OSC	6883	35/260	44/260	-0.5	-0.2	0.80	FALSE
	SRX6708292	RNA polymerase	RNA polymerase II	Cell line	S2	6626	35/260	44/260	-0.5	-0.2	0.80	FALSE
	SRX3011233	RNA polymerase	RNA polymerase II	Cell line	S2	2608	3/260	7/260	-0.5	-0.2	0.43	FALSE
	SRX201894	RNA polymerase	RNA polymerase II	Cell line	OSC	6824	38/260	47/260	-0.5	-0.2	0.81	FALSE
	SRX7262542	RNA polymerase	RNA polymerase II	Cell line	S2	1415	7/260	12/260	-0.5	-0.2	0.58	FALSE
	SRX097618	RNA polymerase	RNA polymerase II	Cell line	S2	8055	40/260	49/260	-0.5	-0.2	0.82	FALSE
	SRX457600	RNA polymerase	RNA polymerase II	Larvae	Eye-antennal disc	8247	42/260	51/260	-0.4	-0.2	0.82	FALSE
	SRX21207171	RNA polymerase	RNA polymerase II	Cell line	S2R+	10257	44/260	53/260	-0.4	-0.2	0.83	FALSE
	SRX7262538	RNA polymerase	RNA polymerase II	Cell line	S2	400	1/260	4/260	-0.4	-0.2	0.25	FALSE
	SRX21864855	RNA polymerase	RNA polymerase II	Cell line	S2R+	10088	46/260	55/260	-0.4	-0.2	0.84	FALSE
	SRX147003	RNA polymerase	RNA polymerase II	Cell line	S2	6463	33/260	41/260	-0.4	-0.2	0.80	FALSE
	SRX301183	RNA polymerase	RNA polymerase II	Cell line	S2	2076	4/260	8/260	-0.4	-0.2	0.50	FALSE
	SRX4510351	RNA polymerase	RNA polymerase II	Adult	Gut	1514	4/260	8/260	-0.4	-0.2	0.50	FALSE
	SRX3393660	RNA polymerase	RNA polymerase II	Cell line	S2R+	8551	48/260	57/260	-0.4	-0.2	0.84	FALSE
	SRX3873748	RNA polymerase	RNA polymerase II	Cell line	S2	6377	34/260	42/260	-0.4	-0.2	0.81	FALSE
	SRX2000505	RNA polymerase	RNA polymerase II	Cell line	S2	6866	35/260	43/260	-0.4	-0.2	0.81	FALSE
	SRX14868979	RNA polymerase	RNA polymerase II	Embryo	14-17h embryos	2927	9/260	14/260	-0.4	-0.2	0.64	FALSE
	SRX1361358	RNA polymerase	RNA polymerase II	Cell line	OSC	7290	36/260	44/260	-0.4	-0.2	0.82	FALSE
	SRX4823793	RNA polymerase	RNA polymerase II	Cell line	OSC	6847	36/260	44/260	-0.4	-0.2	0.82	FALSE
	SRX4577940	RNA polymerase	RNA polymerase II	Cell line	Kc167	7293	38/260	46/260	-0.4	-0.2	0.83	FALSE
	SRX4823791	RNA polymerase	RNA polymerase II	Cell line	OSC	7218	38/260	46/260	-0.4	-0.2	0.83	FALSE
	SRX750082	RNA polymerase	RNA polymerase II	Embryo	Mitotic cycle 13	5778	26/260	33/260	-0.4	-0.2	0.79	FALSE
	SRX22777804	RNA polymerase	RNA polymerase II	Cell line	S2	5087	27/260	34/260	-0.4	-0.2	0.79	FALSE
	SRX485219	RNA polymerase	RNA polymerase II	Adult	Ovary	6820	41/260	49/260	-0.4	-0.2	0.84	FALSE
	SRX197574	RNA polymerase	RNA polymerase II	Embryo	2-4h embryos	5152	28/260	35/260	-0.4	-0.2	0.80	FALSE
	SRX1085381	RNA polymerase	RNA polymerase II	Larvae	Salivary glands	7669	43/260	51/260	-0.4	-0.2	0.84	FALSE
	SRX671944	RNA polymerase	RNA polymerase II	Embryo	Embryos	2972	11/260	16/260	-0.4	-0.2	0.69	FALSE
	SRX3011230	RNA polymerase	RNA polymerase II	Cell line	S2	8463	45/260	53/260	-0.4	-0.2	0.85	FALSE
	SRX331419	RNA polymerase	RNA polymerase II	Cell line	Kc167	7610	45/260	53/260	-0.4	-0.2	0.85	FALSE
	SRX859013	RNA polymerase	RNA polymerase II	Embryo	Embryos	3447	20/260	26/260	-0.4	-0.2	0.77	FALSE
	SRX3393673	RNA polymerase	RNA polymerase II	Cell line	S2R+	8556	49/260	57/260	-0.4	-0.2	0.86	FALSE
	SRX110763	RNA polymerase	RNA polymerase II	Embryo	Muscle cells	6448	33/260	40/260	-0.3	-0.2	0.82	FALSE
	SRX2734365	RNA polymerase	RNA polymerase II	Adult	Ovary	5420	33/260	40/260	-0.3	-0.2	0.82	FALSE
	SRX3981720	RNA polymerase	RNA polymerase II	Cell line	S2	2224	5/260	2/260	-0.3	-0.2	2.50	TRUE
	SRX201898	RNA polymerase	RNA polymerase II	Cell line	OSC	9567	53/260	61/260	-0.3	-0.2	0.87	FALSE
	SRX14868970	RNA polymerase	RNA polymerase II	Embryo	14-17h embryos	3605	13/260	18/260	-0.3	-0.2	0.72	FALSE
	SRX4712953	RNA polymerase	RNA polymerase II	Embryo	14-17h embryos	3614	13/260	18/260	-0.3	-0.2	0.72	FALSE
	SRX6708288	RNA polymerase	RNA polymerase II	Cell line	S2	6534	36/260	43/260	-0.3	-0.2	0.84	FALSE
	SRX14868974	RNA polymerase	RNA polymerase II	Embryo	14-17h embryos	9160	55/260	63/260	-0.3	-0.2	0.87	FALSE
	SRX4375834	RNA polymerase	RNA polymerase II	Cell line	Kc167	1405	7/260	11/260	-0.3	-0.1	0.64	FALSE
	SRX315134	RNA polymerase	RNA polymerase II	Cell line	OSC	4062	25/260	31/260	-0.3	-0.1	0.81	FALSE
	SRX110768	RNA polymerase	RNA polymerase II	Embryo	Muscle cells	7976	40/260	47/260	-0.3	-0.1	0.85	FALSE
	SRX21864847	RNA polymerase	RNA polymerase II	Cell line	S2R+	9217	40/260	47/260	-0.3	-0.1	0.85	FALSE
	SRX4577939	RNA polymerase	RNA polymerase II	Cell line	Kc167	7772	41/260	48/260	-0.3	-0.1	0.85	FALSE
	SRX4577937	RNA polymerase	RNA polymerase II	Cell line	Kc167	7310	43/260	50/260	-0.3	-0.1	0.86	FALSE
	SRX23238229	RNA polymerase	RNA polymerase II	Cell line	S2	744	0/260	2/260	-0.3	-0.1	0.00	FALSE
	SRX3011229	RNA polymerase	RNA polymerase II	Cell line	S2	8114	45/260	52/260	-0.3	-0.1	0.87	FALSE
	SRX331420	RNA polymerase	RNA polymerase II	Cell line	Kc167	7335	46/260	53/260	-0.3	-0.1	0.87	FALSE
	SRX2592459	RNA polymerase	RNA polymerase II	Cell line	Kc167	4988	29/260	35/260	-0.3	-0.1	0.83	FALSE
	SRX201899	RNA polymerase	RNA polymerase II	Cell line	OSC	8913	50/260	57/260	-0.3	-0.1	0.88	FALSE
	SRX2788642	RNA polymerase	RNA polymerase II	Adult	Ovary	9392	50/260	57/260	-0.3	-0.1	0.88	FALSE
	SRX750071	RNA polymerase	RNA polymerase II	Embryo	Mitotic cycle 13	5799	31/260	37/260	-0.3	-0.1	0.84	FALSE
	SRX750076	RNA polymerase	RNA polymerase II	Embryo	Mitotic cycle 14	5490	31/260	37/260	-0.3	-0.1	0.84	FALSE
	SRX4315043	RNA polymerase	RNA polymerase II	Adult	Ovary	10768	54/260	61/260	-0.3	-0.1	0.89	FALSE
	SRX7175265	RNA polymerase	RNA polymerase II	Embryo	Embryos	4198	25/260	20/260	-0.3	-0.1	1.25	TRUE
	SRX110773	RNA polymerase	RNA polymerase II	Embryo	2-4h embryos	3832	20/260	25/260	-0.3	-0.1	0.80	FALSE
	SRX013061	RNA polymerase	RNA polymerase II	Embryo	4-8h embryos	2138	11/260	15/260	-0.3	-0.1	0.73	FALSE
	SRX1361355	RNA polymerase	RNA polymerase II	Cell line	OSC	7401	40/260	46/260	-0.3	-0.1	0.87	FALSE
	SRX14869064	RNA polymerase	RNA polymerase II	Embryo	14-17h embryos	6729	48/260	42/260	-0.2	-0.1	1.14	TRUE
	SRX4712934	RNA polymerase	RNA polymerase II	Embryo	2-4h embryos	6721	48/260	42/260	-0.2	-0.1	1.14	TRUE
	SRX9730754	RNA polymerase	RNA polymerase II	Cell line	S2	7398	45/260	51/260	-0.2	-0.1	0.88	FALSE
	SRX671942	RNA polymerase	RNA polymerase II	Embryo	Parasegment 7	2493	13/260	17/260	-0.2	-0.1	0.76	FALSE
	SRX9730756	RNA polymerase	RNA polymerase II	Cell line	S2	7291	46/260	52/260	-0.2	-0.1	0.88	FALSE
	SRX750068	RNA polymerase	RNA polymerase II	Embryo	Mitotic cycle 12	1799	5/260	8/260	-0.2	-0.1	0.62	FALSE
	SRX2592470	RNA polymerase	RNA polymerase II	Cell line	Kc167	7461	55/260	49/260	-0.2	-0.1	1.12	TRUE
	SRX2592471	RNA polymerase	RNA polymerase II	Cell line	Kc167	7133	55/260	49/260	-0.2	-0.1	1.12	TRUE
	SRX4375846	RNA polymerase	RNA polymerase II	Cell line	Kc167	7792	55/260	49/260	-0.2	-0.1	1.12	TRUE
	SRX4375855	RNA polymerase	RNA polymerase II	Cell line	Kc167	7148	55/260	49/260	-0.2	-0.1	1.12	TRUE
	SRX2592475	RNA polymerase	RNA polymerase II	Cell line	Kc167	7955	57/260	51/260	-0.2	-0.1	1.12	TRUE
	SRX4375859	RNA polymerase	RNA polymerase II	Cell line	Kc167	7973	57/260	51/260	-0.2	-0.1	1.12	TRUE
	SRX4375832	RNA polymerase	RNA polymerase II	Cell line	Kc167	5013	30/260	35/260	-0.2	-0.1	0.86	FALSE
	SRX2734366	RNA polymerase	RNA polymerase II	Adult	Ovary	5480	35/260	40/260	-0.2	-0.1	0.88	FALSE
	SRX14868980	RNA polymerase	RNA polymerase II	Embryo	14-17h embryos	2616	7/260	10/260	-0.2	-0.1	0.70	FALSE
	SRX197582	RNA polymerase	RNA polymerase II	Embryo	1-2h embryos	1934	3/260	1/260	-0.2	-0.1	3.00	TRUE
	SRX23238231	RNA polymerase	RNA polymerase II	Cell line	S2	605	1/260	3/260	-0.2	-0.1	0.33	FALSE
	SRX9005672	RNA polymerase	RNA polymerase II	Cell line	S2	5664	37/260	42/260	-0.2	-0.1	0.88	FALSE
	SRX9005669	RNA polymerase	RNA polymerase II	Cell line	S2	5882	38/260	43/260	-0.2	-0.1	0.88	FALSE
	SRX1361359	RNA polymerase	RNA polymerase II	Cell line	OSC	7300	40/260	45/260	-0.2	-0.1	0.89	FALSE
	SRX3873734	RNA polymerase	RNA polymerase II	Cell line	S2	7669	41/260	46/260	-0.2	-0.1	0.89	FALSE
	SRX2592461	RNA polymerase	RNA polymerase II	Cell line	Kc167	1396	8/260	11/260	-0.2	-0.1	0.73	FALSE
	SRX7262537	RNA polymerase	RNA polymerase II	Cell line	S2	1248	8/260	11/260	-0.2	-0.1	0.73	FALSE
	SRX252229	RNA polymerase	RNA polymerase II	Cell line	Kc167	7549	50/260	45/260	-0.2	-0.1	1.11	TRUE
	SRX749072	RNA polymerase	RNA polymerase II	Cell line	Kc167	7549	50/260	45/260	-0.2	-0.1	1.11	TRUE
	SRX4375847	RNA polymerase	RNA polymerase II	Cell line	Kc167	7327	52/260	47/260	-0.2	-0.1	1.11	TRUE
	SRX9005688	RNA polymerase	RNA polymerase II	Embryo	10-12h embryos	1795	9/260	12/260	-0.2	-0.1	0.75	FALSE
	SRX201896	RNA polymerase	RNA polymerase II	Cell line	OSC	7696	48/260	53/260	-0.2	-0.1	0.91	FALSE
	SRX2592468	RNA polymerase	RNA polymerase II	Cell line	Kc167	7775	54/260	49/260	-0.2	-0.1	1.10	TRUE
	SRX3293005	RNA polymerase	RNA polymerase II	Adult	Ovary	6848	54/260	49/260	-0.2	-0.1	1.10	TRUE
	SRX4375854	RNA polymerase	RNA polymerase II	Cell line	Kc167	7459	54/260	49/260	-0.2	-0.1	1.10	TRUE
	SRX2592465	RNA polymerase	RNA polymerase II	Cell line	Kc167	8310	56/260	51/260	-0.2	-0.1	1.10	TRUE
	SRX4375843	RNA polymerase	RNA polymerase II	Cell line	Kc167	8325	56/260	51/260	-0.2	-0.1	1.10	TRUE
	SRX671945	RNA polymerase	RNA polymerase II	Embryo	Embryos	2383	10/260	13/260	-0.2	-0.1	0.77	FALSE
	SRX3293003	RNA polymerase	RNA polymerase II	Adult	Ovary	7581	59/260	54/260	-0.2	-0.1	1.09	TRUE
	SRX318811	RNA polymerase	RNA polymerase II	Cell line	OSC	10197	54/260	59/260	-0.2	-0.1	0.92	FALSE
	SRX182775	RNA polymerase	RNA polymerase II	Larvae	Imaginal wing disc	2302	4/260	2/260	-0.2	-0.1	2.00	TRUE
	SRX197581	RNA polymerase	RNA polymerase II	Embryo	1-2h embryos	2458	4/260	2/260	-0.2	-0.1	2.00	TRUE
	SRX23238234	RNA polymerase	RNA polymerase II	Cell line	S2	732	2/260	4/260	-0.2	-0.1	0.50	FALSE
	SRX20852087	RNA polymerase	RNA polymerase II	Cell line	Kc167	5708	33/260	37/260	-0.2	-0.1	0.89	FALSE
	SRX7262533	RNA polymerase	RNA polymerase II	Cell line	S2	1828	13/260	16/260	-0.2	-0.0	0.81	FALSE
	SRX4375830	RNA polymerase	RNA polymerase II	Cell line	Kc167	5409	35/260	39/260	-0.2	-0.0	0.90	FALSE
	SRX9005683	RNA polymerase	RNA polymerase II	Embryo	10-12h embryos	2220	17/260	14/260	-0.1	-0.0	1.21	TRUE
	SRX197568	RNA polymerase	RNA polymerase II	Embryo	2-3h embryos	4103	14/260	17/260	-0.1	-0.0	0.82	FALSE
	SRX20852077	RNA polymerase	RNA polymerase II	Cell line	Kc167	6198	37/260	41/260	-0.1	-0.0	0.90	FALSE
	SRX1361357	RNA polymerase	RNA polymerase II	Cell line	OSC	6814	39/260	43/260	-0.1	-0.0	0.91	FALSE
	SRX6708289	RNA polymerase	RNA polymerase II	Cell line	S2	6539	39/260	43/260	-0.1	-0.0	0.91	FALSE
	SRX1361354	RNA polymerase	RNA polymerase II	Cell line	OSC	7183	42/260	46/260	-0.1	-0.0	0.91	FALSE
	SRX750080	RNA polymerase	RNA polymerase II	Embryo	Mitotic cycle 13	3085	19/260	16/260	-0.1	-0.0	1.19	TRUE
	SRX201903	RNA polymerase	RNA polymerase II	Adult	Ovary	7179	43/260	47/260	-0.1	-0.0	0.91	FALSE
	SRX3873746	RNA polymerase	RNA polymerase II	Cell line	S2	8030	44/260	48/260	-0.1	-0.0	0.92	FALSE
	SRX1361356	RNA polymerase	RNA polymerase II	Cell line	OSC	7610	45/260	49/260	-0.1	-0.0	0.92	FALSE
	SRX2592472	RNA polymerase	RNA polymerase II	Cell line	Kc167	6822	50/260	46/260	-0.1	-0.0	1.09	TRUE
	SRX4375856	RNA polymerase	RNA polymerase II	Cell line	Kc167	6810	50/260	46/260	-0.1	-0.0	1.09	TRUE
	SRX2592469	RNA polymerase	RNA polymerase II	Cell line	Kc167	7317	51/260	47/260	-0.1	-0.0	1.09	TRUE
	SRX9730752	RNA polymerase	RNA polymerase II	Cell line	S2	7447	48/260	52/260	-0.1	-0.0	0.92	FALSE
	SRX14869050	RNA polymerase	RNA polymerase II	Embryo	14-17h embryos	10301	51/260	55/260	-0.1	-0.0	0.93	FALSE
	SRX318797	RNA polymerase	RNA polymerase II	Cell line	Kc167	8249	51/260	55/260	-0.1	-0.0	0.93	FALSE
	SRX20852092	RNA polymerase	RNA polymerase II	Cell line	Kc167	3333	19/260	22/260	-0.1	-0.0	0.86	FALSE
	SRX3393674	RNA polymerase	RNA polymerase II	Cell line	S2R+	8850	54/260	58/260	-0.1	-0.0	0.93	FALSE
	SRX124481	RNA polymerase	RNA polymerase II	Embryo	4-7h embryos	1119	5/260	7/260	-0.1	-0.0	0.71	FALSE
	SRX4510347	RNA polymerase	RNA polymerase II	Adult	Gut	1520	5/260	7/260	-0.1	-0.0	0.71	FALSE
	SRX7262534	RNA polymerase	RNA polymerase II	Cell line	S2	756	5/260	7/260	-0.1	-0.0	0.71	FALSE
	SRX7262535	RNA polymerase	RNA polymerase II	Cell line	S2	823	5/260	7/260	-0.1	-0.0	0.71	FALSE
	SRX14272228	RNA polymerase	RNA polymerase II	Embryo	Early embryos	3559	25/260	28/260	-0.1	-0.0	0.89	FALSE
	SRX026743	RNA polymerase	RNA polymerase II	Larvae	Imaginal wing disc	3934	32/260	29/260	-0.1	-0.0	1.10	TRUE
	SRX013073	RNA polymerase	RNA polymerase II	Embryo	16-20h embryos	674	8/260	6/260	-0.1	-0.0	1.33	TRUE
	SRX20852088	RNA polymerase	RNA polymerase II	Cell line	Kc167	5010	30/260	33/260	-0.1	-0.0	0.91	FALSE
	SRX4712950	RNA polymerase	RNA polymerase II	Embryo	14-17h embryos	2579	7/260	9/260	-0.1	-0.0	0.78	FALSE
	SRX7262532	RNA polymerase	RNA polymerase II	Cell line	S2	942	7/260	9/260	-0.1	-0.0	0.78	FALSE
	SRX127433	RNA polymerase	RNA polymerase II	Embryo	2-4h embryos	6414	41/260	38/260	-0.1	-0.0	1.08	TRUE
	SRX2804232	RNA polymerase	RNA polymerase II	Embryo	1-3h embryos	7200	45/260	48/260	-0.1	-0.0	0.94	FALSE
	SRX2592473	RNA polymerase	RNA polymerase II	Cell line	Kc167	6678	49/260	46/260	-0.1	-0.0	1.07	TRUE
	SRX4375857	RNA polymerase	RNA polymerase II	Cell line	Kc167	6671	49/260	46/260	-0.1	-0.0	1.07	TRUE
	SRX2592464	RNA polymerase	RNA polymerase II	Cell line	Kc167	8585	55/260	52/260	-0.1	-0.0	1.06	TRUE
	SRX4375842	RNA polymerase	RNA polymerase II	Cell line	Kc167	8587	55/260	52/260	-0.1	-0.0	1.06	TRUE
	SRX318796	RNA polymerase	RNA polymerase II	Cell line	Kc167	8200	52/260	55/260	-0.1	-0.0	0.95	FALSE
	SRX7262536	RNA polymerase	RNA polymerase II	Cell line	S2	1522	11/260	13/260	-0.1	-0.0	0.85	FALSE
	SRX9518327	RNA polymerase	RNA polymerase II	Embryo	Embryos	2436	17/260	15/260	-0.1	-0.0	1.13	TRUE
	SRX20852085	RNA polymerase	RNA polymerase II	Cell line	Kc167	3524	20/260	22/260	-0.1	-0.0	0.91	FALSE
	SRX859007	RNA polymerase	RNA polymerase II	Embryo	Embryos	4322	31/260	29/260	-0.1	0.0	1.07	TRUE
	SRX110772	RNA polymerase	RNA polymerase II	Embryo	2-4h embryos	5337	31/260	33/260	-0.0	0.0	0.94	FALSE
	SRX3009512	RNA polymerase	RNA polymerase II	Cell line	Kc167	5422	37/260	39/260	-0.0	0.0	0.95	FALSE
	SRX127437	RNA polymerase	RNA polymerase II	Embryo	2-4h embryos	6365	40/260	38/260	-0.0	0.0	1.05	TRUE
	SRX197567	RNA polymerase	RNA polymerase II	Embryo	2-3h embryos	6654	39/260	41/260	-0.0	0.0	0.95	FALSE
	SRX3873736	RNA polymerase	RNA polymerase II	Cell line	S2	6523	39/260	41/260	-0.0	0.0	0.95	FALSE
	SRX201901	RNA polymerase	RNA polymerase II	Adult	Ovary	5675	40/260	42/260	-0.0	0.0	0.95	FALSE
	SRX20852084	RNA polymerase	RNA polymerase II	Cell line	Kc167	6391	40/260	42/260	-0.0	0.0	0.95	FALSE
	SRX2734367	RNA polymerase	RNA polymerase II	Adult	Ovary	6057	42/260	44/260	-0.0	0.0	0.95	FALSE
	SRX749070	RNA polymerase	RNA polymerase II	Cell line	Kc167	7117	42/260	44/260	-0.0	0.0	0.95	FALSE
	SRX21207178	RNA polymerase	RNA polymerase II	Cell line	S2R+	8412	43/260	45/260	-0.0	0.0	0.96	FALSE
	SRX2592474	RNA polymerase	RNA polymerase II	Cell line	Kc167	6553	47/260	45/260	-0.0	0.0	1.04	TRUE
	SRX4375858	RNA polymerase	RNA polymerase II	Cell line	Kc167	6563	47/260	45/260	-0.0	0.0	1.04	TRUE
	SRX2592466	RNA polymerase	RNA polymerase II	Cell line	Kc167	7537	51/260	49/260	-0.0	0.0	1.04	TRUE
	SRX4375844	RNA polymerase	RNA polymerase II	Cell line	Kc167	7528	51/260	49/260	-0.0	0.0	1.04	TRUE
	SRX201900	RNA polymerase	RNA polymerase II	Adult	Ovary	8233	50/260	52/260	-0.0	0.0	0.96	FALSE
	SRX4712935	RNA polymerase	RNA polymerase II	Embryo	2-4h embryos	9857	56/260	54/260	-0.0	0.0	1.04	TRUE
	SRX3293002	RNA polymerase	RNA polymerase II	Adult	Ovary	7797	57/260	55/260	-0.0	0.0	1.04	TRUE
	SRX017857	RNA polymerase	RNA polymerase II	Adult	Testis	301	2/260	1/260	0.0	0.0	2.00	TRUE
	SRX197579	RNA polymerase	RNA polymerase II	Embryo	1-2h embryos	595	2/260	1/260	0.0	0.0	2.00	TRUE
	SRX013106	RNA polymerase	RNA polymerase II	Embryo	20-24h embryos	481	3/260	2/260	0.0	0.0	1.50	TRUE
	SRX197580	RNA polymerase	RNA polymerase II	Embryo	1-2h embryos	2174	3/260	2/260	0.0	0.0	1.50	TRUE
	SRX220306	RNA polymerase	RNA polymerase II	Adult	Ovary	2937	12/260	11/260	0.0	0.0	1.09	TRUE
	SRX9518325	RNA polymerase	RNA polymerase II	Embryo	Embryos	2209	17/260	16/260	0.0	0.0	1.06	TRUE
	SRX9005682	RNA polymerase	RNA polymerase II	Embryo	6-8h embryos	2604	19/260	18/260	0.0	0.0	1.06	TRUE
	SRX9518326	RNA polymerase	RNA polymerase II	Embryo	Embryos	2469	19/260	18/260	0.0	0.0	1.06	TRUE
	SRX2804234	RNA polymerase	RNA polymerase II	Embryo	1-3h embryos	4106	24/260	23/260	0.0	0.0	1.04	TRUE
	SRX20852086	RNA polymerase	RNA polymerase II	Cell line	Kc167	3894	26/260	25/260	0.0	0.0	1.04	TRUE
	SRX2788646	RNA polymerase	RNA polymerase II	Adult	Ovary	4793	38/260	37/260	0.0	0.0	1.03	TRUE
	SRX127435	RNA polymerase	RNA polymerase II	Embryo	2-4h embryos	6520	41/260	40/260	0.0	0.0	1.02	TRUE
	SRX3009513	RNA polymerase	RNA polymerase II	Cell line	Kc167	5791	42/260	41/260	0.0	0.0	1.02	TRUE
	SRX2592467	RNA polymerase	RNA polymerase II	Cell line	Kc167	8147	53/260	52/260	0.0	0.0	1.02	TRUE
	SRX4375845	RNA polymerase	RNA polymerase II	Cell line	Kc167	8137	53/260	52/260	0.0	0.0	1.02	TRUE
	SRX124482	RNA polymerase	RNA polymerase II	Embryo	4-7h embryos	727	4/260	4/260	0.0	0.0	1.00	FALSE
	SRX1361360	RNA polymerase	RNA polymerase II	Cell line	OSC	7388	47/260	47/260	0.0	0.0	1.00	FALSE
	SRX201902	RNA polymerase	RNA polymerase II	Adult	Ovary	7354	48/260	48/260	0.0	0.0	1.00	FALSE
	SRX3279759	RNA polymerase	RNA polymerase II	Adult	Ovary	6769	45/260	45/260	0.0	0.0	1.00	FALSE
	SRX3279760	RNA polymerase	RNA polymerase II	Adult	Ovary	7848	49/260	49/260	0.0	0.0	1.00	FALSE
	SRX4375831	RNA polymerase	RNA polymerase II	Cell line	Kc167	5801	41/260	41/260	0.0	0.0	1.00	FALSE
	SRX7175266	RNA polymerase	RNA polymerase II	Embryo	Embryos	4279	27/260	27/260	0.0	0.0	1.00	FALSE
	SRX750078	RNA polymerase	RNA polymerase II	Embryo	Mitotic cycle 14	6376	41/260	41/260	0.0	0.0	1.00	FALSE
	SRX14869065	RNA polymerase	RNA polymerase II	Embryo	14-17h embryos	10537	55/260	56/260	0.0	0.0	0.98	FALSE
	SRX201897	RNA polymerase	RNA polymerase II	Cell line	OSC	7874	49/260	50/260	0.0	0.0	0.98	FALSE
	SRX20852089	RNA polymerase	RNA polymerase II	Cell line	Kc167	3729	22/260	23/260	0.0	0.0	0.96	FALSE
	SRX14272232	RNA polymerase	RNA polymerase II	Embryo	Early embryos	2784	21/260	22/260	0.0	0.0	0.95	FALSE
	SRX9518324	RNA polymerase	RNA polymerase II	Embryo	Embryos	2655	18/260	19/260	0.0	0.0	0.95	FALSE
	SRX671943	RNA polymerase	RNA polymerase II	Embryo	Parasegment 7	2193	11/260	12/260	0.0	0.0	0.92	FALSE
	SRX150047	RNA polymerase	RNA polymerase II	Embryo	0-2h embryos	1058	6/260	7/260	0.0	0.0	0.86	FALSE
	SRX124480	RNA polymerase	RNA polymerase II	Embryo	4-7h embryos	637	3/260	4/260	0.0	0.0	0.75	FALSE
	SRX974394	RNA polymerase	RNA polymerase II	Cell line	S2	686	3/260	4/260	0.0	0.0	0.75	FALSE
	SRX013113	RNA polymerase	RNA polymerase II	Larvae	2nd instar	64	0/260	0/260	0.0	0.0	99999	TRUE
	SRX050604	RNA polymerase	RNA polymerase II	Embryo	0-24h embryos	1294	0/260	0/260	0.0	0.0	99999	TRUE
	SRX050605	RNA polymerase	RNA polymerase II	Embryo	0-24h embryos	338	1/260	0/260	0.0	0.0	99999	TRUE
	SRX151961	RNA polymerase	RNA polymerase II	Larvae	Dorsal mesothoracic disc	211	0/260	0/260	0.0	0.0	99999	TRUE
	SRX20209936	RNA polymerase	RNA polymerase II	Adult	Ovary	74	0/260	1/260	0.0	0.0	0.00	FALSE
	SRX20209940	RNA polymerase	RNA polymerase II	Adult	Ovary	90	0/260	1/260	0.0	0.0	0.00	FALSE
	SRX9005687	RNA polymerase	RNA polymerase II	Embryo	6-8h embryos	7	0/260	0/260	0.0	0.0	99999	TRUE

## Sheet: CpA3000
	Analysis in https://chip-atlas.org/enrichment_analysis conducted on 25th November 2024. Parameters: dm6 genome version (reference); RNA polymerase II (472 experiments); All cell types; Threshold of significance = 100; Permutation times x100
	NCBI ID	Antigen class	Antigen	Cell class	Cell	Number of peaks	Overlaps/CpA	Overlaps/Control	Log P-val	Log Q-val	Fold enrichment (FE)	FE > 1.0
	SRX110769	RNA polymerase	RNA polymerase II	Embryo	Muscle cells	15054	109/1100	340/1100	-34.6	-31.9	0.32	FALSE
	SRX14869048	RNA polymerase	RNA polymerase II	Embryo	14-17h embryos	9437	81/1100	292/1100	-33.7	-31.3	0.28	FALSE
	SRX110762	RNA polymerase	RNA polymerase II	Embryo	Muscle cells	13469	111/1100	336/1100	-32.9	-30.7	0.33	FALSE
	SRX4712932	RNA polymerase	RNA polymerase II	Embryo	14-17h embryos	8776	58/1100	248/1100	-32.5	-30.5	0.23	FALSE
	SRX14869055	RNA polymerase	RNA polymerase II	Embryo	14-17h embryos	12395	104/1100	323/1100	-32.4	-30.4	0.32	FALSE
	SRX110771	RNA polymerase	RNA polymerase II	Embryo	Muscle cells	8122	60/1100	248/1100	-31.6	-29.8	0.24	FALSE
	SRX14869049	RNA polymerase	RNA polymerase II	Embryo	14-17h embryos	8738	60/1100	248/1100	-31.6	-29.8	0.24	FALSE
	SRX110766	RNA polymerase	RNA polymerase II	Embryo	Muscle cells	15782	128/1100	352/1100	-30.8	-29.1	0.36	FALSE
	SRX14869071	RNA polymerase	RNA polymerase II	Embryo	14-17h embryos	11591	116/1100	334/1100	-30.7	-29.0	0.35	FALSE
	SRX4712933	RNA polymerase	RNA polymerase II	Embryo	14-17h embryos	10170	101/1100	310/1100	-30.4	-28.7	0.33	FALSE
	SRX14869054	RNA polymerase	RNA polymerase II	Embryo	14-17h embryos	10324	79/1100	274/1100	-30.1	-28.5	0.29	FALSE
	SRX4315054	RNA polymerase	RNA polymerase II	Adult	Ovary	11923	102/1100	308/1100	-29.6	-28.0	0.33	FALSE
	SRX14869070	RNA polymerase	RNA polymerase II	Embryo	14-17h embryos	12570	130/1100	348/1100	-29.3	-27.8	0.37	FALSE
	SRX4315056	RNA polymerase	RNA polymerase II	Adult	Ovary	8112	60/1100	238/1100	-29.1	-27.6	0.25	FALSE
	SRX14869069	RNA polymerase	RNA polymerase II	Embryo	14-17h embryos	10750	104/1100	308/1100	-28.9	-27.4	0.34	FALSE
	SRX1085381	RNA polymerase	RNA polymerase II	Larvae	Salivary glands	7669	69/1100	248/1100	-27.8	-26.4	0.28	FALSE
	SRX14869047	RNA polymerase	RNA polymerase II	Embryo	14-17h embryos	10163	103/1100	299/1100	-27.2	-25.7	0.34	FALSE
	SRX14868974	RNA polymerase	RNA polymerase II	Embryo	14-17h embryos	9160	106/1100	303/1100	-27.1	-25.7	0.35	FALSE
	SRX3011231	RNA polymerase	RNA polymerase II	Cell line	S2	7460	62/1100	229/1100	-26.1	-24.7	0.27	FALSE
	SRX3011232	RNA polymerase	RNA polymerase II	Cell line	S2	7697	67/1100	236/1100	-25.8	-24.4	0.28	FALSE
	SRX110765	RNA polymerase	RNA polymerase II	Embryo	Muscle cells	11363	97/1100	283/1100	-25.6	-24.3	0.34	FALSE
	SRX4315043	RNA polymerase	RNA polymerase II	Adult	Ovary	10768	103/1100	292/1100	-25.6	-24.3	0.35	FALSE
	SRX287908	RNA polymerase	RNA polymerase II	Larvae	3rd instar	6271	58/1100	220/1100	-25.6	-24.3	0.26	FALSE
	SRX110767	RNA polymerase	RNA polymerase II	Embryo	Muscle cells	6674	53/1100	211/1100	-25.6	-24.3	0.25	FALSE
	SRX110764	RNA polymerase	RNA polymerase II	Embryo	Muscle cells	6046	46/1100	198/1100	-25.5	-24.2	0.23	FALSE
	SRX3011229	RNA polymerase	RNA polymerase II	Cell line	S2	8114	72/1100	243/1100	-25.5	-24.2	0.30	FALSE
	SRX3011230	RNA polymerase	RNA polymerase II	Cell line	S2	8463	79/1100	253/1100	-25.2	-23.9	0.31	FALSE
	SRX110760	RNA polymerase	RNA polymerase II	Embryo	Muscle cells	9386	79/1100	252/1100	-24.9	-23.7	0.31	FALSE
	SRX287912	RNA polymerase	RNA polymerase II	Adult	Adult head	6008	59/1100	217/1100	-24.5	-23.3	0.27	FALSE
	SRX2788646	RNA polymerase	RNA polymerase II	Adult	Ovary	4793	38/1100	178/1100	-24.3	-23.1	0.21	FALSE
	SRX066246	RNA polymerase	RNA polymerase II	Embryo	Muscle cells	8784	80/1100	250/1100	-24.1	-23.0	0.32	FALSE
	SRX4315038	RNA polymerase	RNA polymerase II	Adult	Ovary	5924	49/1100	197/1100	-23.9	-22.8	0.25	FALSE
	SRX110770	RNA polymerase	RNA polymerase II	Embryo	Muscle cells	5705	48/1100	195/1100	-23.9	-22.7	0.25	FALSE
	SRX110761	RNA polymerase	RNA polymerase II	Embryo	Muscle cells	7863	63/1100	221/1100	-23.8	-22.7	0.29	FALSE
	SRX287911	RNA polymerase	RNA polymerase II	Adult	Adult head	7002	74/1100	239/1100	-23.8	-22.7	0.31	FALSE
	SRX287907	RNA polymerase	RNA polymerase II	Larvae	3rd instar	5807	54/1100	201/1100	-22.8	-21.7	0.27	FALSE
	SRX110763	RNA polymerase	RNA polymerase II	Embryo	Muscle cells	6448	53/1100	199/1100	-22.7	-21.6	0.27	FALSE
	SRX050603	RNA polymerase	RNA polymerase II	Embryo	0-24h embryos	5087	40/1100	174/1100	-22.4	-21.3	0.23	FALSE
	SRX4712945	RNA polymerase	RNA polymerase II	Embryo	14-17h embryos	6939	59/1100	207/1100	-22.2	-21.1	0.29	FALSE
	SRX16752362	RNA polymerase	RNA polymerase II	Embryo	21-24h embryos	3459	22/1100	137/1100	-22.2	-21.1	0.16	FALSE
	SRX485219	RNA polymerase	RNA polymerase II	Adult	Ovary	6820	74/1100	231/1100	-22.1	-21.0	0.32	FALSE
	SRX3279760	RNA polymerase	RNA polymerase II	Adult	Ovary	7848	76/1100	234/1100	-22.0	-21.0	0.32	FALSE
	SRX2734365	RNA polymerase	RNA polymerase II	Adult	Ovary	5420	51/1100	192/1100	-21.9	-20.9	0.27	FALSE
	SRX013069	RNA polymerase	RNA polymerase II	Pupae	Pupae	4417	39/1100	170/1100	-21.8	-20.8	0.23	FALSE
	SRX14868960	RNA polymerase	RNA polymerase II	Embryo	14-17h embryos	6936	60/1100	207/1100	-21.8	-20.8	0.29	FALSE
	SRX220300	RNA polymerase	RNA polymerase II	Adult	Ovary	6022	47/1100	183/1100	-21.4	-20.4	0.26	FALSE
	SRX4712943	RNA polymerase	RNA polymerase II	Embryo	14-17h embryos	8327	88/1100	249/1100	-21.2	-20.3	0.35	FALSE
	SRX9005684	RNA polymerase	RNA polymerase II	Larvae	3rd instar	3570	29/1100	148/1100	-21.2	-20.2	0.20	FALSE
	SRX110768	RNA polymerase	RNA polymerase II	Embryo	Muscle cells	7976	77/1100	231/1100	-21.0	-20.1	0.33	FALSE
	SRX9005685	RNA polymerase	RNA polymerase II	Pupae	White prepupae	4381	43/1100	173/1100	-20.8	-19.8	0.25	FALSE
	SRX14869065	RNA polymerase	RNA polymerase II	Embryo	14-17h embryos	10537	106/1100	272/1100	-20.5	-19.5	0.39	FALSE
	SRX3279759	RNA polymerase	RNA polymerase II	Adult	Ovary	6769	69/1100	215/1100	-20.3	-19.4	0.32	FALSE
	SRX14868956	RNA polymerase	RNA polymerase II	Embryo	14-17h embryos	8360	92/1100	250/1100	-20.2	-19.3	0.37	FALSE
	SRX16752363	RNA polymerase	RNA polymerase II	Embryo	21-24h embryos	3480	24/1100	132/1100	-19.8	-18.8	0.18	FALSE
	SRX110758	RNA polymerase	RNA polymerase II	Embryo	Muscle cells	13162	131/1100	303/1100	-19.7	-18.8	0.43	FALSE
	SRX4315055	RNA polymerase	RNA polymerase II	Adult	Ovary	6159	64/1100	204/1100	-19.7	-18.8	0.31	FALSE
	SRX315132	RNA polymerase	RNA polymerase II	Cell line	OSC	3926	35/1100	153/1100	-19.6	-18.7	0.23	FALSE
	SRX457600	RNA polymerase	RNA polymerase II	Larvae	Eye-antennal disc	8247	93/1100	248/1100	-19.5	-18.6	0.38	FALSE
	SRX14869050	RNA polymerase	RNA polymerase II	Embryo	14-17h embryos	10301	105/1100	265/1100	-19.4	-18.5	0.40	FALSE
	SRX3293005	RNA polymerase	RNA polymerase II	Adult	Ovary	6848	83/1100	231/1100	-19.1	-18.2	0.36	FALSE
	SRX201903	RNA polymerase	RNA polymerase II	Adult	Ovary	7179	80/1100	225/1100	-18.8	-17.9	0.36	FALSE
	SRX197574	RNA polymerase	RNA polymerase II	Embryo	2-4h embryos	5152	48/1100	173/1100	-18.8	-17.9	0.28	FALSE
	SRX2734366	RNA polymerase	RNA polymerase II	Adult	Ovary	5480	60/1100	193/1100	-18.7	-17.9	0.31	FALSE
	SRX2734367	RNA polymerase	RNA polymerase II	Adult	Ovary	6057	71/1100	210/1100	-18.6	-17.7	0.34	FALSE
	SRX14868961	RNA polymerase	RNA polymerase II	Embryo	14-17h embryos	5923	53/1100	180/1100	-18.4	-17.6	0.29	FALSE
	SRX3293002	RNA polymerase	RNA polymerase II	Adult	Ovary	7797	103/1100	257/1100	-18.4	-17.6	0.40	FALSE
	SRX4712946	RNA polymerase	RNA polymerase II	Embryo	14-17h embryos	5883	53/1100	179/1100	-18.2	-17.4	0.30	FALSE
	SRX110756	RNA polymerase	RNA polymerase II	Embryo	Neuronal cells	9039	111/1100	266/1100	-17.9	-17.1	0.42	FALSE
	SRX4712935	RNA polymerase	RNA polymerase II	Embryo	2-4h embryos	9857	107/1100	260/1100	-17.9	-17.1	0.41	FALSE
	SRX4712944	RNA polymerase	RNA polymerase II	Embryo	14-17h embryos	5683	50/1100	172/1100	-17.8	-17.0	0.29	FALSE
	SRX14868957	RNA polymerase	RNA polymerase II	Embryo	14-17h embryos	5591	50/1100	170/1100	-17.3	-16.5	0.29	FALSE
	SRX110759	RNA polymerase	RNA polymerase II	Embryo	Muscle cells	4907	47/1100	162/1100	-16.7	-15.9	0.29	FALSE
	SRX220297	RNA polymerase	RNA polymerase II	Adult	Ovary	7317	75/1100	207/1100	-16.7	-15.9	0.36	FALSE
	SRX110757	RNA polymerase	RNA polymerase II	Embryo	Muscle cells	7905	85/1100	222/1100	-16.7	-15.9	0.38	FALSE
	SRX14869064	RNA polymerase	RNA polymerase II	Embryo	14-17h embryos	6729	75/1100	204/1100	-16.1	-15.3	0.37	FALSE
	SRX1085380	RNA polymerase	RNA polymerase II	Larvae	Salivary glands	9713	137/1100	291/1100	-16.0	-15.3	0.47	FALSE
	SRX110772	RNA polymerase	RNA polymerase II	Embryo	2-4h embryos	5337	50/1100	163/1100	-15.8	-15.1	0.31	FALSE
	SRX4712934	RNA polymerase	RNA polymerase II	Embryo	2-4h embryos	6721	76/1100	204/1100	-15.8	-15.0	0.37	FALSE
	SRX2804232	RNA polymerase	RNA polymerase II	Embryo	1-3h embryos	7200	97/1100	233/1100	-15.5	-14.7	0.42	FALSE
	SRX3293003	RNA polymerase	RNA polymerase II	Adult	Ovary	7581	110/1100	251/1100	-15.4	-14.7	0.44	FALSE
	SRX859013	RNA polymerase	RNA polymerase II	Embryo	Embryos	3447	35/1100	130/1100	-14.3	-13.5	0.27	FALSE
	SRX4712948	RNA polymerase	RNA polymerase II	Embryo	14-17h embryos	4588	39/1100	137/1100	-14.3	-13.5	0.28	FALSE
	SRX14868987	RNA polymerase	RNA polymerase II	Embryo	14-17h embryos	5729	53/1100	160/1100	-14.2	-13.5	0.33	FALSE
	SRX197567	RNA polymerase	RNA polymerase II	Embryo	2-3h embryos	6654	77/1100	197/1100	-14.2	-13.5	0.39	FALSE
	SRX220304	RNA polymerase	RNA polymerase II	Adult	Ovary	2763	21/1100	103/1100	-14.2	-13.4	0.20	FALSE
	SRX750078	RNA polymerase	RNA polymerase II	Embryo	Mitotic cycle 14	6376	79/1100	199/1100	-14.0	-13.3	0.40	FALSE
	SRX4712952	RNA polymerase	RNA polymerase II	Embryo	14-17h embryos	5698	53/1100	159/1100	-14.0	-13.3	0.33	FALSE
	SRX201902	RNA polymerase	RNA polymerase II	Adult	Ovary	7354	100/1100	229/1100	-14.0	-13.3	0.44	FALSE
	SRX4712954	RNA polymerase	RNA polymerase II	Embryo	14-17h embryos	4856	39/1100	135/1100	-13.9	-13.1	0.29	FALSE
	SRX14868986	RNA polymerase	RNA polymerase II	Embryo	14-17h embryos	4597	47/1100	148/1100	-13.7	-13.0	0.32	FALSE
	SRX859009	RNA polymerase	RNA polymerase II	Embryo	Embryos	3396	32/1100	122/1100	-13.7	-13.0	0.26	FALSE
	SRX013107	RNA polymerase	RNA polymerase II	Embryo	12-16h embryos	2822	28/1100	114/1100	-13.6	-12.9	0.25	FALSE
	SRX4712951	RNA polymerase	RNA polymerase II	Embryo	14-17h embryos	4609	48/1100	148/1100	-13.4	-12.7	0.32	FALSE
	SRX110773	RNA polymerase	RNA polymerase II	Embryo	2-4h embryos	3832	34/1100	124/1100	-13.4	-12.7	0.27	FALSE
	SRX14868967	RNA polymerase	RNA polymerase II	Embryo	14-17h embryos	4525	41/1100	136/1100	-13.3	-12.7	0.30	FALSE
	SRX220306	RNA polymerase	RNA polymerase II	Adult	Ovary	2937	157/1100	54/1100	-13.3	-12.6	2.91	TRUE
	SRX14868971	RNA polymerase	RNA polymerase II	Embryo	14-17h embryos	4851	41/1100	135/1100	-13.1	-12.5	0.30	FALSE
	SRX4315053	RNA polymerase	RNA polymerase II	Adult	Ovary	3215	32/1100	119/1100	-13.1	-12.4	0.27	FALSE
	SRX9730750	RNA polymerase	RNA polymerase II	Cell line	S2	1369	102/1100	23/1100	-13.0	-12.3	4.43	TRUE
	SRX2788643	RNA polymerase	RNA polymerase II	Adult	Ovary	4669	61/1100	166/1100	-12.9	-12.2	0.37	FALSE
	SRX127435	RNA polymerase	RNA polymerase II	Embryo	2-4h embryos	6520	81/1100	195/1100	-12.8	-12.1	0.42	FALSE
	SRX287904	RNA polymerase	RNA polymerase II	Embryo	14-16h embryos	3297	22/1100	99/1100	-12.7	-12.1	0.22	FALSE
	SRX485220	RNA polymerase	RNA polymerase II	Adult	Ovary	6517	106/1100	230/1100	-12.7	-12.1	0.46	FALSE
	SRX127433	RNA polymerase	RNA polymerase II	Embryo	2-4h embryos	6414	76/1100	187/1100	-12.6	-12.0	0.41	FALSE
	SRX1361357	RNA polymerase	RNA polymerase II	Cell line	OSC	6814	92/1100	209/1100	-12.5	-11.8	0.44	FALSE
	SRX197569	RNA polymerase	RNA polymerase II	Embryo	2-3h embryos	5628	59/1100	160/1100	-12.3	-11.7	0.37	FALSE
	SRX14272228	RNA polymerase	RNA polymerase II	Embryo	Early embryos	3559	44/1100	134/1100	-11.9	-11.3	0.33	FALSE
	SRX287903	RNA polymerase	RNA polymerase II	Embryo	14-16h embryos	2966	18/1100	87/1100	-11.8	-11.2	0.21	FALSE
	SRX14868966	RNA polymerase	RNA polymerase II	Embryo	14-17h embryos	3662	42/1100	130/1100	-11.8	-11.1	0.32	FALSE
	SRX4823791	RNA polymerase	RNA polymerase II	Cell line	OSC	7218	106/1100	224/1100	-11.7	-11.1	0.47	FALSE
	SRX7175266	RNA polymerase	RNA polymerase II	Embryo	Embryos	4279	44/1100	133/1100	-11.7	-11.1	0.33	FALSE
	SRX859007	RNA polymerase	RNA polymerase II	Embryo	Embryos	4322	49/1100	141/1100	-11.7	-11.1	0.35	FALSE
	SRX220308	RNA polymerase	RNA polymerase II	Adult	Ovary	2418	21/1100	92/1100	-11.6	-11.0	0.23	FALSE
	SRX127437	RNA polymerase	RNA polymerase II	Embryo	2-4h embryos	6365	79/1100	185/1100	-11.5	-10.9	0.43	FALSE
	SRX4712947	RNA polymerase	RNA polymerase II	Embryo	14-17h embryos	3672	43/1100	130/1100	-11.4	-10.8	0.33	FALSE
	SRX3293004	RNA polymerase	RNA polymerase II	Adult	Ovary	8357	144/1100	271/1100	-11.3	-10.7	0.53	FALSE
	SRX201901	RNA polymerase	RNA polymerase II	Adult	Ovary	5675	90/1100	199/1100	-11.2	-10.7	0.45	FALSE
	SRX201894	RNA polymerase	RNA polymerase II	Cell line	OSC	6824	111/1100	227/1100	-11.2	-10.6	0.49	FALSE
	SRX859011	RNA polymerase	RNA polymerase II	Embryo	Embryos	2260	15/1100	77/1100	-10.9	-10.3	0.19	FALSE
	SRX331428	RNA polymerase	RNA polymerase II	Larvae	Dorsal mesothoracic disc	6869	109/1100	222/1100	-10.8	-10.2	0.49	FALSE
	SRX14868979	RNA polymerase	RNA polymerase II	Embryo	14-17h embryos	2927	13/1100	72/1100	-10.7	-10.1	0.18	FALSE
	SRX23238231	RNA polymerase	RNA polymerase II	Cell line	S2	605	72/1100	14/1100	-10.2	-9.6	5.14	TRUE
	SRX201897	RNA polymerase	RNA polymerase II	Cell line	OSC	7874	130/1100	244/1100	-10.0	-9.4	0.53	FALSE
	SRX14272232	RNA polymerase	RNA polymerase II	Embryo	Early embryos	2784	33/1100	105/1100	-9.8	-9.2	0.31	FALSE
	SRX201900	RNA polymerase	RNA polymerase II	Adult	Ovary	8233	133/1100	245/1100	-9.6	-9.0	0.54	FALSE
	SRX182776	RNA polymerase	RNA polymerase II	Larvae	Imaginal wing disc	3849	41/1100	117/1100	-9.5	-9.0	0.35	FALSE
	SRX23238234	RNA polymerase	RNA polymerase II	Cell line	S2	732	79/1100	19/1100	-9.5	-9.0	4.16	TRUE
	SRX2804234	RNA polymerase	RNA polymerase II	Embryo	1-3h embryos	4106	40/1100	115/1100	-9.5	-8.9	0.35	FALSE
	SRX4712949	RNA polymerase	RNA polymerase II	Embryo	14-17h embryos	2983	15/1100	71/1100	-9.5	-8.9	0.21	FALSE
	SRX750076	RNA polymerase	RNA polymerase II	Embryo	Mitotic cycle 14	5490	84/1100	179/1100	-9.3	-8.8	0.47	FALSE
	SRX9005688	RNA polymerase	RNA polymerase II	Embryo	10-12h embryos	1795	10/1100	60/1100	-9.3	-8.8	0.17	FALSE
	SRX9518324	RNA polymerase	RNA polymerase II	Embryo	Embryos	2655	26/1100	90/1100	-9.1	-8.6	0.29	FALSE
	SRX671945	RNA polymerase	RNA polymerase II	Embryo	Embryos	2383	14/1100	67/1100	-9.0	-8.5	0.21	FALSE
	SRX331423	RNA polymerase	RNA polymerase II	Larvae	Dorsal mesothoracic disc	6259	104/1100	203/1100	-8.9	-8.4	0.51	FALSE
	SRX9518326	RNA polymerase	RNA polymerase II	Embryo	Embryos	2469	25/1100	87/1100	-8.9	-8.4	0.29	FALSE
	SRX050602	RNA polymerase	RNA polymerase II	Embryo	0-24h embryos	2129	20/1100	78/1100	-8.9	-8.4	0.26	FALSE
	SRX331424	RNA polymerase	RNA polymerase II	Larvae	Dorsal mesothoracic disc	6602	119/1100	222/1100	-8.8	-8.3	0.54	FALSE
	SRX331427	RNA polymerase	RNA polymerase II	Larvae	Dorsal mesothoracic disc	6066	106/1100	205/1100	-8.8	-8.3	0.52	FALSE
	SRX9005690	RNA polymerase	RNA polymerase II	Pupae	White prepupae	1634	12/1100	62/1100	-8.8	-8.3	0.19	FALSE
	SRX318800	RNA polymerase	RNA polymerase II	Larvae	Dorsal mesothoracic disc	6447	105/1100	203/1100	-8.7	-8.2	0.52	FALSE
	SRX14868970	RNA polymerase	RNA polymerase II	Embryo	14-17h embryos	3605	28/1100	90/1100	-8.4	-7.9	0.31	FALSE
	SRX4712953	RNA polymerase	RNA polymerase II	Embryo	14-17h embryos	3614	28/1100	90/1100	-8.4	-7.9	0.31	FALSE
	SRX013070	RNA polymerase	RNA polymerase II	Larvae	3rd instar	1106	6/1100	47/1100	-8.4	-7.9	0.13	FALSE
	SRX9518325	RNA polymerase	RNA polymerase II	Embryo	Embryos	2209	22/1100	78/1100	-8.1	-7.6	0.28	FALSE
	SRX661503	RNA polymerase	RNA polymerase II	Larvae	Imaginal wing disc	1179	8/1100	50/1100	-8.0	-7.5	0.16	FALSE
	SRX315134	RNA polymerase	RNA polymerase II	Cell line	OSC	4062	74/1100	156/1100	-7.9	-7.4	0.47	FALSE
	SRX013061	RNA polymerase	RNA polymerase II	Embryo	4-8h embryos	2138	23/1100	78/1100	-7.8	-7.3	0.29	FALSE
	SRX2432255	RNA polymerase	RNA polymerase II	Cell line	S2R+	2311	126/1100	54/1100	-7.6	-7.2	2.33	TRUE
	SRX3960603	RNA polymerase	RNA polymerase II	Cell line	S2R+	2311	126/1100	54/1100	-7.6	-7.2	2.33	TRUE
	SRX151962	RNA polymerase	RNA polymerase II	Larvae	Dorsal mesothoracic disc	5027	82/1100	165/1100	-7.6	-7.1	0.50	FALSE
	SRX2748311	RNA polymerase	RNA polymerase II	Adult	Testis	1477	10/1100	52/1100	-7.4	-6.9	0.19	FALSE
	SRX9005683	RNA polymerase	RNA polymerase II	Embryo	10-12h embryos	2220	22/1100	74/1100	-7.3	-6.8	0.30	FALSE
	SRX9518327	RNA polymerase	RNA polymerase II	Embryo	Embryos	2436	22/1100	74/1100	-7.3	-6.8	0.30	FALSE
	SRX318801	RNA polymerase	RNA polymerase II	Larvae	Dorsal mesothoracic disc	6657	122/1100	214/1100	-7.2	-6.8	0.57	FALSE
	SRX671943	RNA polymerase	RNA polymerase II	Embryo	Parasegment 7	2193	15/1100	61/1100	-7.2	-6.8	0.25	FALSE
	SRX197568	RNA polymerase	RNA polymerase II	Embryo	2-3h embryos	4103	29/1100	85/1100	-7.2	-6.7	0.34	FALSE
	SRX1361356	RNA polymerase	RNA polymerase II	Cell line	OSC	7610	143/1100	238/1100	-7.0	-6.5	0.60	FALSE
	SRX2432254	RNA polymerase	RNA polymerase II	Cell line	S2R+	2043	116/1100	50/1100	-7.0	-6.5	2.32	TRUE
	SRX3960602	RNA polymerase	RNA polymerase II	Cell line	S2R+	2043	116/1100	50/1100	-7.0	-6.5	2.32	TRUE
	SRX4068069	RNA polymerase	RNA polymerase II	Larvae	Eye-antennal disc	2629	25/1100	77/1100	-6.9	-6.4	0.32	FALSE
	SRX252229	RNA polymerase	RNA polymerase II	Cell line	Kc167	7549	127/1100	217/1100	-6.8	-6.4	0.59	FALSE
	SRX749072	RNA polymerase	RNA polymerase II	Cell line	Kc167	7549	127/1100	217/1100	-6.8	-6.4	0.59	FALSE
	SRX750074	RNA polymerase	RNA polymerase II	Embryo	Mitotic cycle 14	4663	70/1100	143/1100	-6.8	-6.3	0.49	FALSE
	SRX750080	RNA polymerase	RNA polymerase II	Embryo	Mitotic cycle 13	3085	156/1100	80/1100	-6.7	-6.3	1.95	TRUE
	SRX026743	RNA polymerase	RNA polymerase II	Larvae	Imaginal wing disc	3934	71/1100	141/1100	-6.3	-5.9	0.50	FALSE
	SRX5736498	RNA polymerase	RNA polymerase II	Embryo	Mitotic cycle 14	1438	68/1100	22/1100	-6.1	-5.7	3.09	TRUE
	SRX9005682	RNA polymerase	RNA polymerase II	Embryo	6-8h embryos	2604	37/1100	91/1100	-6.0	-5.6	0.41	FALSE
	SRX315135	RNA polymerase	RNA polymerase II	Cell line	OSC	4114	86/1100	158/1100	-5.9	-5.5	0.54	FALSE
	SRX1361360	RNA polymerase	RNA polymerase II	Cell line	OSC	7388	147/1100	232/1100	-5.7	-5.3	0.63	FALSE
	SRX750071	RNA polymerase	RNA polymerase II	Embryo	Mitotic cycle 13	5799	106/1100	180/1100	-5.5	-5.0	0.59	FALSE
	SRX5736499	RNA polymerase	RNA polymerase II	Embryo	Mitotic cycle 14	1267	61/1100	20/1100	-5.4	-5.0	3.05	TRUE
	SRX315133	RNA polymerase	RNA polymerase II	Cell line	OSC	3722	83/1100	148/1100	-5.1	-4.7	0.56	FALSE
	SRX5436041	RNA polymerase	RNA polymerase II	Cell line	S2	8796	207/1100	294/1100	-4.9	-4.5	0.70	FALSE
	SRX23238229	RNA polymerase	RNA polymerase II	Cell line	S2	744	38/1100	9/1100	-4.7	-4.3	4.22	TRUE
	SRX1361359	RNA polymerase	RNA polymerase II	Cell line	OSC	7300	146/1100	221/1100	-4.7	-4.2	0.66	FALSE
	SRX2033488	RNA polymerase	RNA polymerase II	Cell line	Kc167	7675	165/1100	243/1100	-4.6	-4.2	0.68	FALSE
	SRX8347281	RNA polymerase	RNA polymerase II	Adult	Mushroom Bodies	1906	26/1100	66/1100	-4.6	-4.2	0.39	FALSE
	SRX749070	RNA polymerase	RNA polymerase II	Cell line	Kc167	7117	143/1100	216/1100	-4.5	-4.1	0.66	FALSE
	SRX3873746	RNA polymerase	RNA polymerase II	Cell line	S2	8030	156/1100	230/1100	-4.4	-4.0	0.68	FALSE
	SRX201895	RNA polymerase	RNA polymerase II	Cell line	OSC	5937	139/1100	210/1100	-4.4	-4.0	0.66	FALSE
	SRX3873734	RNA polymerase	RNA polymerase II	Cell line	S2	7669	149/1100	221/1100	-4.3	-3.9	0.67	FALSE
	SRX3873745	RNA polymerase	RNA polymerase II	Cell line	S2	5489	124/1100	190/1100	-4.1	-3.8	0.65	FALSE
	SRX5436039	RNA polymerase	RNA polymerase II	Cell line	S2	8155	187/1100	263/1100	-4.1	-3.8	0.71	FALSE
	SRX1743171	RNA polymerase	RNA polymerase II	Adult	Ovary	438	1/1100	18/1100	-4.1	-3.8	0.06	FALSE
	SRX026742	RNA polymerase	RNA polymerase II	Larvae	Imaginal wing disc	6117	142/1100	211/1100	-4.1	-3.7	0.67	FALSE
	SRX6708292	RNA polymerase	RNA polymerase II	Cell line	S2	6626	143/1100	212/1100	-4.1	-3.7	0.67	FALSE
	SRX14868980	RNA polymerase	RNA polymerase II	Embryo	14-17h embryos	2616	19/1100	52/1100	-4.1	-3.7	0.37	FALSE
	SRX6708289	RNA polymerase	RNA polymerase II	Cell line	S2	6539	141/1100	209/1100	-4.0	-3.7	0.67	FALSE
	SRX3393660	RNA polymerase	RNA polymerase II	Cell line	S2R+	8551	196/1100	272/1100	-4.0	-3.7	0.72	FALSE
	SRX4510349	RNA polymerase	RNA polymerase II	Adult	Gut	1825	18/1100	50/1100	-4.0	-3.6	0.36	FALSE
	SRX3393659	RNA polymerase	RNA polymerase II	Cell line	S2R+	8400	193/1100	268/1100	-4.0	-3.6	0.72	FALSE
	SRX9730752	RNA polymerase	RNA polymerase II	Cell line	S2	7447	178/1100	251/1100	-4.0	-3.6	0.71	FALSE
	SRX5436049	RNA polymerase	RNA polymerase II	Cell line	S2	8097	195/1100	270/1100	-4.0	-3.6	0.72	FALSE
	SRX306199	RNA polymerase	RNA polymerase II	Cell line	S2	7215	151/1100	219/1100	-3.9	-3.5	0.69	FALSE
	SRX5436048	RNA polymerase	RNA polymerase II	Cell line	S2	8106	189/1100	262/1100	-3.9	-3.5	0.72	FALSE
	SRX193317	RNA polymerase	RNA polymerase II	Cell line	S2	7368	169/1100	239/1100	-3.8	-3.5	0.71	FALSE
	SRX5436036	RNA polymerase	RNA polymerase II	Cell line	S2	8191	197/1100	270/1100	-3.8	-3.4	0.73	FALSE
	SRX3011233	RNA polymerase	RNA polymerase II	Cell line	S2	2608	78/1100	38/1100	-3.8	-3.4	2.05	TRUE
	SRX1078884	RNA polymerase	RNA polymerase II	Cell line	S2	8059	176/1100	246/1100	-3.7	-3.4	0.72	FALSE
	SRX9730754	RNA polymerase	RNA polymerase II	Cell line	S2	7398	176/1100	246/1100	-3.7	-3.4	0.72	FALSE
	SRX5436045	RNA polymerase	RNA polymerase II	Cell line	S2	8145	200/1100	272/1100	-3.7	-3.3	0.74	FALSE
	SRX4712950	RNA polymerase	RNA polymerase II	Embryo	14-17h embryos	2579	18/1100	48/1100	-3.6	-3.3	0.38	FALSE
	SRX3873733	RNA polymerase	RNA polymerase II	Cell line	S2	5580	131/1100	193/1100	-3.6	-3.3	0.68	FALSE
	SRX6708288	RNA polymerase	RNA polymerase II	Cell line	S2	6534	146/1100	210/1100	-3.6	-3.2	0.70	FALSE
	SRX1743172	RNA polymerase	RNA polymerase II	Adult	Ovary	379	1/1100	16/1100	-3.6	-3.2	0.06	FALSE
	SRX150047	RNA polymerase	RNA polymerase II	Embryo	0-2h embryos	1058	12/1100	38/1100	-3.6	-3.2	0.32	FALSE
	SRX2432262	RNA polymerase	RNA polymerase II	Cell line	S2R+	2983	137/1100	85/1100	-3.5	-3.2	1.61	TRUE
	SRX3960604	RNA polymerase	RNA polymerase II	Cell line	S2R+	2983	137/1100	85/1100	-3.5	-3.2	1.61	TRUE
	SRX9730756	RNA polymerase	RNA polymerase II	Cell line	S2	7291	179/1100	247/1100	-3.5	-3.2	0.72	FALSE
	SRX2592460	RNA polymerase	RNA polymerase II	Cell line	Kc167	3183	75/1100	124/1100	-3.5	-3.1	0.60	FALSE
	SRX6708293	RNA polymerase	RNA polymerase II	Cell line	S2	6536	149/1100	212/1100	-3.5	-3.1	0.70	FALSE
	SRX4577939	RNA polymerase	RNA polymerase II	Cell line	Kc167	7772	168/1100	233/1100	-3.4	-3.1	0.72	FALSE
	SRX4577940	RNA polymerase	RNA polymerase II	Cell line	Kc167	7293	161/1100	225/1100	-3.4	-3.1	0.72	FALSE
	SRX9730751	RNA polymerase	RNA polymerase II	Cell line	S2	7435	177/1100	243/1100	-3.4	-3.1	0.73	FALSE
	SRX8347283	RNA polymerase	RNA polymerase II	Adult	Mushroom Bodies	1634	23/1100	54/1100	-3.4	-3.0	0.43	FALSE
	SRX9090277	RNA polymerase	RNA polymerase II	Cell line	S2	2894	128/1100	79/1100	-3.4	-3.0	1.62	TRUE
	SRX4375831	RNA polymerase	RNA polymerase II	Cell line	Kc167	5801	137/1100	197/1100	-3.4	-3.0	0.70	FALSE
	SRX9005672	RNA polymerase	RNA polymerase II	Cell line	S2	5664	144/1100	205/1100	-3.3	-3.0	0.70	FALSE
	SRX013073	RNA polymerase	RNA polymerase II	Embryo	16-20h embryos	674	7/1100	28/1100	-3.3	-3.0	0.25	FALSE
	SRX4375833	RNA polymerase	RNA polymerase II	Cell line	Kc167	3183	76/1100	124/1100	-3.3	-3.0	0.61	FALSE
	SRX124481	RNA polymerase	RNA polymerase II	Embryo	4-7h embryos	1119	11/1100	35/1100	-3.3	-3.0	0.31	FALSE
	SRX6708290	RNA polymerase	RNA polymerase II	Cell line	S2	6432	149/1100	210/1100	-3.3	-3.0	0.71	FALSE
	SRX2432263	RNA polymerase	RNA polymerase II	Cell line	S2R+	2249	117/1100	71/1100	-3.2	-2.9	1.65	TRUE
	SRX3960605	RNA polymerase	RNA polymerase II	Cell line	S2R+	2249	117/1100	71/1100	-3.2	-2.9	1.65	TRUE
	SRX3393654	RNA polymerase	RNA polymerase II	Cell line	S2R+	8849	210/1100	278/1100	-3.2	-2.9	0.76	FALSE
	SRX3393653	RNA polymerase	RNA polymerase II	Cell line	S2R+	8537	205/1100	272/1100	-3.2	-2.9	0.75	FALSE
	SRX9090278	RNA polymerase	RNA polymerase II	Cell line	S2	2917	130/1100	82/1100	-3.2	-2.9	1.59	TRUE
	SRX21864844	RNA polymerase	RNA polymerase II	Cell line	S2R+	3958	126/1100	79/1100	-3.1	-2.8	1.59	TRUE
	SRX306191	RNA polymerase	RNA polymerase II	Cell line	S2	5936	133/1100	190/1100	-3.1	-2.8	0.70	FALSE
	SRX3393673	RNA polymerase	RNA polymerase II	Cell line	S2R+	8556	203/1100	269/1100	-3.1	-2.8	0.75	FALSE
	SRX3393680	RNA polymerase	RNA polymerase II	Cell line	S2R+	6098	147/1100	206/1100	-3.1	-2.8	0.71	FALSE
	SRX1078885	RNA polymerase	RNA polymerase II	Cell line	S2	8129	178/1100	241/1100	-3.1	-2.8	0.74	FALSE
	SRX3873748	RNA polymerase	RNA polymerase II	Cell line	S2	6377	143/1100	201/1100	-3.1	-2.8	0.71	FALSE
	SRX318796	RNA polymerase	RNA polymerase II	Cell line	Kc167	8200	198/1100	262/1100	-3.0	-2.7	0.76	FALSE
	SRX3873736	RNA polymerase	RNA polymerase II	Cell line	S2	6523	142/1100	199/1100	-3.0	-2.7	0.71	FALSE
	SRX4577938	RNA polymerase	RNA polymerase II	Cell line	Kc167	5298	123/1100	177/1100	-3.0	-2.7	0.69	FALSE
	SRX4375854	RNA polymerase	RNA polymerase II	Cell line	Kc167	7459	174/1100	235/1100	-3.0	-2.7	0.74	FALSE
	SRX2000505	RNA polymerase	RNA polymerase II	Cell line	S2	6866	151/1100	209/1100	-3.0	-2.7	0.72	FALSE
	SRX2592470	RNA polymerase	RNA polymerase II	Cell line	Kc167	7461	175/1100	236/1100	-3.0	-2.7	0.74	FALSE
	SRX3981729	RNA polymerase	RNA polymerase II	Cell line	S2	7059	167/1100	227/1100	-3.0	-2.7	0.74	FALSE
	SRX306201	RNA polymerase	RNA polymerase II	Cell line	S2	6321	147/1100	204/1100	-3.0	-2.7	0.72	FALSE
	SRX9005670	RNA polymerase	RNA polymerase II	Cell line	S2	5646	147/1100	204/1100	-3.0	-2.7	0.72	FALSE
	SRX9005662	RNA polymerase	RNA polymerase II	Cell line	S2	5205	134/1100	189/1100	-3.0	-2.7	0.71	FALSE
	SRX3009513	RNA polymerase	RNA polymerase II	Cell line	Kc167	5791	141/1100	197/1100	-2.9	-2.7	0.72	FALSE
	SRX3393667	RNA polymerase	RNA polymerase II	Cell line	S2R+	8127	200/1100	263/1100	-2.9	-2.7	0.76	FALSE
	SRX21864845	RNA polymerase	RNA polymerase II	Cell line	S2R+	5115	155/1100	105/1100	-2.9	-2.7	1.48	TRUE
	SRX9005664	RNA polymerase	RNA polymerase II	Cell line	S2	4259	111/1100	162/1100	-2.9	-2.7	0.69	FALSE
	SRX097618	RNA polymerase	RNA polymerase II	Cell line	S2	8055	174/1100	234/1100	-2.9	-2.7	0.74	FALSE
	SRX9005671	RNA polymerase	RNA polymerase II	Cell line	S2	5921	152/1100	209/1100	-2.9	-2.6	0.73	FALSE
	SRX4370072	RNA polymerase	RNA polymerase II	Cell line	S2	1917	100/1100	60/1100	-2.9	-2.6	1.67	TRUE
	SRX3393677	RNA polymerase	RNA polymerase II	Cell line	S2R+	8036	197/1100	259/1100	-2.9	-2.6	0.76	FALSE
	SRX3393676	RNA polymerase	RNA polymerase II	Cell line	S2R+	8731	210/1100	273/1100	-2.9	-2.6	0.77	FALSE
	SRX3393674	RNA polymerase	RNA polymerase II	Cell line	S2R+	8850	212/1100	275/1100	-2.8	-2.6	0.77	FALSE
	SRX21207171	RNA polymerase	RNA polymerase II	Cell line	S2R+	10257	193/1100	254/1100	-2.8	-2.6	0.76	FALSE
	SRX21207167	RNA polymerase	RNA polymerase II	Cell line	S2R+	10089	194/1100	255/1100	-2.8	-2.6	0.76	FALSE
	SRX4577936	RNA polymerase	RNA polymerase II	Cell line	Kc167	5578	132/1100	185/1100	-2.8	-2.6	0.71	FALSE
	SRX4577937	RNA polymerase	RNA polymerase II	Cell line	Kc167	7310	179/1100	238/1100	-2.8	-2.5	0.75	FALSE
	SRX9730755	RNA polymerase	RNA polymerase II	Cell line	S2	7821	189/1100	249/1100	-2.8	-2.5	0.76	FALSE
	SRX21864855	RNA polymerase	RNA polymerase II	Cell line	S2R+	10088	199/1100	260/1100	-2.8	-2.5	0.77	FALSE
	SRX318797	RNA polymerase	RNA polymerase II	Cell line	Kc167	8249	199/1100	260/1100	-2.8	-2.5	0.77	FALSE
	SRX7262541	RNA polymerase	RNA polymerase II	Cell line	S2	5883	148/1100	203/1100	-2.8	-2.5	0.73	FALSE
	SRX7262536	RNA polymerase	RNA polymerase II	Cell line	S2	1522	33/1100	64/1100	-2.8	-2.5	0.52	FALSE
	SRX6708291	RNA polymerase	RNA polymerase II	Cell line	S2	6034	143/1100	197/1100	-2.8	-2.5	0.73	FALSE
	SRX3393675	RNA polymerase	RNA polymerase II	Cell line	S2R+	8494	214/1100	276/1100	-2.8	-2.5	0.78	FALSE
	SRX3393678	RNA polymerase	RNA polymerase II	Cell line	S2R+	7819	194/1100	254/1100	-2.8	-2.5	0.76	FALSE
	SRX3393656	RNA polymerase	RNA polymerase II	Cell line	S2R+	8774	215/1100	277/1100	-2.7	-2.5	0.78	FALSE
	SRX3981736	RNA polymerase	RNA polymerase II	Cell line	S2	7300	177/1100	235/1100	-2.7	-2.5	0.75	FALSE
	SRX3981735	RNA polymerase	RNA polymerase II	Cell line	S2	7038	170/1100	227/1100	-2.7	-2.5	0.75	FALSE
	SRX3393655	RNA polymerase	RNA polymerase II	Cell line	S2R+	8712	220/1100	282/1100	-2.7	-2.5	0.78	FALSE
	SRX3393679	RNA polymerase	RNA polymerase II	Cell line	S2R+	8589	212/1100	273/1100	-2.7	-2.5	0.78	FALSE
	SRX331419	RNA polymerase	RNA polymerase II	Cell line	Kc167	7610	192/1100	251/1100	-2.7	-2.5	0.76	FALSE
	SRX331420	RNA polymerase	RNA polymerase II	Cell line	Kc167	7335	192/1100	251/1100	-2.7	-2.5	0.76	FALSE
	SRX3981734	RNA polymerase	RNA polymerase II	Cell line	S2	7219	175/1100	232/1100	-2.7	-2.5	0.75	FALSE
	SRX3393668	RNA polymerase	RNA polymerase II	Cell line	S2R+	8246	204/1100	264/1100	-2.7	-2.5	0.77	FALSE
	SRX3011234	RNA polymerase	RNA polymerase II	Cell line	S2	2493	94/1100	57/1100	-2.6	-2.4	1.65	TRUE
	SRX182775	RNA polymerase	RNA polymerase II	Larvae	Imaginal wing disc	2302	28/1100	9/1100	-2.6	-2.4	3.11	TRUE
	SRX3981730	RNA polymerase	RNA polymerase II	Cell line	S2	7161	174/1100	230/1100	-2.6	-2.4	0.76	FALSE
	SRX7262533	RNA polymerase	RNA polymerase II	Cell line	S2	1828	43/1100	76/1100	-2.6	-2.4	0.57	FALSE
	SRX013072	RNA polymerase	RNA polymerase II	Larvae	1st instar	421	3/1100	17/1100	-2.6	-2.4	0.18	FALSE
	SRX2000507	RNA polymerase	RNA polymerase II	Cell line	S2	6191	136/1100	187/1100	-2.6	-2.4	0.73	FALSE
	SRX9730753	RNA polymerase	RNA polymerase II	Cell line	S2	7939	196/1100	254/1100	-2.6	-2.4	0.77	FALSE
	SRX1361355	RNA polymerase	RNA polymerase II	Cell line	OSC	7401	169/1100	224/1100	-2.6	-2.4	0.75	FALSE
	SRX3981733	RNA polymerase	RNA polymerase II	Cell line	S2	7291	179/1100	235/1100	-2.6	-2.4	0.76	FALSE
	SRX7262537	RNA polymerase	RNA polymerase II	Cell line	S2	1248	26/1100	53/1100	-2.6	-2.4	0.49	FALSE
	SRX3981732	RNA polymerase	RNA polymerase II	Cell line	S2	6979	170/1100	225/1100	-2.6	-2.4	0.76	FALSE
	SRX3981731	RNA polymerase	RNA polymerase II	Cell line	S2	7038	171/1100	226/1100	-2.6	-2.4	0.76	FALSE
	SRX9005663	RNA polymerase	RNA polymerase II	Cell line	S2	5223	139/1100	190/1100	-2.6	-2.4	0.73	FALSE
	SRX3981727	RNA polymerase	RNA polymerase II	Cell line	S2	7359	181/1100	237/1100	-2.6	-2.4	0.76	FALSE
	SRX306197	RNA polymerase	RNA polymerase II	Cell line	S2	6657	147/1100	199/1100	-2.6	-2.4	0.74	FALSE
	SRX3981728	RNA polymerase	RNA polymerase II	Cell line	S2	7429	183/1100	239/1100	-2.5	-2.3	0.77	FALSE
	SRX201899	RNA polymerase	RNA polymerase II	Cell line	OSC	8913	216/1100	275/1100	-2.5	-2.3	0.79	FALSE
	SRX2592471	RNA polymerase	RNA polymerase II	Cell line	Kc167	7133	178/1100	233/1100	-2.5	-2.3	0.76	FALSE
	SRX4375855	RNA polymerase	RNA polymerase II	Cell line	Kc167	7148	178/1100	233/1100	-2.5	-2.3	0.76	FALSE
	SRX529168	RNA polymerase	RNA polymerase II	Cell line	S2	1399	29/1100	10/1100	-2.5	-2.3	2.90	TRUE
	SRX4510351	RNA polymerase	RNA polymerase II	Adult	Gut	1514	18/1100	41/1100	-2.5	-2.3	0.44	FALSE
	SRX3009512	RNA polymerase	RNA polymerase II	Cell line	Kc167	5422	140/1100	190/1100	-2.5	-2.3	0.74	FALSE
	SRX4375830	RNA polymerase	RNA polymerase II	Cell line	Kc167	5409	140/1100	190/1100	-2.5	-2.3	0.74	FALSE
	SRX2000508	RNA polymerase	RNA polymerase II	Cell line	S2	6042	136/1100	185/1100	-2.4	-2.2	0.74	FALSE
	SRX4375857	RNA polymerase	RNA polymerase II	Cell line	Kc167	6671	164/1100	216/1100	-2.4	-2.2	0.76	FALSE
	SRX9005669	RNA polymerase	RNA polymerase II	Cell line	S2	5882	157/1100	208/1100	-2.4	-2.2	0.75	FALSE
	SRX2592461	RNA polymerase	RNA polymerase II	Cell line	Kc167	1396	30/1100	57/1100	-2.4	-2.2	0.53	FALSE
	SRX2592475	RNA polymerase	RNA polymerase II	Cell line	Kc167	7955	188/1100	242/1100	-2.4	-2.2	0.78	FALSE
	SRX4375859	RNA polymerase	RNA polymerase II	Cell line	Kc167	7973	189/1100	243/1100	-2.4	-2.2	0.78	FALSE
	SRX9005661	RNA polymerase	RNA polymerase II	Cell line	S2	4503	123/1100	169/1100	-2.3	-2.2	0.73	FALSE
	SRX7262532	RNA polymerase	RNA polymerase II	Cell line	S2	942	18/1100	40/1100	-2.3	-2.1	0.45	FALSE
	SRX4375858	RNA polymerase	RNA polymerase II	Cell line	Kc167	6563	165/1100	216/1100	-2.3	-2.1	0.76	FALSE
	SRX2000506	RNA polymerase	RNA polymerase II	Cell line	S2	6305	148/1100	197/1100	-2.3	-2.1	0.75	FALSE
	SRX9005668	RNA polymerase	RNA polymerase II	Cell line	S2	4799	126/1100	172/1100	-2.3	-2.1	0.73	FALSE
	SRX3981720	RNA polymerase	RNA polymerase II	Cell line	S2	2224	26/1100	9/1100	-2.3	-2.1	2.89	TRUE
	SRX21864847	RNA polymerase	RNA polymerase II	Cell line	S2R+	9217	177/1100	228/1100	-2.2	-2.1	0.78	FALSE
	SRX2592466	RNA polymerase	RNA polymerase II	Cell line	Kc167	7537	180/1100	231/1100	-2.2	-2.0	0.78	FALSE
	SRX4375844	RNA polymerase	RNA polymerase II	Cell line	Kc167	7528	180/1100	231/1100	-2.2	-2.0	0.78	FALSE
	SRX4375834	RNA polymerase	RNA polymerase II	Cell line	Kc167	1405	31/1100	57/1100	-2.2	-2.0	0.54	FALSE
	SRX2592472	RNA polymerase	RNA polymerase II	Cell line	Kc167	6822	171/1100	221/1100	-2.2	-2.0	0.77	FALSE
	SRX749073	RNA polymerase	RNA polymerase II	Cell line	Kc167	5011	121/1100	165/1100	-2.2	-2.0	0.73	FALSE
	SRX2612522	RNA polymerase	RNA polymerase II	Cell line	S2	6494	166/1100	215/1100	-2.2	-2.0	0.77	FALSE
	SRX2592473	RNA polymerase	RNA polymerase II	Cell line	Kc167	6678	167/1100	216/1100	-2.2	-2.0	0.77	FALSE
	SRX4375856	RNA polymerase	RNA polymerase II	Cell line	Kc167	6810	172/1100	221/1100	-2.1	-2.0	0.78	FALSE
	SRX2592474	RNA polymerase	RNA polymerase II	Cell line	Kc167	6553	168/1100	216/1100	-2.1	-1.9	0.78	FALSE
	SRX750068	RNA polymerase	RNA polymerase II	Embryo	Mitotic cycle 12	1799	17/1100	37/1100	-2.1	-1.9	0.46	FALSE
	SRX7050425	RNA polymerase	RNA polymerase II	Cell line	S2	4575	125/1100	168/1100	-2.1	-1.9	0.74	FALSE
	SRX21864853	RNA polymerase	RNA polymerase II	Cell line	S2R+	10380	214/1100	266/1100	-2.1	-1.9	0.80	FALSE
	SRX9090282	RNA polymerase	RNA polymerase II	Cell line	S2	6795	181/1100	230/1100	-2.1	-1.9	0.79	FALSE
	SRX4510347	RNA polymerase	RNA polymerase II	Adult	Gut	1520	15/1100	34/1100	-2.1	-1.9	0.44	FALSE
	SRX7262540	RNA polymerase	RNA polymerase II	Cell line	S2	5092	135/1100	179/1100	-2.1	-1.9	0.75	FALSE
	SRX3873747	RNA polymerase	RNA polymerase II	Cell line	S2	3481	93/1100	131/1100	-2.0	-1.9	0.71	FALSE
	SRX9090280	RNA polymerase	RNA polymerase II	Cell line	S2	7955	184/1100	233/1100	-2.0	-1.9	0.79	FALSE
	SRX201898	RNA polymerase	RNA polymerase II	Cell line	OSC	9567	239/1100	292/1100	-2.0	-1.9	0.82	FALSE
	SRX4823793	RNA polymerase	RNA polymerase II	Cell line	OSC	6847	168/1100	215/1100	-2.0	-1.9	0.78	FALSE
	SRX3873735	RNA polymerase	RNA polymerase II	Cell line	S2	4052	109/1100	149/1100	-2.0	-1.9	0.73	FALSE
	SRX4823795	RNA polymerase	RNA polymerase II	Cell line	OSC	6883	169/1100	216/1100	-2.0	-1.9	0.78	FALSE
	SRX7262525	RNA polymerase	RNA polymerase II	Cell line	S2	5557	153/1100	198/1100	-2.0	-1.8	0.77	FALSE
	SRX7262535	RNA polymerase	RNA polymerase II	Cell line	S2	823	17/1100	36/1100	-1.9	-1.8	0.47	FALSE
	SRX9090281	RNA polymerase	RNA polymerase II	Cell line	S2	6226	173/1100	218/1100	-1.9	-1.7	0.79	FALSE
	SRX20852084	RNA polymerase	RNA polymerase II	Cell line	Kc167	6391	161/1100	204/1100	-1.8	-1.7	0.79	FALSE
	SRX4823792	RNA polymerase	RNA polymerase II	Cell line	OSC	7202	183/1100	228/1100	-1.8	-1.7	0.80	FALSE
	SRX3981721	RNA polymerase	RNA polymerase II	Cell line	S2	2189	23/1100	9/1100	-1.7	-1.6	2.56	TRUE
	SRX2592467	RNA polymerase	RNA polymerase II	Cell line	Kc167	8147	199/1100	244/1100	-1.7	-1.6	0.82	FALSE
	SRX7262542	RNA polymerase	RNA polymerase II	Cell line	S2	1415	35/1100	58/1100	-1.7	-1.6	0.60	FALSE
	SRX2592468	RNA polymerase	RNA polymerase II	Cell line	Kc167	7775	188/1100	232/1100	-1.7	-1.6	0.81	FALSE
	SRX4375846	RNA polymerase	RNA polymerase II	Cell line	Kc167	7792	188/1100	232/1100	-1.7	-1.6	0.81	FALSE
	SRX2592464	RNA polymerase	RNA polymerase II	Cell line	Kc167	8585	205/1100	250/1100	-1.7	-1.6	0.82	FALSE
	SRX7262538	RNA polymerase	RNA polymerase II	Cell line	S2	400	6/1100	18/1100	-1.7	-1.5	0.33	FALSE
	SRX4375835	RNA polymerase	RNA polymerase II	Cell line	Kc167	2669	73/1100	103/1100	-1.6	-1.5	0.71	FALSE
	SRX7262531	RNA polymerase	RNA polymerase II	Cell line	S2	4725	136/1100	174/1100	-1.6	-1.5	0.78	FALSE
	SRX4375842	RNA polymerase	RNA polymerase II	Cell line	Kc167	8587	206/1100	250/1100	-1.6	-1.5	0.82	FALSE
	SRX21864849	RNA polymerase	RNA polymerase II	Cell line	S2R+	11676	239/1100	285/1100	-1.6	-1.5	0.84	FALSE
	SRX201896	RNA polymerase	RNA polymerase II	Cell line	OSC	7696	211/1100	255/1100	-1.6	-1.5	0.83	FALSE
	SRX9005665	RNA polymerase	RNA polymerase II	Cell line	S2	5134	141/1100	179/1100	-1.6	-1.5	0.79	FALSE
	SRX4375845	RNA polymerase	RNA polymerase II	Cell line	Kc167	8137	201/1100	244/1100	-1.6	-1.5	0.82	FALSE
	SRX7262529	RNA polymerase	RNA polymerase II	Cell line	S2	4992	144/1100	182/1100	-1.6	-1.5	0.79	FALSE
	SRX4823794	RNA polymerase	RNA polymerase II	Cell line	OSC	5730	145/1100	183/1100	-1.6	-1.5	0.79	FALSE
	SRX21207178	RNA polymerase	RNA polymerase II	Cell line	S2R+	8412	178/1100	218/1100	-1.5	-1.4	0.82	FALSE
	SRX3011235	RNA polymerase	RNA polymerase II	Cell line	S2	3427	134/1100	102/1100	-1.5	-1.4	1.31	TRUE
	SRX2592469	RNA polymerase	RNA polymerase II	Cell line	Kc167	7317	185/1100	225/1100	-1.5	-1.4	0.82	FALSE
	SRX2592462	RNA polymerase	RNA polymerase II	Cell line	Kc167	2675	75/1100	103/1100	-1.5	-1.4	0.73	FALSE
	SRX4375847	RNA polymerase	RNA polymerase II	Cell line	Kc167	7327	186/1100	225/1100	-1.4	-1.3	0.83	FALSE
	SRX20852077	RNA polymerase	RNA polymerase II	Cell line	Kc167	6198	162/1100	199/1100	-1.4	-1.3	0.81	FALSE
	SRX22777804	RNA polymerase	RNA polymerase II	Cell line	S2	5087	133/1100	167/1100	-1.4	-1.3	0.80	FALSE
	SRX2592465	RNA polymerase	RNA polymerase II	Cell line	Kc167	8310	203/1100	242/1100	-1.4	-1.3	0.84	FALSE
	SRX9005667	RNA polymerase	RNA polymerase II	Cell line	S2	4504	130/1100	163/1100	-1.4	-1.2	0.80	FALSE
	SRX7262534	RNA polymerase	RNA polymerase II	Cell line	S2	756	18/1100	33/1100	-1.3	-1.2	0.55	FALSE
	SRX7262527	RNA polymerase	RNA polymerase II	Cell line	S2	4465	134/1100	167/1100	-1.3	-1.2	0.80	FALSE
	SRX7262571	RNA polymerase	RNA polymerase II	Cell line	S2	3853	106/1100	136/1100	-1.3	-1.2	0.78	FALSE
	SRX7262528	RNA polymerase	RNA polymerase II	Cell line	S2	4599	138/1100	171/1100	-1.3	-1.2	0.81	FALSE
	SRX124480	RNA polymerase	RNA polymerase II	Embryo	4-7h embryos	637	8/1100	19/1100	-1.3	-1.2	0.42	FALSE
	SRX2788644	RNA polymerase	RNA polymerase II	Adult	Ovary	7199	259/1100	221/1100	-1.3	-1.2	1.17	TRUE
	SRX7262524	RNA polymerase	RNA polymerase II	Cell line	S2	4620	139/1100	171/1100	-1.2	-1.1	0.81	FALSE
	SRX306194	RNA polymerase	RNA polymerase II	Cell line	S2	4130	109/1100	138/1100	-1.2	-1.1	0.79	FALSE
	SRX9005666	RNA polymerase	RNA polymerase II	Cell line	S2	4247	123/1100	153/1100	-1.2	-1.1	0.80	FALSE
	SRX331415	RNA polymerase	RNA polymerase II	Cell line	Kc167	7930	212/1100	248/1100	-1.2	-1.1	0.85	FALSE
	SRX9090279	RNA polymerase	RNA polymerase II	Cell line	S2	6711	170/1100	203/1100	-1.2	-1.1	0.84	FALSE
	SRX7050424	RNA polymerase	RNA polymerase II	Cell line	S2	3745	113/1100	141/1100	-1.1	-1.1	0.80	FALSE
	SRX4375843	RNA polymerase	RNA polymerase II	Cell line	Kc167	8325	207/1100	242/1100	-1.1	-1.1	0.86	FALSE
	SRX2788645	RNA polymerase	RNA polymerase II	Adult	Ovary	9144	230/1100	266/1100	-1.1	-1.0	0.86	FALSE
	SRX124482	RNA polymerase	RNA polymerase II	Embryo	4-7h embryos	727	11/1100	22/1100	-1.1	-1.0	0.50	FALSE
	SRX2612519	RNA polymerase	RNA polymerase II	Cell line	S2	5911	153/1100	183/1100	-1.1	-1.0	0.84	FALSE
	SRX4577932	RNA polymerase	RNA polymerase II	Cell line	Kc167	1876	68/1100	49/1100	-1.1	-1.0	1.39	TRUE
	SRX147003	RNA polymerase	RNA polymerase II	Cell line	S2	6463	170/1100	201/1100	-1.1	-1.0	0.85	FALSE
	SRX013106	RNA polymerase	RNA polymerase II	Embryo	20-24h embryos	481	3/1100	10/1100	-1.0	-1.0	0.30	FALSE
	SRX8347279	RNA polymerase	RNA polymerase II	Adult	Mushroom Bodies	1059	16/1100	28/1100	-1.0	-1.0	0.57	FALSE
	SRX2592459	RNA polymerase	RNA polymerase II	Cell line	Kc167	4988	142/1100	170/1100	-1.0	-0.9	0.84	FALSE
	SRX20852089	RNA polymerase	RNA polymerase II	Cell line	Kc167	3729	139/1100	114/1100	-1.0	-0.9	1.22	TRUE
	SRX318811	RNA polymerase	RNA polymerase II	Cell line	OSC	10197	252/1100	285/1100	-1.0	-0.9	0.88	FALSE
	SRX4375832	RNA polymerase	RNA polymerase II	Cell line	Kc167	5013	143/1100	170/1100	-0.9	-0.9	0.84	FALSE
	SRX017857	RNA polymerase	RNA polymerase II	Adult	Testis	301	1/1100	6/1100	-0.9	-0.8	0.17	FALSE
	SRX7262526	RNA polymerase	RNA polymerase II	Cell line	S2	3581	115/1100	139/1100	-0.9	-0.8	0.83	FALSE
	SRX671942	RNA polymerase	RNA polymerase II	Embryo	Parasegment 7	2493	105/1100	85/1100	-0.8	-0.8	1.24	TRUE
	SRX8347280	RNA polymerase	RNA polymerase II	Adult	Mushroom Bodies	1025	15/1100	25/1100	-0.8	-0.8	0.60	FALSE
	SRX331416	RNA polymerase	RNA polymerase II	Cell line	Kc167	8021	230/1100	259/1100	-0.8	-0.8	0.89	FALSE
	SRX301183	RNA polymerase	RNA polymerase II	Cell line	S2	2076	58/1100	43/1100	-0.8	-0.7	1.35	TRUE
	SRX2788642	RNA polymerase	RNA polymerase II	Adult	Ovary	9392	240/1100	269/1100	-0.8	-0.7	0.89	FALSE
	SRX750082	RNA polymerase	RNA polymerase II	Embryo	Mitotic cycle 13	5778	138/1100	161/1100	-0.8	-0.7	0.86	FALSE
	SRX22777802	RNA polymerase	RNA polymerase II	Cell line	S2	4951	142/1100	164/1100	-0.7	-0.6	0.87	FALSE
	SRX671944	RNA polymerase	RNA polymerase II	Embryo	Embryos	2972	98/1100	81/1100	-0.7	-0.6	1.21	TRUE
	SRX3087203	RNA polymerase	RNA polymerase II	Cell line	S2	4174	126/1100	146/1100	-0.7	-0.6	0.86	FALSE
	SRX3011236	RNA polymerase	RNA polymerase II	Cell line	S2	3557	134/1100	115/1100	-0.6	-0.6	1.17	TRUE
	SRX7262530	RNA polymerase	RNA polymerase II	Cell line	S2	3035	101/1100	119/1100	-0.6	-0.6	0.85	FALSE
	SRX20852085	RNA polymerase	RNA polymerase II	Cell line	Kc167	3524	126/1100	108/1100	-0.6	-0.6	1.17	TRUE
	SRX3087202	RNA polymerase	RNA polymerase II	Cell line	S2	4376	133/1100	150/1100	-0.5	-0.5	0.89	FALSE
	SRX7628897	RNA polymerase	RNA polymerase II	Cell line	S2R+	5607	162/1100	180/1100	-0.5	-0.4	0.90	FALSE
	SRX20852086	RNA polymerase	RNA polymerase II	Cell line	Kc167	3894	136/1100	120/1100	-0.5	-0.4	1.13	TRUE
	SRX20852087	RNA polymerase	RNA polymerase II	Cell line	Kc167	5708	164/1100	182/1100	-0.5	-0.4	0.90	FALSE
	SRX1361358	RNA polymerase	RNA polymerase II	Cell line	OSC	7290	237/1100	219/1100	-0.4	-0.4	1.08	TRUE
	SRX20209940	RNA polymerase	RNA polymerase II	Adult	Ovary	90	1/1100	4/1100	-0.4	-0.4	0.25	FALSE
	SRX017852	RNA polymerase	RNA polymerase II	Cell line	S2	2527	79/1100	91/1100	-0.4	-0.4	0.87	FALSE
	SRX9005681	RNA polymerase	RNA polymerase II	Embryo	2-4h embryos	965	14/1100	20/1100	-0.4	-0.4	0.70	FALSE
	SRX20852092	RNA polymerase	RNA polymerase II	Cell line	Kc167	3333	117/1100	104/1100	-0.4	-0.4	1.12	TRUE
	SRX7175265	RNA polymerase	RNA polymerase II	Embryo	Embryos	4198	87/1100	99/1100	-0.4	-0.3	0.88	FALSE
	SRX7262543	RNA polymerase	RNA polymerase II	Cell line	S2	2986	103/1100	115/1100	-0.4	-0.3	0.90	FALSE
	SRX3087201	RNA polymerase	RNA polymerase II	Cell line	S2	3616	114/1100	126/1100	-0.3	-0.3	0.90	FALSE
	SRX013077	RNA polymerase	RNA polymerase II	Embryo	8-12h embryos	299	5/1100	2/1100	-0.3	-0.3	2.50	TRUE
	SRX151961	RNA polymerase	RNA polymerase II	Larvae	Dorsal mesothoracic disc	211	5/1100	2/1100	-0.3	-0.3	2.50	TRUE
	SRX2612521	RNA polymerase	RNA polymerase II	Cell line	S2	3567	129/1100	117/1100	-0.3	-0.3	1.10	TRUE
	SRX026302	RNA polymerase	RNA polymerase II	Cell line	S2	6277	168/1100	155/1100	-0.3	-0.3	1.08	TRUE
	SRX7628907	RNA polymerase	RNA polymerase II	Cell line	S2R+	4107	144/1100	133/1100	-0.3	-0.2	1.08	TRUE
	SRX7628896	RNA polymerase	RNA polymerase II	Cell line	S2R+	5649	169/1100	181/1100	-0.3	-0.2	0.93	FALSE
	SRX22777801	RNA polymerase	RNA polymerase II	Cell line	S2	4446	136/1100	147/1100	-0.3	-0.2	0.93	FALSE
	SRX7628906	RNA polymerase	RNA polymerase II	Cell line	S2R+	4273	148/1100	137/1100	-0.3	-0.2	1.08	TRUE
	SRX3087198	RNA polymerase	RNA polymerase II	Cell line	S2	3351	118/1100	108/1100	-0.3	-0.2	1.09	TRUE
	SRX7262539	RNA polymerase	RNA polymerase II	Cell line	S2	3445	124/1100	134/1100	-0.3	-0.2	0.93	FALSE
	SRX3087200	RNA polymerase	RNA polymerase II	Cell line	S2	3502	115/1100	124/1100	-0.2	-0.2	0.93	FALSE
	SRX21864846	RNA polymerase	RNA polymerase II	Cell line	S2R+	5293	157/1100	148/1100	-0.2	-0.2	1.06	TRUE
	SRX974394	RNA polymerase	RNA polymerase II	Cell line	S2	686	17/1100	21/1100	-0.2	-0.2	0.81	FALSE
	SRX013113	RNA polymerase	RNA polymerase II	Larvae	2nd instar	64	3/1100	1/1100	-0.2	-0.2	3.00	TRUE
	SRX20209936	RNA polymerase	RNA polymerase II	Adult	Ovary	74	1/1100	3/1100	-0.2	-0.2	0.33	FALSE
	SRX197582	RNA polymerase	RNA polymerase II	Embryo	1-2h embryos	1934	10/1100	7/1100	-0.2	-0.2	1.43	TRUE
	SRX1361354	RNA polymerase	RNA polymerase II	Cell line	OSC	7183	237/1100	227/1100	-0.2	-0.2	1.04	TRUE
	SRX8347282	RNA polymerase	RNA polymerase II	Adult	Mushroom Bodies	589	9/1100	12/1100	-0.2	-0.2	0.75	FALSE
	SRX050605	RNA polymerase	RNA polymerase II	Embryo	0-24h embryos	338	4/1100	2/1100	-0.2	-0.1	2.00	TRUE
	SRX20852088	RNA polymerase	RNA polymerase II	Cell line	Kc167	5010	151/1100	158/1100	-0.1	-0.1	0.96	FALSE
	SRX301185	RNA polymerase	RNA polymerase II	Cell line	S2	2873	73/1100	78/1100	-0.1	-0.1	0.94	FALSE
	SRX2788647	RNA polymerase	RNA polymerase II	Adult	Ovary	4513	161/1100	155/1100	-0.1	-0.1	1.04	TRUE
	SRX8347284	RNA polymerase	RNA polymerase II	Adult	Mushroom Bodies	926	24/1100	21/1100	-0.1	-0.1	1.14	TRUE
	SRX21864851	RNA polymerase	RNA polymerase II	Cell line	S2R+	6364	161/1100	156/1100	-0.1	-0.1	1.03	TRUE
	SRX015109	RNA polymerase	RNA polymerase II	Cell line	S2	3076	103/1100	99/1100	-0.1	-0.1	1.04	TRUE
	SRX3087199	RNA polymerase	RNA polymerase II	Cell line	S2	3996	125/1100	129/1100	-0.1	-0.1	0.97	FALSE
	SRX5736495	RNA polymerase	RNA polymerase II	Embryo	Blastoderm	1220	17/1100	19/1100	-0.1	-0.0	0.89	FALSE
	SRX22777803	RNA polymerase	RNA polymerase II	Cell line	S2	3983	132/1100	129/1100	-0.0	-0.0	1.02	TRUE
	SRX7628889	RNA polymerase	RNA polymerase II	Cell line	S2R+	4503	153/1100	150/1100	-0.0	-0.0	1.02	TRUE
	SRX2612518	RNA polymerase	RNA polymerase II	Cell line	S2	4013	133/1100	131/1100	-0.0	-0.0	1.02	TRUE
	SRX7628890	RNA polymerase	RNA polymerase II	Cell line	S2R+	4578	154/1100	152/1100	-0.0	-0.0	1.01	TRUE
	SRX7262572	RNA polymerase	RNA polymerase II	Cell line	S2	8559	248/1100	250/1100	-0.0	-0.0	0.99	FALSE
	SRX050604	RNA polymerase	RNA polymerase II	Embryo	0-24h embryos	1294	3/1100	2/1100	0.0	0.0	1.50	TRUE
	SRX197579	RNA polymerase	RNA polymerase II	Embryo	1-2h embryos	595	7/1100	6/1100	0.0	0.0	1.17	TRUE
	SRX197580	RNA polymerase	RNA polymerase II	Embryo	1-2h embryos	2174	10/1100	9/1100	0.0	0.0	1.11	TRUE
	SRX252228	RNA polymerase	RNA polymerase II	Cell line	Kc167	5096	148/1100	147/1100	0.0	0.0	1.01	TRUE
	SRX749071	RNA polymerase	RNA polymerase II	Cell line	Kc167	5096	148/1100	147/1100	0.0	0.0	1.01	TRUE
	SRX7628882	RNA polymerase	RNA polymerase II	Cell line	S2R+	4924	163/1100	162/1100	0.0	0.0	1.01	TRUE
	SRX7628883	RNA polymerase	RNA polymerase II	Cell line	S2R+	4966	164/1100	163/1100	0.0	0.0	1.01	TRUE
	SRX21207174	RNA polymerase	RNA polymerase II	Cell line	S2R+	6040	175/1100	174/1100	0.0	0.0	1.01	TRUE
	SRX197581	RNA polymerase	RNA polymerase II	Embryo	1-2h embryos	2458	8/1100	8/1100	0.0	0.0	1.00	FALSE
	SRX2612520	RNA polymerase	RNA polymerase II	Cell line	S2	4086	129/1100	129/1100	0.0	0.0	1.00	FALSE
	SRX7262570	RNA polymerase	RNA polymerase II	Cell line	S2	6564	209/1100	209/1100	0.0	0.0	1.00	FALSE
	SRX9518336	RNA polymerase	RNA polymerase II	Embryo	Embryos	634	4/1100	4/1100	0.0	0.0	1.00	FALSE
	SRX9518333	RNA polymerase	RNA polymerase II	Embryo	Embryos	497	2/1100	3/1100	0.0	0.0	0.67	FALSE
	SRX9005686	RNA polymerase	RNA polymerase II	Embryo	2-4h embryos	6	0/1100	0/1100	0.0	0.0	99999	TRUE
	SRX9005687	RNA polymerase	RNA polymerase II	Embryo	6-8h embryos	7	0/1100	0/1100	0.0	0.0	99999	TRUE

## Sheet: CpT3000
	Analysis in https://chip-atlas.org/enrichment_analysis conducted on 25th November 2024. Parameters: dm6 genome version (reference); RNA polymerase II (472 experiments); All cell types; Threshold of significance = 100; Permutation times x100
	NCBI ID	Antigen class	Antigen	Cell class	Cell	Number of peaks	Overlaps/CpT	Overlaps/Control	Log P-val	Log Q-val	Fold enrichment (FE)	FE > 1.0
	SRX110769	RNA polymerase	RNA polymerase II	Embryo	Muscle cells	15054	60/777	220/777	-26.3	-23.8	0.27	FALSE
	SRX14869070	RNA polymerase	RNA polymerase II	Embryo	14-17h embryos	12570	64/777	226/777	-26.1	-23.8	0.28	FALSE
	SRX14869071	RNA polymerase	RNA polymerase II	Embryo	14-17h embryos	11591	60/777	215/777	-25.0	-22.8	0.28	FALSE
	SRX4315054	RNA polymerase	RNA polymerase II	Adult	Ovary	11923	54/777	201/777	-24.0	-21.9	0.27	FALSE
	SRX14869069	RNA polymerase	RNA polymerase II	Embryo	14-17h embryos	10750	53/777	197/777	-23.4	-21.4	0.27	FALSE
	SRX4712933	RNA polymerase	RNA polymerase II	Embryo	14-17h embryos	10170	55/777	198/777	-22.8	-20.9	0.28	FALSE
	SRX14869047	RNA polymerase	RNA polymerase II	Embryo	14-17h embryos	10163	51/777	191/777	-22.7	-20.9	0.27	FALSE
	SRX110771	RNA polymerase	RNA polymerase II	Embryo	Muscle cells	8122	32/777	156/777	-22.5	-20.7	0.21	FALSE
	SRX1085381	RNA polymerase	RNA polymerase II	Larvae	Salivary glands	7669	33/777	157/777	-22.3	-20.5	0.21	FALSE
	SRX201903	RNA polymerase	RNA polymerase II	Adult	Ovary	7179	29/777	145/777	-21.1	-19.5	0.20	FALSE
	SRX110766	RNA polymerase	RNA polymerase II	Embryo	Muscle cells	15782	80/777	229/777	-20.9	-19.3	0.35	FALSE
	SRX14869048	RNA polymerase	RNA polymerase II	Embryo	14-17h embryos	9437	53/777	186/777	-20.7	-19.1	0.28	FALSE
	SRX14868974	RNA polymerase	RNA polymerase II	Embryo	14-17h embryos	9160	58/777	194/777	-20.7	-19.1	0.30	FALSE
	SRX14869054	RNA polymerase	RNA polymerase II	Embryo	14-17h embryos	10324	47/777	174/777	-20.2	-18.7	0.27	FALSE
	SRX110765	RNA polymerase	RNA polymerase II	Embryo	Muscle cells	11363	52/777	182/777	-20.1	-18.7	0.29	FALSE
	SRX1085380	RNA polymerase	RNA polymerase II	Larvae	Salivary glands	9713	56/777	187/777	-19.8	-18.3	0.30	FALSE
	SRX4712932	RNA polymerase	RNA polymerase II	Embryo	14-17h embryos	8776	39/777	158/777	-19.7	-18.3	0.25	FALSE
	SRX4315043	RNA polymerase	RNA polymerase II	Adult	Ovary	10768	59/777	190/777	-19.4	-18.0	0.31	FALSE
	SRX287911	RNA polymerase	RNA polymerase II	Adult	Adult head	7002	36/777	151/777	-19.3	-17.9	0.24	FALSE
	SRX14869049	RNA polymerase	RNA polymerase II	Embryo	14-17h embryos	8738	40/777	158/777	-19.3	-17.9	0.25	FALSE
	SRX14869055	RNA polymerase	RNA polymerase II	Embryo	14-17h embryos	12395	70/777	206/777	-19.1	-17.8	0.34	FALSE
	SRX287912	RNA polymerase	RNA polymerase II	Adult	Adult head	6008	30/777	136/777	-18.3	-17.0	0.22	FALSE
	SRX4315056	RNA polymerase	RNA polymerase II	Adult	Ovary	8112	39/777	152/777	-18.3	-17.0	0.26	FALSE
	SRX066246	RNA polymerase	RNA polymerase II	Embryo	Muscle cells	8784	42/777	157/777	-18.2	-16.9	0.27	FALSE
	SRX287908	RNA polymerase	RNA polymerase II	Larvae	3rd instar	6271	32/777	139/777	-18.2	-16.9	0.23	FALSE
	SRX013069	RNA polymerase	RNA polymerase II	Pupae	Pupae	4417	17/777	107/777	-17.6	-16.4	0.16	FALSE
	SRX3293002	RNA polymerase	RNA polymerase II	Adult	Ovary	7797	49/777	166/777	-17.6	-16.3	0.30	FALSE
	SRX3293005	RNA polymerase	RNA polymerase II	Adult	Ovary	6848	39/777	149/777	-17.5	-16.3	0.26	FALSE
	SRX287907	RNA polymerase	RNA polymerase II	Larvae	3rd instar	5807	27/777	127/777	-17.5	-16.3	0.21	FALSE
	SRX3279759	RNA polymerase	RNA polymerase II	Adult	Ovary	6769	34/777	137/777	-16.8	-15.6	0.25	FALSE
	SRX3293004	RNA polymerase	RNA polymerase II	Adult	Ovary	8357	58/777	176/777	-16.6	-15.4	0.33	FALSE
	SRX3279760	RNA polymerase	RNA polymerase II	Adult	Ovary	7848	42/777	150/777	-16.6	-15.4	0.28	FALSE
	SRX2734365	RNA polymerase	RNA polymerase II	Adult	Ovary	5420	26/777	121/777	-16.5	-15.4	0.21	FALSE
	SRX3293003	RNA polymerase	RNA polymerase II	Adult	Ovary	7581	50/777	163/777	-16.5	-15.4	0.31	FALSE
	SRX2788646	RNA polymerase	RNA polymerase II	Adult	Ovary	4793	22/777	113/777	-16.5	-15.4	0.19	FALSE
	SRX4315055	RNA polymerase	RNA polymerase II	Adult	Ovary	6159	31/777	130/777	-16.4	-15.3	0.24	FALSE
	SRX485219	RNA polymerase	RNA polymerase II	Adult	Ovary	6820	43/777	149/777	-16.0	-14.9	0.29	FALSE
	SRX4315038	RNA polymerase	RNA polymerase II	Adult	Ovary	5924	29/777	124/777	-15.9	-14.8	0.23	FALSE
	SRX050603	RNA polymerase	RNA polymerase II	Embryo	0-24h embryos	5087	22/777	110/777	-15.7	-14.6	0.20	FALSE
	SRX14868960	RNA polymerase	RNA polymerase II	Embryo	14-17h embryos	6936	33/777	129/777	-15.3	-14.3	0.26	FALSE
	SRX201901	RNA polymerase	RNA polymerase II	Adult	Ovary	5675	32/777	127/777	-15.3	-14.2	0.25	FALSE
	SRX110768	RNA polymerase	RNA polymerase II	Embryo	Muscle cells	7976	45/777	147/777	-14.8	-13.7	0.31	FALSE
	SRX110770	RNA polymerase	RNA polymerase II	Embryo	Muscle cells	5705	31/777	123/777	-14.8	-13.7	0.25	FALSE
	SRX110767	RNA polymerase	RNA polymerase II	Embryo	Muscle cells	6674	37/777	133/777	-14.6	-13.6	0.28	FALSE
	SRX315132	RNA polymerase	RNA polymerase II	Cell line	OSC	3926	17/777	95/777	-14.5	-13.5	0.18	FALSE
	SRX4712945	RNA polymerase	RNA polymerase II	Embryo	14-17h embryos	6939	35/777	129/777	-14.5	-13.5	0.27	FALSE
	SRX14868956	RNA polymerase	RNA polymerase II	Embryo	14-17h embryos	8360	52/777	157/777	-14.5	-13.5	0.33	FALSE
	SRX4712943	RNA polymerase	RNA polymerase II	Embryo	14-17h embryos	8327	52/777	157/777	-14.5	-13.5	0.33	FALSE
	SRX14868961	RNA polymerase	RNA polymerase II	Embryo	14-17h embryos	5923	26/777	112/777	-14.3	-13.4	0.23	FALSE
	SRX3011232	RNA polymerase	RNA polymerase II	Cell line	S2	7697	50/777	153/777	-14.3	-13.4	0.33	FALSE
	SRX4712946	RNA polymerase	RNA polymerase II	Embryo	14-17h embryos	5883	26/777	111/777	-14.1	-13.1	0.23	FALSE
	SRX3011231	RNA polymerase	RNA polymerase II	Cell line	S2	7460	49/777	149/777	-13.8	-12.9	0.33	FALSE
	SRX2734367	RNA polymerase	RNA polymerase II	Adult	Ovary	6057	40/777	134/777	-13.7	-12.8	0.30	FALSE
	SRX9005684	RNA polymerase	RNA polymerase II	Larvae	3rd instar	3570	18/777	92/777	-13.2	-12.3	0.20	FALSE
	SRX485220	RNA polymerase	RNA polymerase II	Adult	Ovary	6517	50/777	147/777	-13.1	-12.1	0.34	FALSE
	SRX3011229	RNA polymerase	RNA polymerase II	Cell line	S2	8114	57/777	157/777	-12.9	-12.0	0.36	FALSE
	SRX3011230	RNA polymerase	RNA polymerase II	Cell line	S2	8463	62/777	164/777	-12.8	-11.9	0.38	FALSE
	SRX220297	RNA polymerase	RNA polymerase II	Adult	Ovary	7317	42/777	133/777	-12.8	-11.9	0.32	FALSE
	SRX457600	RNA polymerase	RNA polymerase II	Larvae	Eye-antennal disc	8247	58/777	157/777	-12.6	-11.7	0.37	FALSE
	SRX16752362	RNA polymerase	RNA polymerase II	Embryo	21-24h embryos	3459	16/777	85/777	-12.5	-11.6	0.19	FALSE
	SRX9005685	RNA polymerase	RNA polymerase II	Pupae	White prepupae	4381	29/777	108/777	-12.1	-11.3	0.27	FALSE
	SRX2734366	RNA polymerase	RNA polymerase II	Adult	Ovary	5480	37/777	121/777	-12.0	-11.1	0.31	FALSE
	SRX220300	RNA polymerase	RNA polymerase II	Adult	Ovary	6022	35/777	116/777	-11.6	-10.8	0.30	FALSE
	SRX4712944	RNA polymerase	RNA polymerase II	Embryo	14-17h embryos	5683	31/777	108/777	-11.4	-10.5	0.29	FALSE
	SRX4315053	RNA polymerase	RNA polymerase II	Adult	Ovary	3215	13/777	74/777	-11.3	-10.5	0.18	FALSE
	SRX14868957	RNA polymerase	RNA polymerase II	Embryo	14-17h embryos	5591	30/777	106/777	-11.3	-10.5	0.28	FALSE
	SRX4712948	RNA polymerase	RNA polymerase II	Embryo	14-17h embryos	4588	19/777	85/777	-11.1	-10.2	0.22	FALSE
	SRX110762	RNA polymerase	RNA polymerase II	Embryo	Muscle cells	13469	108/777	217/777	-10.9	-10.1	0.50	FALSE
	SRX201902	RNA polymerase	RNA polymerase II	Adult	Ovary	7354	57/777	147/777	-10.9	-10.1	0.39	FALSE
	SRX4712952	RNA polymerase	RNA polymerase II	Embryo	14-17h embryos	5698	27/777	99/777	-10.9	-10.1	0.27	FALSE
	SRX013107	RNA polymerase	RNA polymerase II	Embryo	12-16h embryos	2822	13/777	71/777	-10.6	-9.8	0.18	FALSE
	SRX14868986	RNA polymerase	RNA polymerase II	Embryo	14-17h embryos	4597	24/777	92/777	-10.5	-9.7	0.26	FALSE
	SRX14868987	RNA polymerase	RNA polymerase II	Embryo	14-17h embryos	5729	28/777	99/777	-10.5	-9.7	0.28	FALSE
	SRX4712954	RNA polymerase	RNA polymerase II	Embryo	14-17h embryos	4856	20/777	84/777	-10.4	-9.6	0.24	FALSE
	SRX4712951	RNA polymerase	RNA polymerase II	Embryo	14-17h embryos	4609	25/777	92/777	-10.1	-9.4	0.27	FALSE
	SRX16752363	RNA polymerase	RNA polymerase II	Embryo	21-24h embryos	3480	19/777	81/777	-10.1	-9.4	0.23	FALSE
	SRX14868967	RNA polymerase	RNA polymerase II	Embryo	14-17h embryos	4525	21/777	84/777	-10.0	-9.2	0.25	FALSE
	SRX4712947	RNA polymerase	RNA polymerase II	Embryo	14-17h embryos	3672	20/777	81/777	-9.7	-8.9	0.25	FALSE
	SRX14868971	RNA polymerase	RNA polymerase II	Embryo	14-17h embryos	4851	22/777	84/777	-9.6	-8.8	0.26	FALSE
	SRX14868966	RNA polymerase	RNA polymerase II	Embryo	14-17h embryos	3662	21/777	81/777	-9.3	-8.5	0.26	FALSE
	SRX201900	RNA polymerase	RNA polymerase II	Adult	Ovary	8233	74/777	158/777	-8.6	-7.9	0.47	FALSE
	SRX127437	RNA polymerase	RNA polymerase II	Embryo	2-4h embryos	6365	46/777	118/777	-8.6	-7.8	0.39	FALSE
	SRX859007	RNA polymerase	RNA polymerase II	Embryo	Embryos	4322	27/777	88/777	-8.6	-7.8	0.31	FALSE
	SRX110773	RNA polymerase	RNA polymerase II	Embryo	2-4h embryos	3832	22/777	77/777	-8.1	-7.3	0.29	FALSE
	SRX026743	RNA polymerase	RNA polymerase II	Larvae	Imaginal wing disc	3934	30/777	89/777	-7.8	-7.0	0.34	FALSE
	SRX287904	RNA polymerase	RNA polymerase II	Embryo	14-16h embryos	3297	14/777	61/777	-7.7	-7.0	0.23	FALSE
	SRX315133	RNA polymerase	RNA polymerase II	Cell line	OSC	3722	33/777	92/777	-7.4	-6.7	0.36	FALSE
	SRX4712934	RNA polymerase	RNA polymerase II	Embryo	2-4h embryos	6721	60/777	131/777	-7.3	-6.6	0.46	FALSE
	SRX14868970	RNA polymerase	RNA polymerase II	Embryo	14-17h embryos	3605	12/777	55/777	-7.3	-6.5	0.22	FALSE
	SRX4712953	RNA polymerase	RNA polymerase II	Embryo	14-17h embryos	3614	12/777	55/777	-7.3	-6.5	0.22	FALSE
	SRX14869064	RNA polymerase	RNA polymerase II	Embryo	14-17h embryos	6729	61/777	131/777	-7.1	-6.4	0.47	FALSE
	SRX026742	RNA polymerase	RNA polymerase II	Larvae	Imaginal wing disc	6117	65/777	136/777	-7.0	-6.3	0.48	FALSE
	SRX315134	RNA polymerase	RNA polymerase II	Cell line	OSC	4062	38/777	97/777	-6.9	-6.2	0.39	FALSE
	SRX110772	RNA polymerase	RNA polymerase II	Embryo	2-4h embryos	5337	42/777	102/777	-6.8	-6.1	0.41	FALSE
	SRX050602	RNA polymerase	RNA polymerase II	Embryo	0-24h embryos	2129	10/777	48/777	-6.6	-5.9	0.21	FALSE
	SRX2788643	RNA polymerase	RNA polymerase II	Adult	Ovary	4669	45/777	105/777	-6.5	-5.9	0.43	FALSE
	SRX9005661	RNA polymerase	RNA polymerase II	Cell line	S2	4503	45/777	105/777	-6.5	-5.9	0.43	FALSE
	SRX9730750	RNA polymerase	RNA polymerase II	Cell line	S2	1369	55/777	14/777	-6.4	-5.7	3.93	TRUE
	SRX3873733	RNA polymerase	RNA polymerase II	Cell line	S2	5580	59/777	122/777	-6.1	-5.5	0.48	FALSE
	SRX220304	RNA polymerase	RNA polymerase II	Adult	Ovary	2763	20/777	64/777	-6.1	-5.4	0.31	FALSE
	SRX750082	RNA polymerase	RNA polymerase II	Embryo	Mitotic cycle 13	5778	174/777	100/777	-6.0	-5.3	1.74	TRUE
	SRX287903	RNA polymerase	RNA polymerase II	Embryo	14-16h embryos	2966	14/777	53/777	-6.0	-5.3	0.26	FALSE
	SRX013061	RNA polymerase	RNA polymerase II	Embryo	4-8h embryos	2138	11/777	47/777	-5.9	-5.2	0.23	FALSE
	SRX14868979	RNA polymerase	RNA polymerase II	Embryo	14-17h embryos	2927	10/777	44/777	-5.6	-5.0	0.23	FALSE
	SRX182776	RNA polymerase	RNA polymerase II	Larvae	Imaginal wing disc	3849	27/777	72/777	-5.5	-4.8	0.38	FALSE
	SRX859013	RNA polymerase	RNA polymerase II	Embryo	Embryos	3447	33/777	81/777	-5.4	-4.8	0.41	FALSE
	SRX23238234	RNA polymerase	RNA polymerase II	Cell line	S2	732	45/777	11/777	-5.4	-4.8	4.09	TRUE
	SRX3873747	RNA polymerase	RNA polymerase II	Cell line	S2	3481	34/777	82/777	-5.4	-4.7	0.41	FALSE
	SRX220308	RNA polymerase	RNA polymerase II	Adult	Ovary	2418	18/777	57/777	-5.4	-4.7	0.32	FALSE
	SRX4712949	RNA polymerase	RNA polymerase II	Embryo	14-17h embryos	2983	11/777	44/777	-5.2	-4.6	0.25	FALSE
	SRX013070	RNA polymerase	RNA polymerase II	Larvae	3rd instar	1106	4/777	29/777	-5.0	-4.4	0.14	FALSE
	SRX859009	RNA polymerase	RNA polymerase II	Embryo	Embryos	3396	32/777	77/777	-5.0	-4.4	0.42	FALSE
	SRX3873735	RNA polymerase	RNA polymerase II	Cell line	S2	4052	44/777	94/777	-5.0	-4.4	0.47	FALSE
	SRX9005690	RNA polymerase	RNA polymerase II	Pupae	White prepupae	1634	8/777	37/777	-4.9	-4.3	0.22	FALSE
	SRX8347283	RNA polymerase	RNA polymerase II	Adult	Mushroom Bodies	1634	7/777	35/777	-4.9	-4.3	0.20	FALSE
	SRX3873745	RNA polymerase	RNA polymerase II	Cell line	S2	5489	64/777	120/777	-4.9	-4.3	0.53	FALSE
	SRX9518325	RNA polymerase	RNA polymerase II	Embryo	Embryos	2209	15/777	49/777	-4.8	-4.2	0.31	FALSE
	SRX4068069	RNA polymerase	RNA polymerase II	Larvae	Eye-antennal disc	2629	14/777	47/777	-4.7	-4.1	0.30	FALSE
	SRX2748311	RNA polymerase	RNA polymerase II	Adult	Testis	1477	6/777	32/777	-4.7	-4.1	0.19	FALSE
	SRX2788647	RNA polymerase	RNA polymerase II	Adult	Ovary	4513	48/777	97/777	-4.6	-4.0	0.49	FALSE
	SRX1361357	RNA polymerase	RNA polymerase II	Cell line	OSC	6814	74/777	131/777	-4.6	-4.0	0.56	FALSE
	SRX859011	RNA polymerase	RNA polymerase II	Embryo	Embryos	2260	15/777	48/777	-4.6	-4.0	0.31	FALSE
	SRX671945	RNA polymerase	RNA polymerase II	Embryo	Embryos	2383	11/777	41/777	-4.6	-4.0	0.27	FALSE
	SRX220306	RNA polymerase	RNA polymerase II	Adult	Ovary	2937	77/777	34/777	-4.5	-4.0	2.26	TRUE
	SRX661503	RNA polymerase	RNA polymerase II	Larvae	Imaginal wing disc	1179	6/777	31/777	-4.5	-3.9	0.19	FALSE
	SRX2592460	RNA polymerase	RNA polymerase II	Cell line	Kc167	3183	36/777	78/777	-4.3	-3.7	0.46	FALSE
	SRX4375833	RNA polymerase	RNA polymerase II	Cell line	Kc167	3183	36/777	78/777	-4.3	-3.7	0.46	FALSE
	SRX2432255	RNA polymerase	RNA polymerase II	Cell line	S2R+	2311	75/777	34/777	-4.2	-3.7	2.21	TRUE
	SRX3960603	RNA polymerase	RNA polymerase II	Cell line	S2R+	2311	75/777	34/777	-4.2	-3.7	2.21	TRUE
	SRX201894	RNA polymerase	RNA polymerase II	Cell line	OSC	6824	87/777	144/777	-4.2	-3.7	0.60	FALSE
	SRX9518324	RNA polymerase	RNA polymerase II	Embryo	Embryos	2655	22/777	57/777	-4.2	-3.6	0.39	FALSE
	SRX151962	RNA polymerase	RNA polymerase II	Larvae	Dorsal mesothoracic disc	5027	55/777	103/777	-4.1	-3.6	0.53	FALSE
	SRX4577932	RNA polymerase	RNA polymerase II	Cell line	Kc167	1876	70/777	31/777	-4.1	-3.6	2.26	TRUE
	SRX9005688	RNA polymerase	RNA polymerase II	Embryo	10-12h embryos	1795	10/777	37/777	-4.1	-3.6	0.27	FALSE
	SRX8347281	RNA polymerase	RNA polymerase II	Adult	Mushroom Bodies	1906	13/777	42/777	-4.1	-3.5	0.31	FALSE
	SRX201897	RNA polymerase	RNA polymerase II	Cell line	OSC	7874	98/777	155/777	-3.9	-3.4	0.63	FALSE
	SRX2804234	RNA polymerase	RNA polymerase II	Embryo	1-3h embryos	4106	33/777	71/777	-3.8	-3.3	0.46	FALSE
	SRX14868980	RNA polymerase	RNA polymerase II	Embryo	14-17h embryos	2616	8/777	32/777	-3.8	-3.3	0.25	FALSE
	SRX4712950	RNA polymerase	RNA polymerase II	Embryo	14-17h embryos	2579	7/777	30/777	-3.8	-3.3	0.23	FALSE
	SRX9005664	RNA polymerase	RNA polymerase II	Cell line	S2	4259	55/777	100/777	-3.7	-3.2	0.55	FALSE
	SRX9005662	RNA polymerase	RNA polymerase II	Cell line	S2	5205	70/777	119/777	-3.7	-3.2	0.59	FALSE
	SRX7175266	RNA polymerase	RNA polymerase II	Embryo	Embryos	4279	43/777	84/777	-3.7	-3.2	0.51	FALSE
	SRX23238231	RNA polymerase	RNA polymerase II	Cell line	S2	605	33/777	9/777	-3.6	-3.1	3.67	TRUE
	SRX750080	RNA polymerase	RNA polymerase II	Embryo	Mitotic cycle 13	3085	90/777	48/777	-3.6	-3.1	1.88	TRUE
	SRX315135	RNA polymerase	RNA polymerase II	Cell line	OSC	4114	55/777	99/777	-3.6	-3.1	0.56	FALSE
	SRX9005683	RNA polymerase	RNA polymerase II	Embryo	10-12h embryos	2220	17/777	46/777	-3.6	-3.1	0.37	FALSE
	SRX4712935	RNA polymerase	RNA polymerase II	Embryo	2-4h embryos	9857	111/777	167/777	-3.6	-3.1	0.66	FALSE
	SRX306199	RNA polymerase	RNA polymerase II	Cell line	S2	7215	88/777	139/777	-3.5	-3.0	0.63	FALSE
	SRX110758	RNA polymerase	RNA polymerase II	Embryo	Muscle cells	13162	137/777	196/777	-3.5	-3.0	0.70	FALSE
	SRX306194	RNA polymerase	RNA polymerase II	Cell line	S2	4130	46/777	86/777	-3.4	-3.0	0.53	FALSE
	SRX9518326	RNA polymerase	RNA polymerase II	Embryo	Embryos	2469	23/777	54/777	-3.4	-2.9	0.43	FALSE
	SRX1743171	RNA polymerase	RNA polymerase II	Adult	Ovary	438	0/777	12/777	-3.3	-2.9	0.00	FALSE
	SRX306201	RNA polymerase	RNA polymerase II	Cell line	S2	6321	82/777	130/777	-3.3	-2.8	0.63	FALSE
	SRX671943	RNA polymerase	RNA polymerase II	Embryo	Parasegment 7	2193	13/777	38/777	-3.3	-2.8	0.34	FALSE
	SRX201895	RNA polymerase	RNA polymerase II	Cell line	OSC	5937	83/777	131/777	-3.3	-2.8	0.63	FALSE
	SRX306191	RNA polymerase	RNA polymerase II	Cell line	S2	5936	74/777	120/777	-3.3	-2.8	0.62	FALSE
	SRX197569	RNA polymerase	RNA polymerase II	Embryo	2-3h embryos	5628	58/777	100/777	-3.3	-2.8	0.58	FALSE
	SRX193317	RNA polymerase	RNA polymerase II	Cell line	S2	7368	101/777	152/777	-3.2	-2.8	0.66	FALSE
	SRX7050425	RNA polymerase	RNA polymerase II	Cell line	S2	4575	63/777	106/777	-3.2	-2.8	0.59	FALSE
	SRX110761	RNA polymerase	RNA polymerase II	Embryo	Muscle cells	7863	91/777	140/777	-3.2	-2.8	0.65	FALSE
	SRX3087203	RNA polymerase	RNA polymerase II	Cell line	S2	4174	52/777	92/777	-3.2	-2.8	0.57	FALSE
	SRX4823791	RNA polymerase	RNA polymerase II	Cell line	OSC	7218	93/777	142/777	-3.2	-2.7	0.65	FALSE
	SRX9730753	RNA polymerase	RNA polymerase II	Cell line	S2	7939	112/777	164/777	-3.2	-2.7	0.68	FALSE
	SRX197567	RNA polymerase	RNA polymerase II	Embryo	2-3h embryos	6654	79/777	125/777	-3.2	-2.7	0.63	FALSE
	SRX2432254	RNA polymerase	RNA polymerase II	Cell line	S2R+	2043	65/777	32/777	-3.1	-2.7	2.03	TRUE
	SRX3960602	RNA polymerase	RNA polymerase II	Cell line	S2R+	2043	65/777	32/777	-3.1	-2.7	2.03	TRUE
	SRX2000505	RNA polymerase	RNA polymerase II	Cell line	S2	6866	86/777	133/777	-3.1	-2.7	0.65	FALSE
	SRX3873736	RNA polymerase	RNA polymerase II	Cell line	S2	6523	82/777	128/777	-3.1	-2.7	0.64	FALSE
	SRX2788645	RNA polymerase	RNA polymerase II	Adult	Ovary	9144	117/777	169/777	-3.1	-2.7	0.69	FALSE
	SRX127433	RNA polymerase	RNA polymerase II	Embryo	2-4h embryos	6414	74/777	118/777	-3.1	-2.6	0.63	FALSE
	SRX017852	RNA polymerase	RNA polymerase II	Cell line	S2	2527	26/777	56/777	-3.0	-2.6	0.46	FALSE
	SRX7050424	RNA polymerase	RNA polymerase II	Cell line	S2	3745	50/777	88/777	-3.0	-2.6	0.57	FALSE
	SRX9005663	RNA polymerase	RNA polymerase II	Cell line	S2	5223	76/777	120/777	-3.0	-2.6	0.63	FALSE
	SRX14869065	RNA polymerase	RNA polymerase II	Embryo	14-17h embryos	10537	123/777	175/777	-3.0	-2.6	0.70	FALSE
	SRX3873734	RNA polymerase	RNA polymerase II	Cell line	S2	7669	94/777	141/777	-3.0	-2.5	0.67	FALSE
	SRX3873746	RNA polymerase	RNA polymerase II	Cell line	S2	8030	100/777	148/777	-3.0	-2.5	0.68	FALSE
	SRX6708290	RNA polymerase	RNA polymerase II	Cell line	S2	6432	89/777	135/777	-3.0	-2.5	0.66	FALSE
	SRX7262541	RNA polymerase	RNA polymerase II	Cell line	S2	5883	84/777	129/777	-2.9	-2.5	0.65	FALSE
	SRX6708293	RNA polymerase	RNA polymerase II	Cell line	S2	6536	90/777	136/777	-2.9	-2.5	0.66	FALSE
	SRX9730755	RNA polymerase	RNA polymerase II	Cell line	S2	7821	111/777	160/777	-2.9	-2.5	0.69	FALSE
	SRX23238229	RNA polymerase	RNA polymerase II	Cell line	S2	744	22/777	5/777	-2.9	-2.5	4.40	TRUE
	SRX14869050	RNA polymerase	RNA polymerase II	Embryo	14-17h embryos	10301	120/777	170/777	-2.9	-2.5	0.71	FALSE
	SRX9005670	RNA polymerase	RNA polymerase II	Cell line	S2	5646	85/777	129/777	-2.8	-2.4	0.66	FALSE
	SRX9005669	RNA polymerase	RNA polymerase II	Cell line	S2	5882	88/777	132/777	-2.8	-2.4	0.67	FALSE
	SRX750071	RNA polymerase	RNA polymerase II	Embryo	Mitotic cycle 13	5799	161/777	113/777	-2.8	-2.4	1.42	TRUE
	SRX110760	RNA polymerase	RNA polymerase II	Embryo	Muscle cells	9386	113/777	161/777	-2.8	-2.4	0.70	FALSE
	SRX3873748	RNA polymerase	RNA polymerase II	Cell line	S2	6377	85/777	128/777	-2.7	-2.3	0.66	FALSE
	SRX3393680	RNA polymerase	RNA polymerase II	Cell line	S2R+	6098	87/777	130/777	-2.7	-2.3	0.67	FALSE
	SRX9005672	RNA polymerase	RNA polymerase II	Cell line	S2	5664	87/777	130/777	-2.7	-2.3	0.67	FALSE
	SRX2000506	RNA polymerase	RNA polymerase II	Cell line	S2	6305	82/777	124/777	-2.7	-2.3	0.66	FALSE
	SRX2612522	RNA polymerase	RNA polymerase II	Cell line	S2	6494	94/777	138/777	-2.7	-2.3	0.68	FALSE
	SRX20852085	RNA polymerase	RNA polymerase II	Cell line	Kc167	3524	107/777	68/777	-2.7	-2.3	1.57	TRUE
	SRX20852089	RNA polymerase	RNA polymerase II	Cell line	Kc167	3729	113/777	73/777	-2.7	-2.3	1.55	TRUE
	SRX750076	RNA polymerase	RNA polymerase II	Embryo	Mitotic cycle 14	5490	73/777	113/777	-2.7	-2.3	0.65	FALSE
	SRX6708289	RNA polymerase	RNA polymerase II	Cell line	S2	6539	91/777	134/777	-2.6	-2.2	0.68	FALSE
	SRX6708288	RNA polymerase	RNA polymerase II	Cell line	S2	6534	92/777	135/777	-2.6	-2.2	0.68	FALSE
	SRX1361356	RNA polymerase	RNA polymerase II	Cell line	OSC	7610	106/777	151/777	-2.6	-2.2	0.70	FALSE
	SRX21864845	RNA polymerase	RNA polymerase II	Cell line	S2R+	5115	105/777	67/777	-2.6	-2.2	1.57	TRUE
	SRX2592462	RNA polymerase	RNA polymerase II	Cell line	Kc167	2675	36/777	66/777	-2.6	-2.2	0.55	FALSE
	SRX3981729	RNA polymerase	RNA polymerase II	Cell line	S2	7059	102/777	146/777	-2.5	-2.2	0.70	FALSE
	SRX9005671	RNA polymerase	RNA polymerase II	Cell line	S2	5921	91/777	133/777	-2.5	-2.2	0.68	FALSE
	SRX6708292	RNA polymerase	RNA polymerase II	Cell line	S2	6626	94/777	136/777	-2.5	-2.1	0.69	FALSE
	SRX5436039	RNA polymerase	RNA polymerase II	Cell line	S2	8155	123/777	169/777	-2.5	-2.1	0.73	FALSE
	SRX110764	RNA polymerase	RNA polymerase II	Embryo	Muscle cells	6046	84/777	124/777	-2.4	-2.1	0.68	FALSE
	SRX3087202	RNA polymerase	RNA polymerase II	Cell line	S2	4376	59/777	94/777	-2.4	-2.1	0.63	FALSE
	SRX110763	RNA polymerase	RNA polymerase II	Embryo	Muscle cells	6448	85/777	125/777	-2.4	-2.1	0.68	FALSE
	SRX4375835	RNA polymerase	RNA polymerase II	Cell line	Kc167	2669	36/777	65/777	-2.4	-2.1	0.55	FALSE
	SRX9730751	RNA polymerase	RNA polymerase II	Cell line	S2	7435	112/777	156/777	-2.4	-2.1	0.72	FALSE
	SRX6708291	RNA polymerase	RNA polymerase II	Cell line	S2	6034	86/777	126/777	-2.4	-2.1	0.68	FALSE
	SRX9730754	RNA polymerase	RNA polymerase II	Cell line	S2	7398	116/777	160/777	-2.4	-2.0	0.72	FALSE
	SRX9730752	RNA polymerase	RNA polymerase II	Cell line	S2	7447	118/777	162/777	-2.3	-2.0	0.73	FALSE
	SRX3981731	RNA polymerase	RNA polymerase II	Cell line	S2	7038	105/777	147/777	-2.3	-2.0	0.71	FALSE
	SRX4510349	RNA polymerase	RNA polymerase II	Adult	Gut	1825	12/777	31/777	-2.3	-2.0	0.39	FALSE
	SRX7262525	RNA polymerase	RNA polymerase II	Cell line	S2	5557	87/777	126/777	-2.3	-2.0	0.69	FALSE
	SRX3981730	RNA polymerase	RNA polymerase II	Cell line	S2	7161	107/777	149/777	-2.3	-2.0	0.72	FALSE
	SRX7262540	RNA polymerase	RNA polymerase II	Cell line	S2	5092	76/777	113/777	-2.3	-2.0	0.67	FALSE
	SRX14272228	RNA polymerase	RNA polymerase II	Embryo	Early embryos	3559	52/777	84/777	-2.3	-2.0	0.62	FALSE
	SRX3981733	RNA polymerase	RNA polymerase II	Cell line	S2	7291	109/777	151/777	-2.3	-2.0	0.72	FALSE
	SRX3087201	RNA polymerase	RNA polymerase II	Cell line	S2	3616	48/777	79/777	-2.3	-2.0	0.61	FALSE
	SRX3981736	RNA polymerase	RNA polymerase II	Cell line	S2	7300	110/777	152/777	-2.3	-2.0	0.72	FALSE
	SRX3981732	RNA polymerase	RNA polymerase II	Cell line	S2	6979	104/777	145/777	-2.3	-1.9	0.72	FALSE
	SRX9518327	RNA polymerase	RNA polymerase II	Embryo	Embryos	2436	23/777	46/777	-2.2	-1.9	0.50	FALSE
	SRX5436048	RNA polymerase	RNA polymerase II	Cell line	S2	8106	126/777	169/777	-2.2	-1.9	0.75	FALSE
	SRX9005665	RNA polymerase	RNA polymerase II	Cell line	S2	5134	78/777	114/777	-2.2	-1.9	0.68	FALSE
	SRX4823794	RNA polymerase	RNA polymerase II	Cell line	OSC	5730	79/777	115/777	-2.1	-1.8	0.69	FALSE
	SRX124482	RNA polymerase	RNA polymerase II	Embryo	4-7h embryos	727	2/777	13/777	-2.1	-1.8	0.15	FALSE
	SRX097618	RNA polymerase	RNA polymerase II	Cell line	S2	8055	110/777	150/777	-2.1	-1.8	0.73	FALSE
	SRX3981734	RNA polymerase	RNA polymerase II	Cell line	S2	7219	110/777	150/777	-2.1	-1.8	0.73	FALSE
	SRX9730756	RNA polymerase	RNA polymerase II	Cell line	S2	7291	120/777	161/777	-2.1	-1.8	0.75	FALSE
	SRX2788642	RNA polymerase	RNA polymerase II	Adult	Ovary	9392	130/777	172/777	-2.1	-1.8	0.76	FALSE
	SRX1361360	RNA polymerase	RNA polymerase II	Cell line	OSC	7388	107/777	146/777	-2.0	-1.8	0.73	FALSE
	SRX3981735	RNA polymerase	RNA polymerase II	Cell line	S2	7038	107/777	146/777	-2.0	-1.8	0.73	FALSE
	SRX7262529	RNA polymerase	RNA polymerase II	Cell line	S2	4992	81/777	116/777	-2.0	-1.7	0.70	FALSE
	SRX9005666	RNA polymerase	RNA polymerase II	Cell line	S2	4247	64/777	96/777	-2.0	-1.7	0.67	FALSE
	SRX150047	RNA polymerase	RNA polymerase II	Embryo	0-2h embryos	1058	8/777	23/777	-2.0	-1.7	0.35	FALSE
	SRX7262531	RNA polymerase	RNA polymerase II	Cell line	S2	4725	77/777	111/777	-2.0	-1.7	0.69	FALSE
	SRX2000507	RNA polymerase	RNA polymerase II	Cell line	S2	6191	84/777	119/777	-2.0	-1.7	0.71	FALSE
	SRX4510351	RNA polymerase	RNA polymerase II	Adult	Gut	1514	10/777	26/777	-2.0	-1.7	0.38	FALSE
	SRX5436036	RNA polymerase	RNA polymerase II	Cell line	S2	8191	133/777	174/777	-2.0	-1.7	0.76	FALSE
	SRX1743172	RNA polymerase	RNA polymerase II	Adult	Ovary	379	1/777	10/777	-1.9	-1.7	0.10	FALSE
	SRX529168	RNA polymerase	RNA polymerase II	Cell line	S2	1399	21/777	7/777	-1.9	-1.7	3.00	TRUE
	SRX124481	RNA polymerase	RNA polymerase II	Embryo	4-7h embryos	1119	7/777	21/777	-1.9	-1.7	0.33	FALSE
	SRX3981728	RNA polymerase	RNA polymerase II	Cell line	S2	7429	116/777	154/777	-1.9	-1.6	0.75	FALSE
	SRX2033488	RNA polymerase	RNA polymerase II	Cell line	Kc167	7675	117/777	155/777	-1.9	-1.6	0.75	FALSE
	SRX7262527	RNA polymerase	RNA polymerase II	Cell line	S2	4465	74/777	106/777	-1.9	-1.6	0.70	FALSE
	SRX7262524	RNA polymerase	RNA polymerase II	Cell line	S2	4620	76/777	108/777	-1.8	-1.6	0.70	FALSE
	SRX7262528	RNA polymerase	RNA polymerase II	Cell line	S2	4599	76/777	108/777	-1.8	-1.6	0.70	FALSE
	SRX9005668	RNA polymerase	RNA polymerase II	Cell line	S2	4799	76/777	108/777	-1.8	-1.6	0.70	FALSE
	SRX20852086	RNA polymerase	RNA polymerase II	Cell line	Kc167	3894	109/777	77/777	-1.8	-1.6	1.42	TRUE
	SRX197568	RNA polymerase	RNA polymerase II	Embryo	2-3h embryos	4103	30/777	52/777	-1.8	-1.5	0.58	FALSE
	SRX3981727	RNA polymerase	RNA polymerase II	Cell line	S2	7359	116/777	152/777	-1.7	-1.5	0.76	FALSE
	SRX3087199	RNA polymerase	RNA polymerase II	Cell line	S2	3996	54/777	81/777	-1.7	-1.5	0.67	FALSE
	SRX2000508	RNA polymerase	RNA polymerase II	Cell line	S2	6042	86/777	118/777	-1.7	-1.4	0.73	FALSE
	SRX3393677	RNA polymerase	RNA polymerase II	Cell line	S2R+	8036	129/777	166/777	-1.7	-1.4	0.78	FALSE
	SRX5736498	RNA polymerase	RNA polymerase II	Embryo	Mitotic cycle 14	1438	30/777	14/777	-1.7	-1.4	2.14	TRUE
	SRX1361359	RNA polymerase	RNA polymerase II	Cell line	OSC	7300	106/777	140/777	-1.7	-1.4	0.76	FALSE
	SRX013072	RNA polymerase	RNA polymerase II	Larvae	1st instar	421	2/777	11/777	-1.7	-1.4	0.18	FALSE
	SRX3393678	RNA polymerase	RNA polymerase II	Cell line	S2R+	7819	126/777	162/777	-1.7	-1.4	0.78	FALSE
	SRX5436045	RNA polymerase	RNA polymerase II	Cell line	S2	8145	138/777	175/777	-1.6	-1.4	0.79	FALSE
	SRX1078885	RNA polymerase	RNA polymerase II	Cell line	S2	8129	120/777	155/777	-1.6	-1.4	0.77	FALSE
	SRX9090281	RNA polymerase	RNA polymerase II	Cell line	S2	6226	107/777	140/777	-1.6	-1.3	0.76	FALSE
	SRX127435	RNA polymerase	RNA polymerase II	Embryo	2-4h embryos	6520	93/777	124/777	-1.6	-1.3	0.75	FALSE
	SRX2432262	RNA polymerase	RNA polymerase II	Cell line	S2R+	2983	78/777	53/777	-1.6	-1.3	1.47	TRUE
	SRX3960604	RNA polymerase	RNA polymerase II	Cell line	S2R+	2983	78/777	53/777	-1.6	-1.3	1.47	TRUE
	SRX2612519	RNA polymerase	RNA polymerase II	Cell line	S2	5911	87/777	117/777	-1.5	-1.3	0.74	FALSE
	SRX3393667	RNA polymerase	RNA polymerase II	Cell line	S2R+	8127	134/777	169/777	-1.5	-1.3	0.79	FALSE
	SRX3393668	RNA polymerase	RNA polymerase II	Cell line	S2R+	8246	136/777	170/777	-1.5	-1.2	0.80	FALSE
	SRX3087200	RNA polymerase	RNA polymerase II	Cell line	S2	3502	54/777	78/777	-1.4	-1.2	0.69	FALSE
	SRX318800	RNA polymerase	RNA polymerase II	Larvae	Dorsal mesothoracic disc	6447	98/777	128/777	-1.4	-1.2	0.77	FALSE
	SRX14272232	RNA polymerase	RNA polymerase II	Embryo	Early embryos	2784	44/777	66/777	-1.4	-1.2	0.67	FALSE
	SRX331427	RNA polymerase	RNA polymerase II	Larvae	Dorsal mesothoracic disc	6066	100/777	130/777	-1.4	-1.2	0.77	FALSE
	SRX749073	RNA polymerase	RNA polymerase II	Cell line	Kc167	5011	76/777	103/777	-1.4	-1.2	0.74	FALSE
	SRX3009512	RNA polymerase	RNA polymerase II	Cell line	Kc167	5422	92/777	121/777	-1.4	-1.2	0.76	FALSE
	SRX110756	RNA polymerase	RNA polymerase II	Embryo	Neuronal cells	9039	135/777	168/777	-1.4	-1.2	0.80	FALSE
	SRX9005682	RNA polymerase	RNA polymerase II	Embryo	6-8h embryos	2604	36/777	56/777	-1.4	-1.2	0.64	FALSE
	SRX1078884	RNA polymerase	RNA polymerase II	Cell line	S2	8059	125/777	157/777	-1.4	-1.2	0.80	FALSE
	SRX4823793	RNA polymerase	RNA polymerase II	Cell line	OSC	6847	105/777	135/777	-1.4	-1.2	0.78	FALSE
	SRX9005667	RNA polymerase	RNA polymerase II	Cell line	S2	4504	76/777	102/777	-1.3	-1.1	0.75	FALSE
	SRX110757	RNA polymerase	RNA polymerase II	Embryo	Muscle cells	7905	112/777	142/777	-1.3	-1.1	0.79	FALSE
	SRX306197	RNA polymerase	RNA polymerase II	Cell line	S2	6657	97/777	125/777	-1.3	-1.1	0.78	FALSE
	SRX3981721	RNA polymerase	RNA polymerase II	Cell line	S2	2189	16/777	6/777	-1.3	-1.1	2.67	TRUE
	SRX7262536	RNA polymerase	RNA polymerase II	Cell line	S2	1522	23/777	39/777	-1.3	-1.1	0.59	FALSE
	SRX3393653	RNA polymerase	RNA polymerase II	Cell line	S2R+	8537	143/777	175/777	-1.3	-1.1	0.82	FALSE
	SRX20852092	RNA polymerase	RNA polymerase II	Cell line	Kc167	3333	90/777	66/777	-1.3	-1.1	1.36	TRUE
	SRX252228	RNA polymerase	RNA polymerase II	Cell line	Kc167	5096	121/777	94/777	-1.3	-1.0	1.29	TRUE
	SRX749071	RNA polymerase	RNA polymerase II	Cell line	Kc167	5096	121/777	94/777	-1.3	-1.0	1.29	TRUE
	SRX4823795	RNA polymerase	RNA polymerase II	Cell line	OSC	6883	108/777	136/777	-1.2	-1.0	0.79	FALSE
	SRX015109	RNA polymerase	RNA polymerase II	Cell line	S2	3076	42/777	61/777	-1.2	-1.0	0.69	FALSE
	SRX7262539	RNA polymerase	RNA polymerase II	Cell line	S2	3445	62/777	84/777	-1.2	-1.0	0.74	FALSE
	SRX8347279	RNA polymerase	RNA polymerase II	Adult	Mushroom Bodies	1059	8/777	18/777	-1.1	-0.9	0.44	FALSE
	SRX331428	RNA polymerase	RNA polymerase II	Larvae	Dorsal mesothoracic disc	6869	114/777	141/777	-1.1	-0.9	0.81	FALSE
	SRX124480	RNA polymerase	RNA polymerase II	Embryo	4-7h embryos	637	4/777	12/777	-1.1	-0.9	0.33	FALSE
	SRX1361355	RNA polymerase	RNA polymerase II	Cell line	OSC	7401	115/777	142/777	-1.1	-0.9	0.81	FALSE
	SRX331424	RNA polymerase	RNA polymerase II	Larvae	Dorsal mesothoracic disc	6602	115/777	142/777	-1.1	-0.9	0.81	FALSE
	SRX3393659	RNA polymerase	RNA polymerase II	Cell line	S2R+	8400	143/777	172/777	-1.1	-0.9	0.83	FALSE
	SRX3393673	RNA polymerase	RNA polymerase II	Cell line	S2R+	8556	144/777	173/777	-1.1	-0.9	0.83	FALSE
	SRX7262530	RNA polymerase	RNA polymerase II	Cell line	S2	3035	54/777	74/777	-1.1	-0.9	0.73	FALSE
	SRX9090282	RNA polymerase	RNA polymerase II	Cell line	S2	6795	120/777	147/777	-1.1	-0.9	0.82	FALSE
	SRX301185	RNA polymerase	RNA polymerase II	Cell line	S2	2873	31/777	47/777	-1.1	-0.9	0.66	FALSE
	SRX318801	RNA polymerase	RNA polymerase II	Larvae	Dorsal mesothoracic disc	6657	111/777	137/777	-1.1	-0.9	0.81	FALSE
	SRX1361358	RNA polymerase	RNA polymerase II	Cell line	OSC	7290	166/777	138/777	-1.1	-0.9	1.20	TRUE
	SRX7262526	RNA polymerase	RNA polymerase II	Cell line	S2	3581	66/777	87/777	-1.1	-0.9	0.76	FALSE
	SRX671942	RNA polymerase	RNA polymerase II	Embryo	Parasegment 7	2493	71/777	52/777	-1.0	-0.9	1.37	TRUE
	SRX7262538	RNA polymerase	RNA polymerase II	Cell line	S2	400	3/777	10/777	-1.0	-0.9	0.30	FALSE
	SRX3393676	RNA polymerase	RNA polymerase II	Cell line	S2R+	8731	147/777	175/777	-1.0	-0.9	0.84	FALSE
	SRX3393679	RNA polymerase	RNA polymerase II	Cell line	S2R+	8589	147/777	175/777	-1.0	-0.9	0.84	FALSE
	SRX3393674	RNA polymerase	RNA polymerase II	Cell line	S2R+	8850	149/777	177/777	-1.0	-0.9	0.84	FALSE
	SRX3393656	RNA polymerase	RNA polymerase II	Cell line	S2R+	8774	150/777	178/777	-1.0	-0.9	0.84	FALSE
	SRX3393675	RNA polymerase	RNA polymerase II	Cell line	S2R+	8494	150/777	178/777	-1.0	-0.9	0.84	FALSE
	SRX21207167	RNA polymerase	RNA polymerase II	Cell line	S2R+	10089	137/777	164/777	-1.0	-0.9	0.84	FALSE
	SRX21207171	RNA polymerase	RNA polymerase II	Cell line	S2R+	10257	137/777	164/777	-1.0	-0.9	0.84	FALSE
	SRX4510347	RNA polymerase	RNA polymerase II	Adult	Gut	1520	10/777	20/777	-1.0	-0.9	0.50	FALSE
	SRX147003	RNA polymerase	RNA polymerase II	Cell line	S2	6463	104/777	128/777	-1.0	-0.8	0.81	FALSE
	SRX4375843	RNA polymerase	RNA polymerase II	Cell line	Kc167	8325	130/777	156/777	-1.0	-0.8	0.83	FALSE
	SRX7628896	RNA polymerase	RNA polymerase II	Cell line	S2R+	5649	93/777	116/777	-1.0	-0.8	0.80	FALSE
	SRX7628897	RNA polymerase	RNA polymerase II	Cell line	S2R+	5607	93/777	116/777	-1.0	-0.8	0.80	FALSE
	SRX7262571	RNA polymerase	RNA polymerase II	Cell line	S2	3853	65/777	85/777	-1.0	-0.8	0.76	FALSE
	SRX7262532	RNA polymerase	RNA polymerase II	Cell line	S2	942	14/777	25/777	-1.0	-0.8	0.56	FALSE
	SRX7262535	RNA polymerase	RNA polymerase II	Cell line	S2	823	11/777	21/777	-1.0	-0.8	0.52	FALSE
	SRX3981720	RNA polymerase	RNA polymerase II	Cell line	S2	2224	14/777	6/777	-0.9	-0.8	2.33	TRUE
	SRX3393660	RNA polymerase	RNA polymerase II	Cell line	S2R+	8551	149/777	175/777	-0.9	-0.8	0.85	FALSE
	SRX3087198	RNA polymerase	RNA polymerase II	Cell line	S2	3351	50/777	67/777	-0.9	-0.8	0.75	FALSE
	SRX4375830	RNA polymerase	RNA polymerase II	Cell line	Kc167	5409	98/777	120/777	-0.9	-0.8	0.82	FALSE
	SRX197574	RNA polymerase	RNA polymerase II	Embryo	2-4h embryos	5152	88/777	109/777	-0.9	-0.7	0.81	FALSE
	SRX9090278	RNA polymerase	RNA polymerase II	Cell line	S2	2917	69/777	52/777	-0.9	-0.7	1.33	TRUE
	SRX2592465	RNA polymerase	RNA polymerase II	Cell line	Kc167	8310	132/777	156/777	-0.9	-0.7	0.85	FALSE
	SRX7262533	RNA polymerase	RNA polymerase II	Cell line	S2	1828	33/777	47/777	-0.9	-0.7	0.70	FALSE
	SRX2592467	RNA polymerase	RNA polymerase II	Cell line	Kc167	8147	134/777	158/777	-0.9	-0.7	0.85	FALSE
	SRX4375845	RNA polymerase	RNA polymerase II	Cell line	Kc167	8137	134/777	158/777	-0.9	-0.7	0.85	FALSE
	SRX9090279	RNA polymerase	RNA polymerase II	Cell line	S2	6711	107/777	129/777	-0.9	-0.7	0.83	FALSE
	SRX4375834	RNA polymerase	RNA polymerase II	Cell line	Kc167	1405	23/777	35/777	-0.9	-0.7	0.66	FALSE
	SRX2804232	RNA polymerase	RNA polymerase II	Embryo	1-3h embryos	7200	125/777	148/777	-0.8	-0.7	0.84	FALSE
	SRX4375844	RNA polymerase	RNA polymerase II	Cell line	Kc167	7528	125/777	148/777	-0.8	-0.7	0.84	FALSE
	SRX9090280	RNA polymerase	RNA polymerase II	Cell line	S2	7955	126/777	149/777	-0.8	-0.7	0.85	FALSE
	SRX7262534	RNA polymerase	RNA polymerase II	Cell line	S2	756	11/777	20/777	-0.8	-0.7	0.55	FALSE
	SRX013073	RNA polymerase	RNA polymerase II	Embryo	16-20h embryos	674	8/777	16/777	-0.8	-0.7	0.50	FALSE
	SRX252229	RNA polymerase	RNA polymerase II	Cell line	Kc167	7549	118/777	140/777	-0.8	-0.7	0.84	FALSE
	SRX749072	RNA polymerase	RNA polymerase II	Cell line	Kc167	7549	118/777	140/777	-0.8	-0.7	0.84	FALSE
	SRX331423	RNA polymerase	RNA polymerase II	Larvae	Dorsal mesothoracic disc	6259	108/777	129/777	-0.8	-0.7	0.84	FALSE
	SRX750068	RNA polymerase	RNA polymerase II	Embryo	Mitotic cycle 12	1799	33/777	22/777	-0.8	-0.6	1.50	TRUE
	SRX5436049	RNA polymerase	RNA polymerase II	Cell line	S2	8097	151/777	174/777	-0.8	-0.6	0.87	FALSE
	SRX9090277	RNA polymerase	RNA polymerase II	Cell line	S2	2894	64/777	49/777	-0.8	-0.6	1.31	TRUE
	SRX21864847	RNA polymerase	RNA polymerase II	Cell line	S2R+	9217	125/777	146/777	-0.7	-0.6	0.86	FALSE
	SRX2432263	RNA polymerase	RNA polymerase II	Cell line	S2R+	2249	58/777	44/777	-0.7	-0.6	1.32	TRUE
	SRX3960605	RNA polymerase	RNA polymerase II	Cell line	S2R+	2249	58/777	44/777	-0.7	-0.6	1.32	TRUE
	SRX2592461	RNA polymerase	RNA polymerase II	Cell line	Kc167	1396	24/777	35/777	-0.7	-0.6	0.69	FALSE
	SRX21864855	RNA polymerase	RNA polymerase II	Cell line	S2R+	10088	146/777	168/777	-0.7	-0.6	0.87	FALSE
	SRX2592466	RNA polymerase	RNA polymerase II	Cell line	Kc167	7537	128/777	149/777	-0.7	-0.6	0.86	FALSE
	SRX7628882	RNA polymerase	RNA polymerase II	Cell line	S2R+	4924	85/777	103/777	-0.7	-0.6	0.83	FALSE
	SRX22777804	RNA polymerase	RNA polymerase II	Cell line	S2	5087	87/777	105/777	-0.7	-0.6	0.83	FALSE
	SRX7262542	RNA polymerase	RNA polymerase II	Cell line	S2	1415	25/777	36/777	-0.7	-0.6	0.69	FALSE
	SRX22777801	RNA polymerase	RNA polymerase II	Cell line	S2	4446	76/777	93/777	-0.7	-0.6	0.82	FALSE
	SRX3393654	RNA polymerase	RNA polymerase II	Cell line	S2R+	8849	156/777	178/777	-0.7	-0.6	0.88	FALSE
	SRX21207178	RNA polymerase	RNA polymerase II	Cell line	S2R+	8412	120/777	140/777	-0.7	-0.6	0.86	FALSE
	SRX3009513	RNA polymerase	RNA polymerase II	Cell line	Kc167	5791	106/777	125/777	-0.7	-0.6	0.85	FALSE
	SRX4375831	RNA polymerase	RNA polymerase II	Cell line	Kc167	5801	106/777	125/777	-0.7	-0.6	0.85	FALSE
	SRX4375847	RNA polymerase	RNA polymerase II	Cell line	Kc167	7327	125/777	145/777	-0.7	-0.6	0.86	FALSE
	SRX671944	RNA polymerase	RNA polymerase II	Embryo	Embryos	2972	64/777	50/777	-0.7	-0.6	1.28	TRUE
	SRX5736499	RNA polymerase	RNA polymerase II	Embryo	Mitotic cycle 14	1267	20/777	12/777	-0.7	-0.6	1.67	TRUE
	SRX7262537	RNA polymerase	RNA polymerase II	Cell line	S2	1248	22/777	32/777	-0.7	-0.6	0.69	FALSE
	SRX20852088	RNA polymerase	RNA polymerase II	Cell line	Kc167	5010	119/777	101/777	-0.7	-0.6	1.18	TRUE
	SRX749070	RNA polymerase	RNA polymerase II	Cell line	Kc167	7117	118/777	137/777	-0.7	-0.6	0.86	FALSE
	SRX8347280	RNA polymerase	RNA polymerase II	Adult	Mushroom Bodies	1025	9/777	16/777	-0.6	-0.5	0.56	FALSE
	SRX201898	RNA polymerase	RNA polymerase II	Cell line	OSC	9567	166/777	187/777	-0.6	-0.5	0.89	FALSE
	SRX2592469	RNA polymerase	RNA polymerase II	Cell line	Kc167	7317	126/777	145/777	-0.6	-0.5	0.87	FALSE
	SRX7175265	RNA polymerase	RNA polymerase II	Embryo	Embryos	4198	49/777	62/777	-0.6	-0.5	0.79	FALSE
	SRX201899	RNA polymerase	RNA polymerase II	Cell line	OSC	8913	156/777	176/777	-0.6	-0.5	0.89	FALSE
	SRX21864851	RNA polymerase	RNA polymerase II	Cell line	S2R+	6364	116/777	99/777	-0.6	-0.5	1.17	TRUE
	SRX2592475	RNA polymerase	RNA polymerase II	Cell line	Kc167	7955	137/777	156/777	-0.6	-0.5	0.88	FALSE
	SRX7628883	RNA polymerase	RNA polymerase II	Cell line	S2R+	4966	88/777	104/777	-0.6	-0.5	0.85	FALSE
	SRX2788644	RNA polymerase	RNA polymerase II	Adult	Ovary	7199	121/777	139/777	-0.6	-0.5	0.87	FALSE
	SRX4375857	RNA polymerase	RNA polymerase II	Cell line	Kc167	6671	122/777	140/777	-0.6	-0.5	0.87	FALSE
	SRX2592468	RNA polymerase	RNA polymerase II	Cell line	Kc167	7775	132/777	150/777	-0.6	-0.5	0.88	FALSE
	SRX4375846	RNA polymerase	RNA polymerase II	Cell line	Kc167	7792	132/777	150/777	-0.6	-0.5	0.88	FALSE
	SRX4370072	RNA polymerase	RNA polymerase II	Cell line	S2	1917	48/777	37/777	-0.6	-0.5	1.30	TRUE
	SRX7262570	RNA polymerase	RNA polymerase II	Cell line	S2	6564	116/777	133/777	-0.6	-0.5	0.87	FALSE
	SRX7262543	RNA polymerase	RNA polymerase II	Cell line	S2	2986	58/777	71/777	-0.6	-0.5	0.82	FALSE
	SRX3011233	RNA polymerase	RNA polymerase II	Cell line	S2	2608	32/777	23/777	-0.6	-0.5	1.39	TRUE
	SRX4375858	RNA polymerase	RNA polymerase II	Cell line	Kc167	6563	121/777	138/777	-0.6	-0.5	0.88	FALSE
	SRX21864844	RNA polymerase	RNA polymerase II	Cell line	S2R+	3958	61/777	49/777	-0.6	-0.5	1.24	TRUE
	SRX2592464	RNA polymerase	RNA polymerase II	Cell line	Kc167	8585	143/777	161/777	-0.6	-0.5	0.89	FALSE
	SRX2592474	RNA polymerase	RNA polymerase II	Cell line	Kc167	6553	122/777	139/777	-0.6	-0.5	0.88	FALSE
	SRX2592473	RNA polymerase	RNA polymerase II	Cell line	Kc167	6678	123/777	140/777	-0.6	-0.5	0.88	FALSE
	SRX22777802	RNA polymerase	RNA polymerase II	Cell line	S2	4951	89/777	104/777	-0.6	-0.5	0.86	FALSE
	SRX3393655	RNA polymerase	RNA polymerase II	Cell line	S2R+	8712	163/777	181/777	-0.5	-0.5	0.90	FALSE
	SRX4375842	RNA polymerase	RNA polymerase II	Cell line	Kc167	8587	144/777	161/777	-0.5	-0.4	0.89	FALSE
	SRX750078	RNA polymerase	RNA polymerase II	Embryo	Mitotic cycle 14	6376	112/777	127/777	-0.5	-0.4	0.88	FALSE
	SRX4375854	RNA polymerase	RNA polymerase II	Cell line	Kc167	7459	136/777	152/777	-0.5	-0.4	0.89	FALSE
	SRX7628890	RNA polymerase	RNA polymerase II	Cell line	S2R+	4578	83/777	96/777	-0.5	-0.4	0.86	FALSE
	SRX013106	RNA polymerase	RNA polymerase II	Embryo	20-24h embryos	481	3/777	7/777	-0.5	-0.4	0.43	FALSE
	SRX4577937	RNA polymerase	RNA polymerase II	Cell line	Kc167	7310	139/777	154/777	-0.4	-0.4	0.90	FALSE
	SRX8347282	RNA polymerase	RNA polymerase II	Adult	Mushroom Bodies	589	4/777	8/777	-0.4	-0.3	0.50	FALSE
	SRX110759	RNA polymerase	RNA polymerase II	Embryo	Muscle cells	4907	90/777	102/777	-0.4	-0.3	0.88	FALSE
	SRX4375859	RNA polymerase	RNA polymerase II	Cell line	Kc167	7973	143/777	157/777	-0.4	-0.3	0.91	FALSE
	SRX7262572	RNA polymerase	RNA polymerase II	Cell line	S2	8559	147/777	161/777	-0.4	-0.3	0.91	FALSE
	SRX2592470	RNA polymerase	RNA polymerase II	Cell line	Kc167	7461	139/777	152/777	-0.4	-0.3	0.91	FALSE
	SRX21207174	RNA polymerase	RNA polymerase II	Cell line	S2R+	6040	99/777	110/777	-0.3	-0.3	0.90	FALSE
	SRX3011236	RNA polymerase	RNA polymerase II	Cell line	S2	3557	62/777	71/777	-0.3	-0.3	0.87	FALSE
	SRX21864849	RNA polymerase	RNA polymerase II	Cell line	S2R+	11676	172/777	185/777	-0.3	-0.3	0.93	FALSE
	SRX5436041	RNA polymerase	RNA polymerase II	Cell line	S2	8796	176/777	189/777	-0.3	-0.3	0.93	FALSE
	SRX2592471	RNA polymerase	RNA polymerase II	Cell line	Kc167	7133	139/777	151/777	-0.3	-0.3	0.92	FALSE
	SRX4375855	RNA polymerase	RNA polymerase II	Cell line	Kc167	7148	139/777	151/777	-0.3	-0.3	0.92	FALSE
	SRX20209936	RNA polymerase	RNA polymerase II	Adult	Ovary	74	0/777	2/777	-0.3	-0.2	0.00	FALSE
	SRX20209940	RNA polymerase	RNA polymerase II	Adult	Ovary	90	0/777	2/777	-0.3	-0.2	0.00	FALSE
	SRX301183	RNA polymerase	RNA polymerase II	Cell line	S2	2076	32/777	26/777	-0.3	-0.2	1.23	TRUE
	SRX750074	RNA polymerase	RNA polymerase II	Embryo	Mitotic cycle 14	4663	81/777	90/777	-0.3	-0.2	0.90	FALSE
	SRX8347284	RNA polymerase	RNA polymerase II	Adult	Mushroom Bodies	926	10/777	14/777	-0.3	-0.2	0.71	FALSE
	SRX2612520	RNA polymerase	RNA polymerase II	Cell line	S2	4086	74/777	82/777	-0.3	-0.2	0.90	FALSE
	SRX20852087	RNA polymerase	RNA polymerase II	Cell line	Kc167	5708	125/777	116/777	-0.2	-0.2	1.08	TRUE
	SRX4375856	RNA polymerase	RNA polymerase II	Cell line	Kc167	6810	133/777	142/777	-0.2	-0.2	0.94	FALSE
	SRX2592459	RNA polymerase	RNA polymerase II	Cell line	Kc167	4988	99/777	107/777	-0.2	-0.2	0.93	FALSE
	SRX331415	RNA polymerase	RNA polymerase II	Cell line	Kc167	7930	151/777	160/777	-0.2	-0.2	0.94	FALSE
	SRX013113	RNA polymerase	RNA polymerase II	Larvae	2nd instar	64	3/777	1/777	-0.2	-0.2	3.00	TRUE
	SRX318811	RNA polymerase	RNA polymerase II	Cell line	OSC	10197	173/777	182/777	-0.2	-0.2	0.95	FALSE
	SRX20852084	RNA polymerase	RNA polymerase II	Cell line	Kc167	6391	122/777	130/777	-0.2	-0.2	0.94	FALSE
	SRX7628889	RNA polymerase	RNA polymerase II	Cell line	S2R+	4503	88/777	95/777	-0.2	-0.2	0.93	FALSE
	SRX026302	RNA polymerase	RNA polymerase II	Cell line	S2	6277	91/777	98/777	-0.2	-0.2	0.93	FALSE
	SRX2592472	RNA polymerase	RNA polymerase II	Cell line	Kc167	6822	134/777	142/777	-0.2	-0.2	0.94	FALSE
	SRX4375832	RNA polymerase	RNA polymerase II	Cell line	Kc167	5013	100/777	107/777	-0.2	-0.1	0.93	FALSE
	SRX21864853	RNA polymerase	RNA polymerase II	Cell line	S2R+	10380	164/777	172/777	-0.2	-0.1	0.95	FALSE
	SRX974394	RNA polymerase	RNA polymerase II	Cell line	S2	686	10/777	13/777	-0.2	-0.1	0.77	FALSE
	SRX017857	RNA polymerase	RNA polymerase II	Adult	Testis	301	2/777	4/777	-0.2	-0.1	0.50	FALSE
	SRX4577940	RNA polymerase	RNA polymerase II	Cell line	Kc167	7293	137/777	144/777	-0.2	-0.1	0.95	FALSE
	SRX4823792	RNA polymerase	RNA polymerase II	Cell line	OSC	7202	137/777	144/777	-0.2	-0.1	0.95	FALSE
	SRX5736495	RNA polymerase	RNA polymerase II	Embryo	Blastoderm	1220	15/777	12/777	-0.2	-0.1	1.25	TRUE
	SRX182775	RNA polymerase	RNA polymerase II	Larvae	Imaginal wing disc	2302	3/777	5/777	-0.1	-0.1	0.60	FALSE
	SRX197581	RNA polymerase	RNA polymerase II	Embryo	1-2h embryos	2458	3/777	5/777	-0.1	-0.1	0.60	FALSE
	SRX7628906	RNA polymerase	RNA polymerase II	Cell line	S2R+	4273	82/777	87/777	-0.1	-0.1	0.94	FALSE
	SRX318796	RNA polymerase	RNA polymerase II	Cell line	Kc167	8200	163/777	169/777	-0.1	-0.1	0.96	FALSE
	SRX21864846	RNA polymerase	RNA polymerase II	Cell line	S2R+	5293	99/777	94/777	-0.1	-0.1	1.05	TRUE
	SRX4577939	RNA polymerase	RNA polymerase II	Cell line	Kc167	7772	153/777	148/777	-0.1	-0.1	1.03	TRUE
	SRX331416	RNA polymerase	RNA polymerase II	Cell line	Kc167	8021	162/777	167/777	-0.1	-0.1	0.97	FALSE
	SRX318797	RNA polymerase	RNA polymerase II	Cell line	Kc167	8249	163/777	167/777	-0.1	-0.0	0.98	FALSE
	SRX2612521	RNA polymerase	RNA polymerase II	Cell line	S2	3567	76/777	73/777	-0.1	-0.0	1.04	TRUE
	SRX4577936	RNA polymerase	RNA polymerase II	Cell line	Kc167	5578	114/777	117/777	-0.1	-0.0	0.97	FALSE
	SRX1361354	RNA polymerase	RNA polymerase II	Cell line	OSC	7183	140/777	143/777	-0.0	-0.0	0.98	FALSE
	SRX201896	RNA polymerase	RNA polymerase II	Cell line	OSC	7696	159/777	162/777	-0.0	-0.0	0.98	FALSE
	SRX331420	RNA polymerase	RNA polymerase II	Cell line	Kc167	7335	164/777	161/777	-0.0	-0.0	1.02	TRUE
	SRX3011234	RNA polymerase	RNA polymerase II	Cell line	S2	2493	37/777	35/777	-0.0	-0.0	1.06	TRUE
	SRX22777803	RNA polymerase	RNA polymerase II	Cell line	S2	3983	80/777	82/777	-0.0	-0.0	0.98	FALSE
	SRX2612518	RNA polymerase	RNA polymerase II	Cell line	S2	4013	80/777	82/777	-0.0	-0.0	0.98	FALSE
	SRX7628907	RNA polymerase	RNA polymerase II	Cell line	S2R+	4107	82/777	84/777	-0.0	-0.0	0.98	FALSE
	SRX20852077	RNA polymerase	RNA polymerase II	Cell line	Kc167	6198	125/777	127/777	-0.0	-0.0	0.98	FALSE
	SRX331419	RNA polymerase	RNA polymerase II	Cell line	Kc167	7610	159/777	161/777	-0.0	-0.0	0.99	FALSE
	SRX050604	RNA polymerase	RNA polymerase II	Embryo	0-24h embryos	1294	2/777	1/777	0.0	0.0	2.00	TRUE
	SRX050605	RNA polymerase	RNA polymerase II	Embryo	0-24h embryos	338	2/777	1/777	0.0	0.0	2.00	TRUE
	SRX151961	RNA polymerase	RNA polymerase II	Larvae	Dorsal mesothoracic disc	211	2/777	1/777	0.0	0.0	2.00	TRUE
	SRX9005681	RNA polymerase	RNA polymerase II	Embryo	2-4h embryos	965	13/777	12/777	0.0	0.0	1.08	TRUE
	SRX013077	RNA polymerase	RNA polymerase II	Embryo	8-12h embryos	299	1/777	1/777	0.0	0.0	1.00	FALSE
	SRX197579	RNA polymerase	RNA polymerase II	Embryo	1-2h embryos	595	3/777	3/777	0.0	0.0	1.00	FALSE
	SRX197582	RNA polymerase	RNA polymerase II	Embryo	1-2h embryos	1934	4/777	4/777	0.0	0.0	1.00	FALSE
	SRX3011235	RNA polymerase	RNA polymerase II	Cell line	S2	3427	63/777	63/777	0.0	0.0	1.00	FALSE
	SRX9518333	RNA polymerase	RNA polymerase II	Embryo	Embryos	497	2/777	2/777	0.0	0.0	1.00	FALSE
	SRX4577938	RNA polymerase	RNA polymerase II	Cell line	Kc167	5298	111/777	112/777	0.0	0.0	0.99	FALSE
	SRX197580	RNA polymerase	RNA polymerase II	Embryo	1-2h embryos	2174	4/777	5/777	0.0	0.0	0.80	FALSE
	SRX9518336	RNA polymerase	RNA polymerase II	Embryo	Embryos	634	2/777	3/777	0.0	0.0	0.67	FALSE
	SRX9005687	RNA polymerase	RNA polymerase II	Embryo	6-8h embryos	7	0/777	0/777	0.0	0.0	99999	TRUE

## Sheet: CpGshores3000
	Analysis in https://chip-atlas.org/enrichment_analysis conducted on 11th February 2025. Parameters: dm6 genome version (reference); RNA polymerase II (472 experiments); All cell types; Threshold of significance = 100; Permutation times x100
	NCBI ID	Antigen class	Antigen	Cell class	Cell	Number of peaks	Overlaps/CpG	Overlaps/Control	Log P-val	Log Q-val	Fold enrichment (FE)	FE > 1.0
	SRX14869055	RNA polymerase	RNA polymerase II	Embryo	14-17h embryos	12395	165/519	78/519	-9.7	-7.0	2.12	TRUE
	SRX14869069	RNA polymerase	RNA polymerase II	Embryo	14-17h embryos	10750	153/519	74/519	-8.4	-6.2	2.07	TRUE
	SRX7262572	RNA polymerase	RNA polymerase II	Cell line	S2	8559	138/519	63/519	-8.4	-6.2	2.19	TRUE
	SRX318797	RNA polymerase	RNA polymerase II	Cell line	Kc167	8249	140/519	65/519	-8.2	-6.2	2.15	TRUE
	SRX318796	RNA polymerase	RNA polymerase II	Cell line	Kc167	8200	139/519	65/519	-8.1	-6.2	2.14	TRUE
	SRX4315043	RNA polymerase	RNA polymerase II	Adult	Ovary	10768	152/519	75/519	-8.0	-6.2	2.03	TRUE
	SRX5436041	RNA polymerase	RNA polymerase II	Cell line	S2	8796	150/519	74/519	-7.9	-6.1	2.03	TRUE
	SRX3279760	RNA polymerase	RNA polymerase II	Adult	Ovary	7848	127/519	57/519	-7.8	-6.1	2.23	TRUE
	SRX7262570	RNA polymerase	RNA polymerase II	Cell line	S2	6564	118/519	51/519	-7.7	-6.0	2.31	TRUE
	SRX331420	RNA polymerase	RNA polymerase II	Cell line	Kc167	7335	132/519	62/519	-7.5	-5.9	2.13	TRUE
	SRX485220	RNA polymerase	RNA polymerase II	Adult	Ovary	6517	122/519	55/519	-7.4	-5.8	2.22	TRUE
	SRX14868974	RNA polymerase	RNA polymerase II	Embryo	14-17h embryos	9160	148/519	75/519	-7.4	-5.8	1.97	TRUE
	SRX4315054	RNA polymerase	RNA polymerase II	Adult	Ovary	11923	153/519	79/519	-7.4	-5.8	1.94	TRUE
	SRX14869070	RNA polymerase	RNA polymerase II	Embryo	14-17h embryos	12570	164/519	88/519	-7.3	-5.8	1.86	TRUE
	SRX331419	RNA polymerase	RNA polymerase II	Cell line	Kc167	7610	130/519	62/519	-7.2	-5.7	2.10	TRUE
	SRX14869048	RNA polymerase	RNA polymerase II	Embryo	14-17h embryos	9437	139/519	69/519	-7.2	-5.7	2.01	TRUE
	SRX9730753	RNA polymerase	RNA polymerase II	Cell line	S2	7939	133/519	65/519	-7.0	-5.6	2.05	TRUE
	SRX6708289	RNA polymerase	RNA polymerase II	Cell line	S2	6539	110/519	48/519	-7.0	-5.6	2.29	TRUE
	SRX3279759	RNA polymerase	RNA polymerase II	Adult	Ovary	6769	114/519	51/519	-7.0	-5.6	2.24	TRUE
	SRX9730755	RNA polymerase	RNA polymerase II	Cell line	S2	7821	130/519	63/519	-7.0	-5.6	2.06	TRUE
	SRX7262539	RNA polymerase	RNA polymerase II	Cell line	S2	3445	85/519	31/519	-7.0	-5.6	2.74	TRUE
	SRX14869071	RNA polymerase	RNA polymerase II	Embryo	14-17h embryos	11591	154/519	82/519	-6.9	-5.6	1.88	TRUE
	SRX2804232	RNA polymerase	RNA polymerase II	Embryo	1-3h embryos	7200	119/519	55/519	-6.9	-5.6	2.16	TRUE
	SRX14869047	RNA polymerase	RNA polymerase II	Embryo	14-17h embryos	10163	141/519	72/519	-6.8	-5.6	1.96	TRUE
	SRX4315056	RNA polymerase	RNA polymerase II	Adult	Ovary	8112	120/519	56/519	-6.8	-5.6	2.14	TRUE
	SRX485219	RNA polymerase	RNA polymerase II	Adult	Ovary	6820	119/519	56/519	-6.7	-5.4	2.12	TRUE
	SRX4712943	RNA polymerase	RNA polymerase II	Embryo	14-17h embryos	8327	120/519	57/519	-6.6	-5.4	2.11	TRUE
	SRX2734367	RNA polymerase	RNA polymerase II	Adult	Ovary	6057	109/519	49/519	-6.6	-5.4	2.22	TRUE
	SRX3873746	RNA polymerase	RNA polymerase II	Cell line	S2	8030	117/519	55/519	-6.6	-5.4	2.13	TRUE
	SRX3393674	RNA polymerase	RNA polymerase II	Cell line	S2R+	8850	135/519	69/519	-6.5	-5.3	1.96	TRUE
	SRX110758	RNA polymerase	RNA polymerase II	Embryo	Muscle cells	13162	141/519	74/519	-6.4	-5.3	1.91	TRUE
	SRX4712933	RNA polymerase	RNA polymerase II	Embryo	14-17h embryos	10170	141/519	74/519	-6.4	-5.3	1.91	TRUE
	SRX749070	RNA polymerase	RNA polymerase II	Cell line	Kc167	7117	108/519	49/519	-6.4	-5.3	2.20	TRUE
	SRX2788642	RNA polymerase	RNA polymerase II	Adult	Ovary	9392	128/519	64/519	-6.4	-5.3	2.00	TRUE
	SRX5436036	RNA polymerase	RNA polymerase II	Cell line	S2	8191	131/519	67/519	-6.3	-5.2	1.96	TRUE
	SRX3873748	RNA polymerase	RNA polymerase II	Cell line	S2	6377	103/519	46/519	-6.3	-5.2	2.24	TRUE
	SRX197567	RNA polymerase	RNA polymerase II	Embryo	2-3h embryos	6654	100/519	44/519	-6.2	-5.1	2.27	TRUE
	SRX14869054	RNA polymerase	RNA polymerase II	Embryo	14-17h embryos	10324	124/519	62/519	-6.2	-5.1	2.00	TRUE
	SRX201900	RNA polymerase	RNA polymerase II	Adult	Ovary	8233	121/519	60/519	-6.1	-5.0	2.02	TRUE
	SRX318811	RNA polymerase	RNA polymerase II	Cell line	OSC	10197	135/519	71/519	-6.1	-5.0	1.90	TRUE
	SRX5436045	RNA polymerase	RNA polymerase II	Cell line	S2	8145	131/519	68/519	-6.1	-5.0	1.93	TRUE
	SRX457600	RNA polymerase	RNA polymerase II	Larvae	Eye-antennal disc	8247	118/519	58/519	-6.1	-5.0	2.03	TRUE
	SRX110766	RNA polymerase	RNA polymerase II	Embryo	Muscle cells	15782	157/519	89/519	-6.0	-5.0	1.76	TRUE
	SRX9730754	RNA polymerase	RNA polymerase II	Cell line	S2	7398	123/519	62/519	-6.0	-5.0	1.98	TRUE
	SRX3011230	RNA polymerase	RNA polymerase II	Cell line	S2	8463	124/519	63/519	-6.0	-5.0	1.97	TRUE
	SRX9730756	RNA polymerase	RNA polymerase II	Cell line	S2	7291	124/519	63/519	-6.0	-5.0	1.97	TRUE
	SRX9730751	RNA polymerase	RNA polymerase II	Cell line	S2	7435	120/519	60/519	-6.0	-5.0	2.00	TRUE
	SRX5436049	RNA polymerase	RNA polymerase II	Cell line	S2	8097	129/519	67/519	-6.0	-5.0	1.93	TRUE
	SRX14868956	RNA polymerase	RNA polymerase II	Embryo	14-17h embryos	8360	116/519	57/519	-5.9	-5.0	2.04	TRUE
	SRX3011232	RNA polymerase	RNA polymerase II	Cell line	S2	7697	116/519	57/519	-5.9	-5.0	2.04	TRUE
	SRX201898	RNA polymerase	RNA polymerase II	Cell line	OSC	9567	135/519	72/519	-5.9	-4.9	1.88	TRUE
	SRX2788645	RNA polymerase	RNA polymerase II	Adult	Ovary	9144	122/519	62/519	-5.9	-4.9	1.97	TRUE
	SRX201902	RNA polymerase	RNA polymerase II	Adult	Ovary	7354	114/519	56/519	-5.8	-4.9	2.04	TRUE
	SRX2592471	RNA polymerase	RNA polymerase II	Cell line	Kc167	7133	114/519	56/519	-5.8	-4.9	2.04	TRUE
	SRX4375855	RNA polymerase	RNA polymerase II	Cell line	Kc167	7148	114/519	56/519	-5.8	-4.9	2.04	TRUE
	SRX3393673	RNA polymerase	RNA polymerase II	Cell line	S2R+	8556	127/519	66/519	-5.8	-4.9	1.92	TRUE
	SRX3393653	RNA polymerase	RNA polymerase II	Cell line	S2R+	8537	128/519	67/519	-5.8	-4.9	1.91	TRUE
	SRX4375854	RNA polymerase	RNA polymerase II	Cell line	Kc167	7459	115/519	57/519	-5.8	-4.9	2.02	TRUE
	SRX4315038	RNA polymerase	RNA polymerase II	Adult	Ovary	5924	96/519	43/519	-5.8	-4.9	2.23	TRUE
	SRX5436048	RNA polymerase	RNA polymerase II	Cell line	S2	8106	124/519	64/519	-5.8	-4.9	1.94	TRUE
	SRX110762	RNA polymerase	RNA polymerase II	Embryo	Muscle cells	13469	150/519	85/519	-5.7	-4.9	1.76	TRUE
	SRX110769	RNA polymerase	RNA polymerase II	Embryo	Muscle cells	15054	150/519	85/519	-5.7	-4.9	1.76	TRUE
	SRX3293002	RNA polymerase	RNA polymerase II	Adult	Ovary	7797	125/519	65/519	-5.7	-4.9	1.92	TRUE
	SRX3393654	RNA polymerase	RNA polymerase II	Cell line	S2R+	8849	130/519	69/519	-5.7	-4.9	1.88	TRUE
	SRX127433	RNA polymerase	RNA polymerase II	Embryo	2-4h embryos	6414	94/519	42/519	-5.7	-4.8	2.24	TRUE
	SRX9730752	RNA polymerase	RNA polymerase II	Cell line	S2	7447	122/519	63/519	-5.7	-4.8	1.94	TRUE
	SRX3393679	RNA polymerase	RNA polymerase II	Cell line	S2R+	8589	127/519	67/519	-5.6	-4.8	1.90	TRUE
	SRX3393655	RNA polymerase	RNA polymerase II	Cell line	S2R+	8712	132/519	71/519	-5.6	-4.8	1.86	TRUE
	SRX066246	RNA polymerase	RNA polymerase II	Embryo	Muscle cells	8784	114/519	57/519	-5.6	-4.8	2.00	TRUE
	SRX4577937	RNA polymerase	RNA polymerase II	Cell line	Kc167	7310	114/519	57/519	-5.6	-4.8	2.00	TRUE
	SRX21864855	RNA polymerase	RNA polymerase II	Cell line	S2R+	10088	123/519	64/519	-5.6	-4.8	1.92	TRUE
	SRX5436039	RNA polymerase	RNA polymerase II	Cell line	S2	8155	123/519	64/519	-5.6	-4.8	1.92	TRUE
	SRX3393675	RNA polymerase	RNA polymerase II	Cell line	S2R+	8494	128/519	68/519	-5.6	-4.8	1.88	TRUE
	SRX4315055	RNA polymerase	RNA polymerase II	Adult	Ovary	6159	99/519	46/519	-5.6	-4.8	2.15	TRUE
	SRX2592470	RNA polymerase	RNA polymerase II	Cell line	Kc167	7461	115/519	58/519	-5.6	-4.8	1.98	TRUE
	SRX3011229	RNA polymerase	RNA polymerase II	Cell line	S2	8114	116/519	59/519	-5.5	-4.8	1.97	TRUE
	SRX127435	RNA polymerase	RNA polymerase II	Embryo	2-4h embryos	6520	97/519	45/519	-5.5	-4.7	2.16	TRUE
	SRX7262543	RNA polymerase	RNA polymerase II	Cell line	S2	2986	68/519	25/519	-5.5	-4.7	2.72	TRUE
	SRX331416	RNA polymerase	RNA polymerase II	Cell line	Kc167	8021	123/519	65/519	-5.4	-4.7	1.89	TRUE
	SRX3873736	RNA polymerase	RNA polymerase II	Cell line	S2	6523	98/519	46/519	-5.4	-4.7	2.13	TRUE
	SRX6708292	RNA polymerase	RNA polymerase II	Cell line	S2	6626	102/519	49/519	-5.4	-4.7	2.08	TRUE
	SRX2592472	RNA polymerase	RNA polymerase II	Cell line	Kc167	6822	106/519	52/519	-5.4	-4.7	2.04	TRUE
	SRX4375859	RNA polymerase	RNA polymerase II	Cell line	Kc167	7973	116/519	60/519	-5.3	-4.6	1.93	TRUE
	SRX1085381	RNA polymerase	RNA polymerase II	Larvae	Salivary glands	7669	112/519	57/519	-5.3	-4.6	1.96	TRUE
	SRX331424	RNA polymerase	RNA polymerase II	Larvae	Dorsal mesothoracic disc	6602	108/519	54/519	-5.3	-4.6	2.00	TRUE
	SRX3393656	RNA polymerase	RNA polymerase II	Cell line	S2R+	8774	126/519	68/519	-5.3	-4.6	1.85	TRUE
	SRX2033488	RNA polymerase	RNA polymerase II	Cell line	Kc167	7675	109/519	55/519	-5.3	-4.5	1.98	TRUE
	SRX4375856	RNA polymerase	RNA polymerase II	Cell line	Kc167	6810	105/519	52/519	-5.2	-4.5	2.02	TRUE
	SRX3393659	RNA polymerase	RNA polymerase II	Cell line	S2R+	8400	123/519	66/519	-5.2	-4.5	1.86	TRUE
	SRX2734365	RNA polymerase	RNA polymerase II	Adult	Ovary	5420	94/519	44/519	-5.2	-4.5	2.14	TRUE
	SRX110765	RNA polymerase	RNA polymerase II	Embryo	Muscle cells	11363	124/519	67/519	-5.2	-4.5	1.85	TRUE
	SRX3393676	RNA polymerase	RNA polymerase II	Cell line	S2R+	8731	124/519	67/519	-5.2	-4.5	1.85	TRUE
	SRX2592475	RNA polymerase	RNA polymerase II	Cell line	Kc167	7955	115/519	60/519	-5.2	-4.5	1.92	TRUE
	SRX331415	RNA polymerase	RNA polymerase II	Cell line	Kc167	7930	115/519	60/519	-5.2	-4.5	1.92	TRUE
	SRX7262571	RNA polymerase	RNA polymerase II	Cell line	S2	3853	74/519	30/519	-5.2	-4.5	2.47	TRUE
	SRX3393668	RNA polymerase	RNA polymerase II	Cell line	S2R+	8246	121/519	65/519	-5.1	-4.4	1.86	TRUE
	SRX3873734	RNA polymerase	RNA polymerase II	Cell line	S2	7669	104/519	52/519	-5.1	-4.4	2.00	TRUE
	SRX4577940	RNA polymerase	RNA polymerase II	Cell line	Kc167	7293	104/519	52/519	-5.1	-4.4	2.00	TRUE
	SRX287908	RNA polymerase	RNA polymerase II	Larvae	3rd instar	6271	100/519	49/519	-5.1	-4.4	2.04	TRUE
	SRX331423	RNA polymerase	RNA polymerase II	Larvae	Dorsal mesothoracic disc	6259	100/519	49/519	-5.1	-4.4	2.04	TRUE
	SRX201899	RNA polymerase	RNA polymerase II	Cell line	OSC	8913	123/519	67/519	-5.0	-4.4	1.84	TRUE
	SRX331428	RNA polymerase	RNA polymerase II	Larvae	Dorsal mesothoracic disc	6869	105/519	53/519	-5.0	-4.4	1.98	TRUE
	SRX1361356	RNA polymerase	RNA polymerase II	Cell line	OSC	7610	110/519	57/519	-5.0	-4.4	1.93	TRUE
	SRX2592473	RNA polymerase	RNA polymerase II	Cell line	Kc167	6678	102/519	51/519	-5.0	-4.4	2.00	TRUE
	SRX4375857	RNA polymerase	RNA polymerase II	Cell line	Kc167	6671	102/519	51/519	-5.0	-4.4	2.00	TRUE
	SRX6708290	RNA polymerase	RNA polymerase II	Cell line	S2	6432	98/519	48/519	-5.0	-4.4	2.04	TRUE
	SRX859013	RNA polymerase	RNA polymerase II	Embryo	Embryos	3447	67/519	26/519	-5.0	-4.4	2.58	TRUE
	SRX201897	RNA polymerase	RNA polymerase II	Cell line	OSC	7874	111/519	58/519	-5.0	-4.3	1.91	TRUE
	SRX21207171	RNA polymerase	RNA polymerase II	Cell line	S2R+	10257	116/519	62/519	-4.9	-4.3	1.87	TRUE
	SRX110756	RNA polymerase	RNA polymerase II	Embryo	Neuronal cells	9039	113/519	60/519	-4.9	-4.3	1.88	TRUE
	SRX21864853	RNA polymerase	RNA polymerase II	Cell line	S2R+	10380	118/519	64/519	-4.9	-4.3	1.84	TRUE
	SRX4577939	RNA polymerase	RNA polymerase II	Cell line	Kc167	7772	105/519	54/519	-4.8	-4.2	1.94	TRUE
	SRX14868960	RNA polymerase	RNA polymerase II	Embryo	14-17h embryos	6936	93/519	45/519	-4.8	-4.2	2.07	TRUE
	SRX6708288	RNA polymerase	RNA polymerase II	Cell line	S2	6534	97/519	48/519	-4.8	-4.2	2.02	TRUE
	SRX110760	RNA polymerase	RNA polymerase II	Embryo	Muscle cells	9386	110/519	58/519	-4.8	-4.2	1.90	TRUE
	SRX287911	RNA polymerase	RNA polymerase II	Adult	Adult head	7002	106/519	55/519	-4.8	-4.2	1.93	TRUE
	SRX110763	RNA polymerase	RNA polymerase II	Embryo	Muscle cells	6448	90/519	43/519	-4.8	-4.2	2.09	TRUE
	SRX110761	RNA polymerase	RNA polymerase II	Embryo	Muscle cells	7863	98/519	49/519	-4.8	-4.2	2.00	TRUE
	SRX3393677	RNA polymerase	RNA polymerase II	Cell line	S2R+	8036	116/519	63/519	-4.8	-4.2	1.84	TRUE
	SRX3393660	RNA polymerase	RNA polymerase II	Cell line	S2R+	8551	121/519	67/519	-4.8	-4.2	1.81	TRUE
	SRX110757	RNA polymerase	RNA polymerase II	Embryo	Muscle cells	7905	99/519	50/519	-4.7	-4.2	1.98	TRUE
	SRX1361360	RNA polymerase	RNA polymerase II	Cell line	OSC	7388	104/519	54/519	-4.7	-4.1	1.93	TRUE
	SRX3393667	RNA polymerase	RNA polymerase II	Cell line	S2R+	8127	118/519	65/519	-4.7	-4.1	1.82	TRUE
	SRX4712945	RNA polymerase	RNA polymerase II	Embryo	14-17h embryos	6939	92/519	45/519	-4.7	-4.1	2.04	TRUE
	SRX2788646	RNA polymerase	RNA polymerase II	Adult	Ovary	4793	85/519	40/519	-4.6	-4.1	2.12	TRUE
	SRX2734366	RNA polymerase	RNA polymerase II	Adult	Ovary	5480	89/519	43/519	-4.6	-4.1	2.07	TRUE
	SRX1085380	RNA polymerase	RNA polymerase II	Larvae	Salivary glands	9713	125/519	71/519	-4.6	-4.1	1.76	TRUE
	SRX9005685	RNA polymerase	RNA polymerase II	Pupae	White prepupae	4381	79/519	36/519	-4.6	-4.0	2.19	TRUE
	SRX7262533	RNA polymerase	RNA polymerase II	Cell line	S2	1828	49/519	16/519	-4.5	-4.0	3.06	TRUE
	SRX1361357	RNA polymerase	RNA polymerase II	Cell line	OSC	6814	95/519	48/519	-4.5	-4.0	1.98	TRUE
	SRX3293004	RNA polymerase	RNA polymerase II	Adult	Ovary	8357	123/519	70/519	-4.5	-4.0	1.76	TRUE
	SRX14869049	RNA polymerase	RNA polymerase II	Embryo	14-17h embryos	8738	105/519	56/519	-4.5	-3.9	1.88	TRUE
	SRX193317	RNA polymerase	RNA polymerase II	Cell line	S2	7368	105/519	56/519	-4.5	-3.9	1.88	TRUE
	SRX4712932	RNA polymerase	RNA polymerase II	Embryo	14-17h embryos	8776	105/519	56/519	-4.5	-3.9	1.88	TRUE
	SRX3293003	RNA polymerase	RNA polymerase II	Adult	Ovary	7581	115/519	64/519	-4.4	-3.9	1.80	TRUE
	SRX1078885	RNA polymerase	RNA polymerase II	Cell line	S2	8129	106/519	57/519	-4.4	-3.9	1.86	TRUE
	SRX3293005	RNA polymerase	RNA polymerase II	Adult	Ovary	6848	106/519	57/519	-4.4	-3.9	1.86	TRUE
	SRX3393678	RNA polymerase	RNA polymerase II	Cell line	S2R+	7819	111/519	61/519	-4.4	-3.9	1.82	TRUE
	SRX1078884	RNA polymerase	RNA polymerase II	Cell line	S2	8059	108/519	59/519	-4.3	-3.8	1.83	TRUE
	SRX331427	RNA polymerase	RNA polymerase II	Larvae	Dorsal mesothoracic disc	6066	95/519	49/519	-4.3	-3.8	1.94	TRUE
	SRX750076	RNA polymerase	RNA polymerase II	Embryo	Mitotic cycle 14	5490	83/519	40/519	-4.3	-3.8	2.08	TRUE
	SRX110767	RNA polymerase	RNA polymerase II	Embryo	Muscle cells	6674	91/519	46/519	-4.3	-3.8	1.98	TRUE
	SRX750078	RNA polymerase	RNA polymerase II	Embryo	Mitotic cycle 14	6376	91/519	46/519	-4.3	-3.8	1.98	TRUE
	SRX201903	RNA polymerase	RNA polymerase II	Adult	Ovary	7179	104/519	56/519	-4.3	-3.8	1.86	TRUE
	SRX4577936	RNA polymerase	RNA polymerase II	Cell line	Kc167	5578	84/519	41/519	-4.3	-3.8	2.05	TRUE
	SRX21207167	RNA polymerase	RNA polymerase II	Cell line	S2R+	10089	110/519	61/519	-4.3	-3.8	1.80	TRUE
	SRX287907	RNA polymerase	RNA polymerase II	Larvae	3rd instar	5807	88/519	44/519	-4.3	-3.8	2.00	TRUE
	SRX859007	RNA polymerase	RNA polymerase II	Embryo	Embryos	4322	70/519	31/519	-4.2	-3.8	2.26	TRUE
	SRX318801	RNA polymerase	RNA polymerase II	Larvae	Dorsal mesothoracic disc	6657	97/519	51/519	-4.2	-3.8	1.90	TRUE
	SRX4577938	RNA polymerase	RNA polymerase II	Cell line	Kc167	5298	81/519	39/519	-4.2	-3.7	2.08	TRUE
	SRX3011231	RNA polymerase	RNA polymerase II	Cell line	S2	7460	102/519	55/519	-4.2	-3.7	1.85	TRUE
	SRX1361355	RNA polymerase	RNA polymerase II	Cell line	OSC	7401	98/519	52/519	-4.2	-3.7	1.88	TRUE
	SRX4375844	RNA polymerase	RNA polymerase II	Cell line	Kc167	7528	103/519	56/519	-4.2	-3.7	1.84	TRUE
	SRX7262536	RNA polymerase	RNA polymerase II	Cell line	S2	1522	42/519	13/519	-4.1	-3.7	3.23	TRUE
	SRX14868961	RNA polymerase	RNA polymerase II	Embryo	14-17h embryos	5923	79/519	38/519	-4.1	-3.7	2.08	TRUE
	SRX4712946	RNA polymerase	RNA polymerase II	Embryo	14-17h embryos	5883	79/519	38/519	-4.1	-3.7	2.08	TRUE
	SRX1361359	RNA polymerase	RNA polymerase II	Cell line	OSC	7300	96/519	51/519	-4.1	-3.6	1.88	TRUE
	SRX1361358	RNA polymerase	RNA polymerase II	Cell line	OSC	7290	92/519	48/519	-4.1	-3.6	1.92	TRUE
	SRX4375842	RNA polymerase	RNA polymerase II	Cell line	Kc167	8587	111/519	63/519	-4.1	-3.6	1.76	TRUE
	SRX110768	RNA polymerase	RNA polymerase II	Embryo	Muscle cells	7976	97/519	52/519	-4.1	-3.6	1.87	TRUE
	SRX201894	RNA polymerase	RNA polymerase II	Cell line	OSC	6824	97/519	52/519	-4.1	-3.6	1.87	TRUE
	SRX749073	RNA polymerase	RNA polymerase II	Cell line	Kc167	5011	73/519	34/519	-4.0	-3.6	2.15	TRUE
	SRX2592466	RNA polymerase	RNA polymerase II	Cell line	Kc167	7537	102/519	56/519	-4.0	-3.6	1.82	TRUE
	SRX6708293	RNA polymerase	RNA polymerase II	Cell line	S2	6536	93/519	49/519	-4.0	-3.6	1.90	TRUE
	SRX4375845	RNA polymerase	RNA polymerase II	Cell line	Kc167	8137	107/519	60/519	-4.0	-3.6	1.78	TRUE
	SRX197574	RNA polymerase	RNA polymerase II	Embryo	2-4h embryos	5152	77/519	37/519	-4.0	-3.6	2.08	TRUE
	SRX21864849	RNA polymerase	RNA polymerase II	Cell line	S2R+	11676	120/519	71/519	-3.9	-3.5	1.69	TRUE
	SRX097618	RNA polymerase	RNA polymerase II	Cell line	S2	8055	100/519	55/519	-3.9	-3.5	1.82	TRUE
	SRX110771	RNA polymerase	RNA polymerase II	Embryo	Muscle cells	8122	100/519	55/519	-3.9	-3.5	1.82	TRUE
	SRX2000505	RNA polymerase	RNA polymerase II	Cell line	S2	6866	91/519	48/519	-3.9	-3.5	1.90	TRUE
	SRX110764	RNA polymerase	RNA polymerase II	Embryo	Muscle cells	6046	83/519	42/519	-3.9	-3.5	1.98	TRUE
	SRX4823795	RNA polymerase	RNA polymerase II	Cell line	OSC	6883	92/519	49/519	-3.9	-3.5	1.88	TRUE
	SRX2592467	RNA polymerase	RNA polymerase II	Cell line	Kc167	8147	107/519	61/519	-3.9	-3.4	1.75	TRUE
	SRX9005672	RNA polymerase	RNA polymerase II	Cell line	S2	5664	89/519	47/519	-3.8	-3.4	1.89	TRUE
	SRX8347283	RNA polymerase	RNA polymerase II	Adult	Mushroom Bodies	1634	37/519	11/519	-3.8	-3.4	3.36	TRUE
	SRX6708291	RNA polymerase	RNA polymerase II	Cell line	S2	6034	86/519	45/519	-3.8	-3.4	1.91	TRUE
	SRX4823791	RNA polymerase	RNA polymerase II	Cell line	OSC	7218	95/519	52/519	-3.8	-3.4	1.83	TRUE
	SRX4823793	RNA polymerase	RNA polymerase II	Cell line	OSC	6847	91/519	49/519	-3.7	-3.3	1.86	TRUE
	SRX4823792	RNA polymerase	RNA polymerase II	Cell line	OSC	7202	96/519	53/519	-3.7	-3.3	1.81	TRUE
	SRX197569	RNA polymerase	RNA polymerase II	Embryo	2-3h embryos	5628	71/519	34/519	-3.7	-3.3	2.09	TRUE
	SRX1361354	RNA polymerase	RNA polymerase II	Cell line	OSC	7183	93/519	51/519	-3.7	-3.3	1.82	TRUE
	SRX2592474	RNA polymerase	RNA polymerase II	Cell line	Kc167	6553	93/519	51/519	-3.7	-3.3	1.82	TRUE
	SRX4375858	RNA polymerase	RNA polymerase II	Cell line	Kc167	6563	93/519	51/519	-3.7	-3.3	1.82	TRUE
	SRX2592464	RNA polymerase	RNA polymerase II	Cell line	Kc167	8585	108/519	63/519	-3.7	-3.3	1.71	TRUE
	SRX7262532	RNA polymerase	RNA polymerase II	Cell line	S2	942	31/519	8/519	-3.6	-3.3	3.88	TRUE
	SRX287912	RNA polymerase	RNA polymerase II	Adult	Adult head	6008	90/519	49/519	-3.6	-3.2	1.84	TRUE
	SRX2592468	RNA polymerase	RNA polymerase II	Cell line	Kc167	7775	100/519	57/519	-3.6	-3.2	1.75	TRUE
	SRX14869050	RNA polymerase	RNA polymerase II	Embryo	14-17h embryos	10301	106/519	62/519	-3.6	-3.2	1.71	TRUE
	SRX4712935	RNA polymerase	RNA polymerase II	Embryo	2-4h embryos	9857	106/519	62/519	-3.6	-3.2	1.71	TRUE
	SRX4375831	RNA polymerase	RNA polymerase II	Cell line	Kc167	5801	83/519	44/519	-3.5	-3.2	1.89	TRUE
	SRX4712934	RNA polymerase	RNA polymerase II	Embryo	2-4h embryos	6721	88/519	48/519	-3.5	-3.1	1.83	TRUE
	SRX7262541	RNA polymerase	RNA polymerase II	Cell line	S2	5883	86/519	47/519	-3.4	-3.0	1.83	TRUE
	SRX3009513	RNA polymerase	RNA polymerase II	Cell line	Kc167	5791	82/519	44/519	-3.4	-3.0	1.86	TRUE
	SRX20852084	RNA polymerase	RNA polymerase II	Cell line	Kc167	6391	87/519	48/519	-3.4	-3.0	1.81	TRUE
	SRX201896	RNA polymerase	RNA polymerase II	Cell line	OSC	7696	102/519	60/519	-3.4	-3.0	1.70	TRUE
	SRX4375846	RNA polymerase	RNA polymerase II	Cell line	Kc167	7792	98/519	57/519	-3.3	-3.0	1.72	TRUE
	SRX110759	RNA polymerase	RNA polymerase II	Embryo	Muscle cells	4907	67/519	33/519	-3.3	-3.0	2.03	TRUE
	SRX252229	RNA polymerase	RNA polymerase II	Cell line	Kc167	7549	89/519	50/519	-3.3	-2.9	1.78	TRUE
	SRX749072	RNA polymerase	RNA polymerase II	Cell line	Kc167	7549	89/519	50/519	-3.3	-2.9	1.78	TRUE
	SRX127437	RNA polymerase	RNA polymerase II	Embryo	2-4h embryos	6365	80/519	43/519	-3.3	-2.9	1.86	TRUE
	SRX21207178	RNA polymerase	RNA polymerase II	Cell line	S2R+	8412	90/519	51/519	-3.3	-2.9	1.76	TRUE
	SRX4375847	RNA polymerase	RNA polymerase II	Cell line	Kc167	7327	95/519	55/519	-3.3	-2.9	1.73	TRUE
	SRX14869064	RNA polymerase	RNA polymerase II	Embryo	14-17h embryos	6729	86/519	48/519	-3.2	-2.9	1.79	TRUE
	SRX14868971	RNA polymerase	RNA polymerase II	Embryo	14-17h embryos	4851	58/519	27/519	-3.2	-2.9	2.15	TRUE
	SRX2000507	RNA polymerase	RNA polymerase II	Cell line	S2	6191	78/519	42/519	-3.2	-2.9	1.86	TRUE
	SRX8347281	RNA polymerase	RNA polymerase II	Adult	Mushroom Bodies	1906	37/519	13/519	-3.2	-2.8	2.85	TRUE
	SRX201901	RNA polymerase	RNA polymerase II	Adult	Ovary	5675	84/519	47/519	-3.1	-2.8	1.79	TRUE
	SRX2592469	RNA polymerase	RNA polymerase II	Cell line	Kc167	7317	94/519	55/519	-3.1	-2.8	1.71	TRUE
	SRX110772	RNA polymerase	RNA polymerase II	Embryo	2-4h embryos	5337	67/519	34/519	-3.1	-2.8	1.97	TRUE
	SRX2000506	RNA polymerase	RNA polymerase II	Cell line	S2	6305	80/519	44/519	-3.1	-2.8	1.82	TRUE
	SRX3009512	RNA polymerase	RNA polymerase II	Cell line	Kc167	5422	77/519	42/519	-3.1	-2.7	1.83	TRUE
	SRX4375830	RNA polymerase	RNA polymerase II	Cell line	Kc167	5409	77/519	42/519	-3.1	-2.7	1.83	TRUE
	SRX14868987	RNA polymerase	RNA polymerase II	Embryo	14-17h embryos	5729	65/519	33/519	-3.0	-2.7	1.97	TRUE
	SRX4712952	RNA polymerase	RNA polymerase II	Embryo	14-17h embryos	5698	65/519	33/519	-3.0	-2.7	1.97	TRUE
	SRX9090280	RNA polymerase	RNA polymerase II	Cell line	S2	7955	93/519	55/519	-3.0	-2.7	1.69	TRUE
	SRX750071	RNA polymerase	RNA polymerase II	Embryo	Mitotic cycle 13	5799	74/519	40/519	-3.0	-2.7	1.85	TRUE
	SRX7262537	RNA polymerase	RNA polymerase II	Cell line	S2	1248	33/519	11/519	-3.0	-2.7	3.00	TRUE
	SRX3981730	RNA polymerase	RNA polymerase II	Cell line	S2	7161	94/519	56/519	-3.0	-2.7	1.68	TRUE
	SRX750082	RNA polymerase	RNA polymerase II	Embryo	Mitotic cycle 13	5778	67/519	35/519	-2.9	-2.6	1.91	TRUE
	SRX21864847	RNA polymerase	RNA polymerase II	Cell line	S2R+	9217	91/519	54/519	-2.9	-2.6	1.69	TRUE
	SRX9090281	RNA polymerase	RNA polymerase II	Cell line	S2	6226	86/519	50/519	-2.9	-2.6	1.72	TRUE
	SRX3981728	RNA polymerase	RNA polymerase II	Cell line	S2	7429	97/519	59/519	-2.9	-2.6	1.64	TRUE
	SRX3981735	RNA polymerase	RNA polymerase II	Cell line	S2	7038	92/519	55/519	-2.9	-2.6	1.67	TRUE
	SRX4823794	RNA polymerase	RNA polymerase II	Cell line	OSC	5730	73/519	40/519	-2.9	-2.6	1.82	TRUE
	SRX318800	RNA polymerase	RNA polymerase II	Larvae	Dorsal mesothoracic disc	6447	83/519	48/519	-2.9	-2.5	1.73	TRUE
	SRX9005669	RNA polymerase	RNA polymerase II	Cell line	S2	5882	83/519	48/519	-2.9	-2.5	1.73	TRUE
	SRX9005663	RNA polymerase	RNA polymerase II	Cell line	S2	5223	74/519	41/519	-2.8	-2.5	1.80	TRUE
	SRX20852077	RNA polymerase	RNA polymerase II	Cell line	Kc167	6198	80/519	46/519	-2.8	-2.5	1.74	TRUE
	SRX306199	RNA polymerase	RNA polymerase II	Cell line	S2	7215	85/519	50/519	-2.8	-2.5	1.70	TRUE
	SRX7262525	RNA polymerase	RNA polymerase II	Cell line	S2	5557	81/519	47/519	-2.8	-2.5	1.72	TRUE
	SRX14869065	RNA polymerase	RNA polymerase II	Embryo	14-17h embryos	10537	103/519	65/519	-2.8	-2.5	1.58	TRUE
	SRX9005684	RNA polymerase	RNA polymerase II	Larvae	3rd instar	3570	59/519	30/519	-2.8	-2.5	1.97	TRUE
	SRX2592465	RNA polymerase	RNA polymerase II	Cell line	Kc167	8310	98/519	61/519	-2.7	-2.4	1.61	TRUE
	SRX4375843	RNA polymerase	RNA polymerase II	Cell line	Kc167	8325	98/519	61/519	-2.7	-2.4	1.61	TRUE
	SRX7262542	RNA polymerase	RNA polymerase II	Cell line	S2	1415	33/519	12/519	-2.7	-2.4	2.75	TRUE
	SRX3393680	RNA polymerase	RNA polymerase II	Cell line	S2R+	6098	78/519	45/519	-2.7	-2.4	1.73	TRUE
	SRX151962	RNA polymerase	RNA polymerase II	Larvae	Dorsal mesothoracic disc	5027	65/519	35/519	-2.7	-2.4	1.86	TRUE
	SRX14868966	RNA polymerase	RNA polymerase II	Embryo	14-17h embryos	3662	53/519	26/519	-2.7	-2.4	2.04	TRUE
	SRX4712947	RNA polymerase	RNA polymerase II	Embryo	14-17h embryos	3672	53/519	26/519	-2.7	-2.4	2.04	TRUE
	SRX3981732	RNA polymerase	RNA polymerase II	Cell line	S2	6979	90/519	55/519	-2.6	-2.4	1.64	TRUE
	SRX4712954	RNA polymerase	RNA polymerase II	Embryo	14-17h embryos	4856	54/519	27/519	-2.6	-2.3	2.00	TRUE
	SRX14272228	RNA polymerase	RNA polymerase II	Embryo	Early embryos	3559	58/519	30/519	-2.6	-2.3	1.93	TRUE
	SRX9005671	RNA polymerase	RNA polymerase II	Cell line	S2	5921	81/519	48/519	-2.6	-2.3	1.69	TRUE
	SRX3981733	RNA polymerase	RNA polymerase II	Cell line	S2	7291	92/519	57/519	-2.6	-2.3	1.61	TRUE
	SRX2000508	RNA polymerase	RNA polymerase II	Cell line	S2	6042	72/519	41/519	-2.6	-2.3	1.76	TRUE
	SRX220297	RNA polymerase	RNA polymerase II	Adult	Ovary	7317	82/519	49/519	-2.6	-2.3	1.67	TRUE
	SRX9090282	RNA polymerase	RNA polymerase II	Cell line	S2	6795	88/519	54/519	-2.6	-2.3	1.63	TRUE
	SRX9005670	RNA polymerase	RNA polymerase II	Cell line	S2	5646	78/519	46/519	-2.5	-2.3	1.70	TRUE
	SRX3981729	RNA polymerase	RNA polymerase II	Cell line	S2	7059	89/519	55/519	-2.5	-2.3	1.62	TRUE
	SRX2788644	RNA polymerase	RNA polymerase II	Adult	Ovary	7199	81/519	49/519	-2.5	-2.2	1.65	TRUE
	SRX9005662	RNA polymerase	RNA polymerase II	Cell line	S2	5205	71/519	41/519	-2.4	-2.2	1.73	TRUE
	SRX750074	RNA polymerase	RNA polymerase II	Embryo	Mitotic cycle 14	4663	58/519	31/519	-2.4	-2.2	1.87	TRUE
	SRX7262529	RNA polymerase	RNA polymerase II	Cell line	S2	4992	72/519	42/519	-2.4	-2.2	1.71	TRUE
	SRX147003	RNA polymerase	RNA polymerase II	Cell line	S2	6463	78/519	47/519	-2.4	-2.1	1.66	TRUE
	SRX14868957	RNA polymerase	RNA polymerase II	Embryo	14-17h embryos	5591	64/519	36/519	-2.4	-2.1	1.78	TRUE
	SRX4712944	RNA polymerase	RNA polymerase II	Embryo	14-17h embryos	5683	64/519	36/519	-2.4	-2.1	1.78	TRUE
	SRX3981731	RNA polymerase	RNA polymerase II	Cell line	S2	7038	87/519	55/519	-2.3	-2.1	1.58	TRUE
	SRX201895	RNA polymerase	RNA polymerase II	Cell line	OSC	5937	76/519	46/519	-2.3	-2.1	1.65	TRUE
	SRX306201	RNA polymerase	RNA polymerase II	Cell line	S2	6321	76/519	46/519	-2.3	-2.1	1.65	TRUE
	SRX14868986	RNA polymerase	RNA polymerase II	Embryo	14-17h embryos	4597	57/519	31/519	-2.3	-2.0	1.84	TRUE
	SRX2612522	RNA polymerase	RNA polymerase II	Cell line	S2	6494	83/519	52/519	-2.3	-2.0	1.60	TRUE
	SRX315132	RNA polymerase	RNA polymerase II	Cell line	OSC	3926	58/519	32/519	-2.3	-2.0	1.81	TRUE
	SRX315134	RNA polymerase	RNA polymerase II	Cell line	OSC	4062	58/519	32/519	-2.3	-2.0	1.81	TRUE
	SRX2592459	RNA polymerase	RNA polymerase II	Cell line	Kc167	4988	63/519	36/519	-2.2	-2.0	1.75	TRUE
	SRX4375832	RNA polymerase	RNA polymerase II	Cell line	Kc167	5013	63/519	36/519	-2.2	-2.0	1.75	TRUE
	SRX3981727	RNA polymerase	RNA polymerase II	Cell line	S2	7359	90/519	58/519	-2.2	-2.0	1.55	TRUE
	SRX9005664	RNA polymerase	RNA polymerase II	Cell line	S2	4259	59/519	33/519	-2.2	-2.0	1.79	TRUE
	SRX2788643	RNA polymerase	RNA polymerase II	Adult	Ovary	4669	64/519	37/519	-2.2	-2.0	1.73	TRUE
	SRX306191	RNA polymerase	RNA polymerase II	Cell line	S2	5936	70/519	42/519	-2.2	-1.9	1.67	TRUE
	SRX4712951	RNA polymerase	RNA polymerase II	Embryo	14-17h embryos	4609	56/519	31/519	-2.2	-1.9	1.81	TRUE
	SRX3981736	RNA polymerase	RNA polymerase II	Cell line	S2	7300	88/519	57/519	-2.2	-1.9	1.54	TRUE
	SRX013069	RNA polymerase	RNA polymerase II	Pupae	Pupae	4417	61/519	35/519	-2.1	-1.9	1.74	TRUE
	SRX7262534	RNA polymerase	RNA polymerase II	Cell line	S2	756	22/519	7/519	-2.1	-1.9	3.14	TRUE
	SRX14272232	RNA polymerase	RNA polymerase II	Embryo	Early embryos	2784	45/519	23/519	-2.1	-1.9	1.96	TRUE
	SRX306197	RNA polymerase	RNA polymerase II	Cell line	S2	6657	73/519	45/519	-2.1	-1.9	1.62	TRUE
	SRX220300	RNA polymerase	RNA polymerase II	Adult	Ovary	6022	69/519	42/519	-2.1	-1.8	1.64	TRUE
	SRX3873733	RNA polymerase	RNA polymerase II	Cell line	S2	5580	69/519	42/519	-2.1	-1.8	1.64	TRUE
	SRX7628897	RNA polymerase	RNA polymerase II	Cell line	S2R+	5607	69/519	42/519	-2.1	-1.8	1.64	TRUE
	SRX182776	RNA polymerase	RNA polymerase II	Larvae	Imaginal wing disc	3849	46/519	24/519	-2.0	-1.8	1.92	TRUE
	SRX9090279	RNA polymerase	RNA polymerase II	Cell line	S2	6711	75/519	47/519	-2.0	-1.8	1.60	TRUE
	SRX7262524	RNA polymerase	RNA polymerase II	Cell line	S2	4620	65/519	39/519	-2.0	-1.8	1.67	TRUE
	SRX7262540	RNA polymerase	RNA polymerase II	Cell line	S2	5092	65/519	39/519	-2.0	-1.8	1.67	TRUE
	SRX7262527	RNA polymerase	RNA polymerase II	Cell line	S2	4465	62/519	37/519	-2.0	-1.8	1.68	TRUE
	SRX7262535	RNA polymerase	RNA polymerase II	Cell line	S2	823	21/519	7/519	-1.9	-1.7	3.00	TRUE
	SRX3981734	RNA polymerase	RNA polymerase II	Cell line	S2	7219	86/519	57/519	-1.9	-1.7	1.51	TRUE
	SRX2804234	RNA polymerase	RNA polymerase II	Embryo	1-3h embryos	4106	45/519	24/519	-1.9	-1.7	1.88	TRUE
	SRX7262528	RNA polymerase	RNA polymerase II	Cell line	S2	4599	64/519	39/519	-1.9	-1.7	1.64	TRUE
	SRX14868967	RNA polymerase	RNA polymerase II	Embryo	14-17h embryos	4525	50/519	28/519	-1.9	-1.7	1.79	TRUE
	SRX4712948	RNA polymerase	RNA polymerase II	Embryo	14-17h embryos	4588	50/519	28/519	-1.9	-1.7	1.79	TRUE
	SRX315135	RNA polymerase	RNA polymerase II	Cell line	OSC	4114	56/519	33/519	-1.8	-1.6	1.70	TRUE
	SRX8347279	RNA polymerase	RNA polymerase II	Adult	Mushroom Bodies	1059	17/519	5/519	-1.8	-1.6	3.40	TRUE
	SRX16752363	RNA polymerase	RNA polymerase II	Embryo	21-24h embryos	3480	48/519	27/519	-1.8	-1.6	1.78	TRUE
	SRX750080	RNA polymerase	RNA polymerase II	Embryo	Mitotic cycle 13	3085	36/519	18/519	-1.8	-1.6	2.00	TRUE
	SRX7050425	RNA polymerase	RNA polymerase II	Cell line	S2	4575	59/519	36/519	-1.8	-1.6	1.64	TRUE
	SRX7175266	RNA polymerase	RNA polymerase II	Embryo	Embryos	4279	50/519	29/519	-1.7	-1.5	1.72	TRUE
	SRX7262531	RNA polymerase	RNA polymerase II	Cell line	S2	4725	62/519	39/519	-1.7	-1.5	1.59	TRUE
	SRX9005665	RNA polymerase	RNA polymerase II	Cell line	S2	5134	63/519	40/519	-1.7	-1.5	1.57	TRUE
	SRX7628882	RNA polymerase	RNA polymerase II	Cell line	S2R+	4924	59/519	37/519	-1.6	-1.4	1.59	TRUE
	SRX7628883	RNA polymerase	RNA polymerase II	Cell line	S2R+	4966	59/519	37/519	-1.6	-1.4	1.59	TRUE
	SRX7628896	RNA polymerase	RNA polymerase II	Cell line	S2R+	5649	65/519	42/519	-1.6	-1.4	1.55	TRUE
	SRX4315053	RNA polymerase	RNA polymerase II	Adult	Ovary	3215	41/519	23/519	-1.6	-1.4	1.78	TRUE
	SRX8347284	RNA polymerase	RNA polymerase II	Adult	Mushroom Bodies	926	14/519	4/519	-1.5	-1.4	3.50	TRUE
	SRX20852087	RNA polymerase	RNA polymerase II	Cell line	Kc167	5708	64/519	42/519	-1.5	-1.3	1.52	TRUE
	SRX14868970	RNA polymerase	RNA polymerase II	Embryo	14-17h embryos	3605	34/519	18/519	-1.5	-1.3	1.89	TRUE
	SRX4712953	RNA polymerase	RNA polymerase II	Embryo	14-17h embryos	3614	34/519	18/519	-1.5	-1.3	1.89	TRUE
	SRX9005682	RNA polymerase	RNA polymerase II	Embryo	6-8h embryos	2604	34/519	18/519	-1.5	-1.3	1.89	TRUE
	SRX4510349	RNA polymerase	RNA polymerase II	Adult	Gut	1825	23/519	10/519	-1.5	-1.3	2.30	TRUE
	SRX110773	RNA polymerase	RNA polymerase II	Embryo	2-4h embryos	3832	43/519	25/519	-1.5	-1.3	1.72	TRUE
	SRX22777804	RNA polymerase	RNA polymerase II	Cell line	S2	5087	59/519	38/519	-1.5	-1.3	1.55	TRUE
	SRX21864844	RNA polymerase	RNA polymerase II	Cell line	S2R+	3958	6/519	17/519	-1.5	-1.3	0.35	FALSE
	SRX9005661	RNA polymerase	RNA polymerase II	Cell line	S2	4503	55/519	35/519	-1.4	-1.3	1.57	TRUE
	SRX3873745	RNA polymerase	RNA polymerase II	Cell line	S2	5489	62/519	41/519	-1.4	-1.3	1.51	TRUE
	SRX8347280	RNA polymerase	RNA polymerase II	Adult	Mushroom Bodies	1025	15/519	5/519	-1.4	-1.2	3.00	TRUE
	SRX22777802	RNA polymerase	RNA polymerase II	Cell line	S2	4951	58/519	38/519	-1.4	-1.2	1.53	TRUE
	SRX315133	RNA polymerase	RNA polymerase II	Cell line	OSC	3722	48/519	30/519	-1.3	-1.2	1.60	TRUE
	SRX110770	RNA polymerase	RNA polymerase II	Embryo	Muscle cells	5705	61/519	41/519	-1.3	-1.2	1.49	TRUE
	SRX7262538	RNA polymerase	RNA polymerase II	Cell line	S2	400	13/519	4/519	-1.3	-1.2	3.25	TRUE
	SRX9005668	RNA polymerase	RNA polymerase II	Cell line	S2	4799	57/519	38/519	-1.3	-1.1	1.50	TRUE
	SRX7175265	RNA polymerase	RNA polymerase II	Embryo	Embryos	4198	37/519	22/519	-1.2	-1.1	1.68	TRUE
	SRX197581	RNA polymerase	RNA polymerase II	Embryo	1-2h embryos	2458	9/519	2/519	-1.2	-1.0	4.50	TRUE
	SRX7628890	RNA polymerase	RNA polymerase II	Cell line	S2R+	4578	51/519	34/519	-1.2	-1.0	1.50	TRUE
	SRX2592460	RNA polymerase	RNA polymerase II	Cell line	Kc167	3183	40/519	25/519	-1.1	-1.0	1.60	TRUE
	SRX4375833	RNA polymerase	RNA polymerase II	Cell line	Kc167	3183	40/519	25/519	-1.1	-1.0	1.60	TRUE
	SRX7628906	RNA polymerase	RNA polymerase II	Cell line	S2R+	4273	46/519	30/519	-1.1	-1.0	1.53	TRUE
	SRX4510347	RNA polymerase	RNA polymerase II	Adult	Gut	1520	15/519	6/519	-1.1	-1.0	2.50	TRUE
	SRX2612519	RNA polymerase	RNA polymerase II	Cell line	S2	5911	61/519	43/519	-1.1	-1.0	1.42	TRUE
	SRX20852088	RNA polymerase	RNA polymerase II	Cell line	Kc167	5010	51/519	35/519	-1.0	-0.9	1.46	TRUE
	SRX9518336	RNA polymerase	RNA polymerase II	Embryo	Embryos	634	6/519	1/519	-0.9	-0.8	6.00	TRUE
	SRX21207174	RNA polymerase	RNA polymerase II	Cell line	S2R+	6040	53/519	38/519	-0.9	-0.8	1.39	TRUE
	SRX252228	RNA polymerase	RNA polymerase II	Cell line	Kc167	5096	46/519	32/519	-0.9	-0.8	1.44	TRUE
	SRX749071	RNA polymerase	RNA polymerase II	Cell line	Kc167	5096	46/519	32/519	-0.9	-0.8	1.44	TRUE
	SRX3873747	RNA polymerase	RNA polymerase II	Cell line	S2	3481	40/519	27/519	-0.9	-0.7	1.48	TRUE
	SRX5736499	RNA polymerase	RNA polymerase II	Embryo	Mitotic cycle 14	1267	12/519	5/519	-0.9	-0.7	2.40	TRUE
	SRX3011236	RNA polymerase	RNA polymerase II	Cell line	S2	3557	36/519	24/519	-0.8	-0.7	1.50	TRUE
	SRX7628907	RNA polymerase	RNA polymerase II	Cell line	S2R+	4107	43/519	30/519	-0.8	-0.7	1.43	TRUE
	SRX9005683	RNA polymerase	RNA polymerase II	Embryo	10-12h embryos	2220	25/519	15/519	-0.8	-0.7	1.67	TRUE
	SRX9005666	RNA polymerase	RNA polymerase II	Cell line	S2	4247	46/519	33/519	-0.8	-0.7	1.39	TRUE
	SRX7628889	RNA polymerase	RNA polymerase II	Cell line	S2R+	4503	47/519	34/519	-0.8	-0.7	1.38	TRUE
	SRX197582	RNA polymerase	RNA polymerase II	Embryo	1-2h embryos	1934	7/519	2/519	-0.8	-0.6	3.50	TRUE
	SRX013061	RNA polymerase	RNA polymerase II	Embryo	4-8h embryos	2138	24/519	15/519	-0.7	-0.6	1.60	TRUE
	SRX3011235	RNA polymerase	RNA polymerase II	Cell line	S2	3427	31/519	21/519	-0.7	-0.6	1.48	TRUE
	SRX4510351	RNA polymerase	RNA polymerase II	Adult	Gut	1514	15/519	8/519	-0.7	-0.6	1.88	TRUE
	SRX050603	RNA polymerase	RNA polymerase II	Embryo	0-24h embryos	5087	48/519	36/519	-0.7	-0.6	1.33	TRUE
	SRX9005667	RNA polymerase	RNA polymerase II	Cell line	S2	4504	48/519	36/519	-0.7	-0.6	1.33	TRUE
	SRX197568	RNA polymerase	RNA polymerase II	Embryo	2-3h embryos	4103	26/519	17/519	-0.7	-0.6	1.53	TRUE
	SRX026742	RNA polymerase	RNA polymerase II	Larvae	Imaginal wing disc	6117	37/519	49/519	-0.7	-0.5	0.76	FALSE
	SRX7262526	RNA polymerase	RNA polymerase II	Cell line	S2	3581	41/519	30/519	-0.7	-0.5	1.37	TRUE
	SRX9518326	RNA polymerase	RNA polymerase II	Embryo	Embryos	2469	27/519	18/519	-0.7	-0.5	1.50	TRUE
	SRX3981720	RNA polymerase	RNA polymerase II	Cell line	S2	2224	8/519	3/519	-0.6	-0.5	2.67	TRUE
	SRX8347282	RNA polymerase	RNA polymerase II	Adult	Mushroom Bodies	589	8/519	3/519	-0.6	-0.5	2.67	TRUE
	SRX3873735	RNA polymerase	RNA polymerase II	Cell line	S2	4052	42/519	31/519	-0.6	-0.5	1.35	TRUE
	SRX026743	RNA polymerase	RNA polymerase II	Larvae	Imaginal wing disc	3934	43/519	32/519	-0.6	-0.5	1.34	TRUE
	SRX3087202	RNA polymerase	RNA polymerase II	Cell line	S2	4376	43/519	32/519	-0.6	-0.5	1.34	TRUE
	SRX14868980	RNA polymerase	RNA polymerase II	Embryo	14-17h embryos	2616	17/519	10/519	-0.6	-0.5	1.70	TRUE
	SRX4375835	RNA polymerase	RNA polymerase II	Cell line	Kc167	2669	30/519	21/519	-0.6	-0.5	1.43	TRUE
	SRX16752362	RNA polymerase	RNA polymerase II	Embryo	21-24h embryos	3459	38/519	28/519	-0.6	-0.5	1.36	TRUE
	SRX013107	RNA polymerase	RNA polymerase II	Embryo	12-16h embryos	2822	31/519	22/519	-0.6	-0.5	1.41	TRUE
	SRX2592462	RNA polymerase	RNA polymerase II	Cell line	Kc167	2675	29/519	21/519	-0.5	-0.4	1.38	TRUE
	SRX3087203	RNA polymerase	RNA polymerase II	Cell line	S2	4174	40/519	31/519	-0.5	-0.4	1.29	TRUE
	SRX3981721	RNA polymerase	RNA polymerase II	Cell line	S2	2189	7/519	3/519	-0.5	-0.4	2.33	TRUE
	SRX529168	RNA polymerase	RNA polymerase II	Cell line	S2	1399	7/519	3/519	-0.5	-0.4	2.33	TRUE
	SRX3087200	RNA polymerase	RNA polymerase II	Cell line	S2	3502	34/519	26/519	-0.5	-0.4	1.31	TRUE
	SRX7050424	RNA polymerase	RNA polymerase II	Cell line	S2	3745	37/519	29/519	-0.4	-0.3	1.28	TRUE
	SRX197579	RNA polymerase	RNA polymerase II	Embryo	1-2h embryos	595	4/519	1/519	-0.4	-0.3	4.00	TRUE
	SRX2788647	RNA polymerase	RNA polymerase II	Adult	Ovary	4513	40/519	32/519	-0.4	-0.3	1.25	TRUE
	SRX859011	RNA polymerase	RNA polymerase II	Embryo	Embryos	2260	23/519	17/519	-0.4	-0.3	1.35	TRUE
	SRX5736498	RNA polymerase	RNA polymerase II	Embryo	Mitotic cycle 14	1438	9/519	5/519	-0.4	-0.3	1.80	TRUE
	SRX306194	RNA polymerase	RNA polymerase II	Cell line	S2	4130	36/519	29/519	-0.4	-0.3	1.24	TRUE
	SRX661503	RNA polymerase	RNA polymerase II	Larvae	Imaginal wing disc	1179	6/519	10/519	-0.3	-0.3	0.60	FALSE
	SRX182775	RNA polymerase	RNA polymerase II	Larvae	Imaginal wing disc	2302	5/519	2/519	-0.3	-0.3	2.50	TRUE
	SRX197580	RNA polymerase	RNA polymerase II	Embryo	1-2h embryos	2174	5/519	2/519	-0.3	-0.3	2.50	TRUE
	SRX9005688	RNA polymerase	RNA polymerase II	Embryo	10-12h embryos	1795	17/519	12/519	-0.3	-0.3	1.42	TRUE
	SRX21864846	RNA polymerase	RNA polymerase II	Cell line	S2R+	5293	39/519	32/519	-0.3	-0.2	1.22	TRUE
	SRX21864851	RNA polymerase	RNA polymerase II	Cell line	S2R+	6364	42/519	35/519	-0.3	-0.2	1.20	TRUE
	SRX20852085	RNA polymerase	RNA polymerase II	Cell line	Kc167	3524	30/519	24/519	-0.3	-0.2	1.25	TRUE
	SRX21864845	RNA polymerase	RNA polymerase II	Cell line	S2R+	5115	30/519	24/519	-0.3	-0.2	1.25	TRUE
	SRX9518327	RNA polymerase	RNA polymerase II	Embryo	Embryos	2436	20/519	15/519	-0.3	-0.2	1.33	TRUE
	SRX9730750	RNA polymerase	RNA polymerase II	Cell line	S2	1369	3/519	6/519	-0.3	-0.2	0.50	FALSE
	SRX3087201	RNA polymerase	RNA polymerase II	Cell line	S2	3616	33/519	27/519	-0.3	-0.2	1.22	TRUE
	SRX4712950	RNA polymerase	RNA polymerase II	Embryo	14-17h embryos	2579	13/519	9/519	-0.3	-0.2	1.44	TRUE
	SRX2612518	RNA polymerase	RNA polymerase II	Cell line	S2	4013	35/519	29/519	-0.3	-0.2	1.21	TRUE
	SRX2432263	RNA polymerase	RNA polymerase II	Cell line	S2R+	2249	12/519	16/519	-0.2	-0.2	0.75	FALSE
	SRX3960605	RNA polymerase	RNA polymerase II	Cell line	S2R+	2249	12/519	16/519	-0.2	-0.2	0.75	FALSE
	SRX013073	RNA polymerase	RNA polymerase II	Embryo	16-20h embryos	674	8/519	5/519	-0.2	-0.2	1.60	TRUE
	SRX5736495	RNA polymerase	RNA polymerase II	Embryo	Blastoderm	1220	8/519	5/519	-0.2	-0.2	1.60	TRUE
	SRX9090277	RNA polymerase	RNA polymerase II	Cell line	S2	2894	13/519	17/519	-0.2	-0.2	0.76	FALSE
	SRX4712949	RNA polymerase	RNA polymerase II	Embryo	14-17h embryos	2983	18/519	14/519	-0.2	-0.2	1.29	TRUE
	SRX9518333	RNA polymerase	RNA polymerase II	Embryo	Embryos	497	3/519	1/519	-0.2	-0.1	3.00	TRUE
	SRX1743172	RNA polymerase	RNA polymerase II	Adult	Ovary	379	1/519	3/519	-0.2	-0.1	0.33	FALSE
	SRX301183	RNA polymerase	RNA polymerase II	Cell line	S2	2076	11/519	8/519	-0.2	-0.1	1.38	TRUE
	SRX2612521	RNA polymerase	RNA polymerase II	Cell line	S2	3567	22/519	26/519	-0.2	-0.1	0.85	FALSE
	SRX20852086	RNA polymerase	RNA polymerase II	Cell line	Kc167	3894	31/519	27/519	-0.2	-0.1	1.15	TRUE
	SRX23238231	RNA polymerase	RNA polymerase II	Cell line	S2	605	2/519	4/519	-0.2	-0.1	0.50	FALSE
	SRX974394	RNA polymerase	RNA polymerase II	Cell line	S2	686	2/519	4/519	-0.2	-0.1	0.50	FALSE
	SRX22777803	RNA polymerase	RNA polymerase II	Cell line	S2	3983	33/519	29/519	-0.2	-0.1	1.14	TRUE
	SRX2612520	RNA polymerase	RNA polymerase II	Cell line	S2	4086	33/519	29/519	-0.2	-0.1	1.14	TRUE
	SRX4068069	RNA polymerase	RNA polymerase II	Larvae	Eye-antennal disc	2629	12/519	15/519	-0.2	-0.1	0.80	FALSE
	SRX22777801	RNA polymerase	RNA polymerase II	Cell line	S2	4446	37/519	33/519	-0.1	-0.1	1.12	TRUE
	SRX14868979	RNA polymerase	RNA polymerase II	Embryo	14-17h embryos	2927	17/519	14/519	-0.1	-0.1	1.21	TRUE
	SRX671942	RNA polymerase	RNA polymerase II	Embryo	Parasegment 7	2493	21/519	18/519	-0.1	-0.1	1.17	TRUE
	SRX9518324	RNA polymerase	RNA polymerase II	Embryo	Embryos	2655	22/519	19/519	-0.1	-0.1	1.16	TRUE
	SRX9005681	RNA polymerase	RNA polymerase II	Embryo	2-4h embryos	965	6/519	4/519	-0.1	-0.1	1.50	TRUE
	SRX220304	RNA polymerase	RNA polymerase II	Adult	Ovary	2763	23/519	20/519	-0.1	-0.1	1.15	TRUE
	SRX3087198	RNA polymerase	RNA polymerase II	Cell line	S2	3351	20/519	23/519	-0.1	-0.1	0.87	FALSE
	SRX7262530	RNA polymerase	RNA polymerase II	Cell line	S2	3035	28/519	25/519	-0.1	-0.1	1.12	TRUE
	SRX013070	RNA polymerase	RNA polymerase II	Larvae	3rd instar	1106	10/519	8/519	-0.1	-0.0	1.25	TRUE
	SRX3011233	RNA polymerase	RNA polymerase II	Cell line	S2	2608	10/519	8/519	-0.1	-0.0	1.25	TRUE
	SRX2748311	RNA polymerase	RNA polymerase II	Adult	Testis	1477	12/519	10/519	-0.1	-0.0	1.20	TRUE
	SRX3011234	RNA polymerase	RNA polymerase II	Cell line	S2	2493	13/519	11/519	-0.1	-0.0	1.18	TRUE
	SRX2432254	RNA polymerase	RNA polymerase II	Cell line	S2R+	2043	14/519	12/519	-0.1	-0.0	1.17	TRUE
	SRX3960602	RNA polymerase	RNA polymerase II	Cell line	S2R+	2043	14/519	12/519	-0.1	-0.0	1.17	TRUE
	SRX671943	RNA polymerase	RNA polymerase II	Embryo	Parasegment 7	2193	14/519	12/519	-0.1	-0.0	1.17	TRUE
	SRX671945	RNA polymerase	RNA polymerase II	Embryo	Embryos	2383	16/519	14/519	-0.1	-0.0	1.14	TRUE
	SRX9518325	RNA polymerase	RNA polymerase II	Embryo	Embryos	2209	18/519	16/519	-0.1	-0.0	1.12	TRUE
	SRX220308	RNA polymerase	RNA polymerase II	Adult	Ovary	2418	20/519	18/519	-0.1	-0.0	1.11	TRUE
	SRX671944	RNA polymerase	RNA polymerase II	Embryo	Embryos	2972	20/519	18/519	-0.1	-0.0	1.11	TRUE
	SRX9090278	RNA polymerase	RNA polymerase II	Cell line	S2	2917	20/519	18/519	-0.1	-0.0	1.11	TRUE
	SRX287904	RNA polymerase	RNA polymerase II	Embryo	14-16h embryos	3297	18/519	20/519	-0.1	-0.0	0.90	FALSE
	SRX026302	RNA polymerase	RNA polymerase II	Cell line	S2	6277	35/519	33/519	-0.0	-0.0	1.06	TRUE
	SRX013077	RNA polymerase	RNA polymerase II	Embryo	8-12h embryos	299	2/519	1/519	0.0	0.0	2.00	TRUE
	SRX017857	RNA polymerase	RNA polymerase II	Adult	Testis	301	2/519	1/519	0.0	0.0	2.00	TRUE
	SRX050604	RNA polymerase	RNA polymerase II	Embryo	0-24h embryos	1294	2/519	1/519	0.0	0.0	2.00	TRUE
	SRX23238229	RNA polymerase	RNA polymerase II	Cell line	S2	744	3/519	2/519	0.0	0.0	1.50	TRUE
	SRX124480	RNA polymerase	RNA polymerase II	Embryo	4-7h embryos	637	4/519	3/519	0.0	0.0	1.33	TRUE
	SRX124482	RNA polymerase	RNA polymerase II	Embryo	4-7h embryos	727	5/519	4/519	0.0	0.0	1.25	TRUE
	SRX124481	RNA polymerase	RNA polymerase II	Embryo	4-7h embryos	1119	7/519	6/519	0.0	0.0	1.17	TRUE
	SRX750068	RNA polymerase	RNA polymerase II	Embryo	Mitotic cycle 12	1799	9/519	8/519	0.0	0.0	1.12	TRUE
	SRX4577932	RNA polymerase	RNA polymerase II	Cell line	Kc167	1876	11/519	10/519	0.0	0.0	1.10	TRUE
	SRX2592461	RNA polymerase	RNA polymerase II	Cell line	Kc167	1396	12/519	11/519	0.0	0.0	1.09	TRUE
	SRX4375834	RNA polymerase	RNA polymerase II	Cell line	Kc167	1405	12/519	11/519	0.0	0.0	1.09	TRUE
	SRX9005690	RNA polymerase	RNA polymerase II	Pupae	White prepupae	1634	13/519	12/519	0.0	0.0	1.08	TRUE
	SRX2432255	RNA polymerase	RNA polymerase II	Cell line	S2R+	2311	15/519	14/519	0.0	0.0	1.07	TRUE
	SRX3960603	RNA polymerase	RNA polymerase II	Cell line	S2R+	2311	15/519	14/519	0.0	0.0	1.07	TRUE
	SRX287903	RNA polymerase	RNA polymerase II	Embryo	14-16h embryos	2966	18/519	17/519	0.0	0.0	1.06	TRUE
	SRX015109	RNA polymerase	RNA polymerase II	Cell line	S2	3076	21/519	20/519	0.0	0.0	1.05	TRUE
	SRX20852092	RNA polymerase	RNA polymerase II	Cell line	Kc167	3333	24/519	23/519	0.0	0.0	1.04	TRUE
	SRX013106	RNA polymerase	RNA polymerase II	Embryo	20-24h embryos	481	2/519	2/519	0.0	0.0	1.00	FALSE
	SRX150047	RNA polymerase	RNA polymerase II	Embryo	0-2h embryos	1058	7/519	7/519	0.0	0.0	1.00	FALSE
	SRX1743171	RNA polymerase	RNA polymerase II	Adult	Ovary	438	3/519	3/519	0.0	0.0	1.00	FALSE
	SRX20852089	RNA polymerase	RNA polymerase II	Cell line	Kc167	3729	26/519	26/519	0.0	0.0	1.00	FALSE
	SRX220306	RNA polymerase	RNA polymerase II	Adult	Ovary	2937	12/519	12/519	0.0	0.0	1.00	FALSE
	SRX23238234	RNA polymerase	RNA polymerase II	Cell line	S2	732	4/519	4/519	0.0	0.0	1.00	FALSE
	SRX4370072	RNA polymerase	RNA polymerase II	Cell line	S2	1917	13/519	13/519	0.0	0.0	1.00	FALSE
	SRX3087199	RNA polymerase	RNA polymerase II	Cell line	S2	3996	27/519	28/519	0.0	0.0	0.96	FALSE
	SRX859009	RNA polymerase	RNA polymerase II	Embryo	Embryos	3396	25/519	26/519	0.0	0.0	0.96	FALSE
	SRX2432262	RNA polymerase	RNA polymerase II	Cell line	S2R+	2983	19/519	20/519	0.0	0.0	0.95	FALSE
	SRX3960604	RNA polymerase	RNA polymerase II	Cell line	S2R+	2983	19/519	20/519	0.0	0.0	0.95	FALSE
	SRX017852	RNA polymerase	RNA polymerase II	Cell line	S2	2527	16/519	17/519	0.0	0.0	0.94	FALSE
	SRX050602	RNA polymerase	RNA polymerase II	Embryo	0-24h embryos	2129	14/519	15/519	0.0	0.0	0.93	FALSE
	SRX301185	RNA polymerase	RNA polymerase II	Cell line	S2	2873	14/519	15/519	0.0	0.0	0.93	FALSE
	SRX013072	RNA polymerase	RNA polymerase II	Larvae	1st instar	421	2/519	3/519	0.0	0.0	0.67	FALSE
	SRX013113	RNA polymerase	RNA polymerase II	Larvae	2nd instar	64	0/519	0/519	0.0	0.0	99999	TRUE
	SRX050605	RNA polymerase	RNA polymerase II	Embryo	0-24h embryos	338	1/519	0/519	0.0	0.0	99999	TRUE
	SRX151961	RNA polymerase	RNA polymerase II	Larvae	Dorsal mesothoracic disc	211	0/519	0/519	0.0	0.0	99999	TRUE
	SRX20209936	RNA polymerase	RNA polymerase II	Adult	Ovary	74	0/519	1/519	0.0	0.0	0.00	FALSE
	SRX20209940	RNA polymerase	RNA polymerase II	Adult	Ovary	90	0/519	1/519	0.0	0.0	0.00	FALSE
	SRX9005686	RNA polymerase	RNA polymerase II	Embryo	2-4h embryos	6	0/519	0/519	0.0	0.0	99999	TRUE
	SRX9005687	RNA polymerase	RNA polymerase II	Embryo	6-8h embryos	7	0/519	0/519	0.0	0.0	99999	TRUE

## Sheet: CpAshores3000
	Analysis in https://chip-atlas.org/enrichment_analysis conducted on 11th February 2025. Parameters: dm6 genome version (reference); RNA polymerase II (472 experiments); All cell types; Threshold of significance = 100; Permutation times x100
	NCBI ID	Antigen class	Antigen	Cell class	Cell	Number of peaks	Overlaps/CpA	Overlaps/Control	Log P-val	Log Q-val	Fold enrichment (FE)	FE > 1.0
	SRX220306	RNA polymerase	RNA polymerase II	Adult	Ovary	2937	124/2199	52/2199	-7.5	-4.8	2.38	TRUE
	SRX3011229	RNA polymerase	RNA polymerase II	Cell line	S2	8114	162/2199	256/2199	-5.8	-3.5	0.63	FALSE
	SRX3011233	RNA polymerase	RNA polymerase II	Cell line	S2	2608	83/2199	33/2199	-5.5	-3.5	2.52	TRUE
	SRX3011230	RNA polymerase	RNA polymerase II	Cell line	S2	8463	176/2199	270/2199	-5.5	-3.5	0.65	FALSE
	SRX013069	RNA polymerase	RNA polymerase II	Pupae	Pupae	4417	83/2199	153/2199	-5.5	-3.5	0.54	FALSE
	SRX14869048	RNA polymerase	RNA polymerase II	Embryo	14-17h embryos	9437	195/2199	292/2199	-5.4	-3.5	0.67	FALSE
	SRX4315054	RNA polymerase	RNA polymerase II	Adult	Ovary	11923	237/2199	336/2199	-5.0	-3.1	0.71	FALSE
	SRX1085381	RNA polymerase	RNA polymerase II	Larvae	Salivary glands	7669	157/2199	240/2199	-4.8	-3.1	0.65	FALSE
	SRX14869049	RNA polymerase	RNA polymerase II	Embryo	14-17h embryos	8738	155/2199	237/2199	-4.8	-3.1	0.65	FALSE
	SRX4712932	RNA polymerase	RNA polymerase II	Embryo	14-17h embryos	8776	156/2199	237/2199	-4.7	-3.1	0.66	FALSE
	SRX110771	RNA polymerase	RNA polymerase II	Embryo	Muscle cells	8122	152/2199	232/2199	-4.6	-3.1	0.66	FALSE
	SRX4315043	RNA polymerase	RNA polymerase II	Adult	Ovary	10768	224/2199	317/2199	-4.6	-3.1	0.71	FALSE
	SRX3011231	RNA polymerase	RNA polymerase II	Cell line	S2	7460	153/2199	233/2199	-4.6	-3.1	0.66	FALSE
	SRX3279760	RNA polymerase	RNA polymerase II	Adult	Ovary	7848	163/2199	244/2199	-4.5	-3.0	0.67	FALSE
	SRX4712933	RNA polymerase	RNA polymerase II	Embryo	14-17h embryos	10170	223/2199	314/2199	-4.5	-3.0	0.71	FALSE
	SRX14869070	RNA polymerase	RNA polymerase II	Embryo	14-17h embryos	12570	276/2199	374/2199	-4.4	-3.0	0.74	FALSE
	SRX110765	RNA polymerase	RNA polymerase II	Embryo	Muscle cells	11363	196/2199	281/2199	-4.4	-2.9	0.70	FALSE
	SRX3011232	RNA polymerase	RNA polymerase II	Cell line	S2	7697	163/2199	242/2199	-4.3	-2.9	0.67	FALSE
	SRX110769	RNA polymerase	RNA polymerase II	Embryo	Muscle cells	15054	263/2199	357/2199	-4.3	-2.9	0.74	FALSE
	SRX287911	RNA polymerase	RNA polymerase II	Adult	Adult head	7002	157/2199	233/2199	-4.2	-2.8	0.67	FALSE
	SRX14869055	RNA polymerase	RNA polymerase II	Embryo	14-17h embryos	12395	243/2199	330/2199	-3.9	-2.6	0.74	FALSE
	SRX14869071	RNA polymerase	RNA polymerase II	Embryo	14-17h embryos	11591	259/2199	347/2199	-3.9	-2.6	0.75	FALSE
	SRX1085380	RNA polymerase	RNA polymerase II	Larvae	Salivary glands	9713	216/2199	298/2199	-3.9	-2.6	0.72	FALSE
	SRX3279759	RNA polymerase	RNA polymerase II	Adult	Ovary	6769	145/2199	215/2199	-3.8	-2.6	0.67	FALSE
	SRX201902	RNA polymerase	RNA polymerase II	Adult	Ovary	7354	164/2199	237/2199	-3.8	-2.6	0.69	FALSE
	SRX110762	RNA polymerase	RNA polymerase II	Embryo	Muscle cells	13469	267/2199	355/2199	-3.8	-2.6	0.75	FALSE
	SRX14868974	RNA polymerase	RNA polymerase II	Embryo	14-17h embryos	9160	230/2199	313/2199	-3.8	-2.6	0.73	FALSE
	SRX14869069	RNA polymerase	RNA polymerase II	Embryo	14-17h embryos	10750	231/2199	314/2199	-3.8	-2.6	0.74	FALSE
	SRX050603	RNA polymerase	RNA polymerase II	Embryo	0-24h embryos	5087	93/2199	150/2199	-3.7	-2.5	0.62	FALSE
	SRX110764	RNA polymerase	RNA polymerase II	Embryo	Muscle cells	6046	117/2199	179/2199	-3.6	-2.5	0.65	FALSE
	SRX9090277	RNA polymerase	RNA polymerase II	Cell line	S2	2894	120/2199	70/2199	-3.6	-2.4	1.71	TRUE
	SRX220300	RNA polymerase	RNA polymerase II	Adult	Ovary	6022	115/2199	176/2199	-3.6	-2.4	0.65	FALSE
	SRX287908	RNA polymerase	RNA polymerase II	Larvae	3rd instar	6271	140/2199	206/2199	-3.6	-2.4	0.68	FALSE
	SRX14869054	RNA polymerase	RNA polymerase II	Embryo	14-17h embryos	10324	188/2199	262/2199	-3.6	-2.4	0.72	FALSE
	SRX287904	RNA polymerase	RNA polymerase II	Embryo	14-16h embryos	3297	43/2199	84/2199	-3.5	-2.4	0.51	FALSE
	SRX4370072	RNA polymerase	RNA polymerase II	Cell line	S2	1917	96/2199	52/2199	-3.5	-2.4	1.85	TRUE
	SRX485219	RNA polymerase	RNA polymerase II	Adult	Ovary	6820	169/2199	239/2199	-3.5	-2.4	0.71	FALSE
	SRX4712948	RNA polymerase	RNA polymerase II	Embryo	14-17h embryos	4588	70/2199	119/2199	-3.5	-2.4	0.59	FALSE
	SRX287912	RNA polymerase	RNA polymerase II	Adult	Adult head	6008	142/2199	207/2199	-3.5	-2.4	0.69	FALSE
	SRX16752362	RNA polymerase	RNA polymerase II	Embryo	21-24h embryos	3459	71/2199	120/2199	-3.4	-2.4	0.59	FALSE
	SRX2734365	RNA polymerase	RNA polymerase II	Adult	Ovary	5420	123/2199	184/2199	-3.4	-2.4	0.67	FALSE
	SRX9090278	RNA polymerase	RNA polymerase II	Cell line	S2	2917	123/2199	74/2199	-3.4	-2.3	1.66	TRUE
	SRX110760	RNA polymerase	RNA polymerase II	Embryo	Muscle cells	9386	174/2199	243/2199	-3.3	-2.3	0.72	FALSE
	SRX14868967	RNA polymerase	RNA polymerase II	Embryo	14-17h embryos	4525	71/2199	119/2199	-3.3	-2.3	0.60	FALSE
	SRX14868960	RNA polymerase	RNA polymerase II	Embryo	14-17h embryos	6936	129/2199	190/2199	-3.3	-2.3	0.68	FALSE
	SRX3011234	RNA polymerase	RNA polymerase II	Cell line	S2	2493	89/2199	48/2199	-3.3	-2.3	1.85	TRUE
	SRX9730750	RNA polymerase	RNA polymerase II	Cell line	S2	1369	54/2199	23/2199	-3.3	-2.3	2.35	TRUE
	SRX4315056	RNA polymerase	RNA polymerase II	Adult	Ovary	8112	170/2199	238/2199	-3.3	-2.3	0.71	FALSE
	SRX3293002	RNA polymerase	RNA polymerase II	Adult	Ovary	7797	206/2199	279/2199	-3.3	-2.3	0.74	FALSE
	SRX110767	RNA polymerase	RNA polymerase II	Embryo	Muscle cells	6674	133/2199	194/2199	-3.3	-2.3	0.69	FALSE
	SRX110766	RNA polymerase	RNA polymerase II	Embryo	Muscle cells	15782	291/2199	374/2199	-3.3	-2.3	0.78	FALSE
	SRX14869047	RNA polymerase	RNA polymerase II	Embryo	14-17h embryos	10163	226/2199	301/2199	-3.2	-2.3	0.75	FALSE
	SRX110763	RNA polymerase	RNA polymerase II	Embryo	Muscle cells	6448	124/2199	182/2199	-3.2	-2.2	0.68	FALSE
	SRX110761	RNA polymerase	RNA polymerase II	Embryo	Muscle cells	7863	146/2199	207/2199	-3.1	-2.1	0.71	FALSE
	SRX4712945	RNA polymerase	RNA polymerase II	Embryo	14-17h embryos	6939	132/2199	190/2199	-3.0	-2.1	0.69	FALSE
	SRX287907	RNA polymerase	RNA polymerase II	Larvae	3rd instar	5807	131/2199	188/2199	-3.0	-2.1	0.70	FALSE
	SRX287903	RNA polymerase	RNA polymerase II	Embryo	14-16h embryos	2966	39/2199	74/2199	-3.0	-2.1	0.53	FALSE
	SRX2788646	RNA polymerase	RNA polymerase II	Adult	Ovary	4793	116/2199	170/2199	-2.9	-2.0	0.68	FALSE
	SRX14868979	RNA polymerase	RNA polymerase II	Embryo	14-17h embryos	2927	29/2199	60/2199	-2.9	-2.0	0.48	FALSE
	SRX110758	RNA polymerase	RNA polymerase II	Embryo	Muscle cells	13162	242/2199	314/2199	-2.9	-2.0	0.77	FALSE
	SRX013107	RNA polymerase	RNA polymerase II	Embryo	12-16h embryos	2822	57/2199	97/2199	-2.9	-2.0	0.59	FALSE
	SRX14868961	RNA polymerase	RNA polymerase II	Embryo	14-17h embryos	5923	109/2199	161/2199	-2.9	-2.0	0.68	FALSE
	SRX3293003	RNA polymerase	RNA polymerase II	Adult	Ovary	7581	204/2199	271/2199	-2.9	-2.0	0.75	FALSE
	SRX4823791	RNA polymerase	RNA polymerase II	Cell line	OSC	7218	163/2199	222/2199	-2.7	-1.9	0.73	FALSE
	SRX110770	RNA polymerase	RNA polymerase II	Embryo	Muscle cells	5705	120/2199	172/2199	-2.7	-1.9	0.70	FALSE
	SRX9005684	RNA polymerase	RNA polymerase II	Larvae	3rd instar	3570	85/2199	130/2199	-2.7	-1.9	0.65	FALSE
	SRX4712946	RNA polymerase	RNA polymerase II	Embryo	14-17h embryos	5883	110/2199	160/2199	-2.7	-1.9	0.69	FALSE
	SRX5736498	RNA polymerase	RNA polymerase II	Embryo	Mitotic cycle 14	1438	51/2199	24/2199	-2.6	-1.8	2.12	TRUE
	SRX14868971	RNA polymerase	RNA polymerase II	Embryo	14-17h embryos	4851	76/2199	118/2199	-2.6	-1.8	0.64	FALSE
	SRX110757	RNA polymerase	RNA polymerase II	Embryo	Muscle cells	7905	155/2199	211/2199	-2.6	-1.8	0.73	FALSE
	SRX4712954	RNA polymerase	RNA polymerase II	Embryo	14-17h embryos	4856	77/2199	119/2199	-2.6	-1.8	0.65	FALSE
	SRX4712949	RNA polymerase	RNA polymerase II	Embryo	14-17h embryos	2983	31/2199	60/2199	-2.6	-1.7	0.52	FALSE
	SRX4068069	RNA polymerase	RNA polymerase II	Larvae	Eye-antennal disc	2629	34/2199	64/2199	-2.5	-1.7	0.53	FALSE
	SRX4315038	RNA polymerase	RNA polymerase II	Adult	Ovary	5924	131/2199	182/2199	-2.5	-1.7	0.72	FALSE
	SRX21864845	RNA polymerase	RNA polymerase II	Cell line	S2R+	5115	149/2199	103/2199	-2.5	-1.7	1.45	TRUE
	SRX013061	RNA polymerase	RNA polymerase II	Embryo	4-8h embryos	2138	36/2199	66/2199	-2.5	-1.7	0.55	FALSE
	SRX9005685	RNA polymerase	RNA polymerase II	Pupae	White prepupae	4381	110/2199	157/2199	-2.4	-1.7	0.70	FALSE
	SRX3293005	RNA polymerase	RNA polymerase II	Adult	Ovary	6848	184/2199	242/2199	-2.4	-1.7	0.76	FALSE
	SRX4315055	RNA polymerase	RNA polymerase II	Adult	Ovary	6159	141/2199	193/2199	-2.4	-1.7	0.73	FALSE
	SRX671945	RNA polymerase	RNA polymerase II	Embryo	Embryos	2383	31/2199	59/2199	-2.4	-1.7	0.53	FALSE
	SRX21864844	RNA polymerase	RNA polymerase II	Cell line	S2R+	3958	110/2199	71/2199	-2.4	-1.7	1.55	TRUE
	SRX859007	RNA polymerase	RNA polymerase II	Embryo	Embryos	4322	91/2199	134/2199	-2.4	-1.7	0.68	FALSE
	SRX14868966	RNA polymerase	RNA polymerase II	Embryo	14-17h embryos	3662	72/2199	111/2199	-2.4	-1.7	0.65	FALSE
	SRX201903	RNA polymerase	RNA polymerase II	Adult	Ovary	7179	178/2199	234/2199	-2.4	-1.6	0.76	FALSE
	SRX4712944	RNA polymerase	RNA polymerase II	Embryo	14-17h embryos	5683	107/2199	152/2199	-2.3	-1.6	0.70	FALSE
	SRX9005690	RNA polymerase	RNA polymerase II	Pupae	White prepupae	1634	25/2199	50/2199	-2.3	-1.6	0.50	FALSE
	SRX110756	RNA polymerase	RNA polymerase II	Embryo	Neuronal cells	9039	194/2199	251/2199	-2.3	-1.6	0.77	FALSE
	SRX197574	RNA polymerase	RNA polymerase II	Embryo	2-4h embryos	5152	112/2199	157/2199	-2.3	-1.5	0.71	FALSE
	SRX050602	RNA polymerase	RNA polymerase II	Embryo	0-24h embryos	2129	35/2199	63/2199	-2.3	-1.5	0.56	FALSE
	SRX201897	RNA polymerase	RNA polymerase II	Cell line	OSC	7874	192/2199	248/2199	-2.2	-1.5	0.77	FALSE
	SRX3293004	RNA polymerase	RNA polymerase II	Adult	Ovary	8357	238/2199	299/2199	-2.2	-1.5	0.80	FALSE
	SRX859013	RNA polymerase	RNA polymerase II	Embryo	Embryos	3447	76/2199	114/2199	-2.2	-1.5	0.67	FALSE
	SRX220304	RNA polymerase	RNA polymerase II	Adult	Ovary	2763	54/2199	87/2199	-2.2	-1.5	0.62	FALSE
	SRX457600	RNA polymerase	RNA polymerase II	Larvae	Eye-antennal disc	8247	189/2199	244/2199	-2.2	-1.5	0.77	FALSE
	SRX14868957	RNA polymerase	RNA polymerase II	Embryo	14-17h embryos	5591	107/2199	150/2199	-2.2	-1.5	0.71	FALSE
	SRX14869064	RNA polymerase	RNA polymerase II	Embryo	14-17h embryos	6729	155/2199	205/2199	-2.2	-1.5	0.76	FALSE
	SRX2734367	RNA polymerase	RNA polymerase II	Adult	Ovary	6057	156/2199	206/2199	-2.1	-1.5	0.76	FALSE
	SRX110768	RNA polymerase	RNA polymerase II	Embryo	Muscle cells	7976	164/2199	215/2199	-2.1	-1.5	0.76	FALSE
	SRX2734366	RNA polymerase	RNA polymerase II	Adult	Ovary	5480	136/2199	183/2199	-2.1	-1.5	0.74	FALSE
	SRX671943	RNA polymerase	RNA polymerase II	Embryo	Parasegment 7	2193	29/2199	54/2199	-2.1	-1.5	0.54	FALSE
	SRX110759	RNA polymerase	RNA polymerase II	Embryo	Muscle cells	4907	101/2199	142/2199	-2.1	-1.4	0.71	FALSE
	SRX4712934	RNA polymerase	RNA polymerase II	Embryo	2-4h embryos	6721	156/2199	205/2199	-2.1	-1.4	0.76	FALSE
	SRX315132	RNA polymerase	RNA polymerase II	Cell line	OSC	3926	96/2199	136/2199	-2.1	-1.4	0.71	FALSE
	SRX4712947	RNA polymerase	RNA polymerase II	Embryo	14-17h embryos	3672	75/2199	111/2199	-2.1	-1.4	0.68	FALSE
	SRX2788644	RNA polymerase	RNA polymerase II	Adult	Ovary	7199	261/2199	207/2199	-2.0	-1.4	1.26	TRUE
	SRX14868987	RNA polymerase	RNA polymerase II	Embryo	14-17h embryos	5729	103/2199	143/2199	-2.0	-1.3	0.72	FALSE
	SRX14868970	RNA polymerase	RNA polymerase II	Embryo	14-17h embryos	3605	48/2199	77/2199	-2.0	-1.3	0.62	FALSE
	SRX4712953	RNA polymerase	RNA polymerase II	Embryo	14-17h embryos	3614	48/2199	77/2199	-2.0	-1.3	0.62	FALSE
	SRX9005682	RNA polymerase	RNA polymerase II	Embryo	6-8h embryos	2604	51/2199	80/2199	-1.9	-1.3	0.64	FALSE
	SRX14868956	RNA polymerase	RNA polymerase II	Embryo	14-17h embryos	8360	191/2199	241/2199	-1.9	-1.3	0.79	FALSE
	SRX16752363	RNA polymerase	RNA polymerase II	Embryo	21-24h embryos	3480	81/2199	116/2199	-1.9	-1.3	0.70	FALSE
	SRX14869065	RNA polymerase	RNA polymerase II	Embryo	14-17h embryos	10537	222/2199	275/2199	-1.9	-1.3	0.81	FALSE
	SRX066246	RNA polymerase	RNA polymerase II	Embryo	Muscle cells	8784	188/2199	237/2199	-1.8	-1.2	0.79	FALSE
	SRX4712943	RNA polymerase	RNA polymerase II	Embryo	14-17h embryos	8327	192/2199	241/2199	-1.8	-1.2	0.80	FALSE
	SRX9090281	RNA polymerase	RNA polymerase II	Cell line	S2	6226	264/2199	213/2199	-1.8	-1.2	1.24	TRUE
	SRX1361358	RNA polymerase	RNA polymerase II	Cell line	OSC	7290	256/2199	206/2199	-1.8	-1.2	1.24	TRUE
	SRX201900	RNA polymerase	RNA polymerase II	Adult	Ovary	8233	206/2199	256/2199	-1.8	-1.2	0.80	FALSE
	SRX220297	RNA polymerase	RNA polymerase II	Adult	Ovary	7317	160/2199	205/2199	-1.8	-1.2	0.78	FALSE
	SRX026743	RNA polymerase	RNA polymerase II	Larvae	Imaginal wing disc	3934	97/2199	133/2199	-1.8	-1.2	0.73	FALSE
	SRX201894	RNA polymerase	RNA polymerase II	Cell line	OSC	6824	177/2199	223/2199	-1.7	-1.2	0.79	FALSE
	SRX9005683	RNA polymerase	RNA polymerase II	Embryo	10-12h embryos	2220	41/2199	66/2199	-1.7	-1.2	0.62	FALSE
	SRX4712952	RNA polymerase	RNA polymerase II	Embryo	14-17h embryos	5698	106/2199	143/2199	-1.7	-1.2	0.74	FALSE
	SRX4712935	RNA polymerase	RNA polymerase II	Embryo	2-4h embryos	9857	212/2199	261/2199	-1.7	-1.1	0.81	FALSE
	SRX3011236	RNA polymerase	RNA polymerase II	Cell line	S2	3557	137/2199	101/2199	-1.7	-1.1	1.36	TRUE
	SRX5736499	RNA polymerase	RNA polymerase II	Embryo	Mitotic cycle 14	1267	40/2199	21/2199	-1.7	-1.1	1.90	TRUE
	SRX2788643	RNA polymerase	RNA polymerase II	Adult	Ovary	4669	118/2199	156/2199	-1.7	-1.1	0.76	FALSE
	SRX2804234	RNA polymerase	RNA polymerase II	Embryo	1-3h embryos	4106	74/2199	105/2199	-1.7	-1.1	0.70	FALSE
	SRX9005663	RNA polymerase	RNA polymerase II	Cell line	S2	5223	137/2199	177/2199	-1.7	-1.1	0.77	FALSE
	SRX110773	RNA polymerase	RNA polymerase II	Embryo	2-4h embryos	3832	76/2199	107/2199	-1.6	-1.1	0.71	FALSE
	SRX013070	RNA polymerase	RNA polymerase II	Larvae	3rd instar	1106	20/2199	38/2199	-1.6	-1.1	0.53	FALSE
	SRX2592462	RNA polymerase	RNA polymerase II	Cell line	Kc167	2675	61/2199	89/2199	-1.6	-1.1	0.69	FALSE
	SRX220308	RNA polymerase	RNA polymerase II	Adult	Ovary	2418	52/2199	78/2199	-1.6	-1.1	0.67	FALSE
	SRX9518324	RNA polymerase	RNA polymerase II	Embryo	Embryos	2655	57/2199	84/2199	-1.6	-1.1	0.68	FALSE
	SRX9090282	RNA polymerase	RNA polymerase II	Cell line	S2	6795	276/2199	228/2199	-1.6	-1.1	1.21	TRUE
	SRX9090279	RNA polymerase	RNA polymerase II	Cell line	S2	6711	242/2199	197/2199	-1.6	-1.0	1.23	TRUE
	SRX9005688	RNA polymerase	RNA polymerase II	Embryo	10-12h embryos	1795	32/2199	53/2199	-1.6	-1.0	0.60	FALSE
	SRX9005664	RNA polymerase	RNA polymerase II	Cell line	S2	4259	110/2199	145/2199	-1.6	-1.0	0.76	FALSE
	SRX3011235	RNA polymerase	RNA polymerase II	Cell line	S2	3427	121/2199	89/2199	-1.6	-1.0	1.36	TRUE
	SRX4712951	RNA polymerase	RNA polymerase II	Embryo	14-17h embryos	4609	96/2199	129/2199	-1.5	-1.0	0.74	FALSE
	SRX9005672	RNA polymerase	RNA polymerase II	Cell line	S2	5664	158/2199	198/2199	-1.5	-1.0	0.80	FALSE
	SRX4375835	RNA polymerase	RNA polymerase II	Cell line	Kc167	2669	62/2199	89/2199	-1.5	-1.0	0.70	FALSE
	SRX9518325	RNA polymerase	RNA polymerase II	Embryo	Embryos	2209	47/2199	71/2199	-1.5	-1.0	0.66	FALSE
	SRX661503	RNA polymerase	RNA polymerase II	Larvae	Imaginal wing disc	1179	23/2199	41/2199	-1.5	-1.0	0.56	FALSE
	SRX22777804	RNA polymerase	RNA polymerase II	Cell line	S2	5087	127/2199	163/2199	-1.5	-1.0	0.78	FALSE
	SRX1361357	RNA polymerase	RNA polymerase II	Cell line	OSC	6814	165/2199	205/2199	-1.5	-1.0	0.80	FALSE
	SRX14868986	RNA polymerase	RNA polymerase II	Embryo	14-17h embryos	4597	97/2199	129/2199	-1.5	-1.0	0.75	FALSE
	SRX14869050	RNA polymerase	RNA polymerase II	Embryo	14-17h embryos	10301	221/2199	266/2199	-1.5	-1.0	0.83	FALSE
	SRX9005668	RNA polymerase	RNA polymerase II	Cell line	S2	4799	125/2199	160/2199	-1.4	-0.9	0.78	FALSE
	SRX9005671	RNA polymerase	RNA polymerase II	Cell line	S2	5921	163/2199	202/2199	-1.4	-0.9	0.81	FALSE
	SRX859011	RNA polymerase	RNA polymerase II	Embryo	Embryos	2260	48/2199	71/2199	-1.4	-0.9	0.68	FALSE
	SRX182776	RNA polymerase	RNA polymerase II	Larvae	Imaginal wing disc	3849	77/2199	105/2199	-1.4	-0.9	0.73	FALSE
	SRX315134	RNA polymerase	RNA polymerase II	Cell line	OSC	4062	106/2199	138/2199	-1.4	-0.9	0.77	FALSE
	SRX2788642	RNA polymerase	RNA polymerase II	Adult	Ovary	9392	317/2199	271/2199	-1.3	-0.9	1.17	TRUE
	SRX21864851	RNA polymerase	RNA polymerase II	Cell line	S2R+	6364	185/2199	149/2199	-1.3	-0.9	1.24	TRUE
	SRX9518326	RNA polymerase	RNA polymerase II	Embryo	Embryos	2469	57/2199	81/2199	-1.3	-0.9	0.70	FALSE
	SRX110772	RNA polymerase	RNA polymerase II	Embryo	2-4h embryos	5337	114/2199	146/2199	-1.3	-0.9	0.78	FALSE
	SRX331416	RNA polymerase	RNA polymerase II	Cell line	Kc167	8021	317/2199	272/2199	-1.3	-0.8	1.17	TRUE
	SRX201901	RNA polymerase	RNA polymerase II	Adult	Ovary	5675	162/2199	198/2199	-1.3	-0.8	0.82	FALSE
	SRX2592471	RNA polymerase	RNA polymerase II	Cell line	Kc167	7133	284/2199	242/2199	-1.2	-0.8	1.17	TRUE
	SRX9005662	RNA polymerase	RNA polymerase II	Cell line	S2	5205	142/2199	175/2199	-1.2	-0.8	0.81	FALSE
	SRX7628907	RNA polymerase	RNA polymerase II	Cell line	S2R+	4107	155/2199	124/2199	-1.2	-0.7	1.25	TRUE
	SRX1361354	RNA polymerase	RNA polymerase II	Cell line	OSC	7183	255/2199	216/2199	-1.2	-0.7	1.18	TRUE
	SRX22777802	RNA polymerase	RNA polymerase II	Cell line	S2	4951	129/2199	160/2199	-1.2	-0.7	0.81	FALSE
	SRX9005661	RNA polymerase	RNA polymerase II	Cell line	S2	4503	121/2199	151/2199	-1.2	-0.7	0.80	FALSE
	SRX7628889	RNA polymerase	RNA polymerase II	Cell line	S2R+	4503	174/2199	142/2199	-1.2	-0.7	1.23	TRUE
	SRX9518327	RNA polymerase	RNA polymerase II	Embryo	Embryos	2436	47/2199	67/2199	-1.1	-0.7	0.70	FALSE
	SRX124481	RNA polymerase	RNA polymerase II	Embryo	4-7h embryos	1119	16/2199	29/2199	-1.1	-0.7	0.55	FALSE
	SRX7175266	RNA polymerase	RNA polymerase II	Embryo	Embryos	4279	98/2199	125/2199	-1.1	-0.7	0.78	FALSE
	SRX21864846	RNA polymerase	RNA polymerase II	Cell line	S2R+	5293	167/2199	136/2199	-1.1	-0.7	1.23	TRUE
	SRX318797	RNA polymerase	RNA polymerase II	Cell line	Kc167	8249	315/2199	274/2199	-1.1	-0.7	1.15	TRUE
	SRX4375855	RNA polymerase	RNA polymerase II	Cell line	Kc167	7148	281/2199	242/2199	-1.1	-0.7	1.16	TRUE
	SRX127437	RNA polymerase	RNA polymerase II	Embryo	2-4h embryos	6365	152/2199	184/2199	-1.1	-0.7	0.83	FALSE
	SRX301185	RNA polymerase	RNA polymerase II	Cell line	S2	2873	85/2199	63/2199	-1.1	-0.7	1.35	TRUE
	SRX7262530	RNA polymerase	RNA polymerase II	Cell line	S2	3035	132/2199	105/2199	-1.1	-0.7	1.26	TRUE
	SRX7050425	RNA polymerase	RNA polymerase II	Cell line	S2	4575	125/2199	154/2199	-1.1	-0.7	0.81	FALSE
	SRX197568	RNA polymerase	RNA polymerase II	Embryo	2-3h embryos	4103	53/2199	73/2199	-1.1	-0.7	0.73	FALSE
	SRX331420	RNA polymerase	RNA polymerase II	Cell line	Kc167	7335	304/2199	265/2199	-1.1	-0.6	1.15	TRUE
	SRX9005667	RNA polymerase	RNA polymerase II	Cell line	S2	4504	122/2199	150/2199	-1.0	-0.6	0.81	FALSE
	SRX4315053	RNA polymerase	RNA polymerase II	Adult	Ovary	3215	77/2199	100/2199	-1.0	-0.6	0.77	FALSE
	SRX315135	RNA polymerase	RNA polymerase II	Cell line	OSC	4114	115/2199	142/2199	-1.0	-0.6	0.81	FALSE
	SRX7262526	RNA polymerase	RNA polymerase II	Cell line	S2	3581	154/2199	126/2199	-1.0	-0.6	1.22	TRUE
	SRX859009	RNA polymerase	RNA polymerase II	Embryo	Embryos	3396	88/2199	112/2199	-1.0	-0.6	0.79	FALSE
	SRX7628906	RNA polymerase	RNA polymerase II	Cell line	S2R+	4273	155/2199	127/2199	-1.0	-0.6	1.22	TRUE
	SRX22777803	RNA polymerase	RNA polymerase II	Cell line	S2	3983	98/2199	123/2199	-1.0	-0.6	0.80	FALSE
	SRX14272232	RNA polymerase	RNA polymerase II	Embryo	Early embryos	2784	73/2199	95/2199	-1.0	-0.6	0.77	FALSE
	SRX7050424	RNA polymerase	RNA polymerase II	Cell line	S2	3745	100/2199	125/2199	-1.0	-0.6	0.80	FALSE
	SRX7628883	RNA polymerase	RNA polymerase II	Cell line	S2R+	4966	186/2199	156/2199	-1.0	-0.6	1.19	TRUE
	SRX4375854	RNA polymerase	RNA polymerase II	Cell line	Kc167	7459	280/2199	244/2199	-1.0	-0.6	1.15	TRUE
	SRX9005666	RNA polymerase	RNA polymerase II	Cell line	S2	4247	114/2199	140/2199	-1.0	-0.6	0.81	FALSE
	SRX22777801	RNA polymerase	RNA polymerase II	Cell line	S2	4446	117/2199	143/2199	-1.0	-0.6	0.82	FALSE
	SRX9005665	RNA polymerase	RNA polymerase II	Cell line	S2	5134	140/2199	168/2199	-1.0	-0.6	0.83	FALSE
	SRX1361356	RNA polymerase	RNA polymerase II	Cell line	OSC	7610	209/2199	242/2199	-1.0	-0.6	0.86	FALSE
	SRX7628890	RNA polymerase	RNA polymerase II	Cell line	S2R+	4578	170/2199	142/2199	-0.9	-0.6	1.20	TRUE
	SRX4375842	RNA polymerase	RNA polymerase II	Cell line	Kc167	8587	302/2199	266/2199	-0.9	-0.6	1.14	TRUE
	SRX150047	RNA polymerase	RNA polymerase II	Embryo	0-2h embryos	1058	19/2199	31/2199	-0.9	-0.6	0.61	FALSE
	SRX331415	RNA polymerase	RNA polymerase II	Cell line	Kc167	7930	289/2199	254/2199	-0.9	-0.6	1.14	TRUE
	SRX197581	RNA polymerase	RNA polymerase II	Embryo	1-2h embryos	2458	18/2199	9/2199	-0.9	-0.6	2.00	TRUE
	SRX23238229	RNA polymerase	RNA polymerase II	Cell line	S2	744	18/2199	9/2199	-0.9	-0.6	2.00	TRUE
	SRX4375833	RNA polymerase	RNA polymerase II	Cell line	Kc167	3183	85/2199	107/2199	-0.9	-0.6	0.79	FALSE
	SRX331419	RNA polymerase	RNA polymerase II	Cell line	Kc167	7610	299/2199	264/2199	-0.9	-0.5	1.13	TRUE
	SRX485220	RNA polymerase	RNA polymerase II	Adult	Ovary	6517	201/2199	232/2199	-0.9	-0.5	0.87	FALSE
	SRX750082	RNA polymerase	RNA polymerase II	Embryo	Mitotic cycle 13	5778	173/2199	146/2199	-0.9	-0.5	1.18	TRUE
	SRX14868980	RNA polymerase	RNA polymerase II	Embryo	14-17h embryos	2616	31/2199	45/2199	-0.9	-0.5	0.69	FALSE
	SRX7262528	RNA polymerase	RNA polymerase II	Cell line	S2	4599	189/2199	161/2199	-0.9	-0.5	1.17	TRUE
	SRX2432255	RNA polymerase	RNA polymerase II	Cell line	S2R+	2311	75/2199	57/2199	-0.9	-0.5	1.32	TRUE
	SRX3960603	RNA polymerase	RNA polymerase II	Cell line	S2R+	2311	75/2199	57/2199	-0.9	-0.5	1.32	TRUE
	SRX1743171	RNA polymerase	RNA polymerase II	Adult	Ovary	438	7/2199	15/2199	-0.9	-0.5	0.47	FALSE
	SRX4375856	RNA polymerase	RNA polymerase II	Cell line	Kc167	6810	256/2199	224/2199	-0.9	-0.5	1.14	TRUE
	SRX3009512	RNA polymerase	RNA polymerase II	Cell line	Kc167	5422	207/2199	178/2199	-0.9	-0.5	1.16	TRUE
	SRX7628882	RNA polymerase	RNA polymerase II	Cell line	S2R+	4924	181/2199	154/2199	-0.9	-0.5	1.18	TRUE
	SRX2592460	RNA polymerase	RNA polymerase II	Cell line	Kc167	3183	86/2199	107/2199	-0.9	-0.5	0.80	FALSE
	SRX315133	RNA polymerase	RNA polymerase II	Cell line	OSC	3722	107/2199	130/2199	-0.8	-0.5	0.82	FALSE
	SRX7262527	RNA polymerase	RNA polymerase II	Cell line	S2	4465	184/2199	157/2199	-0.8	-0.5	1.17	TRUE
	SRX7262524	RNA polymerase	RNA polymerase II	Cell line	S2	4620	188/2199	161/2199	-0.8	-0.5	1.17	TRUE
	SRX750068	RNA polymerase	RNA polymerase II	Embryo	Mitotic cycle 12	1799	48/2199	34/2199	-0.8	-0.5	1.41	TRUE
	SRX197569	RNA polymerase	RNA polymerase II	Embryo	2-3h embryos	5628	122/2199	146/2199	-0.8	-0.5	0.84	FALSE
	SRX2000508	RNA polymerase	RNA polymerase II	Cell line	S2	6042	150/2199	176/2199	-0.8	-0.5	0.85	FALSE
	SRX2748311	RNA polymerase	RNA polymerase II	Adult	Testis	1477	29/2199	42/2199	-0.8	-0.5	0.69	FALSE
	SRX026742	RNA polymerase	RNA polymerase II	Larvae	Imaginal wing disc	6117	180/2199	208/2199	-0.8	-0.5	0.87	FALSE
	SRX14272228	RNA polymerase	RNA polymerase II	Embryo	Early embryos	3559	102/2199	124/2199	-0.8	-0.5	0.82	FALSE
	SRX331424	RNA polymerase	RNA polymerase II	Larvae	Dorsal mesothoracic disc	6602	197/2199	226/2199	-0.8	-0.5	0.87	FALSE
	SRX750071	RNA polymerase	RNA polymerase II	Embryo	Mitotic cycle 13	5799	194/2199	167/2199	-0.8	-0.5	1.16	TRUE
	SRX2592473	RNA polymerase	RNA polymerase II	Cell line	Kc167	6678	248/2199	218/2199	-0.8	-0.5	1.14	TRUE
	SRX20852077	RNA polymerase	RNA polymerase II	Cell line	Kc167	6198	170/2199	197/2199	-0.8	-0.5	0.86	FALSE
	SRX2432262	RNA polymerase	RNA polymerase II	Cell line	S2R+	2983	105/2199	85/2199	-0.8	-0.5	1.24	TRUE
	SRX3960604	RNA polymerase	RNA polymerase II	Cell line	S2R+	2983	105/2199	85/2199	-0.8	-0.5	1.24	TRUE
	SRX4375832	RNA polymerase	RNA polymerase II	Cell line	Kc167	5013	184/2199	158/2199	-0.8	-0.5	1.16	TRUE
	SRX2592472	RNA polymerase	RNA polymerase II	Cell line	Kc167	6822	254/2199	224/2199	-0.8	-0.5	1.13	TRUE
	SRX2592470	RNA polymerase	RNA polymerase II	Cell line	Kc167	7461	275/2199	244/2199	-0.8	-0.5	1.13	TRUE
	SRX2804232	RNA polymerase	RNA polymerase II	Embryo	1-3h embryos	7200	208/2199	237/2199	-0.8	-0.5	0.88	FALSE
	SRX9090280	RNA polymerase	RNA polymerase II	Cell line	S2	7955	263/2199	233/2199	-0.8	-0.5	1.13	TRUE
	SRX2000507	RNA polymerase	RNA polymerase II	Cell line	S2	6191	153/2199	178/2199	-0.8	-0.5	0.86	FALSE
	SRX252229	RNA polymerase	RNA polymerase II	Cell line	Kc167	7549	186/2199	213/2199	-0.8	-0.5	0.87	FALSE
	SRX749072	RNA polymerase	RNA polymerase II	Cell line	Kc167	7549	186/2199	213/2199	-0.8	-0.5	0.87	FALSE
	SRX3393679	RNA polymerase	RNA polymerase II	Cell line	S2R+	8589	318/2199	286/2199	-0.8	-0.5	1.11	TRUE
	SRX20852088	RNA polymerase	RNA polymerase II	Cell line	Kc167	5010	129/2199	152/2199	-0.8	-0.5	0.85	FALSE
	SRX015109	RNA polymerase	RNA polymerase II	Cell line	S2	3076	103/2199	84/2199	-0.7	-0.5	1.23	TRUE
	SRX20852084	RNA polymerase	RNA polymerase II	Cell line	Kc167	6391	176/2199	202/2199	-0.7	-0.5	0.87	FALSE
	SRX4375843	RNA polymerase	RNA polymerase II	Cell line	Kc167	8325	285/2199	255/2199	-0.7	-0.5	1.12	TRUE
	SRX7262531	RNA polymerase	RNA polymerase II	Cell line	S2	4725	190/2199	165/2199	-0.7	-0.5	1.15	TRUE
	SRX2592467	RNA polymerase	RNA polymerase II	Cell line	Kc167	8147	287/2199	257/2199	-0.7	-0.5	1.12	TRUE
	SRX4712950	RNA polymerase	RNA polymerase II	Embryo	14-17h embryos	2579	29/2199	41/2199	-0.7	-0.5	0.71	FALSE
	SRX013072	RNA polymerase	RNA polymerase II	Larvae	1st instar	421	7/2199	14/2199	-0.7	-0.5	0.50	FALSE
	SRX3393680	RNA polymerase	RNA polymerase II	Cell line	S2R+	6098	216/2199	190/2199	-0.7	-0.4	1.14	TRUE
	SRX026302	RNA polymerase	RNA polymerase II	Cell line	S2	6277	166/2199	143/2199	-0.7	-0.4	1.16	TRUE
	SRX4375830	RNA polymerase	RNA polymerase II	Cell line	Kc167	5409	202/2199	177/2199	-0.7	-0.4	1.14	TRUE
	SRX318796	RNA polymerase	RNA polymerase II	Cell line	Kc167	8200	308/2199	278/2199	-0.7	-0.4	1.11	TRUE
	SRX124482	RNA polymerase	RNA polymerase II	Embryo	4-7h embryos	727	11/2199	19/2199	-0.7	-0.4	0.58	FALSE
	SRX2592464	RNA polymerase	RNA polymerase II	Cell line	Kc167	8585	295/2199	266/2199	-0.7	-0.4	1.11	TRUE
	SRX197579	RNA polymerase	RNA polymerase II	Embryo	1-2h embryos	595	11/2199	5/2199	-0.7	-0.4	2.20	TRUE
	SRX127433	RNA polymerase	RNA polymerase II	Embryo	2-4h embryos	6414	158/2199	181/2199	-0.7	-0.4	0.87	FALSE
	SRX529168	RNA polymerase	RNA polymerase II	Cell line	S2	1399	20/2199	12/2199	-0.7	-0.4	1.67	TRUE
	SRX7628897	RNA polymerase	RNA polymerase II	Cell line	S2R+	5607	199/2199	175/2199	-0.7	-0.4	1.14	TRUE
	SRX2592465	RNA polymerase	RNA polymerase II	Cell line	Kc167	8310	283/2199	255/2199	-0.7	-0.4	1.11	TRUE
	SRX9005669	RNA polymerase	RNA polymerase II	Cell line	S2	5882	176/2199	200/2199	-0.7	-0.4	0.88	FALSE
	SRX331427	RNA polymerase	RNA polymerase II	Larvae	Dorsal mesothoracic disc	6066	180/2199	204/2199	-0.7	-0.4	0.88	FALSE
	SRX2432254	RNA polymerase	RNA polymerase II	Cell line	S2R+	2043	65/2199	51/2199	-0.7	-0.4	1.27	TRUE
	SRX3960602	RNA polymerase	RNA polymerase II	Cell line	S2R+	2043	65/2199	51/2199	-0.7	-0.4	1.27	TRUE
	SRX182775	RNA polymerase	RNA polymerase II	Larvae	Imaginal wing disc	2302	16/2199	9/2199	-0.6	-0.4	1.78	TRUE
	SRX4510351	RNA polymerase	RNA polymerase II	Adult	Gut	1514	24/2199	34/2199	-0.6	-0.4	0.71	FALSE
	SRX2592459	RNA polymerase	RNA polymerase II	Cell line	Kc167	4988	180/2199	158/2199	-0.6	-0.4	1.14	TRUE
	SRX3393676	RNA polymerase	RNA polymerase II	Cell line	S2R+	8731	314/2199	286/2199	-0.6	-0.4	1.10	TRUE
	SRX4375857	RNA polymerase	RNA polymerase II	Cell line	Kc167	6671	243/2199	218/2199	-0.6	-0.4	1.11	TRUE
	SRX3981733	RNA polymerase	RNA polymerase II	Cell line	S2	7291	218/2199	243/2199	-0.6	-0.4	0.90	FALSE
	SRX013073	RNA polymerase	RNA polymerase II	Embryo	16-20h embryos	674	14/2199	22/2199	-0.6	-0.4	0.64	FALSE
	SRX2432263	RNA polymerase	RNA polymerase II	Cell line	S2R+	2249	82/2199	67/2199	-0.6	-0.4	1.22	TRUE
	SRX3960605	RNA polymerase	RNA polymerase II	Cell line	S2R+	2249	82/2199	67/2199	-0.6	-0.4	1.22	TRUE
	SRX7175265	RNA polymerase	RNA polymerase II	Embryo	Embryos	4198	78/2199	94/2199	-0.6	-0.4	0.83	FALSE
	SRX124480	RNA polymerase	RNA polymerase II	Embryo	4-7h embryos	637	10/2199	17/2199	-0.6	-0.4	0.59	FALSE
	SRX252228	RNA polymerase	RNA polymerase II	Cell line	Kc167	5096	158/2199	138/2199	-0.6	-0.4	1.14	TRUE
	SRX749071	RNA polymerase	RNA polymerase II	Cell line	Kc167	5096	158/2199	138/2199	-0.6	-0.4	1.14	TRUE
	SRX3393654	RNA polymerase	RNA polymerase II	Cell line	S2R+	8849	320/2199	293/2199	-0.6	-0.4	1.09	TRUE
	SRX4375845	RNA polymerase	RNA polymerase II	Cell line	Kc167	8137	282/2199	257/2199	-0.6	-0.3	1.10	TRUE
	SRX3393653	RNA polymerase	RNA polymerase II	Cell line	S2R+	8537	311/2199	285/2199	-0.6	-0.3	1.09	TRUE
	SRX3393656	RNA polymerase	RNA polymerase II	Cell line	S2R+	8774	317/2199	291/2199	-0.6	-0.3	1.09	TRUE
	SRX3393675	RNA polymerase	RNA polymerase II	Cell line	S2R+	8494	318/2199	292/2199	-0.6	-0.3	1.09	TRUE
	SRX4823792	RNA polymerase	RNA polymerase II	Cell line	OSC	7202	246/2199	223/2199	-0.5	-0.3	1.10	TRUE
	SRX197582	RNA polymerase	RNA polymerase II	Embryo	1-2h embryos	1934	14/2199	8/2199	-0.5	-0.3	1.75	TRUE
	SRX050605	RNA polymerase	RNA polymerase II	Embryo	0-24h embryos	338	6/2199	2/2199	-0.5	-0.3	3.00	TRUE
	SRX1361360	RNA polymerase	RNA polymerase II	Cell line	OSC	7388	209/2199	231/2199	-0.5	-0.3	0.90	FALSE
	SRX127435	RNA polymerase	RNA polymerase II	Embryo	2-4h embryos	6520	171/2199	191/2199	-0.5	-0.3	0.90	FALSE
	SRX197567	RNA polymerase	RNA polymerase II	Embryo	2-3h embryos	6654	171/2199	191/2199	-0.5	-0.3	0.90	FALSE
	SRX8347279	RNA polymerase	RNA polymerase II	Adult	Mushroom Bodies	1059	35/2199	26/2199	-0.5	-0.3	1.35	TRUE
	SRX201898	RNA polymerase	RNA polymerase II	Cell line	OSC	9567	330/2199	305/2199	-0.5	-0.3	1.08	TRUE
	SRX331428	RNA polymerase	RNA polymerase II	Larvae	Dorsal mesothoracic disc	6869	202/2199	223/2199	-0.5	-0.3	0.91	FALSE
	SRX20852087	RNA polymerase	RNA polymerase II	Cell line	Kc167	5708	160/2199	179/2199	-0.5	-0.3	0.89	FALSE
	SRX8347284	RNA polymerase	RNA polymerase II	Adult	Mushroom Bodies	926	28/2199	20/2199	-0.5	-0.3	1.40	TRUE
	SRX3009513	RNA polymerase	RNA polymerase II	Cell line	Kc167	5791	207/2199	187/2199	-0.5	-0.3	1.11	TRUE
	SRX9730755	RNA polymerase	RNA polymerase II	Cell line	S2	7821	246/2199	268/2199	-0.5	-0.3	0.92	FALSE
	SRX750078	RNA polymerase	RNA polymerase II	Embryo	Mitotic cycle 14	6376	174/2199	193/2199	-0.5	-0.3	0.90	FALSE
	SRX7628896	RNA polymerase	RNA polymerase II	Cell line	S2R+	5649	195/2199	176/2199	-0.5	-0.3	1.11	TRUE
	SRX9730753	RNA polymerase	RNA polymerase II	Cell line	S2	7939	253/2199	275/2199	-0.5	-0.3	0.92	FALSE
	SRX318811	RNA polymerase	RNA polymerase II	Cell line	OSC	10197	323/2199	300/2199	-0.5	-0.3	1.08	TRUE
	SRX5436048	RNA polymerase	RNA polymerase II	Cell line	S2	8106	291/2199	269/2199	-0.5	-0.3	1.08	TRUE
	SRX013077	RNA polymerase	RNA polymerase II	Embryo	8-12h embryos	299	7/2199	3/2199	-0.5	-0.3	2.33	TRUE
	SRX050604	RNA polymerase	RNA polymerase II	Embryo	0-24h embryos	1294	7/2199	3/2199	-0.5	-0.3	2.33	TRUE
	SRX3981720	RNA polymerase	RNA polymerase II	Cell line	S2	2224	17/2199	11/2199	-0.5	-0.3	1.55	TRUE
	SRX4510349	RNA polymerase	RNA polymerase II	Adult	Gut	1825	32/2199	41/2199	-0.5	-0.3	0.78	FALSE
	SRX2000506	RNA polymerase	RNA polymerase II	Cell line	S2	6305	168/2199	186/2199	-0.5	-0.3	0.90	FALSE
	SRX3873748	RNA polymerase	RNA polymerase II	Cell line	S2	6377	215/2199	196/2199	-0.5	-0.3	1.10	TRUE
	SRX3393678	RNA polymerase	RNA polymerase II	Cell line	S2R+	7819	282/2199	261/2199	-0.4	-0.3	1.08	TRUE
	SRX193317	RNA polymerase	RNA polymerase II	Cell line	S2	7368	257/2199	237/2199	-0.4	-0.3	1.08	TRUE
	SRX4375831	RNA polymerase	RNA polymerase II	Cell line	Kc167	5801	206/2199	188/2199	-0.4	-0.3	1.10	TRUE
	SRX5436041	RNA polymerase	RNA polymerase II	Cell line	S2	8796	335/2199	313/2199	-0.4	-0.3	1.07	TRUE
	SRX7262540	RNA polymerase	RNA polymerase II	Cell line	S2	5092	183/2199	166/2199	-0.4	-0.3	1.10	TRUE
	SRX017852	RNA polymerase	RNA polymerase II	Cell line	S2	2527	85/2199	73/2199	-0.4	-0.3	1.16	TRUE
	SRX1078884	RNA polymerase	RNA polymerase II	Cell line	S2	8059	271/2199	251/2199	-0.4	-0.3	1.08	TRUE
	SRX4375834	RNA polymerase	RNA polymerase II	Cell line	Kc167	1405	38/2199	47/2199	-0.4	-0.2	0.81	FALSE
	SRX1743172	RNA polymerase	RNA polymerase II	Adult	Ovary	379	8/2199	13/2199	-0.4	-0.2	0.62	FALSE
	SRX7262529	RNA polymerase	RNA polymerase II	Cell line	S2	4992	192/2199	175/2199	-0.4	-0.2	1.10	TRUE
	SRX3981731	RNA polymerase	RNA polymerase II	Cell line	S2	7038	213/2199	231/2199	-0.4	-0.2	0.92	FALSE
	SRX197580	RNA polymerase	RNA polymerase II	Embryo	1-2h embryos	2174	14/2199	9/2199	-0.4	-0.2	1.56	TRUE
	SRX2592475	RNA polymerase	RNA polymerase II	Cell line	Kc167	7955	274/2199	255/2199	-0.4	-0.2	1.07	TRUE
	SRX318801	RNA polymerase	RNA polymerase II	Larvae	Dorsal mesothoracic disc	6657	197/2199	214/2199	-0.4	-0.2	0.92	FALSE
	SRX3393655	RNA polymerase	RNA polymerase II	Cell line	S2R+	8712	322/2199	302/2199	-0.4	-0.2	1.07	TRUE
	SRX9005670	RNA polymerase	RNA polymerase II	Cell line	S2	5646	178/2199	194/2199	-0.4	-0.2	0.92	FALSE
	SRX306191	RNA polymerase	RNA polymerase II	Cell line	S2	5936	196/2199	180/2199	-0.4	-0.2	1.09	TRUE
	SRX017857	RNA polymerase	RNA polymerase II	Adult	Testis	301	9/2199	5/2199	-0.4	-0.2	1.80	TRUE
	SRX201899	RNA polymerase	RNA polymerase II	Cell line	OSC	8913	301/2199	282/2199	-0.4	-0.2	1.07	TRUE
	SRX331423	RNA polymerase	RNA polymerase II	Larvae	Dorsal mesothoracic disc	6259	185/2199	201/2199	-0.4	-0.2	0.92	FALSE
	SRX3981735	RNA polymerase	RNA polymerase II	Cell line	S2	7038	216/2199	233/2199	-0.4	-0.2	0.93	FALSE
	SRX301183	RNA polymerase	RNA polymerase II	Cell line	S2	2076	44/2199	36/2199	-0.4	-0.2	1.22	TRUE
	SRX4375859	RNA polymerase	RNA polymerase II	Cell line	Kc167	7973	273/2199	255/2199	-0.4	-0.2	1.07	TRUE
	SRX23238234	RNA polymerase	RNA polymerase II	Cell line	S2	732	24/2199	18/2199	-0.4	-0.2	1.33	TRUE
	SRX3981721	RNA polymerase	RNA polymerase II	Cell line	S2	2189	16/2199	11/2199	-0.4	-0.2	1.45	TRUE
	SRX151961	RNA polymerase	RNA polymerase II	Larvae	Dorsal mesothoracic disc	211	5/2199	2/2199	-0.3	-0.2	2.50	TRUE
	SRX3981729	RNA polymerase	RNA polymerase II	Cell line	S2	7059	216/2199	232/2199	-0.3	-0.2	0.93	FALSE
	SRX4577932	RNA polymerase	RNA polymerase II	Cell line	Kc167	1876	49/2199	41/2199	-0.3	-0.2	1.20	TRUE
	SRX3981730	RNA polymerase	RNA polymerase II	Cell line	S2	7161	221/2199	237/2199	-0.3	-0.2	0.93	FALSE
	SRX4510347	RNA polymerase	RNA polymerase II	Adult	Gut	1520	21/2199	27/2199	-0.3	-0.2	0.78	FALSE
	SRX2592468	RNA polymerase	RNA polymerase II	Cell line	Kc167	7775	257/2199	241/2199	-0.3	-0.2	1.07	TRUE
	SRX306199	RNA polymerase	RNA polymerase II	Cell line	S2	7215	228/2199	213/2199	-0.3	-0.2	1.07	TRUE
	SRX201895	RNA polymerase	RNA polymerase II	Cell line	OSC	5937	181/2199	195/2199	-0.3	-0.2	0.93	FALSE
	SRX23238231	RNA polymerase	RNA polymerase II	Cell line	S2	605	19/2199	14/2199	-0.3	-0.2	1.36	TRUE
	SRX318800	RNA polymerase	RNA polymerase II	Larvae	Dorsal mesothoracic disc	6447	186/2199	200/2199	-0.3	-0.2	0.93	FALSE
	SRX2000505	RNA polymerase	RNA polymerase II	Cell line	S2	6866	189/2199	203/2199	-0.3	-0.2	0.93	FALSE
	SRX21207174	RNA polymerase	RNA polymerase II	Cell line	S2R+	6040	175/2199	162/2199	-0.3	-0.2	1.08	TRUE
	SRX7262525	RNA polymerase	RNA polymerase II	Cell line	S2	5557	209/2199	195/2199	-0.3	-0.2	1.07	TRUE
	SRX5436045	RNA polymerase	RNA polymerase II	Cell line	S2	8145	301/2199	285/2199	-0.3	-0.2	1.06	TRUE
	SRX2592461	RNA polymerase	RNA polymerase II	Cell line	Kc167	1396	40/2199	47/2199	-0.3	-0.2	0.85	FALSE
	SRX097618	RNA polymerase	RNA polymerase II	Cell line	S2	8055	219/2199	233/2199	-0.3	-0.2	0.94	FALSE
	SRX3981736	RNA polymerase	RNA polymerase II	Cell line	S2	7300	228/2199	242/2199	-0.3	-0.2	0.94	FALSE
	SRX6708289	RNA polymerase	RNA polymerase II	Cell line	S2	6539	191/2199	204/2199	-0.3	-0.2	0.94	FALSE
	SRX7262543	RNA polymerase	RNA polymerase II	Cell line	S2	2986	113/2199	103/2199	-0.3	-0.2	1.10	TRUE
	SRX4375846	RNA polymerase	RNA polymerase II	Cell line	Kc167	7792	255/2199	241/2199	-0.3	-0.1	1.06	TRUE
	SRX749073	RNA polymerase	RNA polymerase II	Cell line	Kc167	5011	135/2199	146/2199	-0.3	-0.1	0.92	FALSE
	SRX21864849	RNA polymerase	RNA polymerase II	Cell line	S2R+	11676	317/2199	302/2199	-0.3	-0.1	1.05	TRUE
	SRX21207167	RNA polymerase	RNA polymerase II	Cell line	S2R+	10089	272/2199	258/2199	-0.3	-0.1	1.05	TRUE
	SRX5436039	RNA polymerase	RNA polymerase II	Cell line	S2	8155	285/2199	271/2199	-0.3	-0.1	1.05	TRUE
	SRX3981734	RNA polymerase	RNA polymerase II	Cell line	S2	7219	227/2199	240/2199	-0.3	-0.1	0.95	FALSE
	SRX21864853	RNA polymerase	RNA polymerase II	Cell line	S2R+	10380	289/2199	275/2199	-0.3	-0.1	1.05	TRUE
	SRX5436036	RNA polymerase	RNA polymerase II	Cell line	S2	8191	298/2199	284/2199	-0.2	-0.1	1.05	TRUE
	SRX8347281	RNA polymerase	RNA polymerase II	Adult	Mushroom Bodies	1906	52/2199	59/2199	-0.2	-0.1	0.88	FALSE
	SRX6708293	RNA polymerase	RNA polymerase II	Cell line	S2	6536	195/2199	207/2199	-0.2	-0.1	0.94	FALSE
	SRX4823795	RNA polymerase	RNA polymerase II	Cell line	OSC	6883	220/2199	208/2199	-0.2	-0.1	1.06	TRUE
	SRX3981732	RNA polymerase	RNA polymerase II	Cell line	S2	6979	217/2199	229/2199	-0.2	-0.1	0.95	FALSE
	SRX3393677	RNA polymerase	RNA polymerase II	Cell line	S2R+	8036	283/2199	270/2199	-0.2	-0.1	1.05	TRUE
	SRX2033488	RNA polymerase	RNA polymerase II	Cell line	Kc167	7675	223/2199	235/2199	-0.2	-0.1	0.95	FALSE
	SRX2592469	RNA polymerase	RNA polymerase II	Cell line	Kc167	7317	244/2199	232/2199	-0.2	-0.1	1.05	TRUE
	SRX3873735	RNA polymerase	RNA polymerase II	Cell line	S2	4052	123/2199	132/2199	-0.2	-0.1	0.93	FALSE
	SRX20852092	RNA polymerase	RNA polymerase II	Cell line	Kc167	3333	93/2199	101/2199	-0.2	-0.1	0.92	FALSE
	SRX671944	RNA polymerase	RNA polymerase II	Embryo	Embryos	2972	69/2199	76/2199	-0.2	-0.1	0.91	FALSE
	SRX21207178	RNA polymerase	RNA polymerase II	Cell line	S2R+	8412	226/2199	215/2199	-0.2	-0.1	1.05	TRUE
	SRX5436049	RNA polymerase	RNA polymerase II	Cell line	S2	8097	295/2199	283/2199	-0.2	-0.1	1.04	TRUE
	SRX750080	RNA polymerase	RNA polymerase II	Embryo	Mitotic cycle 13	3085	81/2199	74/2199	-0.2	-0.1	1.09	TRUE
	SRX013113	RNA polymerase	RNA polymerase II	Larvae	2nd instar	64	3/2199	1/2199	-0.2	-0.1	3.00	TRUE
	SRX1078885	RNA polymerase	RNA polymerase II	Cell line	S2	8129	254/2199	243/2199	-0.2	-0.1	1.05	TRUE
	SRX306201	RNA polymerase	RNA polymerase II	Cell line	S2	6321	205/2199	195/2199	-0.2	-0.1	1.05	TRUE
	SRX4577938	RNA polymerase	RNA polymerase II	Cell line	Kc167	5298	157/2199	166/2199	-0.2	-0.1	0.95	FALSE
	SRX1361359	RNA polymerase	RNA polymerase II	Cell line	OSC	7300	205/2199	215/2199	-0.2	-0.1	0.95	FALSE
	SRX9730752	RNA polymerase	RNA polymerase II	Cell line	S2	7447	279/2199	268/2199	-0.2	-0.1	1.04	TRUE
	SRX2612518	RNA polymerase	RNA polymerase II	Cell line	S2	4013	131/2199	123/2199	-0.2	-0.1	1.07	TRUE
	SRX3393667	RNA polymerase	RNA polymerase II	Cell line	S2R+	8127	286/2199	275/2199	-0.2	-0.1	1.04	TRUE
	SRX7262533	RNA polymerase	RNA polymerase II	Cell line	S2	1828	60/2199	66/2199	-0.2	-0.1	0.91	FALSE
	SRX3393668	RNA polymerase	RNA polymerase II	Cell line	S2R+	8246	288/2199	277/2199	-0.2	-0.1	1.04	TRUE
	SRX7262539	RNA polymerase	RNA polymerase II	Cell line	S2	3445	134/2199	126/2199	-0.2	-0.1	1.06	TRUE
	SRX2592466	RNA polymerase	RNA polymerase II	Cell line	Kc167	7537	249/2199	239/2199	-0.2	-0.1	1.04	TRUE
	SRX4375844	RNA polymerase	RNA polymerase II	Cell line	Kc167	7528	249/2199	239/2199	-0.2	-0.1	1.04	TRUE
	SRX20852085	RNA polymerase	RNA polymerase II	Cell line	Kc167	3524	98/2199	105/2199	-0.2	-0.1	0.93	FALSE
	SRX151962	RNA polymerase	RNA polymerase II	Larvae	Dorsal mesothoracic disc	5027	137/2199	145/2199	-0.2	-0.1	0.94	FALSE
	SRX671942	RNA polymerase	RNA polymerase II	Embryo	Parasegment 7	2493	70/2199	76/2199	-0.2	-0.1	0.92	FALSE
	SRX6708290	RNA polymerase	RNA polymerase II	Cell line	S2	6432	196/2199	205/2199	-0.2	-0.1	0.96	FALSE
	SRX6708292	RNA polymerase	RNA polymerase II	Cell line	S2	6626	198/2199	207/2199	-0.2	-0.1	0.96	FALSE
	SRX4823793	RNA polymerase	RNA polymerase II	Cell line	OSC	6847	216/2199	207/2199	-0.2	-0.1	1.04	TRUE
	SRX7262538	RNA polymerase	RNA polymerase II	Cell line	S2	400	11/2199	14/2199	-0.2	-0.1	0.79	FALSE
	SRX4577936	RNA polymerase	RNA polymerase II	Cell line	Kc167	5578	167/2199	175/2199	-0.2	-0.1	0.95	FALSE
	SRX750074	RNA polymerase	RNA polymerase II	Embryo	Mitotic cycle 14	4663	124/2199	131/2199	-0.2	-0.1	0.95	FALSE
	SRX7262571	RNA polymerase	RNA polymerase II	Cell line	S2	3853	132/2199	125/2199	-0.2	-0.1	1.06	TRUE
	SRX6708291	RNA polymerase	RNA polymerase II	Cell line	S2	6034	181/2199	189/2199	-0.2	-0.1	0.96	FALSE
	SRX8347282	RNA polymerase	RNA polymerase II	Adult	Mushroom Bodies	589	16/2199	13/2199	-0.1	-0.1	1.23	TRUE
	SRX21207171	RNA polymerase	RNA polymerase II	Cell line	S2R+	10257	270/2199	261/2199	-0.1	-0.1	1.03	TRUE
	SRX7262541	RNA polymerase	RNA polymerase II	Cell line	S2	5883	204/2199	196/2199	-0.1	-0.1	1.04	TRUE
	SRX21864855	RNA polymerase	RNA polymerase II	Cell line	S2R+	10088	281/2199	272/2199	-0.1	-0.1	1.03	TRUE
	SRX3873734	RNA polymerase	RNA polymerase II	Cell line	S2	7669	214/2199	222/2199	-0.1	-0.1	0.96	FALSE
	SRX4375858	RNA polymerase	RNA polymerase II	Cell line	Kc167	6563	225/2199	217/2199	-0.1	-0.1	1.04	TRUE
	SRX3873747	RNA polymerase	RNA polymerase II	Cell line	S2	3481	106/2199	112/2199	-0.1	-0.1	0.95	FALSE
	SRX974394	RNA polymerase	RNA polymerase II	Cell line	S2	686	20/2199	17/2199	-0.1	-0.1	1.18	TRUE
	SRX9518333	RNA polymerase	RNA polymerase II	Embryo	Embryos	497	6/2199	4/2199	-0.1	-0.1	1.50	TRUE
	SRX6708288	RNA polymerase	RNA polymerase II	Cell line	S2	6534	199/2199	206/2199	-0.1	-0.1	0.97	FALSE
	SRX5736495	RNA polymerase	RNA polymerase II	Embryo	Blastoderm	1220	23/2199	20/2199	-0.1	-0.1	1.15	TRUE
	SRX4577940	RNA polymerase	RNA polymerase II	Cell line	Kc167	7293	225/2199	218/2199	-0.1	-0.1	1.03	TRUE
	SRX7262536	RNA polymerase	RNA polymerase II	Cell line	S2	1522	51/2199	55/2199	-0.1	-0.1	0.93	FALSE
	SRX750076	RNA polymerase	RNA polymerase II	Embryo	Mitotic cycle 14	5490	164/2199	170/2199	-0.1	-0.1	0.96	FALSE
	SRX2612519	RNA polymerase	RNA polymerase II	Cell line	S2	5911	176/2199	182/2199	-0.1	-0.1	0.97	FALSE
	SRX306197	RNA polymerase	RNA polymerase II	Cell line	S2	6657	198/2199	192/2199	-0.1	-0.0	1.03	TRUE
	SRX147003	RNA polymerase	RNA polymerase II	Cell line	S2	6463	202/2199	196/2199	-0.1	-0.0	1.03	TRUE
	SRX2592474	RNA polymerase	RNA polymerase II	Cell line	Kc167	6553	223/2199	217/2199	-0.1	-0.0	1.03	TRUE
	SRX1361355	RNA polymerase	RNA polymerase II	Cell line	OSC	7401	226/2199	220/2199	-0.1	-0.0	1.03	TRUE
	SRX7262532	RNA polymerase	RNA polymerase II	Cell line	S2	942	31/2199	34/2199	-0.1	-0.0	0.91	FALSE
	SRX3981728	RNA polymerase	RNA polymerase II	Cell line	S2	7429	253/2199	247/2199	-0.1	-0.0	1.02	TRUE
	SRX9730751	RNA polymerase	RNA polymerase II	Cell line	S2	7435	249/2199	255/2199	-0.1	-0.0	0.98	FALSE
	SRX013106	RNA polymerase	RNA polymerase II	Embryo	20-24h embryos	481	11/2199	9/2199	-0.1	-0.0	1.22	TRUE
	SRX3873733	RNA polymerase	RNA polymerase II	Cell line	S2	5580	184/2199	179/2199	-0.1	-0.0	1.03	TRUE
	SRX8347283	RNA polymerase	RNA polymerase II	Adult	Mushroom Bodies	1634	45/2199	48/2199	-0.1	-0.0	0.94	FALSE
	SRX7262570	RNA polymerase	RNA polymerase II	Cell line	S2	6564	216/2199	211/2199	-0.1	-0.0	1.02	TRUE
	SRX2612522	RNA polymerase	RNA polymerase II	Cell line	S2	6494	211/2199	216/2199	-0.1	-0.0	0.98	FALSE
	SRX21864847	RNA polymerase	RNA polymerase II	Cell line	S2R+	9217	236/2199	231/2199	-0.1	-0.0	1.02	TRUE
	SRX4375847	RNA polymerase	RNA polymerase II	Cell line	Kc167	7327	237/2199	232/2199	-0.1	-0.0	1.02	TRUE
	SRX2788645	RNA polymerase	RNA polymerase II	Adult	Ovary	9144	269/2199	264/2199	-0.1	-0.0	1.02	TRUE
	SRX3393674	RNA polymerase	RNA polymerase II	Cell line	S2R+	8850	300/2199	295/2199	-0.1	-0.0	1.02	TRUE
	SRX4823794	RNA polymerase	RNA polymerase II	Cell line	OSC	5730	175/2199	171/2199	-0.1	-0.0	1.02	TRUE
	SRX749070	RNA polymerase	RNA polymerase II	Cell line	Kc167	7117	204/2199	208/2199	-0.1	-0.0	0.98	FALSE
	SRX4577939	RNA polymerase	RNA polymerase II	Cell line	Kc167	7772	223/2199	227/2199	-0.1	-0.0	0.98	FALSE
	SRX3981727	RNA polymerase	RNA polymerase II	Cell line	S2	7359	248/2199	244/2199	-0.1	-0.0	1.02	TRUE
	SRX7262534	RNA polymerase	RNA polymerase II	Cell line	S2	756	25/2199	27/2199	-0.1	-0.0	0.93	FALSE
	SRX20852086	RNA polymerase	RNA polymerase II	Cell line	Kc167	3894	115/2199	118/2199	-0.0	-0.0	0.97	FALSE
	SRX3087202	RNA polymerase	RNA polymerase II	Cell line	S2	4376	140/2199	137/2199	-0.0	-0.0	1.02	TRUE
	SRX7262537	RNA polymerase	RNA polymerase II	Cell line	S2	1248	43/2199	45/2199	-0.0	-0.0	0.96	FALSE
	SRX4577937	RNA polymerase	RNA polymerase II	Cell line	Kc167	7310	239/2199	242/2199	-0.0	-0.0	0.99	FALSE
	SRX201896	RNA polymerase	RNA polymerase II	Cell line	OSC	7696	260/2199	257/2199	-0.0	-0.0	1.01	TRUE
	SRX20852089	RNA polymerase	RNA polymerase II	Cell line	Kc167	3729	110/2199	112/2199	-0.0	-0.0	0.98	FALSE
	SRX3087200	RNA polymerase	RNA polymerase II	Cell line	S2	3502	114/2199	112/2199	-0.0	-0.0	1.02	TRUE
	SRX2612520	RNA polymerase	RNA polymerase II	Cell line	S2	4086	122/2199	120/2199	-0.0	-0.0	1.02	TRUE
	SRX3087203	RNA polymerase	RNA polymerase II	Cell line	S2	4174	134/2199	132/2199	-0.0	-0.0	1.02	TRUE
	SRX9730754	RNA polymerase	RNA polymerase II	Cell line	S2	7398	263/2199	265/2199	-0.0	0.0	0.99	FALSE
	SRX3393659	RNA polymerase	RNA polymerase II	Cell line	S2R+	8400	281/2199	279/2199	-0.0	0.0	1.01	TRUE
	SRX9518336	RNA polymerase	RNA polymerase II	Embryo	Embryos	634	6/2199	5/2199	0.0	0.0	1.20	TRUE
	SRX8347280	RNA polymerase	RNA polymerase II	Adult	Mushroom Bodies	1025	25/2199	24/2199	0.0	0.0	1.04	TRUE
	SRX7262535	RNA polymerase	RNA polymerase II	Cell line	S2	823	30/2199	29/2199	0.0	0.0	1.03	TRUE
	SRX306194	RNA polymerase	RNA polymerase II	Cell line	S2	4130	125/2199	124/2199	0.0	0.0	1.01	TRUE
	SRX7262572	RNA polymerase	RNA polymerase II	Cell line	S2	8559	266/2199	265/2199	0.0	0.0	1.00	TRUE
	SRX9730756	RNA polymerase	RNA polymerase II	Cell line	S2	7291	270/2199	269/2199	0.0	0.0	1.00	TRUE
	SRX20209936	RNA polymerase	RNA polymerase II	Adult	Ovary	74	2/2199	2/2199	0.0	0.0	1.00	FALSE
	SRX3087198	RNA polymerase	RNA polymerase II	Cell line	S2	3351	98/2199	98/2199	0.0	0.0	1.00	FALSE
	SRX3087199	RNA polymerase	RNA polymerase II	Cell line	S2	3996	118/2199	118/2199	0.0	0.0	1.00	FALSE
	SRX3087201	RNA polymerase	RNA polymerase II	Cell line	S2	3616	115/2199	115/2199	0.0	0.0	1.00	FALSE
	SRX3393673	RNA polymerase	RNA polymerase II	Cell line	S2R+	8556	283/2199	283/2199	0.0	0.0	1.00	FALSE
	SRX3873736	RNA polymerase	RNA polymerase II	Cell line	S2	6523	195/2199	195/2199	0.0	0.0	1.00	FALSE
	SRX3873745	RNA polymerase	RNA polymerase II	Cell line	S2	5489	175/2199	175/2199	0.0	0.0	1.00	FALSE
	SRX9005681	RNA polymerase	RNA polymerase II	Embryo	2-4h embryos	965	19/2199	19/2199	0.0	0.0	1.00	FALSE
	SRX3393660	RNA polymerase	RNA polymerase II	Cell line	S2R+	8551	284/2199	285/2199	0.0	0.0	1.00	FALSE
	SRX3873746	RNA polymerase	RNA polymerase II	Cell line	S2	8030	233/2199	234/2199	0.0	0.0	1.00	FALSE
	SRX2788647	RNA polymerase	RNA polymerase II	Adult	Ovary	4513	133/2199	134/2199	0.0	0.0	0.99	FALSE
	SRX2612521	RNA polymerase	RNA polymerase II	Cell line	S2	3567	107/2199	108/2199	0.0	0.0	0.99	FALSE
	SRX7262542	RNA polymerase	RNA polymerase II	Cell line	S2	1415	48/2199	49/2199	0.0	0.0	0.98	FALSE
	SRX20209940	RNA polymerase	RNA polymerase II	Adult	Ovary	90	2/2199	3/2199	0.0	0.0	0.67	FALSE
	SRX9005687	RNA polymerase	RNA polymerase II	Embryo	6-8h embryos	7	1/2199	0/2199	0.0	0.0	99999	TRUE

## Sheet: CpTshores3000
	Analysis in https://chip-atlas.org/enrichment_analysis conducted on 11th February 2025. Parameters: dm6 genome version (reference); RNA polymerase II (472 experiments); All cell types; Threshold of significance = 100; Permutation times x100
	NCBI ID	Antigen class	Antigen	Cell class	Cell	Number of peaks	Overlaps/CpT	Overlaps/Control	Log P-val	Log Q-val	Fold enrichment (FE)	FE > 1.0
	SRX750082	RNA polymerase	RNA polymerase II	Embryo	Mitotic cycle 13	5778	274/1554	102/1554	-20.9	-18.3	2.69	TRUE
	SRX750080	RNA polymerase	RNA polymerase II	Embryo	Mitotic cycle 13	3085	152/1554	52/1554	-12.6	-10.2	2.92	TRUE
	SRX750071	RNA polymerase	RNA polymerase II	Embryo	Mitotic cycle 13	5799	239/1554	118/1554	-11.0	-8.8	2.03	TRUE
	SRX3011233	RNA polymerase	RNA polymerase II	Cell line	S2	2608	85/1554	23/1554	-9.1	-7.0	3.70	TRUE
	SRX21864844	RNA polymerase	RNA polymerase II	Cell line	S2R+	3958	127/1554	50/1554	-8.6	-6.7	2.54	TRUE
	SRX110769	RNA polymerase	RNA polymerase II	Embryo	Muscle cells	15054	142/1554	252/1554	-8.5	-6.6	0.56	FALSE
	SRX4712933	RNA polymerase	RNA polymerase II	Embryo	14-17h embryos	10170	123/1554	224/1554	-8.0	-6.2	0.55	FALSE
	SRX220306	RNA polymerase	RNA polymerase II	Adult	Ovary	2937	101/1554	36/1554	-7.9	-6.2	2.81	TRUE
	SRX14869070	RNA polymerase	RNA polymerase II	Embryo	14-17h embryos	12570	157/1554	266/1554	-7.9	-6.2	0.59	FALSE
	SRX9730750	RNA polymerase	RNA polymerase II	Cell line	S2	1369	66/1554	16/1554	-7.8	-6.2	4.12	TRUE
	SRX2432255	RNA polymerase	RNA polymerase II	Cell line	S2R+	2311	106/1554	40/1554	-7.7	-6.1	2.65	TRUE
	SRX3960603	RNA polymerase	RNA polymerase II	Cell line	S2R+	2311	106/1554	40/1554	-7.7	-6.1	2.65	TRUE
	SRX110766	RNA polymerase	RNA polymerase II	Embryo	Muscle cells	15782	160/1554	266/1554	-7.4	-5.9	0.60	FALSE
	SRX3011229	RNA polymerase	RNA polymerase II	Cell line	S2	8114	96/1554	183/1554	-7.3	-5.8	0.52	FALSE
	SRX14869047	RNA polymerase	RNA polymerase II	Embryo	14-17h embryos	10163	120/1554	214/1554	-7.2	-5.8	0.56	FALSE
	SRX9090277	RNA polymerase	RNA polymerase II	Cell line	S2	2894	117/1554	49/1554	-7.2	-5.8	2.39	TRUE
	SRX1085380	RNA polymerase	RNA polymerase II	Larvae	Salivary glands	9713	118/1554	211/1554	-7.2	-5.7	0.56	FALSE
	SRX21864851	RNA polymerase	RNA polymerase II	Cell line	S2R+	6364	192/1554	105/1554	-6.9	-5.5	1.83	TRUE
	SRX3011234	RNA polymerase	RNA polymerase II	Cell line	S2	2493	92/1554	34/1554	-6.9	-5.5	2.71	TRUE
	SRX14869071	RNA polymerase	RNA polymerase II	Embryo	14-17h embryos	11591	149/1554	247/1554	-6.8	-5.4	0.60	FALSE
	SRX14868974	RNA polymerase	RNA polymerase II	Embryo	14-17h embryos	9160	130/1554	223/1554	-6.8	-5.4	0.58	FALSE
	SRX1361358	RNA polymerase	RNA polymerase II	Cell line	OSC	7290	241/1554	145/1554	-6.7	-5.4	1.66	TRUE
	SRX1085381	RNA polymerase	RNA polymerase II	Larvae	Salivary glands	7669	90/1554	170/1554	-6.6	-5.3	0.53	FALSE
	SRX9090278	RNA polymerase	RNA polymerase II	Cell line	S2	2917	117/1554	52/1554	-6.5	-5.2	2.25	TRUE
	SRX14869048	RNA polymerase	RNA polymerase II	Embryo	14-17h embryos	9437	120/1554	208/1554	-6.5	-5.2	0.58	FALSE
	SRX4315043	RNA polymerase	RNA polymerase II	Adult	Ovary	10768	134/1554	225/1554	-6.4	-5.2	0.60	FALSE
	SRX3293005	RNA polymerase	RNA polymerase II	Adult	Ovary	6848	93/1554	172/1554	-6.3	-5.1	0.54	FALSE
	SRX3011232	RNA polymerase	RNA polymerase II	Cell line	S2	7697	95/1554	174/1554	-6.3	-5.0	0.55	FALSE
	SRX3011230	RNA polymerase	RNA polymerase II	Cell line	S2	8463	111/1554	193/1554	-6.1	-4.9	0.58	FALSE
	SRX287911	RNA polymerase	RNA polymerase II	Adult	Adult head	7002	91/1554	167/1554	-6.0	-4.9	0.54	FALSE
	SRX287912	RNA polymerase	RNA polymerase II	Adult	Adult head	6008	78/1554	149/1554	-5.9	-4.8	0.52	FALSE
	SRX3293002	RNA polymerase	RNA polymerase II	Adult	Ovary	7797	116/1554	198/1554	-5.9	-4.8	0.59	FALSE
	SRX14869055	RNA polymerase	RNA polymerase II	Embryo	14-17h embryos	12395	145/1554	234/1554	-5.9	-4.8	0.62	FALSE
	SRX4712932	RNA polymerase	RNA polymerase II	Embryo	14-17h embryos	8776	93/1554	168/1554	-5.8	-4.8	0.55	FALSE
	SRX2432254	RNA polymerase	RNA polymerase II	Cell line	S2R+	2043	89/1554	36/1554	-5.8	-4.8	2.47	TRUE
	SRX3960602	RNA polymerase	RNA polymerase II	Cell line	S2R+	2043	89/1554	36/1554	-5.8	-4.8	2.47	TRUE
	SRX4315054	RNA polymerase	RNA polymerase II	Adult	Ovary	11923	148/1554	237/1554	-5.8	-4.8	0.62	FALSE
	SRX3293003	RNA polymerase	RNA polymerase II	Adult	Ovary	7581	111/1554	191/1554	-5.8	-4.8	0.58	FALSE
	SRX3293004	RNA polymerase	RNA polymerase II	Adult	Ovary	8357	127/1554	211/1554	-5.8	-4.8	0.60	FALSE
	SRX013069	RNA polymerase	RNA polymerase II	Pupae	Pupae	4417	49/1554	108/1554	-5.8	-4.8	0.45	FALSE
	SRX287908	RNA polymerase	RNA polymerase II	Larvae	3rd instar	6271	78/1554	148/1554	-5.8	-4.8	0.53	FALSE
	SRX14869049	RNA polymerase	RNA polymerase II	Embryo	14-17h embryos	8738	94/1554	169/1554	-5.8	-4.8	0.56	FALSE
	SRX750068	RNA polymerase	RNA polymerase II	Embryo	Mitotic cycle 12	1799	68/1554	23/1554	-5.7	-4.7	2.96	TRUE
	SRX3011231	RNA polymerase	RNA polymerase II	Cell line	S2	7460	93/1554	167/1554	-5.7	-4.7	0.56	FALSE
	SRX14869054	RNA polymerase	RNA polymerase II	Embryo	14-17h embryos	10324	110/1554	188/1554	-5.6	-4.6	0.59	FALSE
	SRX110771	RNA polymerase	RNA polymerase II	Embryo	Muscle cells	8122	93/1554	165/1554	-5.5	-4.5	0.56	FALSE
	SRX14869069	RNA polymerase	RNA polymerase II	Embryo	14-17h embryos	10750	139/1554	222/1554	-5.4	-4.4	0.63	FALSE
	SRX2432262	RNA polymerase	RNA polymerase II	Cell line	S2R+	2983	119/1554	59/1554	-5.4	-4.4	2.02	TRUE
	SRX3960604	RNA polymerase	RNA polymerase II	Cell line	S2R+	2983	119/1554	59/1554	-5.4	-4.4	2.02	TRUE
	SRX110765	RNA polymerase	RNA polymerase II	Embryo	Muscle cells	11363	123/1554	201/1554	-5.2	-4.3	0.61	FALSE
	SRX4370072	RNA polymerase	RNA polymerase II	Cell line	S2	1917	85/1554	36/1554	-5.2	-4.2	2.36	TRUE
	SRX3011235	RNA polymerase	RNA polymerase II	Cell line	S2	3427	122/1554	63/1554	-5.0	-4.1	1.94	TRUE
	SRX21864846	RNA polymerase	RNA polymerase II	Cell line	S2R+	5293	162/1554	94/1554	-5.0	-4.0	1.72	TRUE
	SRX4315056	RNA polymerase	RNA polymerase II	Adult	Ovary	8112	101/1554	170/1554	-4.9	-3.9	0.59	FALSE
	SRX220300	RNA polymerase	RNA polymerase II	Adult	Ovary	6022	67/1554	126/1554	-4.8	-3.9	0.53	FALSE
	SRX015109	RNA polymerase	RNA polymerase II	Cell line	S2	3076	115/1554	59/1554	-4.8	-3.9	1.95	TRUE
	SRX2788646	RNA polymerase	RNA polymerase II	Adult	Ovary	4793	64/1554	121/1554	-4.7	-3.8	0.53	FALSE
	SRX050603	RNA polymerase	RNA polymerase II	Embryo	0-24h embryos	5087	53/1554	106/1554	-4.7	-3.8	0.50	FALSE
	SRX3279760	RNA polymerase	RNA polymerase II	Adult	Ovary	7848	105/1554	173/1554	-4.6	-3.7	0.61	FALSE
	SRX21207174	RNA polymerase	RNA polymerase II	Cell line	S2R+	6040	185/1554	115/1554	-4.6	-3.7	1.61	TRUE
	SRX201903	RNA polymerase	RNA polymerase II	Adult	Ovary	7179	100/1554	166/1554	-4.5	-3.7	0.60	FALSE
	SRX3279759	RNA polymerase	RNA polymerase II	Adult	Ovary	6769	91/1554	154/1554	-4.5	-3.6	0.59	FALSE
	SRX201901	RNA polymerase	RNA polymerase II	Adult	Ovary	5675	81/1554	141/1554	-4.4	-3.6	0.57	FALSE
	SRX485219	RNA polymerase	RNA polymerase II	Adult	Ovary	6820	104/1554	170/1554	-4.4	-3.6	0.61	FALSE
	SRX23238234	RNA polymerase	RNA polymerase II	Cell line	S2	732	42/1554	12/1554	-4.3	-3.5	3.50	TRUE
	SRX21864853	RNA polymerase	RNA polymerase II	Cell line	S2R+	10380	278/1554	196/1554	-4.3	-3.4	1.42	TRUE
	SRX110757	RNA polymerase	RNA polymerase II	Embryo	Muscle cells	7905	223/1554	149/1554	-4.3	-3.4	1.50	TRUE
	SRX287907	RNA polymerase	RNA polymerase II	Larvae	3rd instar	5807	78/1554	135/1554	-4.2	-3.4	0.58	FALSE
	SRX2734365	RNA polymerase	RNA polymerase II	Adult	Ovary	5420	76/1554	132/1554	-4.1	-3.3	0.58	FALSE
	SRX4712943	RNA polymerase	RNA polymerase II	Embryo	14-17h embryos	8327	109/1554	172/1554	-4.0	-3.2	0.63	FALSE
	SRX750074	RNA polymerase	RNA polymerase II	Embryo	Mitotic cycle 14	4663	151/1554	92/1554	-4.0	-3.2	1.64	TRUE
	SRX201902	RNA polymerase	RNA polymerase II	Adult	Ovary	7354	105/1554	167/1554	-4.0	-3.2	0.63	FALSE
	SRX2734367	RNA polymerase	RNA polymerase II	Adult	Ovary	6057	90/1554	147/1554	-3.8	-3.0	0.61	FALSE
	SRX5436041	RNA polymerase	RNA polymerase II	Cell line	S2	8796	302/1554	222/1554	-3.8	-3.0	1.36	TRUE
	SRX201900	RNA polymerase	RNA polymerase II	Adult	Ovary	8233	119/1554	182/1554	-3.8	-3.0	0.65	FALSE
	SRX110768	RNA polymerase	RNA polymerase II	Embryo	Muscle cells	7976	97/1554	155/1554	-3.8	-3.0	0.63	FALSE
	SRX013107	RNA polymerase	RNA polymerase II	Embryo	12-16h embryos	2822	31/1554	68/1554	-3.7	-2.9	0.46	FALSE
	SRX2804232	RNA polymerase	RNA polymerase II	Embryo	1-3h embryos	7200	235/1554	165/1554	-3.7	-2.9	1.42	TRUE
	SRX485220	RNA polymerase	RNA polymerase II	Adult	Ovary	6517	108/1554	167/1554	-3.6	-2.9	0.65	FALSE
	SRX026742	RNA polymerase	RNA polymerase II	Larvae	Imaginal wing disc	6117	93/1554	148/1554	-3.6	-2.8	0.63	FALSE
	SRX16752362	RNA polymerase	RNA polymerase II	Embryo	21-24h embryos	3459	44/1554	85/1554	-3.5	-2.8	0.52	FALSE
	SRX1361354	RNA polymerase	RNA polymerase II	Cell line	OSC	7183	219/1554	153/1554	-3.5	-2.7	1.43	TRUE
	SRX20852089	RNA polymerase	RNA polymerase II	Cell line	Kc167	3729	130/1554	79/1554	-3.5	-2.7	1.65	TRUE
	SRX110770	RNA polymerase	RNA polymerase II	Embryo	Muscle cells	5705	73/1554	122/1554	-3.4	-2.7	0.60	FALSE
	SRX4315055	RNA polymerase	RNA polymerase II	Adult	Ovary	6159	86/1554	138/1554	-3.4	-2.7	0.62	FALSE
	SRX21207178	RNA polymerase	RNA polymerase II	Cell line	S2R+	8412	218/1554	153/1554	-3.4	-2.7	1.42	TRUE
	SRX14868956	RNA polymerase	RNA polymerase II	Embryo	14-17h embryos	8360	114/1554	172/1554	-3.4	-2.7	0.66	FALSE
	SRX22777803	RNA polymerase	RNA polymerase II	Cell line	S2	3983	139/1554	87/1554	-3.4	-2.7	1.60	TRUE
	SRX110767	RNA polymerase	RNA polymerase II	Embryo	Muscle cells	6674	87/1554	139/1554	-3.4	-2.7	0.63	FALSE
	SRX4315038	RNA polymerase	RNA polymerase II	Adult	Ovary	5924	79/1554	129/1554	-3.4	-2.7	0.61	FALSE
	SRX2788644	RNA polymerase	RNA polymerase II	Adult	Ovary	7199	211/1554	148/1554	-3.3	-2.6	1.43	TRUE
	SRX3393655	RNA polymerase	RNA polymerase II	Cell line	S2R+	8712	286/1554	214/1554	-3.3	-2.6	1.34	TRUE
[truncated: 365 more rows]
