# Supplementary material for: CpX Hunter web tool allows high-throughput identification of CpG, CpA, CpT, and CpC islands: A case study in Drosophila genome
Source: J Biol Chem. 2025 Apr 24;301(6):108537. doi: 10.1016/j.jbc.2025.108537 (PMC12148476; doi:10.1016/j.jbc.2025.108537)
Supplement: Supplementary Materials [file mmc1.zip › Supplementary Materials_F/Supplementary Material 2F - CpX ChIP Atlas TFs.xlsx]

## Sheet: CpG
	Analysis in https://chip-atlas.org/enrichment_analysis conducted on 25th November 2024. Parameters: dm6 genome version (reference); TFs and others (2718 experiments); All cell types; Threshold of significance = 100; Permutation times x100
	NCBI ID	Antigen class	Antigen	Cell class	Cell	Number of peaks	Overlaps/CpG	Overlaps/Control	Log P-val	Log Q-val	Fold enrichment (FE)	FE > 1.0	notes
	SRX19031050	TFs and others	GFP	Larvae	3rd instar	5798	4793/15180	799/15180	-324.0	-324.0	6.00	TRUE	PARP1 AD-WGR domain
	SRX19031055	TFs and others	GFP	Larvae	3rd instar	7539	5948/15180	1049/15180	-324.0	-324.0	5.67	TRUE	PARP1 AD-WGR domain
	SRX19031051	TFs and others	GFP	Larvae	3rd instar	5085	3768/15180	688/15180	-324.0	-324.0	5.48	TRUE	PARP1 AD-WGR domain
	SRX300934	TFs and others	pho	Cell line	S2R+	14876	8040/15180	1559/15180	-324.0	-324.0	5.16	TRUE	High-resolution mapping defines the cooperative architecture of Polycomb Response Elements
	SRX19031052	TFs and others	GFP	Larvae	3rd instar	11627	7187/15180	1584/15180	-324.0	-324.0	4.54	TRUE	PARP1 AD-WGR domain
	SRX6827254	TFs and others	Epitope tags	Embryo	9-16h embryos	8163	4688/15180	1044/15180	-324.0	-324.0	4.49	TRUE	Control of neural daughter cell proliferation by multi-level Notch/Su(H)/E(spl)HLH signaling. (PMID: 27070787)
	SRX4375871	TFs and others	AGO2	Cell line	Kc167	5496	2781/15180	638/15180	-324.0	-324.0	4.36	TRUE	Argonaute2 attenuates active transcription by limiting RNA Polymerase II elongation in Drosophila melanogaster
	SRX3404031	TFs and others	Trl	Cell line	S2	10342	5768/15180	1426/15180	-324.0	-324.0	4.04	TRUE	Sequence variation within similar cis-elements promotes context-specific functions of two Drosophila GA-binding transcription factors
	SRX14474261	TFs and others	CTCF	Cell line	Cultured cell lines	14333	6331/15180	1673/15180	-324.0	-324.0	3.78	TRUE	Topological screen identifies hundreds of Cp190 and CTCF dependent Drosophila chromatin insulator elements
	SRX4279680	TFs and others	rhi	Adult	Ovary	18478	8283/15180	2212/15180	-324.0	-324.0	3.74	TRUE	Co-dependent assembly of TREX-piRNA precursor complexes and piRNA cluster heterochromatin
	SRX4279676	TFs and others	rhi	Adult	Ovary	21305	9415/15180	2555/15180	-324.0	-324.0	3.68	TRUE	Co-dependent assembly of TREX-piRNA precursor complexes and piRNA cluster heterochromatin
	SRX146996	TFs and others	msl-3	Cell line	S2	7668	3038/15180	839/15180	-324.0	-324.0	3.62	TRUE	ChIP-Seq profiles of MSL1, MSL2, MSl3, MOF, MLE, H4K16ac and RNA Polymerase II phosphorlyated on Serine 5 in Drosophila S2 cells
	SRX14474260	TFs and others	mod(mdg4)	Cell line	Cultured cell lines	13035	5165/15180	1498/15180	-324.0	-324.0	3.45	TRUE	Topological screen identifies hundreds of Cp190 and CTCF dependent Drosophila chromatin insulator elements
	SRX14474263	TFs and others	Ibf1	Cell line	Cultured cell lines	10850	4278/15180	1254/15180	-324.0	-324.0	3.41	TRUE	Topological screen identifies hundreds of Cp190 and CTCF dependent Drosophila chromatin insulator elements
	SRX4279690	TFs and others	rhi	Adult	Ovary	21659	6973/15180	2600/15180	-324.0	-324.0	2.68	TRUE	Co-dependent assembly of TREX-piRNA precursor complexes and piRNA cluster heterochromatin
	SRX10695071	TFs and others	E(z)	Cell line	S2	18165	5360/15180	2251/15180	-324.0	-324.0	2.38	TRUE	p300/CBP sustains Polycomb silencing by non-enzymatic functions (ChIP-seq on inhibitor-treated Drosophila S2 cells)
	SRX10695083	TFs and others	E(z)	Cell line	S2	18182	5297/15180	2271/15180	-324.0	-324.0	2.33	TRUE	p300/CBP sustains Polycomb silencing by non-enzymatic functions (ChIP-seq on inhibitor-treated Drosophila S2 cells)
	SRX19031053	TFs and others	GFP	Larvae	3rd instar	2909	2128/15180	386/15180	-313.6	-311.4	5.51	TRUE	PARP1 AD-WGR domain
	SRX14474277	TFs and others	CTCF	Cell line	Cultured cell lines	11803	3776/15180	1353/15180	-310.8	-308.6	2.79	TRUE	Topological screen identifies hundreds of Cp190 and CTCF dependent Drosophila chromatin insulator elements
	SRX146998	TFs and others	mof	Cell line	S2	9017	2941/15180	974/15180	-257.8	-255.8	3.02	TRUE	ChIP-Seq profiles of MSL1, MSL2, MSl3, MOF, MLE, H4K16ac and RNA Polymerase II phosphorlyated on Serine 5 in Drosophila S2 cells
	SRX14474264	TFs and others	mod(mdg4)	Cell line	Cultured cell lines	13955	3712/15180	1586/15180	-231.2	-229.1	2.34	TRUE	Topological screen identifies hundreds of Cp190 and CTCF dependent Drosophila chromatin insulator elements
	SRX10695069	TFs and others	Sce	Cell line	S2	8860	2920/15180	1103/15180	-213.4	-211.4	2.65	TRUE	p300/CBP sustains Polycomb silencing by non-enzymatic functions (ChIP-seq on inhibitor-treated Drosophila S2 cells)
	SRX19031054	TFs and others	GFP	Larvae	3rd instar	2365	1539/15180	314/15180	-204.3	-202.2	4.90	TRUE	PARP1 AD-WGR domain
	SRX15206453	TFs and others	CG2678	Adult	Ovary	8284	3034/15180	1237/15180	-197.6	-195.6	2.45	TRUE	The Drosophila ZAD zinc finger protein Kipferl guides Rhino to piRNA clusters (ChIP-Seq)
	SRX14474253	TFs and others	CTCF	Cell line	Cultured cell lines	4786	1966/15180	560/15180	-196.7	-194.7	3.51	TRUE	Topological screen identifies hundreds of Cp190 and CTCF dependent Drosophila chromatin insulator elements
	SRX1084165	TFs and others	lid	Adult	Adult female	7753	2687/15180	1125/15180	-164.4	-162.5	2.39	TRUE	Genome-wide maps of KDM5 binding in drosophila adults
	SRX8325347	TFs and others	Clamp	Embryo	2-4h embryos	4450	1864/15180	599/15180	-161.8	-159.8	3.11	TRUE	Drosophila Histone Locus Body assembly and function involves multiple interactions
	SRX21078835	TFs and others	Epitope tags	Adult	Adult body	2800	1375/15180	339/15180	-155.1	-153.2	4.06	TRUE	The N-terminal dimerization domains of human and Drosophila CTCF have similar functionality
	SRX016144	TFs and others	HDAC	Embryo	0-12h embryos	5211	1923/15180	680/15180	-147.7	-145.7	2.83	TRUE	Genome-wide maps of chromatin state in staged Drosophila embryos and cell lines
	SRX14474268	TFs and others	Ibf1	Cell line	Cultured cell lines	5792	1900/15180	671/15180	-146.0	-144.1	2.83	TRUE	Topological screen identifies hundreds of Cp190 and CTCF dependent Drosophila chromatin insulator elements
	SRX4375873	TFs and others	AGO2	Cell line	Kc167	2837	1224/15180	284/15180	-144.9	-143.0	4.31	TRUE	Argonaute2 attenuates active transcription by limiting RNA Polymerase II elongation in Drosophila melanogaster
	SRX3404036	TFs and others	msl-3	Cell line	S2	4807	1547/15180	485/15180	-136.6	-134.7	3.19	TRUE	Sequence variation within similar cis-elements promotes context-specific functions of two Drosophila GA-binding transcription factors
	SRX14474258	TFs and others	su(Hw)	Cell line	Cultured cell lines	8627	2403/15180	1046/15180	-135.3	-133.4	2.30	TRUE	Topological screen identifies hundreds of Cp190 and CTCF dependent Drosophila chromatin insulator elements
	SRX21078836	TFs and others	Epitope tags	Adult	Adult body	2638	1265/15180	338/15180	-131.6	-129.8	3.74	TRUE	The N-terminal dimerization domains of human and Drosophila CTCF have similar functionality
	SRX21078838	TFs and others	Epitope tags	Adult	Adult body	2902	1349/15180	404/15180	-124.7	-122.8	3.34	TRUE	The N-terminal dimerization domains of human and Drosophila CTCF have similar functionality
	SRX147000	TFs and others	mle	Cell line	S2	5978	1698/15180	623/15180	-122.5	-120.7	2.73	TRUE	ChIP-Seq profiles of MSL1, MSL2, MSl3, MOF, MLE, H4K16ac and RNA Polymerase II phosphorlyated on Serine 5 in Drosophila S2 cells
	SRX1091588	TFs and others	Psc	Cell line	Cultured cell lines	8210	2343/15180	1060/15180	-122.2	-120.4	2.21	TRUE	Multiple hierarchies of Polycomb targeting to Drosophila genome
	SRX1091594	TFs and others	Psc	Cell line	Cultured cell lines	4300	1560/15180	546/15180	-119.7	-117.9	2.86	TRUE	Multiple hierarchies of Polycomb targeting to Drosophila genome
	SRX2559033	TFs and others	grh	Cell line	Kc167	3587	1387/15180	442/15180	-119.3	-117.5	3.14	TRUE	Evolutionary Principles Predict 3D Chromatin Organization
	SRX14474262	TFs and others	Cp190	Cell line	Cultured cell lines	7203	2016/15180	862/15180	-115.1	-113.4	2.34	TRUE	Topological screen identifies hundreds of Cp190 and CTCF dependent Drosophila chromatin insulator elements
	SRX14474281	TFs and others	CTCF	Cell line	Cultured cell lines	8254	2123/15180	954/15180	-111.0	-109.3	2.23	TRUE	Topological screen identifies hundreds of Cp190 and CTCF dependent Drosophila chromatin insulator elements
	SRX1091590	TFs and others	Psc	Cell line	Cultured cell lines	3995	1452/15180	527/15180	-105.4	-103.6	2.76	TRUE	Multiple hierarchies of Polycomb targeting to Drosophila genome
	SRX016149	TFs and others	HDAC	Embryo	0-12h embryos	1636	925/15180	235/15180	-100.0	-98.2	3.94	TRUE	Genome-wide maps of chromatin state in staged Drosophila embryos and cell lines
	SRX1091592	TFs and others	Psc	Cell line	Cultured cell lines	5324	1667/15180	689/15180	-99.5	-97.8	2.42	TRUE
	SRX016150	TFs and others	Hdac3	Embryo	0-12h embryos	1914	980/15180	280/15180	-94.2	-92.5	3.50	TRUE
	SRX016148	TFs and others	HDAC6	Embryo	0-12h embryos	5606	1836/15180	828/15180	-94.1	-92.4	2.22	TRUE
	SRX15206488	TFs and others	Epitope tags	Cell line	OSC	9362	2253/15180	1159/15180	-88.4	-86.7	1.94	TRUE
	SRX287888	TFs and others	MBD-R2	Embryo	14-16h embryos	4731	1405/15180	575/15180	-84.4	-82.7	2.44	TRUE
	SRX10695081	TFs and others	Sce	Cell line	S2	4546	1346/15180	543/15180	-82.6	-80.9	2.48	TRUE
	SRX2458930	TFs and others	MRG15	Cell line	S2	3530	1177/15180	440/15180	-81.0	-79.3	2.67	TRUE
	SRX3292996	TFs and others	enok	Adult	Ovary	9140	2439/15180	1349/15180	-80.0	-78.3	1.81	TRUE
	SRX4375822	TFs and others	Nelf-E	Cell line	Kc167	6240	1834/15180	898/15180	-79.2	-77.5	2.04	TRUE
	SRX21078837	TFs and others	Epitope tags	Adult	Adult body	2511	1011/15180	348/15180	-77.7	-76.1	2.91	TRUE
	SRX033321	TFs and others	Su(var)3-9	Embryo	0-12h embryos	5611	1512/15180	678/15180	-77.3	-75.6	2.23	TRUE
	SRX9008832	TFs and others	Epitope tags	Adult	Ovary	4107	1325/15180	551/15180	-77.2	-75.5	2.40	TRUE
	SRX8325346	TFs and others	Clamp	Embryo	2-4h embryos	4323	1359/15180	575/15180	-76.9	-75.3	2.36	TRUE
	SRX11499351	TFs and others	Cp190	Larvae	Central Nervous System	6780	2027/15180	1074/15180	-73.1	-71.4	1.89	TRUE
	SRX16984408	TFs and others	CG2678	Adult	Ovary	3095	1052/15180	390/15180	-72.9	-71.3	2.70	TRUE
	SRX146992	TFs and others	msl-1	Cell line	S2	8315	1733/15180	866/15180	-71.1	-69.5	2.00	TRUE
	SRX3292997	TFs and others	enok	Adult	Ovary	6887	1904/15180	1001/15180	-69.6	-68.0	1.90	TRUE
	SRX11499370	TFs and others	Cp190	Larvae	Central Nervous System	7462	2166/15180	1202/15180	-69.4	-67.8	1.80	TRUE
	SRX11499369	TFs and others	Cp190	Larvae	Central Nervous System	7285	2121/15180	1175/15180	-68.2	-66.6	1.81	TRUE
	SRX7628919	TFs and others	Rbp1	Cell line	S2R+	7550	2127/15180	1189/15180	-66.7	-65.1	1.79	TRUE
	SRX11499372	TFs and others	Cp190	Larvae	Central Nervous System	6703	1946/15180	1055/15180	-65.8	-64.2	1.84	TRUE
	SRX15206474	TFs and others	CG2678	Adult	Ovary	3176	1030/15180	404/15180	-65.4	-63.9	2.55	TRUE
	SRX11071578	TFs and others	mod(mdg4)	Cell line	OSC	6479	1894/15180	1019/15180	-65.2	-63.6	1.86	TRUE
	SRX287887	TFs and others	MBD-R2	Embryo	14-16h embryos	4107	1128/15180	470/15180	-65.0	-63.5	2.40	TRUE
	SRX15206516	TFs and others	CG2678	Adult	Ovary	2789	922/15180	344/15180	-63.1	-61.5	2.68	TRUE
	SRX203000	TFs and others	fs(1)h	Cell line	Kc167	10719	1962/15180	1090/15180	-62.1	-60.5	1.80	TRUE
	SRX15206519	TFs and others	CG2678	Adult	Ovary	2790	906/15180	339/15180	-61.7	-60.1	2.67	TRUE
	SRX4375823	TFs and others	Nelf-E	Cell line	Kc167	4577	1359/15180	646/15180	-61.3	-59.8	2.10	TRUE
	SRX15206454	TFs and others	rhi	Adult	Ovary	5047	1460/15180	720/15180	-61.0	-59.5	2.03	TRUE
	SRX016147	TFs and others	HDAC6	Embryo	0-12h embryos	3277	1022/15180	417/15180	-60.8	-59.3	2.45	TRUE
	SRX330996	TFs and others	Epitope tags	Cell line	S2	4464	94/15180	463/15180	-59.8	-58.3	0.20	FALSE
	SRX11071576	TFs and others	GFP	Cell line	OSC	6322	1806/15180	985/15180	-59.7	-58.2	1.83	TRUE
	SRX10695085	TFs and others	pho	Cell line	S2	3878	1091/15180	468/15180	-59.6	-58.1	2.33	TRUE
	SRX7628885	TFs and others	Rbp1	Cell line	S2R+	7739	2047/15180	1172/15180	-59.6	-58.1	1.75	TRUE
	SRX7628918	TFs and others	Rbp1	Cell line	S2R+	6932	1922/15180	1075/15180	-59.6	-58.1	1.79	TRUE
	SRX20631798	TFs and others	Art1	Cell line	S2	4488	1241/15180	573/15180	-59.2	-57.7	2.17	TRUE
	SRX7628884	TFs and others	Rbp1	Cell line	S2R+	7381	1973/15180	1121/15180	-58.6	-57.1	1.76	TRUE
	SRX14474269	TFs and others	mod(mdg4)	Cell line	Cultured cell lines	7309	1635/15180	863/15180	-58.5	-57.0	1.89	TRUE
	SRX7628899	TFs and others	Rbp1	Cell line	S2R+	8249	1991/15180	1137/15180	-58.3	-56.8	1.75	TRUE
	SRX11071579	TFs and others	mod(mdg4)	Cell line	OSC	5930	1681/15180	899/15180	-58.2	-56.8	1.87	TRUE
	SRX7889138	TFs and others	Cp190	Larvae	Central Nervous System	7060	1940/15180	1101/15180	-57.7	-56.2	1.76	TRUE
	SRX482857	TFs and others	dl	Embryo	Embryos	7422	1556/15180	811/15180	-57.2	-55.8	1.92	TRUE
	SRX11071577	TFs and others	mod(mdg4)	Cell line	OSC	6286	1783/15180	985/15180	-56.8	-55.4	1.81	TRUE
	SRX7889139	TFs and others	Cp190	Larvae	Central Nervous System	7037	1923/15180	1096/15180	-56.4	-55.0	1.75	TRUE
	SRX025462	TFs and others	Sin3A	Embryo	0-12h embryos	3027	1067/15180	468/15180	-55.9	-54.5	2.28	TRUE
	SRX1837975	TFs and others	Pc	Cell line	Cultured cell lines	6690	1604/15180	855/15180	-55.9	-54.4	1.88	TRUE
	SRX15206430	TFs and others	CG2678	Adult	Ovary	5882	1469/15180	760/15180	-54.9	-53.4	1.93	TRUE
	SRX7628908	TFs and others	Rbp1	Cell line	S2R+	7885	1902/15180	1093/15180	-54.4	-53.0	1.74	TRUE
	SRX19742674	TFs and others	vfl	Cell line	S2	2167	21/15180	263/15180	-54.1	-52.7	0.08	FALSE
	SRX4375825	TFs and others	Nelf-E	Cell line	Kc167	3409	1083/15180	488/15180	-54.0	-52.5	2.22	TRUE
	SRX14474274	TFs and others	Cp190	Cell line	Cultured cell lines	8212	1746/15180	981/15180	-53.0	-51.6	1.78	TRUE
	SRX7889137	TFs and others	Cp190	Larvae	Central Nervous System	7745	2059/15180	1227/15180	-53.0	-51.6	1.68	TRUE
	SRX11071582	TFs and others	mod(mdg4)	Cell line	OSC	629	377/15180	68/15180	-52.9	-51.5	5.54	TRUE
	SRX7628898	TFs and others	Rbp1	Cell line	S2R+	7810	1842/15180	1058/15180	-52.6	-51.2	1.74	TRUE
	SRX7628909	TFs and others	Rbp1	Cell line	S2R+	7767	1857/15180	1070/15180	-52.6	-51.2	1.74	TRUE
	SRX3380795	TFs and others	fs(1)h	Embryo	12-24h embryos	4445	1149/15180	544/15180	-51.9	-50.5	2.11	TRUE
	SRX15206473	TFs and others	CG2678	Adult	Ovary	2811	896/15180	373/15180	-51.3	-50.0	2.40	TRUE
	SRX9670808	TFs and others	Lint-O	Cell line	OSC	7588	2029/15180	1216/15180	-51.2	-49.8	1.67	TRUE
	SRX1056724	TFs and others	Ubx	Cell line	Kc167	6426	299/15180	775/15180	-50.2	-48.8	0.39	FALSE
	SRX15206472	TFs and others	CG2678	Adult	Ovary	3365	951/15180	417/15180	-49.7	-48.3	2.28	TRUE
	SRX11071559	TFs and others	GFP	Cell line	OSC	6134	1673/15180	947/15180	-49.5	-48.2	1.77	TRUE
	SRX101814	TFs and others	roX2	Cell line	S2-DRSC	7290	1745/15180	1003/15180	-49.5	-48.2	1.74	TRUE
	SRX14474278	TFs and others	mod(mdg4)	Cell line	Cultured cell lines	12008	2217/15180	1389/15180	-48.4	-47.0	1.60	TRUE
	SRX7628892	TFs and others	Rbp1	Cell line	S2R+	6963	1799/15180	1060/15180	-47.4	-46.0	1.70	TRUE
	SRX040617	TFs and others	lid	Larvae	Imaginal wing disc	1485	529/15180	160/15180	-47.2	-45.9	3.31	TRUE
	SRX7889136	TFs and others	Cp190	Larvae	Central Nervous System	6848	1793/15180	1058/15180	-47.0	-45.7	1.69	TRUE
	SRX7628891	TFs and others	Rbp1	Cell line	S2R+	6881	1781/15180	1049/15180	-46.9	-45.6	1.70	TRUE
	SRX288021	TFs and others	Kdm4A	Adult	Adult head	5934	1466/15180	809/15180	-46.2	-44.9	1.81	TRUE
	SRX9670807	TFs and others	Lint-O	Cell line	OSC	7569	1981/15180	1216/15180	-46.0	-44.6	1.63	TRUE
	SRX7848958	TFs and others	GFP	Cell line	S2	5420	258/15180	678/15180	-44.8	-43.4	0.38	FALSE
	SRX14430642	TFs and others	su(Hw)	Cell line	Kc167	6385	443/15180	952/15180	-44.3	-43.0	0.47	FALSE
	SRX3380799	TFs and others	fs(1)h	Cell line	S2	8160	1968/15180	1221/15180	-43.9	-42.6	1.61	TRUE
	SRX365705	TFs and others	su(Hw)	Cell line	Kc167	3636	57/15180	314/15180	-43.9	-42.6	0.18	FALSE
	SRX14430650	TFs and others	su(Hw)	Cell line	Kc167	6642	515/15180	1050/15180	-43.8	-42.5	0.49	FALSE
	SRX146993	TFs and others	msl-1	Cell line	S2	4351	127/15180	452/15180	-43.7	-42.4	0.28	FALSE
	SRX14474257	TFs and others	su(Hw)	Cell line	Cultured cell lines	12670	2333/15180	1524/15180	-43.6	-42.3	1.53	TRUE
	SRX2564130	TFs and others	Nup98-96	Cell line	S2	1462	449/15180	126/15180	-43.5	-42.2	3.56	TRUE
	SRX1929540	TFs and others	sc	Adult	Intestines	2370	743/15180	305/15180	-43.5	-42.2	2.44	TRUE
	SRX14430609	TFs and others	su(Hw)	Cell line	Kc167	5283	250/15180	656/15180	-43.2	-41.9	0.38	FALSE
	SRX14474255	TFs and others	Ibf1	Cell line	Cultured cell lines	2966	791/15180	339/15180	-42.9	-41.7	2.33	TRUE
	SRX15206427	TFs and others	rhi	Adult	Ovary	4188	1018/15180	498/15180	-42.6	-41.3	2.04	TRUE
	SRX681828	TFs and others	pho	Embryo	Embryos	8343	1844/15180	1131/15180	-42.6	-41.3	1.63	TRUE
	SRX14474259	TFs and others	Ibf1	Cell line	Cultured cell lines	8342	1619/15180	953/15180	-42.5	-41.2	1.70	TRUE
	SRX14474265	TFs and others	su(Hw)	Cell line	Cultured cell lines	7984	1655/15180	985/15180	-42.0	-40.7	1.68	TRUE
	SRX15206443	TFs and others	CG2678	Adult	Ovary	4961	1121/15180	577/15180	-41.8	-40.6	1.94	TRUE
	SRX969921	TFs and others	Rsf1	Embryo	0-12h embryos	5526	1454/15180	830/15180	-41.6	-40.3	1.75	TRUE
	SRX15206480	TFs and others	rhi	Adult	Ovary	2751	711/15180	293/15180	-41.3	-40.0	2.43	TRUE
	SRX4375824	TFs and others	Nelf-E	Cell line	Kc167	3216	943/15180	452/15180	-41.2	-39.9	2.09	TRUE
	SRX9005679	TFs and others	Nelf-A	Larvae	3rd instar	6160	1642/15180	983/15180	-40.8	-39.6	1.67	TRUE
	SRX14430646	TFs and others	su(Hw)	Cell line	Kc167	6390	480/15180	977/15180	-40.5	-39.2	0.49	FALSE
	SRX16984411	TFs and others	CG2678	Adult	Ovary	2554	730/15180	309/15180	-40.5	-39.2	2.36	TRUE
	SRX15206431	TFs and others	CG2678	Adult	Ovary	2645	741/15180	317/15180	-40.3	-39.1	2.34	TRUE
	SRX3393648	TFs and others	tsu	Cell line	S2R+	2096	18/15180	201/15180	-39.8	-38.6	0.09	FALSE
	SRX10695073	TFs and others	pho	Cell line	S2	4539	1095/15180	570/15180	-39.7	-38.5	1.92	TRUE
	SRX1179573	TFs and others	CBP	Cell line	S2	2000	22/15180	212/15180	-39.7	-38.5	0.10	FALSE
	SRX11071580	TFs and others	mod(mdg4)	Cell line	OSC	5534	1452/15180	843/15180	-39.5	-38.2	1.72	TRUE
	SRX737176	TFs and others	GFP	Larvae	Eye-antennal disc	6206	1527/15180	902/15180	-39.5	-38.2	1.69	TRUE
	SRX14430614	TFs and others	su(Hw)	Cell line	Kc167	5016	282/15180	680/15180	-39.0	-37.8	0.41	FALSE
	SRX1179572	TFs and others	Etl1	Cell line	S2	1407	3/15180	146/15180	-39.0	-37.7	0.02	FALSE
	SRX467097	TFs and others	BEAF-32	Embryo	14-16h embryos	4198	1246/15180	691/15180	-38.5	-37.2	1.80	TRUE
	SRX475420	TFs and others	smt3	Cell line	S2	10254	586/15180	1104/15180	-38.1	-36.9	0.53	FALSE
	SRX326967	TFs and others	pzg	Cell line	S2	7737	1755/15180	1095/15180	-38.0	-36.8	1.60	TRUE
	SRX3393647	TFs and others	tsu	Cell line	S2R+	1872	14/15180	182/15180	-37.9	-36.7	0.08	FALSE
	SRX146997	TFs and others	msl-3	Cell line	S2	3485	79/15180	332/15180	-37.7	-36.5	0.24	FALSE
	SRX14894241	TFs and others	su(Hw)	Cell line	Kc167	5229	331/15180	743/15180	-37.5	-36.3	0.45	FALSE
	SRX3404032	TFs and others	msl-3	Cell line	S2	3225	792/15180	367/15180	-37.0	-35.8	2.16	TRUE
	SRX645427	TFs and others	CTCF	Larvae	Eye-antennal disc	3593	926/15180	462/15180	-37.0	-35.8	2.00	TRUE
	SRX14474279	TFs and others	Ibf1	Cell line	Cultured cell lines	10281	1826/15180	1162/15180	-36.9	-35.7	1.57	TRUE
	SRX146995	TFs and others	msl-2	Cell line	S2	3732	92/15180	352/15180	-36.7	-35.5	0.26	FALSE
	SRX085401	TFs and others	su(Hw)	Cell line	Kc167	7930	464/15180	924/15180	-36.4	-35.2	0.50	FALSE
	SRX12261324	TFs and others	Epitope tags	Larvae	Imaginal leg disc	3916	95/15180	356/15180	-36.3	-35.1	0.27	FALSE
	SRX15206521	TFs and others	Epitope tags	Adult	Ovary	3280	791/15180	370/15180	-36.3	-35.1	2.14	TRUE
	SRX21908315	TFs and others	rhi	Adult	Ovary	2650	684/15180	297/15180	-36.2	-35.0	2.30	TRUE
	ERX101804	TFs and others	mof	Larvae	Salivary glands	6943	1254/15180	712/15180	-36.2	-35.0	1.76	TRUE
	SRX1056723	TFs and others	Ubx	Cell line	Kc167	3393	131/15180	419/15180	-36.0	-34.8	0.31	FALSE
	SRX14894232	TFs and others	su(Hw)	Cell line	Kc167	5547	381/15180	804/15180	-35.9	-34.7	0.47	FALSE
	SRX4047178	TFs and others	aop	Embryo	7h embryos	4019	693/15180	306/15180	-35.5	-34.4	2.26	TRUE
	SRX191910	TFs and others	su(Hw)	Cell line	S2	4993	298/15180	681/15180	-35.5	-34.3	0.44	FALSE
	SRX12261340	TFs and others	Epitope tags	Larvae	Imaginal leg disc	3043	44/15180	249/15180	-35.5	-34.3	0.18	FALSE
	SRX186109	TFs and others	su(Hw)	Cell line	ML-DmBG3-c2	4054	110/15180	379/15180	-35.4	-34.3	0.29	FALSE
	SRX14430628	TFs and others	su(Hw)	Cell line	Kc167	5421	360/15180	770/15180	-35.3	-34.2	0.47	FALSE
	SRX9008826	TFs and others	nsl1	Adult	Ovary	2715	696/15180	310/15180	-35.1	-34.0	2.25	TRUE
	SRX365699	TFs and others	mod(mdg4)	Cell line	Kc167	3583	76/15180	313/15180	-34.9	-33.8	0.24	FALSE
	SRX5436052	TFs and others	BigH1	Cell line	S2	3300	63/15180	287/15180	-34.9	-33.8	0.22	FALSE
	SRX191909	TFs and others	su(Hw)	Cell line	S2	5458	351/15180	754/15180	-34.9	-33.7	0.47	FALSE
	SRX330995	TFs and others	Epitope tags	Cell line	S2	7512	356/15180	761/15180	-34.9	-33.7	0.47	FALSE
	SRX2779382	TFs and others	GFP	Cell line	S2	4925	1316/15180	770/15180	-34.8	-33.6	1.71	TRUE
	SRX15369007	TFs and others	hth	Larvae	Imaginal leg disc	5394	207/15180	536/15180	-34.5	-33.4	0.39	FALSE
	SRX15206482	TFs and others	CG2678	Adult	Ovary	1853	563/15180	227/15180	-33.9	-32.7	2.48	TRUE
	SRX14894233	TFs and others	su(Hw)	Cell line	Kc167	5126	339/15180	728/15180	-33.7	-32.5	0.47	FALSE
	SRX016146	TFs and others	HdacX	Embryo	0-12h embryos	1766	525/15180	204/15180	-33.5	-32.4	2.57	TRUE
	SRX9005657	TFs and others	NELF-B	Cell line	S2	7373	1641/15180	1040/15180	-33.4	-32.3	1.58	TRUE
	SRX7628902	TFs and others	Epitope tags	Cell line	S2R+	1297	6/15180	139/15180	-33.4	-32.3	0.04	FALSE
	ERX101806	TFs and others	mof	Larvae	Salivary glands	4203	995/15180	534/15180	-33.3	-32.2	1.86	TRUE
	SRX12261344	TFs and others	Dll	Larvae	Imaginal leg disc	2213	7/15180	142/15180	-33.2	-32.1	0.05	FALSE
	SRX14430624	TFs and others	su(Hw)	Cell line	Kc167	5051	352/15180	743/15180	-33.1	-32.0	0.47	FALSE
	SRX7299242	TFs and others	Epitope tags	Larvae	Imaginal wing disc	4085	915/15180	477/15180	-32.9	-31.8	1.92	TRUE
	SRX8156228	TFs and others	ZKSCAN3	Cell line	S2	12104	2362/15180	1650/15180	-32.9	-31.7	1.43	TRUE
	SRX10695072	TFs and others	E(z)	Cell line	S2	7873	1509/15180	940/15180	-32.6	-31.4	1.61	TRUE
	SRX17608403	TFs and others	Cap-H2	Cell line	Kc167	5893	1396/15180	851/15180	-32.3	-31.2	1.64	TRUE
	SRX14894240	TFs and others	su(Hw)	Cell line	Kc167	4960	326/15180	700/15180	-32.3	-31.2	0.47	FALSE
	SRX19028504	TFs and others	GFP	Larvae	3rd instar	2881	810/15180	404/15180	-32.3	-31.2	2.00	TRUE
	SRX4664660	TFs and others	msl-2	Cell line	S2	2750	82/15180	310/15180	-31.9	-30.8	0.26	FALSE
	SRX9670806	TFs and others	L(3)mbt	Cell line	OSC	7266	1697/15180	1100/15180	-31.8	-30.7	1.54	TRUE
	SRX15369005	TFs and others	hth	Larvae	Imaginal leg disc	6043	270/15180	614/15180	-31.7	-30.6	0.44	FALSE
	SRX4801817	TFs and others	Rbp1	Cell line	S2R+	6988	1407/15180	865/15180	-31.7	-30.6	1.63	TRUE
	SRX5681701	TFs and others	Epitope tags	Larvae	3rd instar	1177	369/15180	116/15180	-31.5	-30.4	3.18	TRUE
	SRX7434139	TFs and others	M1BP	Cell line	Kc167	3029	830/15180	424/15180	-31.3	-30.2	1.96	TRUE
	SRX159167	TFs and others	Clamp	Cell line	S2	5368	834/15180	428/15180	-31.1	-30.0	1.95	TRUE
	SRX467098	TFs and others	BEAF-32	Embryo	14-16h embryos	4940	1280/15180	770/15180	-30.9	-29.8	1.66	TRUE
	SRX14868977	TFs and others	lola	Embryo	14-17h embryos	11974	2289/15180	1608/15180	-30.9	-29.8	1.42	TRUE
	SRX3167252	TFs and others	Cp190	Cell line	Kc167	7297	1824/15180	1214/15180	-30.8	-29.7	1.50	TRUE
	SRX7628887	TFs and others	Epitope tags	Cell line	S2R+	1457	5/15180	126/15180	-30.7	-29.7	0.04	FALSE
	SRX12261322	TFs and others	Epitope tags	Larvae	Imaginal leg disc	3683	96/15180	329/15180	-30.6	-29.5	0.29	FALSE
	SRX467109	TFs and others	SMC3	Larvae	3rd instar	2887	62/15180	265/15180	-30.6	-29.5	0.23	FALSE
	SRX14430615	TFs and others	mod(mdg4)	Cell line	Kc167	3564	141/15180	406/15180	-30.5	-29.4	0.35	FALSE
	SRX14430632	TFs and others	su(Hw)	Cell line	Kc167	4546	279/15180	619/15180	-30.5	-29.4	0.45	FALSE
	SRX20631797	TFs and others	Art1	Cell line	S2	4190	974/15180	537/15180	-30.3	-29.2	1.81	TRUE
	SRX4279659	TFs and others	rhi	Adult	Ovary	1537	477/15180	186/15180	-30.3	-29.2	2.56	TRUE
	SRX4801816	TFs and others	Rbp1	Cell line	S2R+	6957	1377/15180	853/15180	-30.2	-29.1	1.61	TRUE
	SRX101813	TFs and others	roX2	Cell line	S2-DRSC	7002	1492/15180	951/15180	-29.6	-28.5	1.57	TRUE
	SRX7434142	TFs and others	M1BP	Cell line	Kc167	2863	787/15180	403/15180	-29.5	-28.4	1.95	TRUE
	SRX7434132	TFs and others	M1BP	Cell line	Kc167	3097	842/15180	444/15180	-29.4	-28.3	1.90	TRUE
	SRX1433400	TFs and others	msl-2	Cell line	S2	2876	58/15180	251/15180	-29.3	-28.2	0.23	FALSE
	SRX14430619	TFs and others	su(Hw)	Cell line	Kc167	3841	203/15180	497/15180	-29.2	-28.2	0.41	FALSE
	SRX15206478	TFs and others	CG2678	Adult	Ovary	3691	949/15180	525/15180	-29.2	-28.2	1.81	TRUE
	SRX14430620	TFs and others	mod(mdg4)	Cell line	Kc167	3321	88/15180	307/15180	-29.1	-28.1	0.29	FALSE
	SRX3011237	TFs and others	M1BP	Cell line	S2	6809	1433/15180	908/15180	-29.0	-27.9	1.58	TRUE
	SRX7628903	TFs and others	Epitope tags	Cell line	S2R+	1157	6/15180	123/15180	-28.9	-27.8	0.05	FALSE
	SRX12261326	TFs and others	Epitope tags	Larvae	Imaginal leg disc	2911	52/15180	236/15180	-28.7	-27.6	0.22	FALSE
	SRX10340455	TFs and others	Orc2	Adult	Ovary	6726	1518/15180	980/15180	-28.7	-27.6	1.55	TRUE
	SRX15206428	TFs and others	rhi	Adult	Ovary	2806	687/15180	336/15180	-28.6	-27.5	2.04	TRUE
	SRX7434118	TFs and others	su(Hw)	Cell line	Kc167	4210	260/15180	575/15180	-28.2	-27.1	0.45	FALSE
	SRX6386775	TFs and others	Clamp	Embryo	Embryos	2834	566/15180	254/15180	-28.1	-27.1	2.23	TRUE
	SRX365700	TFs and others	mod(mdg4)	Cell line	Kc167	3893	135/15180	381/15180	-27.9	-26.8	0.35	FALSE
	SRX7628886	TFs and others	Epitope tags	Cell line	S2R+	1414	7/15180	123/15180	-27.9	-26.8	0.06	FALSE
	SRX885698	TFs and others	Scm	Cell line	S2	1973	57/15180	242/15180	-27.8	-26.8	0.24	FALSE
	SRX191911	TFs and others	mod(mdg4)	Cell line	S2	6112	377/15180	736/15180	-27.5	-26.5	0.51	FALSE
	SRX12261330	TFs and others	Epitope tags	Larvae	Imaginal leg disc	2007	4/15180	111/15180	-27.5	-26.5	0.04	FALSE
	SRX147001	TFs and others	mle	Cell line	S2	3438	107/15180	331/15180	-27.3	-26.3	0.32	FALSE
	SRX287585	TFs and others	su(Hw)	Embryo	14-16h embryos	5175	381/15180	739/15180	-27.2	-26.2	0.52	FALSE
	SRX10340457	TFs and others	Orc2	Adult	Ovary	4530	1171/15180	712/15180	-27.2	-26.1	1.64	TRUE
	SRX15206458	TFs and others	rhi	Adult	Ovary	2686	585/15180	272/15180	-27.1	-26.1	2.15	TRUE
	SRX4577933	TFs and others	vtd	Cell line	Kc167	2762	65/15180	254/15180	-27.1	-26.0	0.26	FALSE
	SRX5436055	TFs and others	BigH1	Cell line	S2	3096	30/15180	181/15180	-26.9	-25.9	0.17	FALSE
	SRX15206525	TFs and others	rhi	Adult	Ovary	2525	583/15180	272/15180	-26.8	-25.8	2.14	TRUE
	SRX4801811	TFs and others	mago	Cell line	S2R+	2442	38/15180	198/15180	-26.8	-25.7	0.19	FALSE
	SRX475424	TFs and others	Pc	Cell line	S2	5587	275/15180	586/15180	-26.6	-25.6	0.47	FALSE
	SRX14430610	TFs and others	mod(mdg4)	Cell line	Kc167	3425	123/15180	354/15180	-26.6	-25.6	0.35	FALSE
	SRX3380789	TFs and others	Br140	Embryo	12-24h embryos	2904	773/15180	410/15180	-26.6	-25.5	1.89	TRUE
	SRX2422640	TFs and others	Epitope tags	Cell line	S2R+	2391	38/15180	197/15180	-26.5	-25.5	0.19	FALSE
	SRX969922	TFs and others	Rsf1	Embryo	0-12h embryos	5719	1239/15180	772/15180	-26.5	-25.4	1.60	TRUE
	SRX4664661	TFs and others	msl-2	Cell line	S2	2563	13/15180	136/15180	-26.4	-25.4	0.10	FALSE
	SRX085403	TFs and others	su(Hw)	Cell line	Kc167	8702	594/15180	1013/15180	-26.3	-25.3	0.59	FALSE
	SRX3393642	TFs and others	Epitope tags	Cell line	S2R+	1378	14/15180	138/15180	-26.2	-25.2	0.10	FALSE
	SRX3380787	TFs and others	Br140	Embryo	12-24h embryos	3209	830/15180	455/15180	-26.2	-25.2	1.82	TRUE
	SRX3393641	TFs and others	Epitope tags	Cell line	S2R+	1573	17/15180	146/15180	-26.2	-25.2	0.12	FALSE
	SRX15206496	TFs and others	rhi	Adult	Ovary	3288	707/15180	365/15180	-26.0	-25.0	1.94	TRUE
	SRX4801810	TFs and others	mago	Cell line	S2R+	2548	43/15180	205/15180	-25.9	-24.9	0.21	FALSE
	SRX12261328	TFs and others	Epitope tags	Larvae	Imaginal leg disc	1940	7/15180	116/15180	-25.9	-24.9	0.06	FALSE
	SRX864529	TFs and others	E(z)	Cell line	Cultured cell lines	3143	767/15180	410/15180	-25.8	-24.8	1.87	TRUE
	SRX19758092	TFs and others	Hrb87F	Cell line	S2	2612	11/15180	128/15180	-25.8	-24.8	0.09	FALSE
	SRX19758086	TFs and others	Hrb87F	Cell line	S2	2839	18/15180	147/15180	-25.7	-24.8	0.12	FALSE
	SRX041392	TFs and others	Trl	Pupae	White prepupae	3220	672/15180	341/15180	-25.7	-24.7	1.97	TRUE
	SRX15206444	TFs and others	CG2678	Adult	Ovary	3506	826/15180	455/15180	-25.7	-24.7	1.82	TRUE
	SRX15206441	TFs and others	rhi	Adult	Ovary	3215	644/15180	321/15180	-25.7	-24.7	2.01	TRUE
	SRX19742699	TFs and others	Epitope tags	Cell line	S2	5279	350/15180	684/15180	-25.7	-24.7	0.51	FALSE
	SRX3393643	TFs and others	eIF4AIII	Cell line	S2R+	1952	46/15180	209/15180	-25.5	-24.5	0.22	FALSE
	SRX3011238	TFs and others	M1BP	Cell line	S2	6691	1362/15180	882/15180	-25.3	-24.3	1.54	TRUE
	SRX2422639	TFs and others	Epitope tags	Cell line	S2R+	2555	45/15180	206/15180	-25.3	-24.3	0.22	FALSE
	SRX4801807	TFs and others	mago	Cell line	S2R+	2667	80/15180	272/15180	-25.1	-24.2	0.29	FALSE
	SRX14430649	TFs and others	E(bx)	Cell line	Kc167	9992	1888/15180	1325/15180	-25.1	-24.1	1.42	TRUE
	SRX5436056	TFs and others	BigH1	Cell line	S2	2360	7/15180	113/15180	-25.1	-24.1	0.06	FALSE
	SRX288005	TFs and others	HP1b	Adult	Adult head	7016	1549/15180	1039/15180	-25.0	-24.1	1.49	TRUE
	SRX12261348	TFs and others	Dll	Larvae	Imaginal leg disc	1752	2/15180	94/15180	-25.0	-24.0	0.02	FALSE
	SRX3011240	TFs and others	M1BP	Cell line	S2	5912	1252/15180	795/15180	-25.0	-24.0	1.57	TRUE
	SRX864531	TFs and others	E(z)	Cell line	Cultured cell lines	7636	1495/15180	995/15180	-24.9	-24.0	1.50	TRUE
	SRX104964	TFs and others	Su(z)12	Larvae	3rd instar	4139	826/15180	460/15180	-24.9	-24.0	1.80	TRUE
	SRX4801806	TFs and others	mago	Cell line	S2R+	2511	72/15180	256/15180	-24.8	-23.9	0.28	FALSE
	SRX19742713	TFs and others	Epitope tags	Cell line	S2	2402	85/15180	279/15180	-24.8	-23.8	0.30	FALSE
	SRX2422635	TFs and others	Epitope tags	Cell line	S2R+	2501	72/15180	255/15180	-24.6	-23.7	0.28	FALSE
	SRX2504296	TFs and others	GFP	Adult	Testis	1923	604/15180	298/15180	-24.6	-23.7	2.03	TRUE
	SRX7434113	TFs and others	su(Hw)	Cell line	Kc167	4221	286/15180	587/15180	-24.6	-23.7	0.49	FALSE
	SRX160145	TFs and others	Dp1	Cell line	S2R+	1529	19/15180	145/15180	-24.6	-23.6	0.13	FALSE
	SRX12261334	TFs and others	Epitope tags	Larvae	Imaginal leg disc	2425	30/15180	171/15180	-24.6	-23.6	0.18	FALSE
	SRX19742657	TFs and others	grh	Cell line	S2	10781	2225/15180	1623/15180	-24.5	-23.6	1.37	TRUE
	SRX7434123	TFs and others	su(Hw)	Cell line	Kc167	5138	449/15180	808/15180	-24.5	-23.6	0.56	FALSE
	SRX084580	TFs and others	ash1	Cell line	S2-DRSC	7625	398/15180	739/15180	-24.4	-23.4	0.54	FALSE
	SRX4563529	TFs and others	Cp190	Cell line	Kc167	5905	1437/15180	952/15180	-24.4	-23.4	1.51	TRUE
	SRX1056722	TFs and others	Ubx	Cell line	Kc167	2943	98/15180	299/15180	-24.3	-23.4	0.33	FALSE
	SRX14430613	TFs and others	E(bx)	Cell line	Kc167	10362	1943/15180	1382/15180	-24.2	-23.3	1.41	TRUE
	SRX15206483	TFs and others	CG2678	Adult	Ovary	1667	483/15180	216/15180	-24.2	-23.2	2.24	TRUE
	SRX4563531	TFs and others	Cp190	Cell line	Kc167	6549	1560/15180	1057/15180	-24.1	-23.2	1.48	TRUE
	SRX287584	TFs and others	su(Hw)	Embryo	14-16h embryos	5221	407/15180	748/15180	-24.0	-23.1	0.54	FALSE
	SRX19742712	TFs and others	Epitope tags	Cell line	S2	3208	752/15180	411/15180	-23.9	-22.9	1.83	TRUE
	SRX19758093	TFs and others	Hrb27C	Cell line	S2	2202	0/15180	80/15180	-23.8	-22.9	0.00	FALSE
	SRX1056717	TFs and others	Abd-B	Cell line	Kc167	6713	509/15180	878/15180	-23.6	-22.6	0.58	FALSE
	SRX2422636	TFs and others	Epitope tags	Cell line	S2R+	2795	79/15180	262/15180	-23.6	-22.6	0.30	FALSE
	SRX19758087	TFs and others	Hrb27C	Cell line	S2	2235	0/15180	79/15180	-23.5	-22.6	0.00	FALSE
	SRX4375872	TFs and others	AGO2	Cell line	Kc167	1436	366/15180	142/15180	-23.5	-22.5	2.58	TRUE
	SRX1728717	TFs and others	Ibf2	Cell line	Kc167	3340	178/15180	420/15180	-23.2	-22.3	0.42	FALSE
	SRX19758089	TFs and others	Hrb87F	Cell line	S2	2182	0/15180	78/15180	-23.2	-22.3	0.00	FALSE
	SRX288022	TFs and others	Kdm4A	Adult	Adult head	4492	998/15180	606/15180	-23.2	-22.2	1.65	TRUE
	SRX128300	TFs and others	ash1	Cell line	S2	7318	379/15180	703/15180	-23.1	-22.2	0.54	FALSE
	SRX19758367	TFs and others	Hrb27C	Cell line	S2	2203	1/15180	83/15180	-23.1	-22.2	0.01	FALSE
	SRX14430658	TFs and others	su(Hw)	Cell line	Kc167	2961	32/15180	169/15180	-23.1	-22.2	0.19	FALSE
	SRX20852083	TFs and others	BEAF-32	Cell line	Kc167	2323	92/15180	282/15180	-23.1	-22.2	0.33	FALSE
	SRX7434135	TFs and others	M1BP	Cell line	Kc167	2966	736/15180	405/15180	-22.9	-22.0	1.82	TRUE
	SRX14430608	TFs and others	E(bx)	Cell line	Kc167	10526	1942/15180	1396/15180	-22.9	-22.0	1.39	TRUE
	SRX18393543	TFs and others	cad	Embryo	2-3h embryos	10800	674/15180	1080/15180	-22.8	-21.9	0.62	FALSE
	SRX2422637	TFs and others	Epitope tags	Cell line	S2R+	1917	5/15180	98/15180	-22.8	-21.9	0.05	FALSE
	SRX9720902	TFs and others	Hmr	Cell line	S2	3287	135/15180	349/15180	-22.5	-21.6	0.39	FALSE
	SRX101475	TFs and others	su(Hw)	Adult	Ovary	4355	299/15180	588/15180	-22.4	-21.5	0.51	FALSE
	SRX1848135	TFs and others	Gcn5	Cell line	S2	6822	436/15180	772/15180	-22.4	-21.5	0.56	FALSE
	SRX7628880	TFs and others	Epitope tags	Cell line	S2R+	2534	73/15180	245/15180	-22.4	-21.5	0.30	FALSE
	SRX2965246	TFs and others	TfIIB	Cell line	S2	1216	7/15180	103/15180	-22.3	-21.4	0.07	FALSE
	SRX19758095	TFs and others	Hrb87F	Cell line	S2	2252	0/15180	75/15180	-22.3	-21.4	0.00	FALSE
	SRX19758096	TFs and others	Hrb27C	Cell line	S2	2145	0/15180	75/15180	-22.3	-21.4	0.00	FALSE
	SRX12261338	TFs and others	Epitope tags	Larvae	Imaginal leg disc	2490	36/15180	174/15180	-22.3	-21.4	0.21	FALSE
	SRX085402	TFs and others	su(Hw)	Cell line	Kc167	7636	534/15180	898/15180	-22.3	-21.4	0.59	FALSE
	SRX19758365	TFs and others	Hrb87F	Cell line	S2	2171	1/15180	80/15180	-22.2	-21.3	0.01	FALSE
	SRX4279653	TFs and others	rhi	Adult	Ovary	1050	305/15180	109/15180	-22.1	-21.2	2.80	TRUE
	SRX2422638	TFs and others	Epitope tags	Cell line	S2R+	2140	11/15180	114/15180	-22.1	-21.2	0.10	FALSE
	SRX19758090	TFs and others	Hrb27C	Cell line	S2	2188	0/15180	74/15180	-22.0	-21.1	0.00	FALSE
	SRX202117	TFs and others	Rrp6	Cell line	S2	3564	52/15180	204/15180	-21.9	-21.0	0.25	FALSE
	SRX683495	TFs and others	Cp190	Embryo	Parasegment 7	2011	52/15180	204/15180	-21.9	-21.0	0.25	FALSE
	SRX4801808	TFs and others	mago	Cell line	S2R+	1918	6/15180	98/15180	-21.9	-21.0	0.06	FALSE
	SRX320155	TFs and others	GFP	Embryo	12-14h embryos	3074	150/15180	368/15180	-21.8	-20.9	0.41	FALSE
	SRX9720892	TFs and others	Hmr	Cell line	S2	2166	54/15180	207/15180	-21.7	-20.8	0.26	FALSE
	SRX030148	TFs and others	Trl	Embryo	0-8h embryos	5160	315/15180	604/15180	-21.6	-20.7	0.52	FALSE
	SRX12261346	TFs and others	Dll	Larvae	Imaginal leg disc	2055	19/15180	133/15180	-21.6	-20.7	0.14	FALSE
	SRX21207169	TFs and others	Act5C	Cell line	S2R+	2983	47/15180	193/15180	-21.6	-20.7	0.24	FALSE
	SRX14430652	TFs and others	Cp190	Cell line	Kc167	6707	1449/15180	990/15180	-21.5	-20.6	1.46	TRUE
	SRX104961	TFs and others	Jarid2	Larvae	3rd instar	7764	1357/15180	913/15180	-21.5	-20.6	1.49	TRUE
	SRX23739930	TFs and others	Clk	Adult	Adult head	5444	1109/15180	709/15180	-21.5	-20.6	1.56	TRUE
	SRX1728716	TFs and others	Ibf1	Cell line	Kc167	4354	300/15180	582/15180	-21.4	-20.6	0.52	FALSE
	SRX19758368	TFs and others	Hrb87F	Cell line	S2	2965	35/15180	168/15180	-21.4	-20.6	0.21	FALSE
	SRX7434128	TFs and others	su(Hw)	Cell line	Kc167	4771	419/15180	741/15180	-21.4	-20.5	0.57	FALSE
	SRX23739932	TFs and others	Clk	Adult	Adult head	5646	1119/15180	718/15180	-21.4	-20.5	1.56	TRUE
	SRX4801809	TFs and others	mago	Cell line	S2R+	2130	12/15180	114/15180	-21.4	-20.5	0.11	FALSE
	SRX19758364	TFs and others	Hrb27C	Cell line	S2	2151	1/15180	77/15180	-21.3	-20.5	0.01	FALSE
	SRX7628879	TFs and others	Epitope tags	Cell line	S2R+	2705	85/15180	260/15180	-21.3	-20.4	0.33	FALSE
	SRX025466	TFs and others	GFP	Larvae	3rd instar	4907	50/15180	197/15180	-21.2	-20.4	0.25	FALSE
	SRX14430654	TFs and others	su(Hw)	Cell line	Kc167	2783	21/15180	136/15180	-21.2	-20.3	0.15	FALSE
	SRX10340456	TFs and others	Orc2	Adult	Ovary	5401	1197/15180	784/15180	-21.1	-20.3	1.53	TRUE
	SRX159173	TFs and others	Clamp	Cell line	S2	2182	15/15180	121/15180	-21.1	-20.3	0.12	FALSE
	SRX104962	TFs and others	Jarid2	Larvae	3rd instar	7493	1325/15180	890/15180	-21.1	-20.3	1.49	TRUE
	SRX23739948	TFs and others	Clk	Adult	Adult head	5526	1115/15180	717/15180	-21.1	-20.3	1.56	TRUE
	SRX016145	TFs and others	HdacX	Embryo	0-12h embryos	2988	741/15180	421/15180	-21.1	-20.2	1.76	TRUE
	SRX7434112	TFs and others	M1BP	Cell line	Kc167	2671	664/15180	363/15180	-21.1	-20.2	1.83	TRUE
	SRX3011239	TFs and others	M1BP	Cell line	S2	6875	1299/15180	869/15180	-21.1	-20.2	1.49	TRUE
	SRX19742710	TFs and others	grh	Cell line	S2	10931	1932/15180	1409/15180	-21.1	-20.2	1.37	TRUE
	SRX1056720	TFs and others	Ubx	Cell line	Kc167	1966	67/15180	227/15180	-21.0	-20.1	0.30	FALSE
	SRX21207165	TFs and others	Act5C	Cell line	S2R+	3025	52/15180	199/15180	-20.9	-20.0	0.26	FALSE
	SRX23739933	TFs and others	Clk	Adult	Adult head	5211	1057/15180	672/15180	-20.9	-20.0	1.57	TRUE
	SRX475423	TFs and others	velo	Cell line	S2	2853	22/15180	137/15180	-20.9	-20.0	0.16	FALSE
	SRX2965244	TFs and others	TfIIB	Cell line	S2	1537	32/15180	159/15180	-20.8	-20.0	0.20	FALSE
	SRX19742682	TFs and others	Epitope tags	Cell line	S2	6233	493/15180	831/15180	-20.8	-19.9	0.59	FALSE
	SRX1299924	TFs and others	BrdU	Cell line	Kc167	1544	6/15180	94/15180	-20.8	-19.9	0.06	FALSE
	SRX9005680	TFs and others	Nelf-A	Pupae	White prepupae	5622	1349/15180	914/15180	-20.7	-19.9	1.48	TRUE
	SRX18393542	TFs and others	cad	Embryo	2-3h embryos	7982	481/15180	815/15180	-20.7	-19.9	0.59	FALSE
	SRX760381	TFs and others	elav	Embryo	Embryos	2221	4/15180	87/15180	-20.7	-19.9	0.05	FALSE
	SRX6827670	TFs and others	Hmr	Larvae	L2-4	4223	268/15180	531/15180	-20.6	-19.7	0.50	FALSE
	SRX7434117	TFs and others	M1BP	Cell line	Kc167	2856	665/15180	367/15180	-20.6	-19.7	1.81	TRUE
	SRX20852091	TFs and others	BEAF-32	Cell line	Kc167	2203	92/15180	267/15180	-20.4	-19.6	0.34	FALSE
	SRX2055943	TFs and others	Hmr	Cell line	S2-DRSC	2102	35/15180	163/15180	-20.3	-19.5	0.21	FALSE
	SRX10340458	TFs and others	Orc2	Adult	Ovary	4710	1121/15180	729/15180	-20.3	-19.5	1.54	TRUE
	SRX15206429	TFs and others	rhi	Adult	Ovary	3824	853/15180	514/15180	-20.3	-19.4	1.66	TRUE
	SRX18393544	TFs and others	cad	Embryo	2-3h embryos	7084	378/15180	677/15180	-20.3	-19.4	0.56	FALSE
	SRX19742677	TFs and others	grh	Cell line	S2	1126	13/15180	112/15180	-20.2	-19.3	0.12	FALSE
	SRX1840071	TFs and others	grh	Embryo	11-12h embryos	3462	241/15180	490/15180	-20.2	-19.3	0.49	FALSE
	SRX9720901	TFs and others	Hmr	Cell line	S2	2765	55/15180	201/15180	-20.1	-19.3	0.27	FALSE
	SRX6827671	TFs and others	Hmr	Larvae	L2-4	3512	182/15180	405/15180	-20.1	-19.3	0.45	FALSE
	SRX10695065	TFs and others	CBP	Cell line	S2	7134	1351/15180	922/15180	-20.1	-19.3	1.47	TRUE
	SRX19742714	TFs and others	Epitope tags	Cell line	S2	3781	232/15180	476/15180	-20.0	-19.2	0.49	FALSE
	SRX7628916	TFs and others	Epitope tags	Cell line	S2R+	1284	25/15180	140/15180	-20.0	-19.1	0.18	FALSE
	SRX202127	TFs and others	su(Hw)	Cell line	S3	2593	109/15180	292/15180	-19.9	-19.1	0.37	FALSE
	SRX15206524	TFs and others	CG2678	Adult	Ovary	3675	770/15180	452/15180	-19.9	-19.1	1.70	TRUE
	SRX9720885	TFs and others	Hmr	Cell line	S2	2448	105/15180	285/15180	-19.8	-19.0	0.37	FALSE
	SRX4520670	TFs and others	Hmr	Cell line	S2	2449	107/15180	288/15180	-19.8	-19.0	0.37	FALSE
	SRX7628905	TFs and others	Epitope tags	Cell line	S2R+	1465	14/15180	113/15180	-19.8	-18.9	0.12	FALSE
	SRX849322	TFs and others	Su(H)	Cell line	S2	2318	15/15180	115/15180	-19.6	-18.8	0.13	FALSE
	SRX19742678	TFs and others	grh	Cell line	S2	1167	16/15180	117/15180	-19.5	-18.7	0.14	FALSE
	SRX760382	TFs and others	elav	Embryo	Embryos	2108	3/15180	79/15180	-19.5	-18.6	0.04	FALSE
	SRX749066	TFs and others	vtd	Cell line	Kc167	9032	630/15180	990/15180	-19.5	-18.6	0.64	FALSE
	SRX2055947	TFs and others	Hmr	Cell line	S2-DRSC	2397	36/15180	161/15180	-19.5	-18.6	0.22	FALSE
	SRX1433398	TFs and others	msl-2	Cell line	S2	2167	39/15180	167/15180	-19.5	-18.6	0.23	FALSE
	SRX4664662	TFs and others	msl-2	Cell line	S2	2384	9/15180	98/15180	-19.4	-18.6	0.09	FALSE
	SRX969913	TFs and others	Acf	Embryo	0-12h embryos	5741	1107/15180	727/15180	-19.3	-18.5	1.52	TRUE
	SRX475422	TFs and others	velo	Cell line	S2	3395	90/15180	257/15180	-19.2	-18.4	0.35	FALSE
	SRX14474280	TFs and others	Cp190	Cell line	Cultured cell lines	8507	1436/15180	1003/15180	-19.2	-18.4	1.43	TRUE
	SRX14430662	TFs and others	su(Hw)	Cell line	Kc167	1611	19/15180	123/15180	-19.2	-18.4	0.15	FALSE
	SRX12261332	TFs and others	Epitope tags	Larvae	Imaginal leg disc	1744	3/15180	78/15180	-19.2	-18.4	0.04	FALSE
	SRX160144	TFs and others	Dp1	Cell line	S2R+	706	3/15180	78/15180	-19.2	-18.4	0.04	FALSE
	SRX365702	TFs and others	rump	Cell line	Kc167	1463	3/15180	78/15180	-19.2	-18.4	0.04	FALSE
	SRX2422642	TFs and others	Epitope tags	Cell line	S2R+	1737	17/15180	118/15180	-19.1	-18.3	0.14	FALSE
	SRX10695077	TFs and others	CBP	Cell line	S2	4570	932/15180	586/15180	-19.1	-18.3	1.59	TRUE
	SRX3404051	TFs and others	Trl	Cell line	S2	4240	270/15180	522/15180	-19.1	-18.3	0.52	FALSE
	SRX1084161	TFs and others	Epitope tags	Adult	Adult female	2170	309/15180	123/15180	-19.1	-18.3	2.51	TRUE
	SRX3032294	TFs and others	GFP	Larvae	Eye-antennal disc	4621	992/15180	637/15180	-18.8	-18.0	1.56	TRUE
	SRX2458926	TFs and others	ash1	Cell line	S2	1951	8/15180	93/15180	-18.8	-18.0	0.09	FALSE
	SRX14894228	TFs and others	CG4266	Cell line	Kc167	2912	26/15180	137/15180	-18.8	-18.0	0.19	FALSE
	SRX050597	TFs and others	Mcm2	Cell line	S2-DRSC	1531	14/15180	109/15180	-18.7	-18.0	0.13	FALSE
	SRX2564133	TFs and others	LysE	Larvae	3rd instar brain	11440	1858/15180	1373/15180	-18.7	-17.9	1.35	TRUE
	SRX4801803	TFs and others	Epitope tags	Cell line	S2R+	1977	13/15180	106/15180	-18.6	-17.8	0.12	FALSE
	SRX2321783	TFs and others	trr	Adult	Adult head	3115	8/15180	92/15180	-18.5	-17.8	0.09	FALSE
	SRX14430667	TFs and others	mod(mdg4)	Cell line	Kc167	2807	113/15180	290/15180	-18.5	-17.7	0.39	FALSE
	SRX273676	TFs and others	Ibf2	Cell line	S2	2429	122/15180	304/15180	-18.5	-17.7	0.40	FALSE
	SRX4664663	TFs and others	msl-2	Cell line	S2	2790	80/15180	236/15180	-18.5	-17.7	0.34	FALSE
	SRX9720891	TFs and others	Hmr	Cell line	S2	1459	23/15180	129/15180	-18.4	-17.7	0.18	FALSE
	SRX11499371	TFs and others	Cp190	Larvae	Central Nervous System	5475	1157/15180	777/15180	-18.4	-17.6	1.49	TRUE
	SRX030962	TFs and others	GFP	Pupae	White prepupae	2550	1/15180	67/15180	-18.4	-17.6	0.01	FALSE
	SRX2779384	TFs and others	GFP	Cell line	S2	3243	815/15180	499/15180	-18.4	-17.6	1.63	TRUE
	SRX128325	TFs and others	mod(mdg4)	Cell line	Kc167	3480	132/15180	318/15180	-18.3	-17.5	0.42	FALSE
	SRX7628915	TFs and others	Epitope tags	Cell line	S2R+	1213	24/15180	130/15180	-18.2	-17.4	0.18	FALSE
	SRX288013	TFs and others	Su(var)205	Adult	Adult head	2755	13/15180	104/15180	-18.1	-17.3	0.12	FALSE
	SRX1056716	TFs and others	Abd-B	Cell line	Kc167	7904	697/15180	1057/15180	-18.1	-17.3	0.66	FALSE
	SRX9720897	TFs and others	Hmr	Cell line	S2	1513	21/15180	123/15180	-18.1	-17.3	0.17	FALSE
	SRX7628894	TFs and others	Epitope tags	Cell line	S2R+	2633	99/15180	265/15180	-18.1	-17.3	0.37	FALSE
	SRX183520	TFs and others	Trl	Cell line	S2	4927	325/15180	587/15180	-18.0	-17.2	0.55	FALSE
	SRX066245	TFs and others	Epitope tags	Embryo	Neuronal cells	2561	2/15180	70/15180	-18.0	-17.2	0.03	FALSE
	SRX4501947	TFs and others	psq	Cell line	Kc167	2899	144/15180	334/15180	-18.0	-17.2	0.43	FALSE
	SRX4520674	TFs and others	Hmr	Cell line	S2	1486	24/15180	129/15180	-17.9	-17.2	0.19	FALSE
	SRX4501945	TFs and others	psq	Cell line	Kc167	1766	46/15180	173/15180	-17.9	-17.1	0.27	FALSE
	SRX14430641	TFs and others	E(bx)	Cell line	Kc167	1371	13/15180	103/15180	-17.9	-17.1	0.13	FALSE
	SRX2422643	TFs and others	Epitope tags	Cell line	S2R+	1678	18/15180	115/15180	-17.8	-17.1	0.16	FALSE
	SRX287920	TFs and others	Rpd3	Larvae	3rd instar	3168	700/15180	413/15180	-17.8	-17.0	1.69	TRUE
	SRX14430653	TFs and others	E(bx)	Cell line	Kc167	2533	74/15180	222/15180	-17.8	-17.0	0.33	FALSE
	SRX2564150	TFs and others	Nup98-96	Larvae	3rd instar brain	1731	8/15180	89/15180	-17.7	-17.0	0.09	FALSE
	SRX2422632	TFs and others	Epitope tags	Cell line	S2R+	2005	15/15180	107/15180	-17.6	-16.9	0.14	FALSE
	SRX365701	TFs and others	rump	Cell line	Kc167	1705	13/15180	102/15180	-17.6	-16.9	0.13	FALSE
	SRX15206479	TFs and others	rhi	Adult	Ovary	2511	559/15180	307/15180	-17.5	-16.8	1.82	TRUE
	SRX10418017	TFs and others	HP1b	Adult	Adult head	829	1/15180	64/15180	-17.5	-16.7	0.02	FALSE
	SRX2965248	TFs and others	TfIIB	Cell line	S2	953	7/15180	85/15180	-17.5	-16.7	0.08	FALSE
	SRX15369013	TFs and others	CBP	Larvae	Imaginal leg disc	1446	2/15180	68/15180	-17.4	-16.6	0.03	FALSE
	SRX14894224	TFs and others	CG4266	Cell line	Kc167	1756	15/15180	106/15180	-17.4	-16.6	0.14	FALSE
	SRX14430656	TFs and others	Cp190	Cell line	Kc167	7292	1430/15180	1019/15180	-17.3	-16.6	1.40	TRUE
	SRX4501951	TFs and others	psq	Cell line	Kc167	2708	147/15180	334/15180	-17.3	-16.6	0.44	FALSE
	SRX19742681	TFs and others	Epitope tags	Cell line	S2	4595	344/15180	606/15180	-17.3	-16.6	0.57	FALSE
	SRX7299240	TFs and others	Epitope tags	Larvae	Imaginal wing disc	10127	1632/15180	1194/15180	-17.3	-16.5	1.37	TRUE
	SRX4577941	TFs and others	Cap-H2	Cell line	Kc167	1577	19/15180	115/15180	-17.3	-16.5	0.17	FALSE
	SRX9720910	TFs and others	Epitope tags	Cell line	S2	2467	19/15180	115/15180	-17.3	-16.5	0.17	FALSE
	SRX19742680	TFs and others	grh	Cell line	S2	897	7/15180	84/15180	-17.2	-16.4	0.08	FALSE
	SRX10418018	TFs and others	HP1b	Adult	Adult head	810	1/15180	63/15180	-17.2	-16.4	0.02	FALSE
	SRX10418020	TFs and others	HP1c	Adult	Adult head	855	1/15180	63/15180	-17.2	-16.4	0.02	FALSE
	SRX10418021	TFs and others	HP1c	Adult	Adult head	834	1/15180	63/15180	-17.2	-16.4	0.02	FALSE
	SRX191912	TFs and others	mod(mdg4)	Cell line	S2	6673	493/15180	795/15180	-17.1	-16.4	0.62	FALSE
	SRX4501952	TFs and others	psq	Cell line	Kc167	2727	154/15180	343/15180	-17.1	-16.4	0.45	FALSE
	SRX084582	TFs and others	Lgr1	Cell line	S2-DRSC	7268	357/15180	621/15180	-17.1	-16.3	0.57	FALSE
	SRX287958	TFs and others	Kdm2	Adult	Adult head	2808	200/15180	409/15180	-17.1	-16.3	0.49	FALSE
	SRX6747983	TFs and others	Lam	Cell line	S2	1801	10/15180	92/15180	-17.1	-16.3	0.11	FALSE
	SRX2422634	TFs and others	Epitope tags	Cell line	S2R+	1645	12/15180	97/15180	-17.0	-16.3	0.12	FALSE
	SRX14868955	TFs and others	lola	Embryo	14-17h embryos	9809	1700/15180	1257/15180	-17.0	-16.2	1.35	TRUE
	SRX19028505	TFs and others	GFP	Larvae	3rd instar	3663	843/15180	533/15180	-16.9	-16.2	1.58	TRUE
	SRX12261342	TFs and others	Dll	Larvae	Imaginal leg disc	1842	15/15180	104/15180	-16.9	-16.2	0.14	FALSE
	SRX2055961	TFs and others	Hmr	Cell line	S2-DRSC	2262	15/15180	104/15180	-16.9	-16.2	0.14	FALSE
	SRX6827675	TFs and others	Hmr	Larvae	L2-4	2329	22/15180	120/15180	-16.9	-16.1	0.18	FALSE
	SRX186110	TFs and others	shep	Cell line	ML-DmBG3-c2	2520	51/15180	177/15180	-16.9	-16.1	0.29	FALSE
	SRX348465	TFs and others	hb	Embryo	Blastoderm	2470	58/15180	189/15180	-16.8	-16.0	0.31	FALSE
	SRX1299923	TFs and others	BrdU	Cell line	Kc167	1215	4/15180	73/15180	-16.8	-16.0	0.05	FALSE
	SRX4520673	TFs and others	Hmr	Cell line	S2	1918	53/15180	180/15180	-16.8	-16.0	0.29	FALSE
	SRX19742679	TFs and others	grh	Cell line	S2	929	9/15180	88/15180	-16.7	-16.0	0.10	FALSE
	SRX4501946	TFs and others	psq	Cell line	Kc167	2687	160/15180	349/15180	-16.7	-16.0	0.46	FALSE
	SRX273675	TFs and others	Ibf1	Cell line	S2	2111	98/15180	255/15180	-16.7	-16.0	0.38	FALSE
	SRX186111	TFs and others	shep	Cell line	ML-DmBG3-c2	2819	60/15180	192/15180	-16.7	-16.0	0.31	FALSE
	SRX300929	TFs and others	Pc	Cell line	S2R+	1299	18/15180	110/15180	-16.6	-15.9	0.16	FALSE
	SRX23739949	TFs and others	Clk	Adult	Adult head	5282	1023/15180	683/15180	-16.6	-15.9	1.50	TRUE
	SRX041390	TFs and others	exd	Embryo	16-24h embryos	3990	320/15180	141/15180	-16.6	-15.8	2.27	TRUE
	SRX2055949	TFs and others	Epitope tags	Cell line	S2-DRSC	2684	19/15180	112/15180	-16.6	-15.8	0.17	FALSE
	SRX202120	TFs and others	su(Hw)	Cell line	S2	1676	48/15180	170/15180	-16.6	-15.8	0.28	FALSE
	SRX3020531	TFs and others	BRWD3	Cell line	S2	2082	14/15180	100/15180	-16.5	-15.8	0.14	FALSE
	SRX3404027	TFs and others	Trl	Cell line	S2	3520	199/15180	403/15180	-16.5	-15.8	0.49	FALSE
	SRX128302	TFs and others	Lgr1	Cell line	S2	7080	353/15180	610/15180	-16.5	-15.7	0.58	FALSE
	SRX749040	TFs and others	CTCF	Cell line	Kc167	1571	33/15180	141/15180	-16.5	-15.7	0.23	FALSE
	SRX2804221	TFs and others	Ada2b	Embryo	1-3h embryos	2799	32/15180	139/15180	-16.5	-15.7	0.23	FALSE
	SRX2055945	TFs and others	Epitope tags	Cell line	S2-DRSC	2094	5/15180	75/15180	-16.4	-15.7	0.07	FALSE
	SRX4577943	TFs and others	vtd	Cell line	Kc167	1855	40/15180	154/15180	-16.3	-15.6	0.26	FALSE
	SRX23238345	TFs and others	msl-3	Cell line	S2	1103	3/15180	68/15180	-16.3	-15.6	0.04	FALSE
	SRX14868954	TFs and others	lola	Embryo	14-17h embryos	11605	1917/15180	1457/15180	-16.3	-15.6	1.32	TRUE
	SRX20631792	TFs and others	brm	Cell line	S2	2104	76/15180	217/15180	-16.3	-15.6	0.35	FALSE
	SRX23739946	TFs and others	Clk	Adult	Adult head	5304	1014/15180	679/15180	-16.3	-15.6	1.49	TRUE
	SRX749041	TFs and others	CTCF	Cell line	Kc167	1540	32/15180	138/15180	-16.2	-15.5	0.23	FALSE
	SRX3270986	TFs and others	cic	Embryo	2-4h embryos	2830	15/15180	101/15180	-16.2	-15.4	0.15	FALSE
	SRX14869067	TFs and others	Trl	Embryo	14-17h embryos	15097	2474/15180	1960/15180	-16.1	-15.4	1.26	TRUE
	SRX749027	TFs and others	CBP	Cell line	Kc167	2197	60/15180	189/15180	-16.1	-15.4	0.32	FALSE
	SRX4501953	TFs and others	psq	Cell line	Kc167	2871	155/15180	337/15180	-16.1	-15.4	0.46	FALSE
	SRX15369009	TFs and others	CBP	Larvae	Imaginal leg disc	1257	2/15180	63/15180	-16.0	-15.3	0.03	FALSE
	SRX2385057	TFs and others	upSET	Embryo	12-24h embryos	4148	869/15180	563/15180	-15.9	-15.2	1.54	TRUE
	SRX4580728	TFs and others	SA	Cell line	Kc167	2098	5/15180	73/15180	-15.9	-15.1	0.07	FALSE
	SRX10340447	TFs and others	su(Hw)	Adult	Ovary	1601	80/15180	221/15180	-15.9	-15.1	0.36	FALSE
	SRX287589	TFs and others	Cp190	Embryo	14-16h embryos	3230	95/15180	245/15180	-15.8	-15.1	0.39	FALSE
	SRX3011267	TFs and others	Ubx	Cell line	S2	7420	539/15180	838/15180	-15.8	-15.1	0.64	FALSE
	SRX3380801	TFs and others	fs(1)h	Cell line	S2	7526	1387/15180	1000/15180	-15.8	-15.1	1.39	TRUE
	SRX4801805	TFs and others	Epitope tags	Cell line	S2R+	1632	12/15180	92/15180	-15.8	-15.1	0.13	FALSE
	SRX3404047	TFs and others	Trl	Cell line	S2	4660	320/15180	560/15180	-15.7	-15.0	0.57	FALSE
	SRX287588	TFs and others	Cp190	Embryo	14-16h embryos	2629	39/15180	149/15180	-15.7	-15.0	0.26	FALSE
	SRX20631801	TFs and others	Set1	Cell line	S2	2070	72/15180	207/15180	-15.7	-15.0	0.35	FALSE
	SRX4664668	TFs and others	msl-2	Cell line	S2	2742	83/15180	225/15180	-15.7	-15.0	0.37	FALSE
	SRX2804223	TFs and others	Ada2b	Embryo	1-3h embryos	2489	23/15180	117/15180	-15.7	-15.0	0.20	FALSE
	SRX3404019	TFs and others	Trl	Cell line	S2	4022	231/15180	441/15180	-15.7	-15.0	0.52	FALSE
	SRX8156227	TFs and others	ZKSCAN3	Cell line	S2	12366	2184/15180	1705/15180	-15.7	-15.0	1.28	TRUE
	SRX2422631	TFs and others	Epitope tags	Cell line	S2R+	1763	13/15180	94/15180	-15.6	-14.9	0.14	FALSE
	SRX4801802	TFs and others	Epitope tags	Cell line	S2R+	1805	13/15180	94/15180	-15.6	-14.9	0.14	FALSE
	SRX10340453	TFs and others	su(Hw)	Adult	Ovary	2760	198/15180	395/15180	-15.6	-14.9	0.50	FALSE
	SRX3287353	TFs and others	gfzf	Cell line	S2R+	2011	26/15180	123/15180	-15.6	-14.9	0.21	FALSE
	SRX14430630	TFs and others	Cp190	Cell line	Kc167	8505	1675/15180	1253/15180	-15.6	-14.9	1.34	TRUE
	SRX4577944	TFs and others	vtd	Cell line	Kc167	1977	48/15180	165/15180	-15.6	-14.9	0.29	FALSE
	SRX12261336	TFs and others	Epitope tags	Larvae	Imaginal leg disc	2800	78/15180	216/15180	-15.6	-14.9	0.36	FALSE
	SRX4279652	TFs and others	rhi	Adult	Ovary	1658	397/15180	200/15180	-15.5	-14.8	1.99	TRUE
	SRX10340460	TFs and others	Gcn5	Adult	Ovary	5018	1072/15180	735/15180	-15.5	-14.8	1.46	TRUE
	SRX10418019	TFs and others	HP1c	Adult	Adult head	784	1/15180	57/15180	-15.4	-14.7	0.02	FALSE
	SRX6827674	TFs and others	Hmr	Larvae	L2-4	2120	56/15180	178/15180	-15.4	-14.7	0.31	FALSE
	SRX23238351	TFs and others	CG7946	Cell line	S2	1140	0/15180	52/15180	-15.4	-14.7	0.00	FALSE
	SRX749021	TFs and others	BEAF-32	Cell line	Kc167	4933	922/15180	612/15180	-15.3	-14.7	1.51	TRUE
	SRX326970	TFs and others	Ubqn	Cell line	S2	2825	121/15180	281/15180	-15.2	-14.5	0.43	FALSE
	SRX2055951	TFs and others	Hmr	Cell line	S2-DRSC	2657	35/15180	139/15180	-15.2	-14.5	0.25	FALSE
	SRX19028503	TFs and others	GFP	Larvae	3rd instar	1743	448/15180	239/15180	-15.2	-14.5	1.87	TRUE
	SRX1299931	TFs and others	BrdU	Cell line	Kc167	1200	3/15180	64/15180	-15.2	-14.5	0.05	FALSE
	SRX2055964	TFs and others	Hmr	Cell line	S2-DRSC	2617	26/15180	121/15180	-15.2	-14.5	0.21	FALSE
	SRX3159479	TFs and others	Ada2b	Embryo	1-3h embryos	3284	69/15180	199/15180	-15.2	-14.5	0.35	FALSE
	SRX287660	TFs and others	Su(var)205	Larvae	3rd instar	2717	19/15180	106/15180	-15.2	-14.5	0.18	FALSE
	SRX2422633	TFs and others	Epitope tags	Cell line	S2R+	1575	13/15180	92/15180	-15.1	-14.5	0.14	FALSE
	SRX7628893	TFs and others	Epitope tags	Cell line	S2R+	2310	82/15180	220/15180	-15.1	-14.5	0.37	FALSE
	SRX9005660	TFs and others	NELF-B	Cell line	S2	6232	1210/15180	856/15180	-15.1	-14.5	1.41	TRUE
	SRX2165269	TFs and others	bcd	Embryo	Embryos	1947	8/15180	79/15180	-15.1	-14.4	0.10	FALSE
	SRX23238357	TFs and others	CG7946	Cell line	S2	1216	2/15180	60/15180	-15.1	-14.4	0.03	FALSE
	SRX9670805	TFs and others	L(3)mbt	Cell line	OSC	6606	1333/15180	962/15180	-15.1	-14.4	1.39	TRUE
	SRX14894229	TFs and others	CG4266	Cell line	Kc167	2392	17/15180	101/15180	-15.0	-14.4	0.17	FALSE
	SRX2564134	TFs and others	LysE	Larvae	3rd instar brain	10560	1672/15180	1258/15180	-15.0	-14.4	1.33	TRUE
	SRX2804225	TFs and others	Ada2b	Embryo	1-3h embryos	2430	14/15180	94/15180	-15.0	-14.4	0.15	FALSE
	SRX288009	TFs and others	HP1c	Adult	Adult head	6411	1274/15180	912/15180	-15.0	-14.3	1.40	TRUE
	SRX3032296	TFs and others	GFP	Larvae	Imaginal wing disc	1898	473/15180	259/15180	-15.0	-14.3	1.83	TRUE
	SRX885700	TFs and others	Scm	Cell line	S2	1626	68/15180	196/15180	-14.9	-14.3	0.35	FALSE
	SRX14430666	TFs and others	mod(mdg4)	Cell line	Kc167	2036	50/15180	165/15180	-14.9	-14.2	0.30	FALSE
	SRX20852080	TFs and others	BEAF-32	Cell line	Kc167	4668	982/15180	666/15180	-14.9	-14.2	1.47	TRUE
	SRX4501948	TFs and others	EcR	Cell line	Kc167	1018	13/15180	91/15180	-14.9	-14.2	0.14	FALSE
	SRX4801804	TFs and others	Epitope tags	Cell line	S2R+	1592	13/15180	91/15180	-14.9	-14.2	0.14	FALSE
	SRX186112	TFs and others	mod(mdg4)	Cell line	ML-DmBG3-c2	3332	128/15180	289/15180	-14.9	-14.2	0.44	FALSE
	SRX1433367	TFs and others	msl-2	Cell line	Kc167	1030	8/15180	78/15180	-14.9	-14.2	0.10	FALSE
	SRX6827672	TFs and others	Cap-H2	Larvae	L2-4	2183	8/15180	78/15180	-14.9	-14.2	0.10	FALSE
	SRX2592488	TFs and others	Mi-2	Cell line	Kc167	6277	1097/15180	764/15180	-14.8	-14.1	1.44	TRUE
	SRX2564149	TFs and others	Nup98-96	Larvae	3rd instar brain	2096	25/15180	117/15180	-14.8	-14.1	0.21	FALSE
	SRX2055955	TFs and others	Hmr	Cell line	S2-DRSC	2101	29/15180	125/15180	-14.7	-14.1	0.23	FALSE
	SRX1056712	TFs and others	Ubx	Cell line	Kc167	2279	114/15180	267/15180	-14.7	-14.0	0.43	FALSE
	SRX19487493	TFs and others	GFP	Embryo	0-12h embryos	2671	19/15180	104/15180	-14.7	-14.0	0.18	FALSE
	SRX20631791	TFs and others	brm	Cell line	S2	1778	60/15180	181/15180	-14.7	-14.0	0.33	FALSE
	SRX749032	TFs and others	Chro	Cell line	Kc167	3804	744/15180	473/15180	-14.7	-14.0	1.57	TRUE
	SRX17064437	TFs and others	CBP	Embryo	2-4h embryos	10111	1751/15180	1334/15180	-14.6	-13.9	1.31	TRUE
	SRX2638363	TFs and others	CTCF	Cell line	S2	1606	47/15180	158/15180	-14.6	-13.9	0.30	FALSE
	SRX2564148	TFs and others	Nup98-96	Larvae	3rd instar brain	1647	8/15180	77/15180	-14.6	-13.9	0.10	FALSE
	SRX11499350	TFs and others	Cp190	Larvae	Central Nervous System	5157	1054/15180	730/15180	-14.6	-13.9	1.44	TRUE
	SRX348467	TFs and others	Kr	Embryo	Blastoderm	3362	114/15180	266/15180	-14.6	-13.9	0.43	FALSE
	SRX23238335	TFs and others	msl-3	Cell line	S2	917	1/15180	54/15180	-14.5	-13.9	0.02	FALSE
	SRX23238236	TFs and others	Mes4	Cell line	S2	934	2/15180	58/15180	-14.5	-13.9	0.03	FALSE
	SRX288006	TFs and others	HP1b	Adult	Adult head	7224	1392/15180	1021/15180	-14.4	-13.8	1.36	TRUE
	SRX2055958	TFs and others	Hmr	Cell line	S2-DRSC	2289	36/15180	137/15180	-14.4	-13.8	0.26	FALSE
	SRX6827677	TFs and others	Cap-H2	Larvae	L2-4	2186	9/15180	79/15180	-14.4	-13.8	0.11	FALSE
	SRX14430617	TFs and others	Cp190	Cell line	Kc167	11335	2192/15180	1732/15180	-14.4	-13.8	1.27	TRUE
	SRX10667291	TFs and others	GFP	Cell line	OSC	1953	107/15180	254/15180	-14.3	-13.7	0.42	FALSE
	SRX2458928	TFs and others	ash1	Cell line	S2	2211	8/15180	76/15180	-14.3	-13.7	0.11	FALSE
	SRX23739931	TFs and others	Clk	Adult	Adult head	4190	837/15180	552/15180	-14.3	-13.7	1.52	TRUE
	SRX1299934	TFs and others	BrdU	Cell line	Kc167	1678	7/15180	73/15180	-14.3	-13.6	0.10	FALSE
	SRX6827673	TFs and others	Cap-H2	Larvae	L2-4	2085	7/15180	73/15180	-14.3	-13.6	0.10	FALSE
	SRX6386777	TFs and others	msl-3	Embryo	Embryos	2778	10/15180	81/15180	-14.3	-13.6	0.12	FALSE
	SRX18273815	TFs and others	GFP	Embryo	2-2.5h embryos	1938	4/15180	64/15180	-14.3	-13.6	0.06	FALSE
	SRX760380	TFs and others	elav	Embryo	Embryos	2115	4/15180	64/15180	-14.3	-13.6	0.06	FALSE
	SRX15369011	TFs and others	CBP	Larvae	Imaginal leg disc	1316	2/15180	57/15180	-14.2	-13.6	0.04	FALSE
	SRX2638364	TFs and others	CTCF	Cell line	S2	1579	46/15180	154/15180	-14.2	-13.5	0.30	FALSE
	SRX2422644	TFs and others	Epitope tags	Cell line	S2R+	1483	13/15180	88/15180	-14.2	-13.5	0.15	FALSE
	SRX17608405	TFs and others	Cap-H2	Cell line	Kc167	2411	9/15180	78/15180	-14.2	-13.5	0.12	FALSE
	SRX5865772	TFs and others	mof	Embryo	11-12h embryos	1011	9/15180	78/15180	-14.2	-13.5	0.12	FALSE
	SRX19742670	TFs and others	Epitope tags	Cell line	S2	2364	142/15180	304/15180	-14.1	-13.5	0.47	FALSE
	SRX13227901	TFs and others	Epitope tags	Larvae	Imaginal haltere disc	2670	76/15180	204/15180	-14.1	-13.4	0.37	FALSE
	SRX1299935	TFs and others	BrdU	Cell line	Kc167	1842	8/15180	75/15180	-14.1	-13.4	0.11	FALSE
	SRX4580727	TFs and others	SA	Cell line	Kc167	2224	8/15180	75/15180	-14.1	-13.4	0.11	FALSE
	SRX3167240	TFs and others	su(Hw)	Cell line	Kc167	3362	221/15180	414/15180	-14.1	-13.4	0.53	FALSE
	SRX14868953	TFs and others	lola	Embryo	14-17h embryos	10841	1699/15180	1296/15180	-14.0	-13.4	1.31	TRUE
	SRX6747984	TFs and others	Lam	Cell line	S2	1707	12/15180	85/15180	-14.0	-13.4	0.14	FALSE
	SRX084383	TFs and others	vfl	Embryo	Mitotic cycle 8-9	7799	1268/15180	919/15180	-14.0	-13.4	1.38	TRUE
	SRX2055966	TFs and others	Hmr	Cell line	S2-DRSC	2501	20/15180	103/15180	-14.0	-13.3	0.19	FALSE
	SRX181429	TFs and others	Epitope tags	Adult	Adult head	1617	1/15180	52/15180	-13.9	-13.3	0.02	FALSE
	SRX23238369	TFs and others	CG7946	Cell line	S2	770	1/15180	52/15180	-13.9	-13.3	0.02	FALSE
	SRX101478	TFs and others	su(Hw)	Adult	Ovary	2734	145/15180	307/15180	-13.9	-13.3	0.47	FALSE
	SRX7050417	TFs and others	Epitope tags	Cell line	S2	1069	26/15180	115/15180	-13.9	-13.3	0.23	FALSE
	SRX2804227	TFs and others	Ada2b	Embryo	1-3h embryos	3094	67/15180	188/15180	-13.8	-13.2	0.36	FALSE
	SRX7050416	TFs and others	Epitope tags	Cell line	S2	1289	42/15180	145/15180	-13.8	-13.2	0.29	FALSE
	SRX23238241	TFs and others	Mes4	Cell line	S2	1039	8/15180	74/15180	-13.8	-13.2	0.11	FALSE
	SRX3404043	TFs and others	Trl	Cell line	S2	4358	286/15180	498/15180	-13.8	-13.2	0.57	FALSE
	SRX4933882	TFs and others	Ubx	Embryo	Neuronal cells	1943	3/15180	59/15180	-13.8	-13.2	0.05	FALSE
	SRX287950	TFs and others	Su(var)2-HP2	Embryo	14-16h embryos	1917	45/15180	150/15180	-13.7	-13.1	0.30	FALSE
	SRX5226987	TFs and others	O-GlcNAc	Larvae	Larvae	1919	31/15180	124/15180	-13.7	-13.1	0.25	FALSE
	SRX335495	TFs and others	Myc	Cell line	Kc167	1962	4/15180	62/15180	-13.7	-13.1	0.06	FALSE
	SRX348463	TFs and others	gt	Embryo	Blastoderm	2976	122/15180	272/15180	-13.7	-13.1	0.45	FALSE
	SRX23739947	TFs and others	Clk	Adult	Adult head	5347	981/15180	678/15180	-13.7	-13.1	1.45	TRUE
	SRX23238347	TFs and others	msl-3	Cell line	S2	1045	9/15180	76/15180	-13.7	-13.0	0.12	FALSE
	SRX3981710	TFs and others	Ssrp	Cell line	S2	1961	9/15180	76/15180	-13.7	-13.0	0.12	FALSE
	SRX11499360	TFs and others	Cp190	Embryo	0-14h embryos	2078	95/15180	231/15180	-13.6	-13.0	0.41	FALSE
	SRX6827676	TFs and others	Cap-H2	Larvae	L2-4	2266	14/15180	88/15180	-13.6	-13.0	0.16	FALSE
	SRX3981713	TFs and others	dre4	Cell line	S2	1926	19/15180	99/15180	-13.6	-12.9	0.19	FALSE
	SRX397056	TFs and others	Adf1	Cell line	S2	946	8/15180	73/15180	-13.6	-12.9	0.11	FALSE
	SRX3981709	TFs and others	Ssrp	Cell line	S2	1839	10/15180	78/15180	-13.5	-12.9	0.13	FALSE
	SRX1056714	TFs and others	Abd-B	Cell line	Kc167	1580	64/15180	181/15180	-13.5	-12.9	0.35	FALSE
	SRX14474267	TFs and others	Cp190	Cell line	Cultured cell lines	9128	1451/15180	1085/15180	-13.5	-12.9	1.34	TRUE
	SRX864533	TFs and others	E(z)	Cell line	Cultured cell lines	4181	821/15180	547/15180	-13.5	-12.8	1.50	TRUE
	SRX23238223	TFs and others	msl-3	Cell line	S2	1203	13/15180	85/15180	-13.4	-12.8	0.15	FALSE
	SRX1299932	TFs and others	BrdU	Cell line	Kc167	1415	6/15180	67/15180	-13.4	-12.8	0.09	FALSE
	SRX23238339	TFs and others	msl-3	Cell line	S2	1053	5/15180	64/15180	-13.4	-12.8	0.08	FALSE
	SRX1299936	TFs and others	BrdU	Cell line	Kc167	1922	9/15180	75/15180	-13.4	-12.8	0.12	FALSE
	SRX4712938	TFs and others	TfIIFalpha	Embryo	14-17h embryos	6530	1054/15180	743/15180	-13.4	-12.8	1.42	TRUE
	SRX15369015	TFs and others	CBP	Larvae	Imaginal leg disc	1239	2/15180	54/15180	-13.4	-12.8	0.04	FALSE
	SRX5535387	TFs and others	JIL-1	Cell line	S2	1435	2/15180	54/15180	-13.4	-12.8	0.04	FALSE
	SRX4664642	TFs and others	Clamp	Cell line	S2	3785	136/15180	290/15180	-13.4	-12.7	0.47	FALSE
	SRX2734364	TFs and others	rhi	Adult	Ovary	2298	424/15180	233/15180	-13.3	-12.7	1.82	TRUE
	SRX19742664	TFs and others	Epitope tags	Cell line	S2	4915	396/15180	634/15180	-13.3	-12.7	0.62	FALSE
	SRX025470	TFs and others	GFP	Embryo	16-24h embryos	2466	8/15180	72/15180	-13.3	-12.7	0.11	FALSE
	SRX21664149	TFs and others	Epitope tags	Adult	Whole body	2619	442/15180	247/15180	-13.3	-12.7	1.79	TRUE
	SRX3404020	TFs and others	msl-3	Cell line	S2	2010	10/15180	77/15180	-13.3	-12.7	0.13	FALSE
	SRX23238359	TFs and others	CG7946	Cell line	S2	1347	0/15180	45/15180	-13.3	-12.7	0.00	FALSE
	SRX2458933	TFs and others	MRG15	Cell line	S2	1667	7/15180	69/15180	-13.2	-12.6	0.10	FALSE
	SRX17608404	TFs and others	Cap-H2	Cell line	Kc167	2487	13/15180	84/15180	-13.2	-12.6	0.15	FALSE
	SRX2422645	TFs and others	Epitope tags	Cell line	S2R+	1416	13/15180	84/15180	-13.2	-12.6	0.15	FALSE
	SRX10418027	TFs and others	woc	Adult	Adult head	1564	52/15180	159/15180	-13.2	-12.6	0.33	FALSE
	SRX101476	TFs and others	su(Hw)	Adult	Ovary	1877	4/15180	60/15180	-13.2	-12.6	0.07	FALSE
	SRX320156	TFs and others	GFP	Embryo	12-14h embryos	2612	9/15180	74/15180	-13.1	-12.5	0.12	FALSE
	SRX9047375	TFs and others	Trl	Cell line	S2	6820	763/15180	1074/15180	-13.1	-12.5	0.71	FALSE
	SRX2638361	TFs and others	Cp190	Cell line	S2	896	14/15180	86/15180	-13.1	-12.5	0.16	FALSE
	SRX287895	TFs and others	E(bx)	Embryo	14-16h embryos	2057	14/15180	86/15180	-13.1	-12.5	0.16	FALSE
	SRX14430607	TFs and others	Cp190	Cell line	Kc167	11164	2066/15180	1639/15180	-13.1	-12.5	1.26	TRUE
	SRX183881	TFs and others	twi	Embryo	2-4h embryos	5078	817/15180	547/15180	-13.1	-12.5	1.49	TRUE
	SRX5865774	TFs and others	mof	Embryo	11-12h embryos	906	2/15180	53/15180	-13.1	-12.5	0.04	FALSE
	SRX17608408	TFs and others	Cap-H2	Cell line	Kc167	2972	54/15180	162/15180	-13.1	-12.5	0.33	FALSE
	SRX511345	TFs and others	vtd	Cell line	Kc167	4298	269/15180	469/15180	-13.1	-12.5	0.57	FALSE
	SRX287747	TFs and others	Mi-2	Embryo	14-16h embryos	1618	1/15180	49/15180	-13.1	-12.5	0.02	FALSE
	SRX8574271	TFs and others	GFP	Embryo	Stage 5 embryos	2545	12/15180	81/15180	-13.0	-12.4	0.15	FALSE
	SRX23739936	TFs and others	Clk	Adult	Adult head	5702	1023/15180	721/15180	-13.0	-12.4	1.42	TRUE
	SRX9910772	TFs and others	GFP	Embryo	Embryos	4898	400/15180	635/15180	-13.0	-12.4	0.63	FALSE
	SRX23238329	TFs and others	msl-3	Cell line	S2	945	7/15180	68/15180	-13.0	-12.4	0.10	FALSE
	SRX1550619	TFs and others	ph-d	Larvae	Imaginal brain disc	1412	0/15180	44/15180	-13.0	-12.4	0.00	FALSE
	SRX23238349	TFs and others	CG7946	Cell line	S2	1344	0/15180	44/15180	-13.0	-12.4	0.00	FALSE
	SRX335496	TFs and others	Myc	Cell line	Kc167	1870	3/15180	56/15180	-12.9	-12.4	0.05	FALSE
	SRX14894234	TFs and others	Cp190	Cell line	Kc167	9584	1910/15180	1501/15180	-12.9	-12.4	1.27	TRUE
	SRX097620	TFs and others	Su(Tpl)	Cell line	S2	4388	238/15180	427/15180	-12.9	-12.3	0.56	FALSE
	SRX3011251	TFs and others	E(z)	Cell line	S2	4784	326/15180	541/15180	-12.9	-12.3	0.60	FALSE
	SRX14430623	TFs and others	E(bx)	Cell line	Kc167	2520	82/15180	206/15180	-12.9	-12.3	0.40	FALSE
	SRX4664666	TFs and others	msl-2	Cell line	S2	3482	107/15180	244/15180	-12.9	-12.3	0.44	FALSE
	SRX17064436	TFs and others	CBP	Embryo	2-4h embryos	10334	1737/15180	1348/15180	-12.8	-12.2	1.29	TRUE
	SRX7848953	TFs and others	GFP	Cell line	S2	3223	102/15180	236/15180	-12.8	-12.2	0.43	FALSE
	SRX1056715	TFs and others	Abd-B	Cell line	Kc167	2609	159/15180	318/15180	-12.7	-12.1	0.50	FALSE
	SRX2165274	TFs and others	bcd	Embryo	Embryos	2186	17/15180	91/15180	-12.7	-12.1	0.19	FALSE
	SRX20631793	TFs and others	kis	Cell line	S2	1013	18/15180	93/15180	-12.7	-12.1	0.19	FALSE
	SRX7628901	TFs and others	Epitope tags	Cell line	S2R+	2500	120/15180	262/15180	-12.7	-12.1	0.46	FALSE
	SRX23238327	TFs and others	msl-3	Cell line	S2	775	3/15180	55/15180	-12.7	-12.1	0.05	FALSE
	SRX1433396	TFs and others	msl-2	Cell line	S2	3543	153/15180	309/15180	-12.7	-12.1	0.50	FALSE
	SRX085409	TFs and others	BEAF-32	Cell line	Kc167	7350	1115/15180	804/15180	-12.6	-12.0	1.39	TRUE
	SRX4664667	TFs and others	msl-2	Cell line	S2	3653	247/15180	436/15180	-12.6	-12.0	0.57	FALSE
	SRX5227001	TFs and others	O-GlcNAc	Larvae	Larvae	778	5/15180	61/15180	-12.6	-12.0	0.08	FALSE
	SRX331400	TFs and others	HP1c	Larvae	3rd instar	6791	1321/15180	983/15180	-12.6	-12.0	1.34	TRUE
	SRX287659	TFs and others	Su(var)205	Larvae	3rd instar	2288	15/15180	86/15180	-12.6	-12.0	0.17	FALSE
	SRX20631795	TFs and others	Chd1	Cell line	S2	2124	113/15180	251/15180	-12.6	-12.0	0.45	FALSE
	SRX099637	TFs and others	Epitope tags	Cell line	S2	1629	34/15180	124/15180	-12.6	-12.0	0.27	FALSE
	SRX186113	TFs and others	mod(mdg4)	Cell line	ML-DmBG3-c2	2146	51/15180	154/15180	-12.6	-12.0	0.33	FALSE
	SRX089333	TFs and others	Hsp83	Cell line	S2-DRSC	8468	592/15180	864/15180	-12.5	-12.0	0.69	FALSE
	SRX5431051	TFs and others	msl-2	Embryo	11-12h embryos	874	2/15180	51/15180	-12.5	-11.9	0.04	FALSE
	SRX9910774	TFs and others	GFP	Embryo	Embryos	3129	184/15180	350/15180	-12.4	-11.8	0.53	FALSE
	SRX2583182	TFs and others	brm	Cell line	S2	1079	9/15180	71/15180	-12.4	-11.8	0.13	FALSE
	SRX5431047	TFs and others	msl-2	Embryo	3-4h embryos	855	3/15180	54/15180	-12.4	-11.8	0.06	FALSE
	SRX1433401	TFs and others	msl-2	Cell line	S2	1861	54/15180	158/15180	-12.4	-11.8	0.34	FALSE
	SRX1299933	TFs and others	BrdU	Cell line	Kc167	1336	6/15180	63/15180	-12.4	-11.8	0.10	FALSE
	SRX14430612	TFs and others	Cp190	Cell line	Kc167	10942	2008/15180	1599/15180	-12.4	-11.8	1.26	TRUE
	SRX5535372	TFs and others	msl-3	Cell line	Kc167	1453	0/15180	42/15180	-12.4	-11.8	0.00	FALSE
	SRX815529	TFs and others	Epitope tags	Embryo	Embryos	2934	183/15180	348/15180	-12.3	-11.8	0.53	FALSE
	SRX6747982	TFs and others	Lam	Cell line	S2	1209	5/15180	60/15180	-12.3	-11.8	0.08	FALSE
	SRX300928	TFs and others	Pc	Cell line	S2R+	3116	471/15180	276/15180	-12.3	-11.7	1.71	TRUE
	SRX2417579	TFs and others	Su(var)205	Cell line	S2-DRSC	2049	8/15180	68/15180	-12.3	-11.7	0.12	FALSE
	SRX4501950	TFs and others	Pc	Cell line	Kc167	665	10/15180	73/15180	-12.3	-11.7	0.14	FALSE
	SRX9720886	TFs and others	Hmr	Cell line	S2	3389	235/15180	417/15180	-12.3	-11.7	0.56	FALSE
	SRX23238333	TFs and others	msl-3	Cell line	S2	741	1/15180	46/15180	-12.2	-11.6	0.02	FALSE
	SRX202119	TFs and others	Rrp40	Cell line	S2	5790	274/15180	467/15180	-12.2	-11.6	0.59	FALSE
	SRX3404052	TFs and others	msl-3	Cell line	S2	1625	9/15180	70/15180	-12.1	-11.6	0.13	FALSE
	SRX9720893	TFs and others	Epitope tags	Cell line	S2	1639	6/15180	62/15180	-12.1	-11.5	0.10	FALSE
	SRX19742673	TFs and others	vfl	Cell line	S2	1448	55/15180	158/15180	-12.1	-11.5	0.35	FALSE
	SRX5226984	TFs and others	O-GlcNAc	Larvae	Larvae	794	5/15180	59/15180	-12.1	-11.5	0.08	FALSE
	SRX3981699	TFs and others	dre4	Cell line	S2	1691	8/15180	67/15180	-12.0	-11.5	0.12	FALSE
	SRX7175263	TFs and others	Su(var)205	Embryo	Embryos	846	8/15180	67/15180	-12.0	-11.5	0.12	FALSE
	SRX8574267	TFs and others	Trl	Embryo	Stage 5 embryos	5016	419/15180	648/15180	-12.0	-11.4	0.65	FALSE
	SRX20852081	TFs and others	BEAF-32	Cell line	Kc167	4570	926/15180	650/15180	-12.0	-11.4	1.42	TRUE
	SRX18273816	TFs and others	GFP	Embryo	2-2.5h embryos	2303	13/15180	79/15180	-12.0	-11.4	0.16	FALSE
	SRX19487495	TFs and others	GFP	Embryo	0-12h embryos	2466	27/15180	108/15180	-12.0	-11.4	0.25	FALSE
	SRX14869068	TFs and others	Trl	Embryo	14-17h embryos	13616	2013/15180	1610/15180	-12.0	-11.4	1.25	TRUE
	SRX3981696	TFs and others	Ssrp	Cell line	S2	1352	20/15180	94/15180	-12.0	-11.4	0.21	FALSE
	SRX5226995	TFs and others	O-GlcNAc	Larvae	Larvae	1440	32/15180	117/15180	-11.9	-11.4	0.27	FALSE
	SRX5227004	TFs and others	O-GlcNAc	Larvae	Larvae	3017	113/15180	246/15180	-11.9	-11.3	0.46	FALSE
	SRX495311	TFs and others	Trl	Embryo	8-16h embryos	6079	340/15180	548/15180	-11.8	-11.3	0.62	FALSE
	SRX300933	TFs and others	Adf1	Cell line	S2R+	610	3/15180	52/15180	-11.8	-11.3	0.06	FALSE
	SRX4933880	TFs and others	Ubx	Embryo	Neuronal cells	1717	3/15180	52/15180	-11.8	-11.3	0.06	FALSE
	SRX5736608	TFs and others	CG7946	Cell line	S2	919	3/15180	52/15180	-11.8	-11.3	0.06	FALSE
	SRX5227006	TFs and others	Oga	Larvae	Larvae	1109	17/15180	87/15180	-11.8	-11.3	0.20	FALSE
	SRX5865773	TFs and others	mof	Embryo	11-12h embryos	1016	5/15180	58/15180	-11.8	-11.3	0.09	FALSE
	SRX681832	TFs and others	Pc	Embryo	Embryos	1655	5/15180	58/15180	-11.8	-11.3	0.09	FALSE
	SRX15206493	TFs and others	Epitope tags	Adult	Ovary	6151	1162/15180	855/15180	-11.8	-11.2	1.36	TRUE
	SRX495787	TFs and others	Myc	Cell line	Kc167	1911	4/15180	55/15180	-11.8	-11.2	0.07	FALSE
	SRX287949	TFs and others	Su(var)2-HP2	Embryo	14-16h embryos	2010	18/15180	89/15180	-11.8	-11.2	0.20	FALSE
	SRX3981701	TFs and others	dre4	Cell line	S2	1737	8/15180	66/15180	-11.8	-11.2	0.12	FALSE
	SRX23238361	TFs and others	CG7946	Cell line	S2	604	0/15180	40/15180	-11.8	-11.2	0.00	FALSE
	SRX5535390	TFs and others	JIL-1	Cell line	S2	818	0/15180	40/15180	-11.8	-11.2	0.00	FALSE
	SRX3981707	TFs and others	Ssrp	Cell line	S2	1458	14/15180	80/15180	-11.7	-11.2	0.17	FALSE
	SRX3981708	TFs and others	Ssrp	Cell line	S2	1260	14/15180	80/15180	-11.7	-11.2	0.17	FALSE
	SRX2618527	TFs and others	trr	Adult	Brains	1921	7/15180	63/15180	-11.7	-11.1	0.11	FALSE
	SRX5865771	TFs and others	mof	Embryo	3-4h embryos	1031	2/15180	48/15180	-11.7	-11.1	0.04	FALSE
	SRX760383	TFs and others	elav	Embryo	Embryos	1403	2/15180	48/15180	-11.7	-11.1	0.04	FALSE
	SRX4501954	TFs and others	EcR	Cell line	Kc167	958	15/15180	82/15180	-11.7	-11.1	0.18	FALSE
	SRX14430668	TFs and others	mod(mdg4)	Cell line	Kc167	2009	30/15180	112/15180	-11.7	-11.1	0.27	FALSE
	SRX9047376	TFs and others	Trl	Cell line	S2	6833	779/15180	1072/15180	-11.6	-11.1	0.73	FALSE
	SRX9008840	TFs and others	rhi	Adult	Ovary	830	9/15180	68/15180	-11.6	-11.1	0.13	FALSE
	SRX1158167	TFs and others	Epitope tags	Cell line	S2	1749	80/15180	195/15180	-11.6	-11.1	0.41	FALSE
	SRX288034	TFs and others	Rpd3	Adult	Adult head	5815	1047/15180	758/15180	-11.6	-11.1	1.38	TRUE
	SRX3981712	TFs and others	dre4	Cell line	S2	2393	28/15180	108/15180	-11.6	-11.1	0.26	FALSE
	SRX21664142	TFs and others	CG1603	Adult	Whole body	1621	3/15180	51/15180	-11.6	-11.0	0.06	FALSE
	SRX5431048	TFs and others	msl-2	Embryo	3-4h embryos	877	3/15180	51/15180	-11.6	-11.0	0.06	FALSE
	SRX5736607	TFs and others	CG7946	Cell line	S2	1518	13/15180	77/15180	-11.5	-11.0	0.17	FALSE
	SRX2165283	TFs and others	bcd	Embryo	Embryos	2142	22/15180	96/15180	-11.5	-11.0	0.23	FALSE
	SRX149189	TFs and others	Psc	Cell line	S2	1753	8/15180	65/15180	-11.5	-11.0	0.12	FALSE
	SRX025478	TFs and others	Trl	Embryo	16-24h embryos	6331	648/15180	917/15180	-11.5	-11.0	0.71	FALSE
	SRX885702	TFs and others	Pc	Cell line	S2	2020	164/15180	315/15180	-11.5	-11.0	0.52	FALSE
	SRX7889135	TFs and others	CTCF	Larvae	Central Nervous System	2229	136/15180	276/15180	-11.5	-10.9	0.49	FALSE
	SRX681831	TFs and others	pho	Embryo	Embryos	4809	915/15180	647/15180	-11.4	-10.9	1.41	TRUE
	SRX17064440	TFs and others	CBP	Embryo	2-4h embryos	7667	1295/15180	976/15180	-11.4	-10.9	1.33	TRUE
	SRX152090	TFs and others	Trl	Embryo	8-16h embryos	6053	342/15180	546/15180	-11.4	-10.9	0.63	FALSE
	SRX23238341	TFs and others	msl-3	Cell line	S2	867	7/15180	62/15180	-11.4	-10.9	0.11	FALSE
	SRX19742709	TFs and others	grh	Cell line	S2	10933	1962/15180	1574/15180	-11.4	-10.8	1.25	TRUE
	SRX9910768	TFs and others	GFP	Embryo	Embryos	5530	480/15180	715/15180	-11.4	-10.8	0.67	FALSE
	SRX4664643	TFs and others	Clamp	Cell line	S2	2874	60/15180	162/15180	-11.4	-10.8	0.37	FALSE
	SRX085398	TFs and others	Cp190	Cell line	Kc167	6891	490/15180	727/15180	-11.4	-10.8	0.67	FALSE
	SRX2165270	TFs and others	bcd	Embryo	Embryos	2001	17/15180	85/15180	-11.4	-10.8	0.20	FALSE
	SRX1794235	TFs and others	trx	Cell line	S2	5259	956/15180	683/15180	-11.4	-10.8	1.40	TRUE
	SRX19487494	TFs and others	GFP	Embryo	0-12h embryos	2683	33/15180	116/15180	-11.3	-10.8	0.28	FALSE
	SRX3011252	TFs and others	E(z)	Cell line	S2	4641	333/15180	534/15180	-11.3	-10.8	0.62	FALSE
	SRX2804230	TFs and others	Spt3	Embryo	1-3h embryos	2370	19/15180	89/15180	-11.3	-10.8	0.21	FALSE
	SRX14894225	TFs and others	CG4266	Cell line	Kc167	1233	6/15180	59/15180	-11.3	-10.8	0.10	FALSE
	SRX2165271	TFs and others	bcd	Embryo	Embryos	2299	32/15180	114/15180	-11.3	-10.8	0.28	FALSE
	SRX3404048	TFs and others	msl-3	Cell line	S2	1553	10/15180	69/15180	-11.3	-10.8	0.14	FALSE
	SRX085400	TFs and others	Cp190	Cell line	Kc167	8265	593/15180	849/15180	-11.3	-10.8	0.70	FALSE
	SRX5431050	TFs and others	msl-2	Embryo	11-12h embryos	967	3/15180	50/15180	-11.3	-10.8	0.06	FALSE
	SRX5431049	TFs and others	msl-2	Embryo	3-4h embryos	864	4/15180	53/15180	-11.2	-10.7	0.08	FALSE
	SRX1433370	TFs and others	msl-2	Cell line	Kc167	1521	29/15180	108/15180	-11.2	-10.7	0.27	FALSE
	SRX10340459	TFs and others	Gcn5	Adult	Ovary	5545	1082/15180	793/15180	-11.2	-10.7	1.36	TRUE
	SRX062281	TFs and others	l(3)mbt	Larvae	Imaginal brain wing leg disc	3411	170/15180	321/15180	-11.2	-10.7	0.53	FALSE
	SRX128326	TFs and others	mod(mdg4)	Cell line	Kc167	9972	713/15180	989/15180	-11.2	-10.7	0.72	FALSE
	SRX1032399	TFs and others	zen	Embryo	2-4h embryos	5883	416/15180	635/15180	-11.2	-10.7	0.66	FALSE
	SRX749028	TFs and others	CBP	Cell line	Kc167	2137	88/15180	204/15180	-11.1	-10.6	0.43	FALSE
	SRX1840072	TFs and others	grh	Embryo	11-12h embryos	1350	24/15180	98/15180	-11.1	-10.6	0.24	FALSE
	SRX10031701	TFs and others	wda	Adult	Ovary	7736	1346/15180	1026/15180	-11.1	-10.6	1.31	TRUE
	SRX2804231	TFs and others	Spt3	Embryo	1-3h embryos	2864	58/15180	157/15180	-11.1	-10.6	0.37	FALSE
	SRX159171	TFs and others	Clamp	Cell line	S2	1435	6/15180	58/15180	-11.1	-10.5	0.10	FALSE
	SRX5226975	TFs and others	O-GlcNAc	Larvae	Larvae	777	6/15180	58/15180	-11.1	-10.5	0.10	FALSE
	SRX749076	TFs and others	TfIIIC	Cell line	Kc167	1279	30/15180	109/15180	-11.1	-10.5	0.28	FALSE
	SRX18393554	TFs and others	vfl	Embryo	2-3h embryos	12330	1708/15180	1350/15180	-11.0	-10.5	1.27	TRUE
	SRX066247	TFs and others	Epitope tags	Embryo	Neuronal cells	1655	1/15180	42/15180	-11.0	-10.5	0.02	FALSE
	SRX21908309	TFs and others	rhi	Adult	Ovary	1333	14/15180	77/15180	-11.0	-10.5	0.18	FALSE
	SRX20631796	TFs and others	Chd1	Cell line	S2	1659	80/15180	191/15180	-11.0	-10.5	0.42	FALSE
	SRX4933881	TFs and others	Ubx	Embryo	Neuronal cells	1860	5/15180	55/15180	-11.0	-10.5	0.09	FALSE
	SRX016153	TFs and others	cad	Embryo	0-4h embryos	2153	92/15180	209/15180	-11.0	-10.5	0.44	FALSE
	SRX151218	TFs and others	lmd	Embryo	2h embryos	2240	86/15180	200/15180	-11.0	-10.5	0.43	FALSE
	SRX1056713	TFs and others	Ubx	Cell line	Kc167	1373	48/15180	140/15180	-11.0	-10.5	0.34	FALSE
	SRX474578	TFs and others	CTCF	Embryo	5-13h embryos	969	11/15180	70/15180	-11.0	-10.4	0.16	FALSE
	SRX2618526	TFs and others	trr	Adult	Brains	1971	7/15180	60/15180	-10.9	-10.4	0.12	FALSE
	SRX10089758	TFs and others	GFP	Larvae	Imaginal haltere disc	4643	361/15180	564/15180	-10.9	-10.4	0.64	FALSE
	SRX9008838	TFs and others	rhi	Adult	Ovary	840	9/15180	65/15180	-10.9	-10.4	0.14	FALSE
	SRX5226985	TFs and others	O-GlcNAc	Larvae	Larvae	1072	21/15180	91/15180	-10.9	-10.4	0.23	FALSE
	SRX288033	TFs and others	Rpd3	Adult	Adult head	4189	770/15180	531/15180	-10.9	-10.4	1.45	TRUE
	SRX661062	TFs and others	Su(H)	Embryo	2-4h embryos	1118	0/15180	37/15180	-10.8	-10.3	0.00	FALSE
	SRX252224	TFs and others	BEAF-32	Cell line	Kc167	4887	785/15180	544/15180	-10.8	-10.3	1.44	TRUE
	SRX749020	TFs and others	BEAF-32	Cell line	Kc167	4887	785/15180	544/15180	-10.8	-10.3	1.44	TRUE
	SRX3981695	TFs and others	Ssrp	Cell line	S2	1699	13/15180	74/15180	-10.8	-10.3	0.18	FALSE
	SRX2804214	TFs and others	Sgf11	Embryo	1-3h embryos	4983	980/15180	710/15180	-10.8	-10.3	1.38	TRUE
	SRX23238239	TFs and others	Mes4	Cell line	S2	613	6/15180	57/15180	-10.8	-10.3	0.11	FALSE
	SRX4501944	TFs and others	psq	Cell line	Kc167	1372	59/15180	157/15180	-10.8	-10.3	0.38	FALSE
	SRX4664645	TFs and others	Clamp	Cell line	S2	7189	557/15180	800/15180	-10.8	-10.3	0.70	FALSE
	SRX4577942	TFs and others	Cap-H2	Cell line	Kc167	1439	28/15180	104/15180	-10.8	-10.3	0.27	FALSE
	SRX815531	TFs and others	Epitope tags	Embryo	Embryos	1738	5/15180	54/15180	-10.7	-10.2	0.09	FALSE
	SRX8574261	TFs and others	GFP	Embryo	Stage 3 embryos	2169	11/15180	69/15180	-10.7	-10.2	0.16	FALSE
	SRX5226977	TFs and others	O-GlcNAc	Larvae	Larvae	2520	76/15180	183/15180	-10.7	-10.2	0.42	FALSE
	SRX23238355	TFs and others	CG7946	Cell line	S2	488	4/15180	51/15180	-10.7	-10.2	0.08	FALSE
	SRX3270981	TFs and others	cic	Embryo	2-4h embryos	1949	4/15180	51/15180	-10.7	-10.2	0.08	FALSE
	SRX647914	TFs and others	E(z)	Embryo	0-16h embryos	1645	4/15180	51/15180	-10.7	-10.2	0.08	FALSE
	SRX15206442	TFs and others	rhi	Adult	Ovary	4178	738/15180	506/15180	-10.7	-10.2	1.46	TRUE
	SRX5226974	TFs and others	O-GlcNAc	Larvae	Larvae	1693	52/15180	145/15180	-10.7	-10.2	0.36	FALSE
	SRX6780074	TFs and others	CTCF	Embryo	Embryos	1489	43/15180	130/15180	-10.7	-10.2	0.33	FALSE
	SRX3404030	TFs and others	Clamp	Cell line	S2	3661	254/15180	427/15180	-10.7	-10.2	0.59	FALSE
	SRX3981705	TFs and others	Ssrp	Cell line	S2	2371	21/15180	90/15180	-10.7	-10.2	0.23	FALSE
	SRX3167261	TFs and others	Clamp	Cell line	Kc167	2735	20/15180	88/15180	-10.7	-10.2	0.23	FALSE
	SRX193316	TFs and others	Lpt	Cell line	S2	3322	221/15180	384/15180	-10.7	-10.2	0.58	FALSE
	SRX326965	TFs and others	woc	Cell line	S2	6883	652/15180	910/15180	-10.7	-10.2	0.72	FALSE
	SRX4933883	TFs and others	Ubx	Embryo	Neuronal cells	1957	7/15180	59/15180	-10.6	-10.2	0.12	FALSE
	SRX5775906	TFs and others	GFP	Embryo	Mitotic cycle 14	1414	7/15180	59/15180	-10.6	-10.2	0.12	FALSE
	SRX5226988	TFs and others	O-GlcNAc	Larvae	Larvae	4252	572/15180	370/15180	-10.6	-10.1	1.55	TRUE
	SRX3011249	TFs and others	E(z)	Cell line	S2	4601	337/15180	531/15180	-10.6	-10.1	0.63	FALSE
	SRX026861	TFs and others	Dfd	Embryo	0-8h embryos	2165	13/15180	73/15180	-10.6	-10.1	0.18	FALSE
	SRX3981700	TFs and others	dre4	Cell line	S2	1754	13/15180	73/15180	-10.6	-10.1	0.18	FALSE
	SRX5535393	TFs and others	msl-3	Cell line	S2	1095	14/15180	75/15180	-10.5	-10.1	0.19	FALSE
	SRX149192	TFs and others	Psc	Cell line	S2	1361	6/15180	56/15180	-10.5	-10.1	0.11	FALSE
	SRX3011242	TFs and others	Trl	Cell line	S2	7529	774/15180	1050/15180	-10.5	-10.1	0.74	FALSE
	SRX10418023	TFs and others	row	Adult	Adult head	2309	142/15180	277/15180	-10.5	-10.0	0.51	FALSE
	SRX23238353	TFs and others	CG7946	Cell line	S2	498	2/15180	44/15180	-10.5	-10.0	0.05	FALSE
	SRX287748	TFs and others	Mi-2	Embryo	14-16h embryos	1398	2/15180	44/15180	-10.5	-10.0	0.05	FALSE
	SRX287919	TFs and others	Rpd3	Larvae	3rd instar	3828	678/15180	458/15180	-10.5	-10.0	1.48	TRUE
	SRX2618525	TFs and others	trr	Adult	Brains	1922	8/15180	61/15180	-10.5	-10.0	0.13	FALSE
	SRX9910770	TFs and others	GFP	Embryo	Embryos	6136	557/15180	796/15180	-10.5	-10.0	0.70	FALSE
	SRX10418024	TFs and others	row	Adult	Adult head	1823	87/15180	198/15180	-10.5	-10.0	0.44	FALSE
	SRX14894235	TFs and others	Cp190	Cell line	Kc167	8903	1735/15180	1384/15180	-10.5	-10.0	1.25	TRUE
	SRX5827827	TFs and others	Elba3	Embryo	Early embryos	1613	4/15180	50/15180	-10.4	-10.0	0.08	FALSE
	SRX2520637	TFs and others	msl-2	Cell line	S2	2954	193/15180	345/15180	-10.4	-9.9	0.56	FALSE
	SRX23739934	TFs and others	Clk	Adult	Adult head	4743	844/15180	599/15180	-10.4	-9.9	1.41	TRUE
	SRX4664641	TFs and others	Clamp	Cell line	S2	2874	62/15180	159/15180	-10.3	-9.9	0.39	FALSE
	SRX17608409	TFs and others	Cap-H2	Cell line	Kc167	3874	136/15180	267/15180	-10.3	-9.8	0.51	FALSE
	SRX4664665	TFs and others	msl-2	Cell line	S2	2553	105/15180	223/15180	-10.3	-9.8	0.47	FALSE
	SRX681829	TFs and others	Pc	Embryo	Embryos	1734	23/15180	92/15180	-10.3	-9.8	0.25	FALSE
	SRX2172428	TFs and others	DnaJ-1	Cell line	S2	13438	2127/15180	1745/15180	-10.3	-9.8	1.22	TRUE
	SRX749065	TFs and others	Pc	Cell line	Kc167	2627	220/15180	379/15180	-10.3	-9.8	0.58	FALSE
	SRX7050423	TFs and others	Epitope tags	Cell line	S2	873	21/15180	88/15180	-10.2	-9.8	0.24	FALSE
	SRX467042	TFs and others	Stat92E	Embryo	12-24h embryos	1246	0/15180	35/15180	-10.2	-9.8	0.00	FALSE
	SRX372807	TFs and others	Tbp	Embryo	2-4h embryos	2443	20/15180	86/15180	-10.2	-9.8	0.23	FALSE
	SRX1300696	TFs and others	Hnf4	Adult	Adult body	1929	5/15180	52/15180	-10.2	-9.7	0.10	FALSE
	SRX5661473	TFs and others	Ubx	Embryo	Mesoderm	1808	5/15180	52/15180	-10.2	-9.7	0.10	FALSE
	SRX5226994	TFs and others	O-GlcNAc	Larvae	Larvae	1576	47/15180	134/15180	-10.2	-9.7	0.35	FALSE
	SRX2165284	TFs and others	bcd	Embryo	Embryos	2125	28/15180	101/15180	-10.2	-9.7	0.28	FALSE
	SRX5226986	TFs and others	O-GlcNAc	Larvae	Larvae	921	12/15180	69/15180	-10.2	-9.7	0.17	FALSE
	SRX19742661	TFs and others	grh	Cell line	S2	2331	147/15180	281/15180	-10.2	-9.7	0.52	FALSE
	SRX288010	TFs and others	HP1c	Adult	Adult head	6355	1212/15180	921/15180	-10.2	-9.7	1.32	TRUE
	SRX085408	TFs and others	BEAF-32	Cell line	Kc167	7432	1060/15180	788/15180	-10.1	-9.7	1.35	TRUE
	SRX3011241	TFs and others	Trl	Cell line	S2	7183	762/15180	1030/15180	-10.1	-9.7	0.74	FALSE
	SRX10089757	TFs and others	GFP	Larvae	Imaginal haltere disc	6947	632/15180	879/15180	-10.1	-9.6	0.72	FALSE
	SRX18393549	TFs and others	Trl	Embryo	2-3h embryos	12346	1062/15180	1370/15180	-10.1	-9.6	0.78	FALSE
	SRX3404044	TFs and others	msl-3	Cell line	S2	1577	10/15180	64/15180	-10.1	-9.6	0.16	FALSE
	SRX2165267	TFs and others	bcd	Embryo	Embryos	2144	22/15180	89/15180	-10.0	-9.6	0.25	FALSE
	SRX683493	TFs and others	Cp190	Embryo	5-13h embryos	1232	34/15180	111/15180	-10.0	-9.6	0.31	FALSE
	SRX749069	TFs and others	vtd	Cell line	Kc167	588	6/15180	54/15180	-10.0	-9.6	0.11	FALSE
	SRX474577	TFs and others	CTCF	Embryo	5-13h embryos	1135	20/15180	85/15180	-10.0	-9.6	0.24	FALSE
	SRX1728718	TFs and others	pita	Cell line	Kc167	3086	221/15180	378/15180	-10.0	-9.6	0.58	FALSE
	SRX025476	TFs and others	GFP	Adult	Adult female	5612	1182/15180	897/15180	-10.0	-9.5	1.32	TRUE
	SRX15206490	TFs and others	Epitope tags	Cell line	OSC	1019	2/15180	42/15180	-10.0	-9.5	0.05	FALSE
	SRX4933875	TFs and others	Ubx	Embryo	Mesoderm	2268	12/15180	68/15180	-9.9	-9.5	0.18	FALSE
	SRX10417955	TFs and others	BEAF-32	Cell line	S2	3567	696/15180	479/15180	-9.9	-9.5	1.45	TRUE
	SRX3167241	TFs and others	su(Hw)	Cell line	Kc167	1931	48/15180	134/15180	-9.9	-9.5	0.36	FALSE
	SRX467110	TFs and others	SMC3	Larvae	3rd instar	1586	9/15180	61/15180	-9.9	-9.4	0.15	FALSE
	SRX9008800	TFs and others	Epitope tags	Adult	Adult head	1681	9/15180	61/15180	-9.9	-9.4	0.15	FALSE
	SRX3404028	TFs and others	msl-3	Cell line	S2	2124	67/15180	164/15180	-9.9	-9.4	0.41	FALSE
	SRX5865769	TFs and others	mof	Embryo	3-4h embryos	789	3/15180	45/15180	-9.9	-9.4	0.07	FALSE
	SRX018160	TFs and others	Psc	Cell line	Kc	3827	205/15180	356/15180	-9.9	-9.4	0.58	FALSE
	SRX9720887	TFs and others	Epitope tags	Cell line	S2	2786	162/15180	299/15180	-9.9	-9.4	0.54	FALSE
	SRX030958	TFs and others	GFP	Embryo	0-6h embryos	3117	202/15180	352/15180	-9.9	-9.4	0.57	FALSE
	SRX10417957	TFs and others	BEAF-32	Cell line	S2	3422	675/15180	462/15180	-9.9	-9.4	1.46	TRUE
	SRX032111	TFs and others	Trl	Embryo	8-16h embryos	9268	1062/15180	1366/15180	-9.9	-9.4	0.78	FALSE
	SRX19742719	TFs and others	twi	Cell line	S2	760	1/15180	38/15180	-9.8	-9.4	0.03	FALSE
	SRX495239	TFs and others	pan	Embryo	16-24h embryos	1299	1/15180	38/15180	-9.8	-9.4	0.03	FALSE
	SRX2165285	TFs and others	bcd	Embryo	Embryos	2195	29/15180	101/15180	-9.8	-9.4	0.29	FALSE
	SRX099636	TFs and others	Epitope tags	Cell line	S2	1000	17/15180	78/15180	-9.8	-9.4	0.22	FALSE
	SRX23238337	TFs and others	msl-3	Cell line	S2	964	17/15180	78/15180	-9.8	-9.4	0.22	FALSE
	SRX749077	TFs and others	TfIIIC	Cell line	Kc167	1027	17/15180	78/15180	-9.8	-9.4	0.22	FALSE
	SRX15206497	TFs and others	Epitope tags	Adult	Ovary	5647	1041/15180	776/15180	-9.8	-9.3	1.34	TRUE
	SRX13227893	TFs and others	Epitope tags	Larvae	Imaginal haltere disc	1974	28/15180	99/15180	-9.8	-9.3	0.28	FALSE
	SRX2165266	TFs and others	bcd	Embryo	Embryos	2155	28/15180	99/15180	-9.8	-9.3	0.28	FALSE
	SRX149190	TFs and others	Psc	Cell line	S2	1455	6/15180	53/15180	-9.8	-9.3	0.11	FALSE
	SRX4933870	TFs and others	Ubx	Embryo	Mesoderm	1919	8/15180	58/15180	-9.8	-9.3	0.14	FALSE
	SRX1032406	TFs and others	dl	Embryo	2-4h embryos	2213	42/15180	123/15180	-9.7	-9.3	0.34	FALSE
	SRX326966	TFs and others	row	Cell line	S2	9968	1623/15180	1295/15180	-9.7	-9.3	1.25	TRUE
	SRX3011245	TFs and others	Sce	Cell line	S2	4183	316/15180	495/15180	-9.7	-9.2	0.64	FALSE
	SRX907135	TFs and others	Rrp6	Cell line	S2	1134	5/15180	50/15180	-9.7	-9.2	0.10	FALSE
	SRX5736593	TFs and others	CG7946	Cell line	S2	937	9/15180	60/15180	-9.7	-9.2	0.15	FALSE
	SRX1158165	TFs and others	Epitope tags	Cell line	S2	2418	145/15180	274/15180	-9.7	-9.2	0.53	FALSE
	SRX8574265	TFs and others	Trl	Embryo	Stage 5 embryos	4688	398/15180	595/15180	-9.6	-9.2	0.67	FALSE
	SRX8574283	TFs and others	vfl	Embryo	Stage 5 embryos	4208	206/15180	355/15180	-9.6	-9.2	0.58	FALSE
	SRX1085378	TFs and others	Trl	Larvae	Salivary glands	12379	1760/15180	1421/15180	-9.6	-9.2	1.24	TRUE
	SRX4501955	TFs and others	Pc	Cell line	Kc167	815	33/15180	107/15180	-9.6	-9.2	0.31	FALSE
	SRX287739	TFs and others	Chro	Embryo	14-16h embryos	1769	17/15180	77/15180	-9.6	-9.1	0.22	FALSE
	SRX1433368	TFs and others	msl-2	Cell line	Kc167	1845	69/15180	165/15180	-9.6	-9.1	0.42	FALSE
	SRX20631803	TFs and others	lid	Cell line	S2	1654	69/15180	165/15180	-9.6	-9.1	0.42	FALSE
	SRX1433369	TFs and others	msl-2	Cell line	Kc167	781	10/15180	62/15180	-9.6	-9.1	0.16	FALSE
	SRX17064441	TFs and others	CBP	Embryo	2-4h embryos	6560	1113/15180	842/15180	-9.6	-9.1	1.32	TRUE
	SRX2165275	TFs and others	bcd	Embryo	Embryos	2281	27/15180	96/15180	-9.6	-9.1	0.28	FALSE
	SRX5227003	TFs and others	O-GlcNAc	Larvae	Larvae	548	1/15180	37/15180	-9.6	-9.1	0.03	FALSE
	SRX14894242	TFs and others	Cp190	Cell line	Kc167	8572	1575/15180	1255/15180	-9.5	-9.1	1.25	TRUE
	SRX3270985	TFs and others	cic	Embryo	2-4h embryos	2109	11/15180	64/15180	-9.5	-9.1	0.17	FALSE
	SRX5053152	TFs and others	Epitope tags	Cell line	S2	766	6/15180	52/15180	-9.5	-9.1	0.12	FALSE
	SRX025489	TFs and others	Trl	Cell line	Kc	3771	246/15180	405/15180	-9.5	-9.1	0.61	FALSE
	SRX5827850	TFs and others	insv	Embryo	Early embryos	2152	141/15180	267/15180	-9.5	-9.0	0.53	FALSE
	SRX193315	TFs and others	Utx	Cell line	S2	3697	242/15180	399/15180	-9.4	-9.0	0.61	FALSE
	SRX6747980	TFs and others	Lam	Cell line	Kc167	1619	15/15180	72/15180	-9.4	-9.0	0.21	FALSE
	SRX9005702	TFs and others	Spt5	Cell line	S2	4451	830/15180	599/15180	-9.4	-8.9	1.39	TRUE
	SRX23238363	TFs and others	CG7946	Cell line	S2	513	4/15180	46/15180	-9.4	-8.9	0.09	FALSE
	SRX19742656	TFs and others	grh	Cell line	S2	11706	2220/15180	1849/15180	-9.3	-8.9	1.20	TRUE
	SRX1550616	TFs and others	ph-d	Larvae	Imaginal brain disc	1172	3/15180	43/15180	-9.3	-8.9	0.07	FALSE
	SRX4375815	TFs and others	Cdk9	Cell line	Kc167	881	237/15180	120/15180	-9.3	-8.9	1.98	TRUE
	SRX062282	TFs and others	l(3)mbt	Larvae	Imaginal brain wing leg disc	4166	272/15180	436/15180	-9.3	-8.9	0.62	FALSE
	SRX9720894	TFs and others	Epitope tags	Cell line	S2	2131	111/15180	224/15180	-9.3	-8.8	0.50	FALSE
	SRX2663651	TFs and others	BigH1	Adult	Testis	883	1/15180	36/15180	-9.3	-8.8	0.03	FALSE
	SRX7434133	TFs and others	Cp190	Cell line	Kc167	6339	1255/15180	973/15180	-9.2	-8.8	1.29	TRUE
	SRX3981698	TFs and others	dre4	Cell line	S2	1241	13/15180	67/15180	-9.2	-8.8	0.19	FALSE
	SRX10418025	TFs and others	woc	Adult	Adult head	2663	181/15180	318/15180	-9.2	-8.7	0.57	FALSE
	SRX2458927	TFs and others	ash1	Cell line	S2	1147	18/15180	77/15180	-9.2	-8.7	0.23	FALSE
	SRX13227897	TFs and others	Epitope tags	Larvae	Imaginal haltere disc	2674	83/15180	183/15180	-9.2	-8.7	0.45	FALSE
	SRX907136	TFs and others	Rrp6	Cell line	S2	1951	77/15180	174/15180	-9.1	-8.7	0.44	FALSE
	SRX20631804	TFs and others	lid	Cell line	S2	1449	56/15180	142/15180	-9.1	-8.7	0.39	FALSE
	SRX749067	TFs and others	vtd	Cell line	Kc167	426	2/15180	39/15180	-9.1	-8.7	0.05	FALSE
	SRX2172429	TFs and others	DnaJ-1	Cell line	S2	13868	2129/15180	1770/15180	-9.1	-8.7	1.20	TRUE
	SRX300932	TFs and others	Adf1	Cell line	S2R+	1691	33/15180	104/15180	-9.1	-8.6	0.32	FALSE
	SRX300935	TFs and others	pho	Cell line	S2R+	1407	160/15180	68/15180	-9.1	-8.6	2.35	TRUE
	SRX7889142	TFs and others	CTCF	Larvae	Central Nervous System	2498	188/15180	326/15180	-9.1	-8.6	0.58	FALSE
	SRX287575	TFs and others	Su(var)205	Embryo	14-16h embryos	3009	157/15180	285/15180	-9.0	-8.6	0.55	FALSE
	SRX3404022	TFs and others	Clamp	Cell line	S2	3886	301/15180	469/15180	-9.0	-8.6	0.64	FALSE
	SRX15206457	TFs and others	rhi	Adult	Ovary	1769	345/15180	203/15180	-9.0	-8.6	1.70	TRUE
	SRX14430618	TFs and others	E(bx)	Cell line	Kc167	4334	771/15180	553/15180	-9.0	-8.6	1.39	TRUE
	SRX15206531	TFs and others	CG2678	Adult	Ovary	3552	635/15180	438/15180	-9.0	-8.6	1.45	TRUE
	SRX7050420	TFs and others	Epitope tags	Cell line	S2	2085	147/15180	271/15180	-9.0	-8.5	0.54	FALSE
	SRX19742671	TFs and others	Epitope tags	Cell line	S2	698	1/15180	35/15180	-9.0	-8.5	0.03	FALSE
	SRX10418026	TFs and others	woc	Adult	Adult head	925	19/15180	78/15180	-9.0	-8.5	0.24	FALSE
	SRX4664640	TFs and others	Clamp	Cell line	S2	4611	335/15180	510/15180	-9.0	-8.5	0.66	FALSE
	SRX749062	TFs and others	mod(mdg4)	Cell line	Kc167	8226	711/15180	953/15180	-8.9	-8.5	0.75	FALSE
	SRX372809	TFs and others	Trf2	Embryo	2-4h embryos	2542	33/15180	103/15180	-8.9	-8.5	0.32	FALSE
	SRX13227891	TFs and others	Epitope tags	Larvae	Imaginal haltere disc	2029	24/15180	87/15180	-8.9	-8.4	0.28	FALSE
	SRX385810	TFs and others	Cp190	Cell line	S2	4447	240/15180	391/15180	-8.9	-8.4	0.61	FALSE
	SRX21908312	TFs and others	rhi	Adult	Ovary	1682	36/15180	108/15180	-8.9	-8.4	0.33	FALSE
	SRX3167242	TFs and others	mod(mdg4)	Cell line	Kc167	1188	36/15180	108/15180	-8.9	-8.4	0.33	FALSE
	SRX10417956	TFs and others	BEAF-32	Cell line	S2	3394	652/15180	454/15180	-8.8	-8.4	1.44	TRUE
	SRX5226976	TFs and others	O-GlcNAc	Larvae	Larvae	573	2/15180	38/15180	-8.8	-8.4	0.05	FALSE
	SRX5827835	TFs and others	Elba3	Embryo	Early embryos	4208	724/15180	515/15180	-8.8	-8.4	1.41	TRUE
	SRX5661472	TFs and others	Ubx	Embryo	Mesoderm	2010	11/15180	61/15180	-8.8	-8.4	0.18	FALSE
	SRX23238343	TFs and others	msl-3	Cell line	S2	1005	22/15180	83/15180	-8.8	-8.4	0.27	FALSE
	SRX170983	TFs and others	Dref	Cell line	Kc167	3225	105/15180	212/15180	-8.8	-8.4	0.50	FALSE
	SRX2417580	TFs and others	Su(var)205	Cell line	S2-DRSC	2758	35/15180	106/15180	-8.8	-8.4	0.33	FALSE
	SRX4933871	TFs and others	Ubx	Embryo	Mesoderm	1274	3/15180	41/15180	-8.8	-8.4	0.07	FALSE
	SRX2638366	TFs and others	Epitope tags	Cell line	S2	2216	91/15180	192/15180	-8.8	-8.4	0.47	FALSE
	SRX20631802	TFs and others	Set1	Cell line	S2	1961	103/15180	209/15180	-8.8	-8.4	0.49	FALSE
	SRX10667289	TFs and others	GFP	Cell line	OSC	1032	13/15180	65/15180	-8.8	-8.3	0.20	FALSE
	SRX4639142	TFs and others	Clamp	Embryo	Embryos	2406	19/15180	77/15180	-8.8	-8.3	0.25	FALSE
	SRX5775934	TFs and others	GFP	Embryo	Mitotic cycle 14	1649	19/15180	77/15180	-8.8	-8.3	0.25	FALSE
	SRX050600	TFs and others	Orc2	Embryo	0-24h embryos	1271	0/15180	30/15180	-8.7	-8.3	0.00	FALSE
	SRX5775921	TFs and others	GFP	Embryo	Mitotic cycle 14	1631	15/15180	69/15180	-8.7	-8.3	0.22	FALSE
	SRX7434127	TFs and others	M1BP	Cell line	Kc167	1717	328/15180	192/15180	-8.7	-8.3	1.71	TRUE
	SRX19742720	TFs and others	twi	Cell line	S2	604	1/15180	34/15180	-8.7	-8.3	0.03	FALSE
	SRX699541	TFs and others	msl-1	Larvae	Salivary glands	5596	884/15180	655/15180	-8.6	-8.2	1.35	TRUE
	SRX5827821	TFs and others	Bsg25A	Embryo	Early embryos	2321	31/15180	98/15180	-8.6	-8.2	0.32	FALSE
	SRX5227008	TFs and others	O-GlcNAc	Larvae	Larvae	670	11/15180	60/15180	-8.6	-8.2	0.18	FALSE
	SRX5827822	TFs and others	Elba2	Embryo	Early embryos	1299	21/15180	80/15180	-8.6	-8.2	0.26	FALSE
	SRX3270979	TFs and others	dl	Embryo	2-4h embryos	2209	43/15180	118/15180	-8.6	-8.2	0.36	FALSE
	SRX19742700	TFs and others	Epitope tags	Cell line	S2	5375	495/15180	697/15180	-8.6	-8.2	0.71	FALSE
	SRX018162	TFs and others	Psc	Cell line	Kc	3666	207/15180	346/15180	-8.6	-8.2	0.60	FALSE
	SRX5865770	TFs and others	mof	Embryo	3-4h embryos	781	4/15180	43/15180	-8.6	-8.2	0.09	FALSE
	SRX826335	TFs and others	msl-1	Larvae	Salivary glands	5607	884/15180	656/15180	-8.6	-8.2	1.35	TRUE
	SRX287744	TFs and others	CTCF	Embryo	14-16h embryos	1979	158/15180	282/15180	-8.6	-8.1	0.56	FALSE
	SRX287596	TFs and others	Trl	Embryo	14-16h embryos	8490	852/15180	1107/15180	-8.5	-8.1	0.77	FALSE
	SRX2165268	TFs and others	bcd	Embryo	Embryos	1871	19/15180	76/15180	-8.5	-8.1	0.25	FALSE
	SRX5287830	TFs and others	Epitope tags	Larvae	Imaginal wing disc	1653	19/15180	76/15180	-8.5	-8.1	0.25	FALSE
	SRX3404026	TFs and others	Clamp	Cell line	S2	2852	147/15180	267/15180	-8.5	-8.1	0.55	FALSE
	SRX3981697	TFs and others	dre4	Cell line	S2	1280	16/15180	70/15180	-8.5	-8.1	0.23	FALSE
	SRX209931	TFs and others	ab	Larvae	Eye-antennal disc	3007	145/15180	264/15180	-8.5	-8.1	0.55	FALSE
	SRX085399	TFs and others	Cp190	Cell line	Kc167	9324	714/15180	949/15180	-8.5	-8.1	0.75	FALSE
	SRX969914	TFs and others	Acf	Embryo	0-12h embryos	1486	9/15180	55/15180	-8.5	-8.1	0.16	FALSE
	SRX5717044	TFs and others	CG7946	Cell line	S2	666	0/15180	29/15180	-8.4	-8.0	0.00	FALSE
	SRX159174	TFs and others	Clamp	Cell line	S2	5613	404/15180	587/15180	-8.4	-8.0	0.69	FALSE
	SRX907137	TFs and others	Rrp6	Cell line	S2	1815	76/15180	167/15180	-8.3	-7.9	0.46	FALSE
	SRX749042	TFs and others	Dref	Cell line	Kc167	6907	966/15180	731/15180	-8.3	-7.9	1.32	TRUE
	SRX3011250	TFs and others	E(z)	Cell line	S2	5743	476/15180	671/15180	-8.3	-7.9	0.71	FALSE
	SRX2638365	TFs and others	Epitope tags	Cell line	S2	1043	17/15180	71/15180	-8.3	-7.9	0.24	FALSE
	SRX1958586	TFs and others	pho	Cell line	S2	1264	51/15180	129/15180	-8.3	-7.9	0.40	FALSE
	SRX101479	TFs and others	su(Hw)	Adult	Ovary	2164	15/15180	67/15180	-8.3	-7.9	0.22	FALSE
	SRX14868990	TFs and others	lola	Embryo	14-17h embryos	12428	1669/15180	1363/15180	-8.3	-7.9	1.22	TRUE
	SRX348466	TFs and others	hb	Embryo	Blastoderm	1911	46/15180	121/15180	-8.3	-7.9	0.38	FALSE
	SRX19742706	TFs and others	vfl	Cell line	S2	11086	1918/15180	1592/15180	-8.3	-7.9	1.20	TRUE
	SRX1032414	TFs and others	twi	Embryo	2-4h embryos	11539	1045/15180	1318/15180	-8.3	-7.9	0.79	FALSE
	SRX9005674	TFs and others	CBP	Cell line	S2	2429	157/15180	278/15180	-8.3	-7.9	0.56	FALSE
	SRX3404014	TFs and others	Clamp	Cell line	S2	3963	230/15180	372/15180	-8.3	-7.9	0.62	FALSE
	SRX3293405	TFs and others	PCID2	Embryo	0-24h embryos	747	6/15180	47/15180	-8.2	-7.8	0.13	FALSE
	SRX6747978	TFs and others	Lam	Cell line	Kc167	1143	6/15180	47/15180	-8.2	-7.8	0.13	FALSE
	SRX19030581	TFs and others	GFP	Larvae	3rd instar	765	175/15180	82/15180	-8.2	-7.8	2.13	TRUE
	SRX2165280	TFs and others	bcd	Embryo	Embryos	2438	50/15180	127/15180	-8.2	-7.8	0.39	FALSE
	SRX385807	TFs and others	Cp190	Cell line	S2	3001	87/15180	182/15180	-8.2	-7.8	0.48	FALSE
	SRX197570	TFs and others	Tbp	Embryo	2-3h embryos	2187	22/15180	80/15180	-8.2	-7.8	0.28	FALSE
	SRX170984	TFs and others	Dref	Cell line	Kc167	3032	112/15180	217/15180	-8.2	-7.8	0.52	FALSE
	SRX11071575	TFs and others	mod(mdg4)	Cell line	OSC	1083	39/15180	109/15180	-8.2	-7.8	0.36	FALSE
	SRX749063	TFs and others	Pc	Cell line	Kc167	8541	1366/15180	1090/15180	-8.2	-7.8	1.25	TRUE
	SRX159169	TFs and others	Clamp	Cell line	S2	1873	33/15180	99/15180	-8.2	-7.8	0.33	FALSE
	SRX7723717	TFs and others	ph-d	Adult	Ovary	1846	19/15180	74/15180	-8.1	-7.7	0.26	FALSE
	SRX3404010	TFs and others	Clamp	Cell line	S2	3327	205/15180	339/15180	-8.1	-7.7	0.60	FALSE
	SRX287577	TFs and others	Su(var)205	Embryo	14-16h embryos	3155	46/15180	120/15180	-8.1	-7.7	0.38	FALSE
	SRX2165276	TFs and others	bcd	Embryo	Embryos	1488	18/15180	72/15180	-8.1	-7.7	0.25	FALSE
	SRX3011266	TFs and others	Ubx	Cell line	S2	11709	1127/15180	1406/15180	-8.1	-7.7	0.80	FALSE
	SRX19742672	TFs and others	Epitope tags	Cell line	S2	579	1/15180	32/15180	-8.1	-7.7	0.03	FALSE
	SRX287574	TFs and others	Su(var)205	Embryo	14-16h embryos	3055	166/15180	288/15180	-8.1	-7.7	0.58	FALSE
	SRX4664648	TFs and others	Clamp	Cell line	S2	8219	669/15180	891/15180	-8.1	-7.7	0.75	FALSE
	SRX271404	TFs and others	yki	Cell line	S2	1999	40/15180	110/15180	-8.1	-7.7	0.36	FALSE
	SRX4664664	TFs and others	msl-2	Cell line	S2	3746	289/15180	443/15180	-8.0	-7.6	0.65	FALSE
	SRX20631809	TFs and others	Cdk8	Cell line	S2	1742	88/15180	182/15180	-8.0	-7.6	0.48	FALSE
	SRX4664669	TFs and others	msl-2	Cell line	S2	2892	108/15180	210/15180	-8.0	-7.6	0.51	FALSE
	SRX10695084	TFs and others	E(z)	Cell line	S2	5544	896/15180	674/15180	-8.0	-7.6	1.33	TRUE
	SRX507379	TFs and others	Su(var)205	Adult	Ovary	1606	6/15180	46/15180	-8.0	-7.6	0.13	FALSE
	SRX5775922	TFs and others	GFP	Embryo	Mitotic cycle 14	1128	6/15180	46/15180	-8.0	-7.6	0.13	FALSE
	SRX287948	TFs and others	Su(var)2-HP2	Embryo	14-16h embryos	747	2/15180	35/15180	-8.0	-7.6	0.06	FALSE
	SRX3393640	TFs and others	eIF4AIII	Cell line	S2R+	745	9/15180	53/15180	-8.0	-7.6	0.17	FALSE
	SRX4501949	TFs and others	EcR	Cell line	Kc167	671	9/15180	53/15180	-8.0	-7.6	0.17	FALSE
	SRX23238365	TFs and others	CG7946	Cell line	S2	401	3/15180	38/15180	-8.0	-7.6	0.08	FALSE
	SRX23739937	TFs and others	Clk	Adult	Adult head	4963	837/15180	623/15180	-8.0	-7.6	1.34	TRUE
	SRX202124	TFs and others	Rrp6	Cell line	S3	6209	310/15180	468/15180	-8.0	-7.6	0.66	FALSE
	SRX5226979	TFs and others	O-GlcNAc	Larvae	Larvae	2604	87/15180	180/15180	-8.0	-7.6	0.48	FALSE
	SRX152092	TFs and others	Trl	Embryo	8-16h embryos	5096	285/15180	437/15180	-7.9	-7.6	0.65	FALSE
	SRX209932	TFs and others	ab	Larvae	Eye-antennal disc	1752	38/15180	106/15180	-7.9	-7.5	0.36	FALSE
	SRX2592487	TFs and others	Mi-2	Cell line	Kc167	4491	760/15180	557/15180	-7.9	-7.5	1.36	TRUE
	SRX20200944	TFs and others	GFP	Embryo	2-3h embryos	3003	100/15180	198/15180	-7.9	-7.5	0.51	FALSE
	SRX100249	TFs and others	Cp190	Cell line	Kc167	2498	142/15180	255/15180	-7.9	-7.5	0.56	FALSE
	SRX2399657	TFs and others	wds	Cell line	ML-DmBG3-c2	1736	18/15180	71/15180	-7.9	-7.5	0.25	FALSE
	SRX9005658	TFs and others	NELF-B	Cell line	S2	4349	814/15180	604/15180	-7.9	-7.5	1.35	TRUE
	SRX699115	TFs and others	Pc	Adult	Temperature sensitive cells	3065	237/15180	377/15180	-7.9	-7.5	0.63	FALSE
	SRX13227889	TFs and others	Epitope tags	Larvae	Imaginal haltere disc	2550	81/15180	171/15180	-7.9	-7.5	0.47	FALSE
	SRX5717049	TFs and others	msl-3	Cell line	S2	1061	17/15180	69/15180	-7.9	-7.5	0.25	FALSE
	SRX907134	TFs and others	Rrp6	Cell line	S2	893	5/15180	43/15180	-7.9	-7.5	0.12	FALSE
	SRX287740	TFs and others	Chro	Embryo	14-16h embryos	1694	14/15180	63/15180	-7.9	-7.5	0.22	FALSE
	SRX9720904	TFs and others	Epitope tags	Cell line	S2	2732	159/15180	277/15180	-7.9	-7.5	0.57	FALSE
	SRX2165273	TFs and others	bcd	Embryo	Embryos	1715	23/15180	80/15180	-7.9	-7.5	0.29	FALSE
	SRX3404024	TFs and others	msl-3	Cell line	S2	363	0/15180	27/15180	-7.8	-7.5	0.00	FALSE
	SRX19742694	TFs and others	grh	Cell line	S2	7769	1345/15180	1077/15180	-7.8	-7.4	1.25	TRUE
	SRX5535389	TFs and others	JIL-1	Cell line	S2	523	1/15180	31/15180	-7.8	-7.4	0.03	FALSE
	SRX9008801	TFs and others	Epitope tags	Adult	Adult head	1738	8/15180	50/15180	-7.8	-7.4	0.16	FALSE
	SRX2165287	TFs and others	bcd	Embryo	Embryos	3886	225/15180	361/15180	-7.8	-7.4	0.62	FALSE
	SRX23238371	TFs and others	CG7946	Cell line	S2	436	4/15180	40/15180	-7.8	-7.4	0.10	FALSE
	SRX467061	TFs and others	pan	Larvae	3rd instar	1528	4/15180	40/15180	-7.8	-7.4	0.10	FALSE
	SRX5775929	TFs and others	GFP	Embryo	Mitotic cycle 14	1103	9/15180	52/15180	-7.8	-7.4	0.17	FALSE
	SRX5287832	TFs and others	GFP	Larvae	Imaginal wing disc	2052	32/15180	95/15180	-7.7	-7.4	0.34	FALSE
	SRX10089756	TFs and others	hth	Larvae	Imaginal haltere disc	3147	205/15180	335/15180	-7.7	-7.4	0.61	FALSE
	SRX5287826	TFs and others	Epitope tags	Larvae	Imaginal wing disc	1736	19/15180	72/15180	-7.7	-7.3	0.26	FALSE
	SRX397053	TFs and others	pho	Cell line	S2	430	2/15180	34/15180	-7.7	-7.3	0.06	FALSE
	SRX2659840	TFs and others	sd	Larvae	Imaginal wing disc	13219	1072/15180	1337/15180	-7.7	-7.3	0.80	FALSE
	SRX11071557	TFs and others	mod(mdg4)	Cell line	OSC	1011	31/15180	93/15180	-7.7	-7.3	0.33	FALSE
	SRX151957	TFs and others	Orc2	Larvae	Dorsal mesothoracic disc	4636	346/15180	508/15180	-7.7	-7.3	0.68	FALSE
	SRX5535392	TFs and others	msl-3	Cell line	S2	1081	23/15180	79/15180	-7.7	-7.3	0.29	FALSE
	SRX5775940	TFs and others	GFP	Embryo	Mitotic cycle 14	1144	7/15180	47/15180	-7.7	-7.3	0.15	FALSE
	SRX11071556	TFs and others	mod(mdg4)	Cell line	OSC	1015	30/15180	91/15180	-7.6	-7.3	0.33	FALSE
	SRX397057	TFs and others	Adf1	Cell line	S2	1368	30/15180	91/15180	-7.6	-7.3	0.33	FALSE
	SRX3981693	TFs and others	Ssrp	Cell line	S2	1276	22/15180	77/15180	-7.6	-7.3	0.29	FALSE
	SRX495313	TFs and others	Trl	Embryo	8-16h embryos	5093	288/15180	437/15180	-7.6	-7.3	0.66	FALSE
	SRX507387	TFs and others	Su(var)205	Adult	Ovary	1285	5/15180	42/15180	-7.6	-7.2	0.12	FALSE
	SRX365696	TFs and others	Cp190	Cell line	Kc167	2695	141/15180	251/15180	-7.6	-7.2	0.56	FALSE
	SRX22886245	TFs and others	CG9609	Cell line	S2	1171	52/15180	126/15180	-7.6	-7.2	0.41	FALSE
	SRX23739962	TFs and others	Clk	Adult	Adult head	2048	35/15180	99/15180	-7.6	-7.2	0.35	FALSE
	SRX287692	TFs and others	HP4	Embryo	14-16h embryos	2991	35/15180	99/15180	-7.6	-7.2	0.35	FALSE
	SRX7434136	TFs and others	Cp190	Cell line	Kc167	5963	1149/15180	905/15180	-7.6	-7.2	1.27	TRUE
	SRX5827847	TFs and others	Bsg25A	Embryo	Early embryos	858	32/15180	94/15180	-7.6	-7.2	0.34	FALSE
	SRX050595	TFs and others	Mcm2	Cell line	S2-DRSC	4352	224/15180	357/15180	-7.6	-7.2	0.63	FALSE
	SRX2504294	TFs and others	GFP	Adult	Testis	1132	283/15180	166/15180	-7.5	-7.2	1.70	TRUE
	SRX14474282	TFs and others	mod(mdg4)	Cell line	Cultured cell lines	11619	1634/15180	1346/15180	-7.5	-7.2	1.21	TRUE
	SRX2592490	TFs and others	Mi-2	Cell line	Kc167	2608	483/15180	327/15180	-7.5	-7.1	1.48	TRUE
	SRX6708256	TFs and others	fs(1)h	Cell line	S2	542	10/15180	53/15180	-7.5	-7.1	0.19	FALSE
	SRX969916	TFs and others	Acf	Embryo	0-12h embryos	5450	852/15180	643/15180	-7.5	-7.1	1.33	TRUE
	SRX1433376	TFs and others	msl-2	Cell line	Kc167	2952	204/15180	331/15180	-7.5	-7.1	0.62	FALSE
	SRX3167260	TFs and others	Clamp	Cell line	Kc167	1861	16/15180	65/15180	-7.5	-7.1	0.25	FALSE
	SRX22150302	TFs and others	grh	Cell line	S2	7348	1291/15180	1035/15180	-7.4	-7.1	1.25	TRUE
	SRX7050422	TFs and others	Epitope tags	Cell line	S2	630	13/15180	59/15180	-7.4	-7.1	0.22	FALSE
	SRX14894243	TFs and others	Cp190	Cell line	Kc167	8345	1495/15180	1222/15180	-7.4	-7.0	1.22	TRUE
	SRX1433378	TFs and others	msl-2	Cell line	Kc167	3042	205/15180	331/15180	-7.4	-7.0	0.62	FALSE
	SRX13227899	TFs and others	Epitope tags	Larvae	Imaginal haltere disc	2705	110/15180	207/15180	-7.3	-7.0	0.53	FALSE
	SRX11071554	TFs and others	mod(mdg4)	Cell line	OSC	926	24/15180	79/15180	-7.3	-7.0	0.30	FALSE
	SRX3404015	TFs and others	Trl	Cell line	S2	4116	324/15180	477/15180	-7.3	-7.0	0.68	FALSE
	SRX815533	TFs and others	Epitope tags	Embryo	Embryos	1352	48/15180	118/15180	-7.3	-6.9	0.41	FALSE
	SRX287954	TFs and others	Su(var)3-3	Adult	Adult head	1428	62/15180	139/15180	-7.3	-6.9	0.45	FALSE
	SRX187588	TFs and others	brk	Larvae	Imaginal wing disc	649	4/15180	38/15180	-7.3	-6.9	0.11	FALSE
	SRX1850481	TFs and others	Clamp	Larvae	3rd instar	795	6/15180	43/15180	-7.3	-6.9	0.14	FALSE
	SRX22842354	TFs and others	mxc	Embryo	0-3h embryos	669	1/15180	29/15180	-7.2	-6.9	0.03	FALSE
	SRX5535388	TFs and others	JIL-1	Cell line	S2	482	0/15180	25/15180	-7.2	-6.9	0.00	FALSE
	SRX2055944	TFs and others	Su(var)205	Cell line	S2-DRSC	2838	35/15180	97/15180	-7.2	-6.9	0.36	FALSE
	SRX23739967	TFs and others	Clk	Adult	Adult head	1987	35/15180	97/15180	-7.2	-6.9	0.36	FALSE
	SRX482858	TFs and others	Max	Cell line	S2	3923	605/15180	433/15180	-7.2	-6.8	1.40	TRUE
	SRX14748156	TFs and others	psq	Cell line	S2	2816	231/15180	362/15180	-7.2	-6.8	0.64	FALSE
	SRX9720909	TFs and others	Epitope tags	Cell line	S2	3522	276/15180	417/15180	-7.2	-6.8	0.66	FALSE
	SRX858991	TFs and others	vfl	Embryo	Embryos	5962	503/15180	686/15180	-7.2	-6.8	0.73	FALSE
	SRX2165286	TFs and others	bcd	Embryo	Embryos	2537	64/15180	141/15180	-7.1	-6.8	0.45	FALSE
	SRX23739960	TFs and others	Clk	Adult	Adult head	1720	24/15180	78/15180	-7.1	-6.8	0.31	FALSE
	SRX11071555	TFs and others	mod(mdg4)	Cell line	OSC	978	30/15180	88/15180	-7.1	-6.7	0.34	FALSE
	SRX2659838	TFs and others	cic	Larvae	Imaginal wing disc	1672	30/15180	88/15180	-7.1	-6.7	0.34	FALSE
	SRX372808	TFs and others	Trf2	Embryo	2-4h embryos	2550	30/15180	88/15180	-7.1	-6.7	0.34	FALSE
	SRX969909	TFs and others	Acf	Embryo	0-12h embryos	4273	269/15180	407/15180	-7.0	-6.7	0.66	FALSE
	SRX14430661	TFs and others	E(bx)	Cell line	Kc167	4614	206/15180	329/15180	-7.0	-6.7	0.63	FALSE
	SRX11071568	TFs and others	mod(mdg4)	Cell line	OSC	928	39/15180	102/15180	-7.0	-6.6	0.38	FALSE
	SRX348464	TFs and others	gt	Embryo	Blastoderm	2031	48/15180	116/15180	-7.0	-6.6	0.41	FALSE
	SRX969923	TFs and others	Rsf1	Embryo	0-12h embryos	4301	696/15180	514/15180	-7.0	-6.6	1.35	TRUE
	SRX252227	TFs and others	su(Hw)	Cell line	Kc167	5297	797/15180	602/15180	-7.0	-6.6	1.32	TRUE
	SRX749074	TFs and others	su(Hw)	Cell line	Kc167	5297	797/15180	602/15180	-7.0	-6.6	1.32	TRUE
	SRX23739958	TFs and others	Clk	Adult	Adult head	1827	28/15180	84/15180	-7.0	-6.6	0.33	FALSE
	SRX3404012	TFs and others	msl-3	Cell line	S2	1371	20/15180	70/15180	-7.0	-6.6	0.29	FALSE
	SRX2592485	TFs and others	Mi-2	Cell line	Kc167	3286	578/15180	413/15180	-7.0	-6.6	1.40	TRUE
	SRX495790	TFs and others	Myc	Cell line	S2-DRSC	517	0/15180	24/15180	-6.9	-6.6	0.00	FALSE
	SRX287924	TFs and others	Su(var)3-7	Larvae	3rd instar	1146	45/15180	111/15180	-6.9	-6.6	0.41	FALSE
	SRX9005703	TFs and others	Spt5	Cell line	S2	4311	766/15180	576/15180	-6.9	-6.6	1.33	TRUE
	SRX3293423	TFs and others	GFP	Embryo	0-24h embryos	671	2/15180	31/15180	-6.9	-6.5	0.06	FALSE
	SRX5827817	TFs and others	Bsg25A	Embryo	Early embryos	768	2/15180	31/15180	-6.9	-6.5	0.06	FALSE
	SRX5827849	TFs and others	Elba3	Embryo	Early embryos	1239	71/15180	149/15180	-6.8	-6.5	0.48	FALSE
	SRX183521	TFs and others	Trl	Cell line	S2	2092	141/15180	244/15180	-6.8	-6.5	0.58	FALSE
	SRX7050421	TFs and others	Epitope tags	Cell line	S2	1157	54/15180	124/15180	-6.8	-6.5	0.44	FALSE
	SRX5775917	TFs and others	GFP	Embryo	Mitotic cycle 14	1168	10/15180	50/15180	-6.8	-6.5	0.20	FALSE
	SRX2659837	TFs and others	cic	Larvae	Imaginal wing disc	1409	31/15180	88/15180	-6.8	-6.5	0.35	FALSE
	SRX084384	TFs and others	vfl	Embryo	Mitotic cycle 13-14	13205	1874/15180	1583/15180	-6.8	-6.5	1.18	TRUE
	SRX475425	TFs and others	Pc	Cell line	S2	2558	63/15180	137/15180	-6.8	-6.4	0.46	FALSE
	SRX3167248	TFs and others	mod(mdg4)	Cell line	Kc167	1317	12/15180	54/15180	-6.8	-6.4	0.22	FALSE
	SRX3981711	TFs and others	dre4	Cell line	S2	2151	70/15180	147/15180	-6.8	-6.4	0.48	FALSE
	SRX20631807	TFs and others	atms	Cell line	S2	1904	115/15180	209/15180	-6.8	-6.4	0.55	FALSE
	SRX5775912	TFs and others	GFP	Embryo	Mitotic cycle 14	1505	20/15180	69/15180	-6.8	-6.4	0.29	FALSE
	SRX7434122	TFs and others	M1BP	Cell line	Kc167	2216	379/15180	249/15180	-6.7	-6.4	1.52	TRUE
	SRX19742663	TFs and others	Epitope tags	Cell line	S2	4081	363/15180	516/15180	-6.7	-6.4	0.70	FALSE
	SRX287891	TFs and others	mof	Embryo	14-16h embryos	3573	259/15180	391/15180	-6.7	-6.4	0.66	FALSE
	SRX9005659	TFs and others	NELF-B	Cell line	S2	5378	935/15180	728/15180	-6.7	-6.4	1.28	TRUE
	SRX749078	TFs and others	TfIIIC	Cell line	Kc167	2194	111/15180	203/15180	-6.7	-6.4	0.55	FALSE
	SRX6747979	TFs and others	Lam	Cell line	Kc167	1002	7/15180	43/15180	-6.7	-6.3	0.16	FALSE
	SRX025472	TFs and others	Pcl	Embryo	0-8h embryos	3386	37/15180	97/15180	-6.7	-6.3	0.38	FALSE
	SRX2659833	TFs and others	cic	Larvae	Imaginal wing disc	1355	26/15180	79/15180	-6.7	-6.3	0.33	FALSE
	SRX6386746	TFs and others	msl-3	Embryo	Embryos	638	1/15180	27/15180	-6.7	-6.3	0.04	FALSE
	SRX375353	TFs and others	Cp190	Larvae	3rd instar	2717	179/15180	291/15180	-6.7	-6.3	0.62	FALSE
	SRX21078825	TFs and others	Epitope tags	Adult	Adult body	1317	72/15180	149/15180	-6.7	-6.3	0.48	FALSE
	SRX3380791	TFs and others	fs(1)h	Embryo	12-24h embryos	836	8/15180	45/15180	-6.6	-6.3	0.18	FALSE
	SRX2583183	TFs and others	brm	Cell line	S2	1454	25/15180	77/15180	-6.6	-6.3	0.32	FALSE
	SRX089334	TFs and others	Hsp83	Cell line	S2-DRSC	9716	723/15180	928/15180	-6.6	-6.3	0.78	FALSE
	SRX3146121	TFs and others	BigH1	Embryo	0-2h embryos	494	0/15180	23/15180	-6.6	-6.3	0.00	FALSE
	SRX5736592	TFs and others	CG7946	Cell line	S2	368	0/15180	23/15180	-6.6	-6.3	0.00	FALSE
	SRX969920	TFs and others	Acf	Embryo	0-12h embryos	358	0/15180	23/15180	-6.6	-6.3	0.00	FALSE
	SRX11548835	TFs and others	Trl	Embryo	1-2h embryos	4911	486/15180	658/15180	-6.6	-6.3	0.74	FALSE
	SRX5226993	TFs and others	O-GlcNAc	Larvae	Larvae	1256	45/15180	109/15180	-6.6	-6.3	0.41	FALSE
	SRX4370068	TFs and others	Upf1	Cell line	S2	833	9/15180	47/15180	-6.6	-6.3	0.19	FALSE
	SRX10418022	TFs and others	row	Adult	Adult head	2899	239/15180	365/15180	-6.6	-6.3	0.65	FALSE
	SRX1021228	TFs and others	Mad	Cell line	Kc167	2093	91/15180	175/15180	-6.6	-6.3	0.52	FALSE
	SRX21078840	TFs and others	Epitope tags	Adult	Adult body	845	14/15180	57/15180	-6.6	-6.3	0.25	FALSE
	SRX21664154	TFs and others	Epitope tags	Adult	Whole body	845	14/15180	57/15180	-6.6	-6.3	0.25	FALSE
	SRX5227007	TFs and others	O-GlcNAc	Larvae	Larvae	644	14/15180	57/15180	-6.6	-6.3	0.25	FALSE
	SRX750083	TFs and others	GFP	Embryo	Mitotic cycle 13	4253	153/15180	257/15180	-6.6	-6.2	0.60	FALSE
	SRX5007621	TFs and others	osa	Cell line	OSC	434	10/15180	49/15180	-6.6	-6.2	0.20	FALSE
	SRX1728712	TFs and others	Trl	Cell line	Kc167	6956	644/15180	838/15180	-6.6	-6.2	0.77	FALSE
	SRX10667287	TFs and others	GFP	Cell line	OSC	1429	86/15180	168/15180	-6.6	-6.2	0.51	FALSE
	SRX474589	TFs and others	ph-d	Embryo	Parasegment 7	952	20/15180	68/15180	-6.6	-6.2	0.29	FALSE
	SRX16752355	TFs and others	Pc	Embryo	21-24h embryos	988	30/15180	85/15180	-6.6	-6.2	0.35	FALSE
	SRX1021227	TFs and others	Mad	Cell line	Kc167	1686	58/15180	128/15180	-6.5	-6.2	0.45	FALSE
	SRX3011246	TFs and others	Sce	Cell line	S2	5791	533/15180	711/15180	-6.5	-6.2	0.75	FALSE
	SRX8574281	TFs and others	vfl	Embryo	Stage 5 embryos	3146	134/15180	232/15180	-6.5	-6.2	0.58	FALSE
	SRX18393550	TFs and others	Trl	Embryo	2-3h embryos	12957	1265/15180	1524/15180	-6.5	-6.2	0.83	FALSE
	SRX474524	TFs and others	bcd	Embryo	1-3h embryos	1633	19/15180	66/15180	-6.5	-6.2	0.29	FALSE
	SRX11499363	TFs and others	CTCF	Embryo	0-14h embryos	1414	63/15180	135/15180	-6.5	-6.2	0.47	FALSE
	SRX306196	TFs and others	Ice1	Cell line	S2	2969	116/15180	208/15180	-6.5	-6.2	0.56	FALSE
	SRX5775911	TFs and others	GFP	Embryo	Mitotic cycle 14	1809	29/15180	83/15180	-6.5	-6.2	0.35	FALSE
	SRX864527	TFs and others	E(z)	Cell line	Cultured cell lines	3656	626/15180	460/15180	-6.5	-6.2	1.36	TRUE
	SRX10667280	TFs and others	GFP	Cell line	OSC	2763	215/15180	334/15180	-6.5	-6.1	0.64	FALSE
	SRX19742687	TFs and others	vfl	Cell line	S2	7657	816/15180	1029/15180	-6.5	-6.1	0.79	FALSE
	SRX5775913	TFs and others	GFP	Embryo	Mitotic cycle 14	1251	17/15180	62/15180	-6.5	-6.1	0.27	FALSE
	SRX19742716	TFs and others	twi	Cell line	S2	1112	31/15180	86/15180	-6.5	-6.1	0.36	FALSE
	SRX2055948	TFs and others	Su(var)205	Cell line	S2-DRSC	2560	31/15180	86/15180	-6.5	-6.1	0.36	FALSE
	SRX23238331	TFs and others	msl-3	Cell line	S2	861	21/15180	69/15180	-6.4	-6.1	0.30	FALSE
	SRX287896	TFs and others	E(bx)	Embryo	14-16h embryos	2785	87/15180	168/15180	-6.4	-6.1	0.52	FALSE
	SRX027830	TFs and others	trx	Cell line	S2-DRSC	7210	571/15180	752/15180	-6.4	-6.1	0.76	FALSE
	SRX21664151	TFs and others	Epitope tags	Adult	Whole body	1804	56/15180	124/15180	-6.4	-6.1	0.45	FALSE
	SRX9008798	TFs and others	Epitope tags	Adult	Adult head	2327	56/15180	124/15180	-6.4	-6.1	0.45	FALSE
	SRX21078824	TFs and others	Epitope tags	Adult	Adult body	1602	54/15180	121/15180	-6.4	-6.1	0.45	FALSE
	SRX287875	TFs and others	Su(var)2-HP2	Larvae	3rd instar	1693	63/15180	134/15180	-6.4	-6.0	0.47	FALSE
	SRX4279687	TFs and others	rhi	Adult	Ovary	821	158/15180	80/15180	-6.4	-6.0	1.98	TRUE
	SRX197584	TFs and others	Tbp	Embryo	1-2h embryos	1408	12/15180	52/15180	-6.4	-6.0	0.23	FALSE
	SRX18393546	TFs and others	dl	Embryo	2-3h embryos	2755	130/15180	225/15180	-6.3	-6.0	0.58	FALSE
	SRX749029	TFs and others	CBP	Cell line	Kc167	2646	188/15180	299/15180	-6.3	-6.0	0.63	FALSE
	SRX10417959	TFs and others	row	Cell line	S2	4060	395/15180	548/15180	-6.3	-6.0	0.72	FALSE
	SRX495293	TFs and others	Hr78	Embryo	8-16h embryos	615	0/15180	22/15180	-6.3	-6.0	0.00	FALSE
	SRX21078827	TFs and others	Epitope tags	Adult	Adult body	1207	51/15180	116/15180	-6.3	-6.0	0.44	FALSE
	SRX2165272	TFs and others	bcd	Embryo	Embryos	1484	18/15180	63/15180	-6.3	-6.0	0.29	FALSE
	SRX287892	TFs and others	mof	Embryo	14-16h embryos	3671	299/15180	434/15180	-6.3	-6.0	0.69	FALSE
	SRX19742701	TFs and others	vfl	Cell line	S2	4678	405/15180	559/15180	-6.3	-6.0	0.72	FALSE
	SRX5775905	TFs and others	GFP	Embryo	Mitotic cycle 14	1708	25/15180	75/15180	-6.3	-5.9	0.33	FALSE
	SRX197571	TFs and others	Tbp	Embryo	2-3h embryos	2662	65/15180	136/15180	-6.3	-5.9	0.48	FALSE
	SRX2659842	TFs and others	cic	Larvae	Imaginal wing disc	1517	42/15180	102/15180	-6.2	-5.9	0.41	FALSE
	SRX681771	TFs and others	Pc	Embryo	4-12h embryos	496	111/15180	48/15180	-6.2	-5.9	2.31	TRUE
	SRX969917	TFs and others	Acf	Embryo	0-12h embryos	2646	433/15180	299/15180	-6.2	-5.9	1.45	TRUE
	SRX6685750	TFs and others	Nup93-1	Cell line	S2	2907	112/15180	200/15180	-6.2	-5.9	0.56	FALSE
	SRX4664646	TFs and others	Clamp	Cell line	S2	9027	799/15180	1005/15180	-6.2	-5.9	0.80	FALSE
	SRX041384	TFs and others	Fer3	Embryo	16-24h embryos	2006	15/15180	57/15180	-6.2	-5.9	0.26	FALSE
	SRX23739959	TFs and others	Clk	Adult	Adult head	2180	37/15180	94/15180	-6.2	-5.9	0.39	FALSE
	SRX11499364	TFs and others	CTCF	Embryo	0-14h embryos	1442	66/15180	137/15180	-6.2	-5.9	0.48	FALSE
	SRX3159480	TFs and others	Ada2b	Embryo	1-3h embryos	3614	199/15180	311/15180	-6.2	-5.9	0.64	FALSE
	SRX2592489	TFs and others	Mi-2	Cell line	Kc167	3462	583/15180	427/15180	-6.2	-5.9	1.37	TRUE
	SRX7889140	TFs and others	Cp190	Larvae	Central Nervous System	5011	886/15180	693/15180	-6.2	-5.9	1.28	TRUE
	SRX2659839	TFs and others	sd	Larvae	Imaginal wing disc	16690	1478/15180	1745/15180	-6.1	-5.8	0.85	FALSE
	SRX397055	TFs and others	Trl	Cell line	S2	834	19/15180	64/15180	-6.1	-5.8	0.30	FALSE
	SRX23238367	TFs and others	CG7946	Cell line	S2	481	12/15180	51/15180	-6.1	-5.8	0.24	FALSE
	SRX706810	TFs and others	SuUR	Adult	Egg chamber	1164	10/15180	47/15180	-6.1	-5.8	0.21	FALSE
	SRX23739965	TFs and others	Clk	Adult	Adult head	2062	36/15180	92/15180	-6.1	-5.8	0.39	FALSE
	SRX287880	TFs and others	Kdm2	Embryo	14-16h embryos	1853	38/15180	95/15180	-6.1	-5.8	0.40	FALSE
	SRX11071574	TFs and others	mod(mdg4)	Cell line	OSC	343	1/15180	25/15180	-6.1	-5.8	0.04	FALSE
	SRX11548834	TFs and others	Trl	Embryo	1-2h embryos	4395	410/15180	562/15180	-6.1	-5.8	0.73	FALSE
	SRX10089754	TFs and others	Ubx	Larvae	Imaginal haltere disc	1754	103/15180	187/15180	-6.1	-5.8	0.55	FALSE
	SRX23739961	TFs and others	Clk	Adult	Adult head	1428	17/15180	60/15180	-6.1	-5.8	0.28	FALSE
	SRX19742688	TFs and others	vfl	Cell line	S2	7115	721/15180	915/15180	-6.0	-5.7	0.79	FALSE
	SRX23739964	TFs and others	Clk	Adult	Adult head	2015	37/15180	93/15180	-6.0	-5.7	0.40	FALSE
	SRX318793	TFs and others	HP1b	Larvae	3rd instar	5778	984/15180	783/15180	-6.0	-5.7	1.26	TRUE
	SRX4639149	TFs and others	Clamp	Embryo	Embryos	1725	16/15180	58/15180	-6.0	-5.7	0.28	FALSE
	SRX6386768	TFs and others	Clamp	Embryo	Embryos	1762	16/15180	58/15180	-6.0	-5.7	0.28	FALSE
	SRX9720907	TFs and others	Epitope tags	Cell line	S2	5992	977/15180	777/15180	-6.0	-5.7	1.26	TRUE
	SRX1794234	TFs and others	trx	Cell line	S2	6514	1017/15180	813/15180	-6.0	-5.7	1.25	TRUE
	SRX11499366	TFs and others	CTCF	Embryo	0-14h embryos	2424	201/15180	311/15180	-6.0	-5.7	0.65	FALSE
	SRX288029	TFs and others	Pof	Adult	Adult head	4252	340/15180	478/15180	-5.9	-5.6	0.71	FALSE
	SRX10089759	TFs and others	GFP	Larvae	Imaginal wing disc	6860	671/15180	857/15180	-5.9	-5.6	0.78	FALSE
	SRX13572057	TFs and others	Epitope tags	Adult	Whole body	769	11/15180	48/15180	-5.9	-5.6	0.23	FALSE
	SRX10340467	TFs and others	Mi-2	Adult	Ovary	2514	481/15180	343/15180	-5.9	-5.6	1.40	TRUE
	SRX151958	TFs and others	Orc2	Larvae	Dorsal mesothoracic disc	3240	231/15180	347/15180	-5.9	-5.6	0.67	FALSE
	SRX159172	TFs and others	Clamp	Cell line	S2	9030	818/15180	1020/15180	-5.9	-5.6	0.80	FALSE
	SRX18393545	TFs and others	dl	Embryo	2-3h embryos	3479	168/15180	269/15180	-5.9	-5.6	0.62	FALSE
	SRX3981692	TFs and others	Ssrp	Cell line	S2	1264	30/15180	81/15180	-5.9	-5.6	0.37	FALSE
	SRX287879	TFs and others	Kdm2	Embryo	14-16h embryos	1952	77/15180	150/15180	-5.9	-5.6	0.51	FALSE
	SRX3167251	TFs and others	Clamp	Cell line	Kc167	2827	228/15180	343/15180	-5.9	-5.6	0.66	FALSE
	SRX5775941	TFs and others	GFP	Embryo	Mitotic cycle 14	1361	17/15180	59/15180	-5.9	-5.6	0.29	FALSE
	SRX287691	TFs and others	HP4	Embryo	14-16h embryos	2884	39/15180	95/15180	-5.9	-5.6	0.41	FALSE
	SRX5775918	TFs and others	GFP	Embryo	Mitotic cycle 14	1651	47/15180	107/15180	-5.9	-5.5	0.44	FALSE
	SRX4933876	TFs and others	Ubx	Embryo	Neuronal cells	3708	58/15180	123/15180	-5.8	-5.5	0.47	FALSE
	SRX23739935	TFs and others	Clk	Adult	Adult head	3681	624/15180	467/15180	-5.8	-5.5	1.34	TRUE
	SRX2009293	TFs and others	twi	Embryo	Embryos	11878	1558/15180	1312/15180	-5.8	-5.5	1.19	TRUE
	SRX485206	TFs and others	rhi	Adult	Ovary	484	1/15180	24/15180	-5.8	-5.5	0.04	FALSE
	SRX10089753	TFs and others	Ubx	Larvae	Imaginal haltere disc	2430	52/15180	114/15180	-5.8	-5.5	0.46	FALSE
	SRX5775927	TFs and others	GFP	Embryo	Mitotic cycle 14	1267	15/15180	55/15180	-5.8	-5.5	0.27	FALSE
	SRX152099	TFs and others	Trl	Larvae	Imaginal wing disc	4058	186/15180	290/15180	-5.7	-5.4	0.64	FALSE
	SRX10031697	TFs and others	Ada2b	Adult	Ovary	1590	53/15180	115/15180	-5.7	-5.4	0.46	FALSE
	SRX23739966	TFs and others	Clk	Adult	Adult head	1982	35/15180	88/15180	-5.7	-5.4	0.40	FALSE
	SRX159170	TFs and others	Clamp	Cell line	S2	6359	558/15180	726/15180	-5.7	-5.4	0.77	FALSE
	SRX5717042	TFs and others	CG7946	Cell line	S2	345	0/15180	20/15180	-5.7	-5.4	0.00	FALSE
	SRX969918	TFs and others	Acf	Embryo	0-12h embryos	359	0/15180	20/15180	-5.7	-5.4	0.00	FALSE
	SRX20631794	TFs and others	kis	Cell line	S2	957	41/15180	97/15180	-5.7	-5.4	0.42	FALSE
	SRX10340464	TFs and others	Iswi	Adult	Ovary	1957	385/15180	265/15180	-5.7	-5.4	1.45	TRUE
	SRX11071569	TFs and others	mod(mdg4)	Cell line	OSC	841	36/15180	89/15180	-5.6	-5.3	0.40	FALSE
	SRX4933868	TFs and others	Ubx	Embryo	Mesoderm	3024	38/15180	92/15180	-5.6	-5.3	0.41	FALSE
	SRX5226983	TFs and others	O-GlcNAc	Larvae	Larvae	1400	57/15180	120/15180	-5.6	-5.3	0.47	FALSE
	SRX5661477	TFs and others	pho	Embryo	Mesoderm	2357	40/15180	95/15180	-5.6	-5.3	0.42	FALSE
	SRX21664147	TFs and others	Epitope tags	Adult	Whole body	2958	437/15180	309/15180	-5.6	-5.3	1.41	TRUE
	SRX18393548	TFs and others	Trl	Embryo	2-3h embryos	13462	1241/15180	1476/15180	-5.6	-5.3	0.84	FALSE
	SRX2638362	TFs and others	Cp190	Cell line	S2	585	19/15180	61/15180	-5.6	-5.3	0.31	FALSE
	SRX474576	TFs and others	CTCF	Embryo	5-13h embryos	801	14/15180	52/15180	-5.6	-5.3	0.27	FALSE
	SRX2659835	TFs and others	sd	Larvae	Imaginal wing disc	12507	998/15180	1211/15180	-5.6	-5.3	0.82	FALSE
	SRX1389388	TFs and others	Cap-D3	Cell line	S2R+	778	25/15180	71/15180	-5.6	-5.3	0.35	FALSE
	SRX749022	TFs and others	Cap-H2	Cell line	Kc167	2369	132/15180	220/15180	-5.6	-5.3	0.60	FALSE
	SRX13572051	TFs and others	Epitope tags	Adult	Whole body	536	6/15180	36/15180	-5.6	-5.3	0.17	FALSE
	SRX20631799	TFs and others	Gcn5	Cell line	S2	2640	200/15180	305/15180	-5.5	-5.3	0.66	FALSE
	SRX9720898	TFs and others	Hmr	Cell line	S2	342	1/15180	23/15180	-5.5	-5.2	0.04	FALSE
	SRX1299926	TFs and others	BrdU	Cell line	Kc167	513	2/15180	26/15180	-5.5	-5.2	0.08	FALSE
	SRX6386761	TFs and others	msl-3	Embryo	Embryos	552	2/15180	26/15180	-5.5	-5.2	0.08	FALSE
	SRX7050418	TFs and others	Epitope tags	Cell line	S2	500	12/15180	48/15180	-5.5	-5.2	0.25	FALSE
	SRX511347	TFs and others	Cp190	Cell line	Kc167	8872	1323/15180	1102/15180	-5.5	-5.2	1.20	TRUE
	SRX128327	TFs and others	l(3)mbt	Cell line	Kc167	2658	149/15180	241/15180	-5.5	-5.2	0.62	FALSE
	SRX749060	TFs and others	l(3)mbt	Cell line	Kc167	2658	149/15180	241/15180	-5.5	-5.2	0.62	FALSE
	SRX1170639	TFs and others	Cdk12	Larvae	3rd instar	1427	31/15180	80/15180	-5.5	-5.2	0.39	FALSE
	SRX6685749	TFs and others	Nup93-1	Cell line	S2	2918	122/15180	206/15180	-5.4	-5.1	0.59	FALSE
	SRX287884	TFs and others	Su(var)3-3	Embryo	14-16h embryos	1304	63/15180	127/15180	-5.4	-5.1	0.50	FALSE
	SRX5661481	TFs and others	pho	Embryo	Mesoderm	2341	37/15180	89/15180	-5.4	-5.1	0.42	FALSE
	SRX306193	TFs and others	Ice1	Cell line	S2	2348	94/15180	169/15180	-5.4	-5.1	0.56	FALSE
	SRX2458932	TFs and others	MRG15	Cell line	S2	586	121/15180	59/15180	-5.4	-5.1	2.05	TRUE
	SRX11071570	TFs and others	mod(mdg4)	Cell line	OSC	1263	80/15180	150/15180	-5.4	-5.1	0.53	FALSE
	SRX2165279	TFs and others	bcd	Embryo	Embryos	2204	83/15180	154/15180	-5.4	-5.1	0.54	FALSE
	SRX027827	TFs and others	Psc	Cell line	S2-DRSC	2497	121/15180	204/15180	-5.4	-5.1	0.59	FALSE
	SRX18393552	TFs and others	twi	Embryo	2-3h embryos	12286	1141/15180	1362/15180	-5.4	-5.1	0.84	FALSE
	SRX5827834	TFs and others	Elba2	Embryo	Early embryos	1343	46/15180	102/15180	-5.3	-5.1	0.45	FALSE
	SRX10089760	TFs and others	GFP	Larvae	Imaginal wing disc	7931	801/15180	990/15180	-5.3	-5.1	0.81	FALSE
	SRX14868964	TFs and others	lola	Embryo	14-17h embryos	11809	1575/15180	1339/15180	-5.3	-5.0	1.18	TRUE
	SRX23739956	TFs and others	Clk	Adult	Adult head	1726	36/15180	87/15180	-5.3	-5.0	0.41	FALSE
	SRX5775923	TFs and others	GFP	Embryo	Mitotic cycle 14	1187	21/15180	63/15180	-5.3	-5.0	0.33	FALSE
	SRX6386760	TFs and others	Clamp	Embryo	Embryos	3004	187/15180	286/15180	-5.3	-5.0	0.65	FALSE
	SRX22150298	TFs and others	vfl	Cell line	S2	5742	591/15180	755/15180	-5.3	-5.0	0.78	FALSE
	SRX23739957	TFs and others	Clk	Adult	Adult head	1756	35/15180	85/15180	-5.3	-5.0	0.41	FALSE
	SRX23739963	TFs and others	Clk	Adult	Adult head	1836	39/15180	91/15180	-5.3	-5.0	0.43	FALSE
	SRX19742665	TFs and others	grh	Cell line	S2	3690	358/15180	489/15180	-5.2	-5.0	0.73	FALSE
	SRX5227002	TFs and others	O-GlcNAc	Larvae	Larvae	1675	78/15180	146/15180	-5.2	-4.9	0.53	FALSE
	SRX495294	TFs and others	Hr78	Embryo	8-16h embryos	418	4/15180	30/15180	-5.2	-4.9	0.13	FALSE
	SRX151959	TFs and others	Orc2	Larvae	Dorsal mesothoracic disc	2777	200/15180	301/15180	-5.2	-4.9	0.66	FALSE
	SRX385808	TFs and others	Cp190	Cell line	S2	2858	106/15180	183/15180	-5.2	-4.9	0.58	FALSE
	SRX7175261	TFs and others	Epitope tags	Embryo	Embryos	1064	32/15180	80/15180	-5.2	-4.9	0.40	FALSE
	SRX18393547	TFs and others	dl	Embryo	2-3h embryos	3747	192/15180	291/15180	-5.2	-4.9	0.66	FALSE
	SRX681826	TFs and others	Pc	Embryo	Embryos	1710	34/15180	83/15180	-5.2	-4.9	0.41	FALSE
	SRX3011257	TFs and others	abd-A	Cell line	S2	1214	244/15180	154/15180	-5.2	-4.9	1.58	TRUE
	SRX170985	TFs and others	Dref	Cell line	Kc167	697	27/15180	72/15180	-5.2	-4.9	0.38	FALSE
	SRX287743	TFs and others	CTCF	Embryo	14-16h embryos	2332	202/15180	303/15180	-5.2	-4.9	0.67	FALSE
	SRX10031713	TFs and others	wda	Cell line	Kc167	15195	1211/15180	1433/15180	-5.2	-4.9	0.85	FALSE
	SRX041381	TFs and others	GFP	Adult	Adult female	2897	462/15180	336/15180	-5.2	-4.9	1.38	TRUE
	SRX10089755	TFs and others	hth	Larvae	Imaginal haltere disc	2569	204/15180	305/15180	-5.1	-4.9	0.67	FALSE
	SRX15206481	TFs and others	rhi	Adult	Ovary	290	0/15180	18/15180	-5.1	-4.8	0.00	FALSE
	SRX5717045	TFs and others	CG7946	Cell line	S2	353	0/15180	18/15180	-5.1	-4.8	0.00	FALSE
	SRX5775933	TFs and others	GFP	Embryo	Mitotic cycle 14	1799	33/15180	81/15180	-5.1	-4.8	0.41	FALSE
	SRX21664150	TFs and others	Epitope tags	Adult	Whole body	1892	75/15180	141/15180	-5.1	-4.8	0.53	FALSE
	SRX1389385	TFs and others	Cap-D3	Cell line	S2R+	1001	26/15180	70/15180	-5.1	-4.8	0.37	FALSE
	SRX4563530	TFs and others	Clamp	Cell line	Kc167	3295	311/15180	432/15180	-5.1	-4.8	0.72	FALSE
	SRX18393539	TFs and others	bcd	Embryo	2-3h embryos	8778	756/15180	935/15180	-5.1	-4.8	0.81	FALSE
	SRX24032093	TFs and others	CG1603	Adult	Whole body	2460	357/15180	248/15180	-5.1	-4.8	1.44	TRUE
	SRX2321784	TFs and others	trr	Adult	Adult head	4957	277/15180	391/15180	-5.0	-4.7	0.71	FALSE
	SRX026858	TFs and others	tll	Embryo	0-4h embryos	3839	51/15180	107/15180	-5.0	-4.7	0.48	FALSE
	SRX2659834	TFs and others	cic	Larvae	Imaginal wing disc	1320	36/15180	85/15180	-5.0	-4.7	0.42	FALSE
	SRX8574257	TFs and others	Trl	Embryo	Stage 3 embryos	2914	220/15180	323/15180	-5.0	-4.7	0.68	FALSE
	SRX193331	TFs and others	Lpt	Cell line	S2	5108	427/15180	565/15180	-5.0	-4.7	0.76	FALSE
	SRX3176344	TFs and others	bcd	Embryo	1-3h embryos	4442	348/15180	474/15180	-5.0	-4.7	0.73	FALSE
	SRX170986	TFs and others	Dref	Cell line	Kc167	617	22/15180	63/15180	-5.0	-4.7	0.35	FALSE
	SRX8325353	TFs and others	Clamp	Embryo	2-4h embryos	858	189/15180	112/15180	-5.0	-4.7	1.69	TRUE
	SRX5775935	TFs and others	GFP	Embryo	Mitotic cycle 14	1419	27/15180	71/15180	-5.0	-4.7	0.38	FALSE
	SRX5775907	TFs and others	GFP	Embryo	Mitotic cycle 14	929	15/15180	51/15180	-5.0	-4.7	0.29	FALSE
	SRX749046	TFs and others	fs(1)h	Cell line	Kc167	2125	103/15180	177/15180	-5.0	-4.7	0.58	FALSE
	SRX22842351	TFs and others	mxc	Embryo	0-3h embryos	304	1/15180	21/15180	-5.0	-4.7	0.05	FALSE
	SRX1840068	TFs and others	grh	Embryo	2-3h embryos	1508	33/15180	80/15180	-5.0	-4.7	0.41	FALSE
	SRX21207176	TFs and others	Act5C	Cell line	S2R+	5496	320/15180	440/15180	-4.9	-4.7	0.73	FALSE
	SRX2659844	TFs and others	sd	Larvae	Imaginal wing disc	10880	907/15180	1097/15180	-4.9	-4.6	0.83	FALSE
	SRX4664649	TFs and others	Clamp	Cell line	S2	10132	975/15180	1171/15180	-4.9	-4.6	0.83	FALSE
	SRX348468	TFs and others	Kr	Embryo	Blastoderm	1108	20/15180	59/15180	-4.9	-4.6	0.34	FALSE
	SRX485203	TFs and others	rhi	Adult	Ovary	1911	252/15180	163/15180	-4.9	-4.6	1.55	TRUE
	SRX335507	TFs and others	Hr78	Embryo	8-16h embryos	429	5/15180	31/15180	-4.9	-4.6	0.16	FALSE
	SRX11071583	TFs and others	mod(mdg4)	Cell line	OSC	1006	38/15180	87/15180	-4.9	-4.6	0.44	FALSE
	SRX041388	TFs and others	yki	Embryo	0-4h embryos	4017	625/15180	482/15180	-4.9	-4.6	1.30	TRUE
	SRX032118	TFs and others	trem	Adult	Adult female	1424	303/15180	205/15180	-4.9	-4.6	1.48	TRUE
	SRX3981706	TFs and others	Ssrp	Cell line	S2	1831	84/15180	151/15180	-4.9	-4.6	0.56	FALSE
	SRX19742715	TFs and others	twi	Cell line	S2	2744	196/15180	292/15180	-4.9	-4.6	0.67	FALSE
	SRX6780071	TFs and others	Zaf1	Embryo	Embryos	1394	16/15180	52/15180	-4.9	-4.6	0.31	FALSE
	SRX8347285	TFs and others	Myc	Adult	Mushroom Bodies	652	16/15180	52/15180	-4.9	-4.6	0.31	FALSE
	SRX18393555	TFs and others	vfl	Embryo	2-3h embryos	11323	1382/15180	1171/15180	-4.9	-4.6	1.18	TRUE
	SRX11499368	TFs and others	CTCF	Embryo	0-14h embryos	2262	174/15180	265/15180	-4.8	-4.6	0.66	FALSE
	SRX187589	TFs and others	cbt	Larvae	Imaginal wing disc	2203	22/15180	62/15180	-4.8	-4.6	0.35	FALSE
	SRX100254	TFs and others	su(Hw)	Cell line	Kc167	704	19/15180	57/15180	-4.8	-4.6	0.33	FALSE
	SRX6827253	TFs and others	Epitope tags	Embryo	9-16h embryos	1781	19/15180	57/15180	-4.8	-4.6	0.33	FALSE
	SRX9005675	TFs and others	CBP	Cell line	S2	2341	179/15180	271/15180	-4.8	-4.6	0.66	FALSE
	SRX11499365	TFs and others	CTCF	Embryo	0-14h embryos	1446	73/15180	136/15180	-4.8	-4.6	0.54	FALSE
	SRX5775928	TFs and others	GFP	Embryo	Mitotic cycle 14	769	7/15180	35/15180	-4.8	-4.6	0.20	FALSE
	SRX1050602	TFs and others	Cdk12	Larvae	3rd instar	918	8/15180	37/15180	-4.8	-4.6	0.22	FALSE
	SRX3049402	TFs and others	Rbf	Pupae	Flight muscles	489	8/15180	37/15180	-4.8	-4.6	0.22	FALSE
	SRX495789	TFs and others	Myc	Cell line	S2-DRSC	369	0/15180	17/15180	-4.8	-4.6	0.00	FALSE
	SRX5775939	TFs and others	GFP	Embryo	Mitotic cycle 14	330	0/15180	17/15180	-4.8	-4.6	0.00	FALSE
	SRX5827848	TFs and others	Elba2	Embryo	Early embryos	178	0/15180	17/15180	-4.8	-4.6	0.00	FALSE
	SRX6386730	TFs and others	msl-3	Embryo	Embryos	326	0/15180	17/15180	-4.8	-4.6	0.00	FALSE
	SRX13617606	TFs and others	rhi	Adult	Ovary	4523	642/15180	498/15180	-4.8	-4.5	1.29	TRUE
	SRX5827826	TFs and others	Elba2	Embryo	Early embryos	1010	24/15180	65/15180	-4.8	-4.5	0.37	FALSE
	SRX1021234	TFs and others	shn	Cell line	Kc167	1142	39/15180	88/15180	-4.8	-4.5	0.44	FALSE
	SRX3404046	TFs and others	Clamp	Cell line	S2	2863	127/15180	206/15180	-4.8	-4.5	0.62	FALSE
	SRX7723719	TFs and others	ph-d	Adult	Ovary	1932	35/15180	82/15180	-4.8	-4.5	0.43	FALSE
	SRX5226978	TFs and others	O-GlcNAc	Larvae	Larvae	2349	89/15180	157/15180	-4.8	-4.5	0.57	FALSE
	SRX099634	TFs and others	Epitope tags	Cell line	S2	1582	120/15180	197/15180	-4.8	-4.5	0.61	FALSE
	SRX1840073	TFs and others	grh	Embryo	15-16h embryos	9115	1055/15180	1255/15180	-4.8	-4.5	0.84	FALSE
	SRX027828	TFs and others	Psc	Cell line	S2-DRSC	3557	182/15180	274/15180	-4.8	-4.5	0.66	FALSE
	SRX1158171	TFs and others	Epitope tags	Cell line	S2	3666	347/15180	469/15180	-4.8	-4.5	0.74	FALSE
	SRX306190	TFs and others	Ice1	Cell line	S2	2817	104/15180	176/15180	-4.7	-4.5	0.59	FALSE
	SRX287923	TFs and others	Su(var)3-7	Larvae	3rd instar	1017	32/15180	77/15180	-4.7	-4.5	0.42	FALSE
	SRX287597	TFs and others	Trl	Embryo	14-16h embryos	8234	928/15180	1115/15180	-4.7	-4.4	0.83	FALSE
	SRX1433374	TFs and others	msl-2	Cell line	Kc167	664	12/15180	44/15180	-4.7	-4.4	0.27	FALSE
	SRX8512932	TFs and others	brm	Adult	Ovary	338	12/15180	44/15180	-4.7	-4.4	0.27	FALSE
	SRX10340448	TFs and others	su(Hw)	Adult	Ovary	682	43/15180	93/15180	-4.7	-4.4	0.46	FALSE
	SRX030963	TFs and others	EcR	Pupae	White prepupae	381	1/15180	20/15180	-4.7	-4.4	0.05	FALSE
	SRX2200900	TFs and others	Gug	Cell line	S2	2085	165/15180	252/15180	-4.7	-4.4	0.65	FALSE
	SRX2592486	TFs and others	Mi-2	Cell line	Kc167	2284	393/15180	283/15180	-4.7	-4.4	1.39	TRUE
	SRX485202	TFs and others	rhi	Adult	Ovary	1969	237/15180	153/15180	-4.7	-4.4	1.55	TRUE
	SRX8347287	TFs and others	Myc	Adult	Mushroom Bodies	697	19/15180	56/15180	-4.7	-4.4	0.34	FALSE
	SRX5226973	TFs and others	O-GlcNAc	Larvae	Larvae	2070	107/15180	179/15180	-4.6	-4.4	0.60	FALSE
	SRX14748152	TFs and others	psq	Cell line	S2	2413	204/15180	299/15180	-4.6	-4.4	0.68	FALSE
	SRX191914	TFs and others	CTCF	Cell line	S2	3028	241/15180	343/15180	-4.6	-4.4	0.70	FALSE
	SRX17064444	TFs and others	CBP	Embryo	2-4h embryos	6263	967/15180	794/15180	-4.6	-4.4	1.22	TRUE
	SRX026867	TFs and others	CG8478	Embryo	8-16h embryos	3583	44/15180	94/15180	-4.6	-4.4	0.47	FALSE
	SRX6386778	TFs and others	msl-3	Embryo	Embryos	607	9/15180	38/15180	-4.6	-4.4	0.24	FALSE
	SRX706814	TFs and others	SuUR	Embryo	2h embryos	983	8/15180	36/15180	-4.6	-4.3	0.22	FALSE
	SRX6780072	TFs and others	Zaf1	Embryo	Embryos	1406	18/15180	54/15180	-4.6	-4.3	0.33	FALSE
	SRX474520	TFs and others	bcd	Embryo	1-3h embryos	4672	314/15180	428/15180	-4.6	-4.3	0.73	FALSE
	SRX085406	TFs and others	CTCF	Cell line	Kc167	4364	360/15180	481/15180	-4.6	-4.3	0.75	FALSE
	SRX2458929	TFs and others	ash1	Cell line	S2	1052	32/15180	76/15180	-4.6	-4.3	0.42	FALSE
	SRX5827832	TFs and others	insv	Embryo	Early embryos	1294	32/15180	76/15180	-4.6	-4.3	0.42	FALSE
	SRX14869061	TFs and others	Trl	Embryo	2-4h embryos	13236	1402/15180	1622/15180	-4.6	-4.3	0.86	FALSE
	SRX202126	TFs and others	Rrp40	Cell line	S3	7136	422/15180	551/15180	-4.5	-4.3	0.77	FALSE
	SRX6386759	TFs and others	Clamp	Embryo	Embryos	2629	72/15180	132/15180	-4.5	-4.3	0.55	FALSE
	SRX1433377	TFs and others	msl-2	Cell line	Kc167	1244	53/15180	106/15180	-4.5	-4.3	0.50	FALSE
	SRX19742717	TFs and others	Epitope tags	Cell line	S2	1793	123/15180	198/15180	-4.5	-4.3	0.62	FALSE
	SRX5717051	TFs and others	msl-3	Cell line	S2	986	29/15180	71/15180	-4.5	-4.3	0.41	FALSE
	SRX287883	TFs and others	Su(var)3-3	Embryo	14-16h embryos	1255	64/15180	121/15180	-4.5	-4.2	0.53	FALSE
	SRX20200943	TFs and others	GFP	Embryo	2-3h embryos	4685	337/15180	453/15180	-4.5	-4.2	0.74	FALSE
	SRX20200942	TFs and others	GFP	Embryo	2-3h embryos	3934	258/15180	361/15180	-4.5	-4.2	0.71	FALSE
	SRX2165281	TFs and others	bcd	Embryo	Embryos	3083	185/15180	274/15180	-4.5	-4.2	0.68	FALSE
	SRX5226996	TFs and others	O-GlcNAc	Larvae	Larvae	2731	117/15180	190/15180	-4.5	-4.2	0.62	FALSE
	SRX6386729	TFs and others	Clamp	Embryo	Embryos	607	4/15180	27/15180	-4.5	-4.2	0.15	FALSE
	SRX6962949	TFs and others	GFP	Larvae	Eye disc	1819	40/15180	87/15180	-4.4	-4.2	0.46	FALSE
	SRX495224	TFs and others	Sin3A	Cell line	Kc167	577	2/15180	22/15180	-4.4	-4.2	0.09	FALSE
	SRX22886248	TFs and others	Aef1	Cell line	S2	4170	456/15180	588/15180	-4.4	-4.2	0.78	FALSE
	SRX4933869	TFs and others	Ubx	Embryo	Mesoderm	2585	38/15180	84/15180	-4.4	-4.2	0.45	FALSE
	SRX19742718	TFs and others	Epitope tags	Cell line	S2	929	28/15180	69/15180	-4.4	-4.2	0.41	FALSE
	SRX992689	TFs and others	kn	Embryo	13-14h embryos	1862	30/15180	72/15180	-4.4	-4.2	0.42	FALSE
	SRX032120	TFs and others	D	Embryo	0-8h embryos	1223	66/15180	123/15180	-4.4	-4.2	0.54	FALSE
	SRX8325352	TFs and others	Clamp	Embryo	2-4h embryos	1586	284/15180	194/15180	-4.4	-4.2	1.46	TRUE
	SRX13617604	TFs and others	rhi	Adult	Ovary	4580	647/15180	509/15180	-4.4	-4.2	1.27	TRUE
	SRX131081	TFs and others	BEAF-32	Larvae	Imaginal wing disc	236	1/15180	19/15180	-4.4	-4.2	0.05	FALSE
	SRX5661483	TFs and others	pho	Embryo	Mesoderm	2416	41/15180	88/15180	-4.4	-4.1	0.47	FALSE
	SRX6386776	TFs and others	Clamp	Embryo	Embryos	576	7/15180	33/15180	-4.4	-4.1	0.21	FALSE
	SRX331399	TFs and others	HP1c	Larvae	3rd instar	4567	804/15180	651/15180	-4.4	-4.1	1.24	TRUE
	SRX22411036	TFs and others	GFP	Larvae	Eye disc	1119	33/15180	76/15180	-4.3	-4.1	0.43	FALSE
	SRX152100	TFs and others	Trl	Larvae	Imaginal wing disc	3704	161/15180	243/15180	-4.3	-4.1	0.66	FALSE
	SRX099638	TFs and others	Epitope tags	Cell line	S2	2037	171/15180	255/15180	-4.3	-4.1	0.67	FALSE
	SRX5007623	TFs and others	osa	Cell line	OSC	229	3/15180	24/15180	-4.3	-4.1	0.12	FALSE
	SRX507380	TFs and others	Su(var)205	Adult	Ovary	683	3/15180	24/15180	-4.3	-4.1	0.12	FALSE
	SRX18393540	TFs and others	bcd	Embryo	2-3h embryos	10811	934/15180	1112/15180	-4.3	-4.1	0.84	FALSE
	SRX5226982	TFs and others	O-GlcNAc	Larvae	Larvae	1781	91/15180	155/15180	-4.3	-4.1	0.59	FALSE
	SRX331403	TFs and others	Su(var)3-9	Larvae	3rd instar	972	12/15180	42/15180	-4.3	-4.0	0.29	FALSE
	SRX474521	TFs and others	bcd	Embryo	1-3h embryos	3129	129/15180	203/15180	-4.3	-4.0	0.64	FALSE
	SRX10031706	TFs and others	Spt3	Adult	Ovary	1672	58/15180	111/15180	-4.3	-4.0	0.52	FALSE
	SRX22411037	TFs and others	GFP	Larvae	Eye disc	1088	34/15180	77/15180	-4.3	-4.0	0.44	FALSE
	SRX22411038	TFs and others	GFP	Larvae	Eye disc	1093	34/15180	77/15180	-4.3	-4.0	0.44	FALSE
	SRX22411047	TFs and others	GFP	Larvae	Eye disc	1104	34/15180	77/15180	-4.3	-4.0	0.44	FALSE
	SRX4563528	TFs and others	Clamp	Cell line	Kc167	3206	322/15180	432/15180	-4.2	-4.0	0.75	FALSE
	SRX12801970	TFs and others	CBP	Cell line	S2	6018	620/15180	767/15180	-4.2	-4.0	0.81	FALSE
	SRX20631800	TFs and others	Gcn5	Cell line	S2	2314	181/15180	266/15180	-4.2	-4.0	0.68	FALSE
	SRX160968	TFs and others	Myc	Cell line	Kc	2007	140/15180	216/15180	-4.2	-4.0	0.65	FALSE
	SRX7889133	TFs and others	CTCF	Larvae	Central Nervous System	1846	140/15180	216/15180	-4.2	-4.0	0.65	FALSE
	SRX8347288	TFs and others	Myc	Adult	Mushroom Bodies	768	25/15180	63/15180	-4.2	-4.0	0.40	FALSE
	SRX5287824	TFs and others	Epitope tags	Larvae	Imaginal wing disc	2316	94/15180	158/15180	-4.2	-4.0	0.59	FALSE
	SRX4639145	TFs and others	Clamp	Embryo	Embryos	2637	310/15180	218/15180	-4.2	-4.0	1.42	TRUE
	SRX5661475	TFs and others	pho	Embryo	Mesoderm	1568	31/15180	72/15180	-4.2	-4.0	0.43	FALSE
	SRX495777	TFs and others	Su(var)205	Embryo	8-16h embryos	660	2/15180	21/15180	-4.2	-3.9	0.10	FALSE
	SRX1021223	TFs and others	CTCF	Cell line	Kc167	1143	75/15180	133/15180	-4.2	-3.9	0.56	FALSE
	SRX5053150	TFs and others	Epitope tags	Cell line	S2	1385	95/15180	159/15180	-4.2	-3.9	0.60	FALSE
	SRX647436	TFs and others	vfl	Embryo	Mitotic cycle 12-14	2270	134/15180	208/15180	-4.2	-3.9	0.64	FALSE
	SRX1794237	TFs and others	Set1	Cell line	S2	2343	404/15180	299/15180	-4.2	-3.9	1.35	TRUE
	SRX202999	TFs and others	fs(1)h	Cell line	Kc167	4745	281/15180	383/15180	-4.1	-3.9	0.73	FALSE
	SRX11499354	TFs and others	Cp190	Embryo	0-14h embryos	1441	76/15180	134/15180	-4.1	-3.9	0.57	FALSE
	SRX8574259	TFs and others	Trl	Embryo	Stage 3 embryos	3124	275/15180	376/15180	-4.1	-3.9	0.73	FALSE
	SRX5827818	TFs and others	Elba2	Embryo	Early embryos	687	13/15180	43/15180	-4.1	-3.9	0.30	FALSE
	SRX5827830	TFs and others	Elba2	Embryo	Early embryos	815	19/15180	53/15180	-4.1	-3.9	0.36	FALSE
	SRX9008834	TFs and others	Su(var)205	Adult	Ovary	806	19/15180	53/15180	-4.1	-3.9	0.36	FALSE
	SRX9660889	TFs and others	CTCF	Larvae	Central Nervous System	5913	1020/15180	853/15180	-4.1	-3.9	1.20	TRUE
	SRX7723720	TFs and others	ph-d	Adult	Ovary	1806	34/15180	76/15180	-4.1	-3.9	0.45	FALSE
	SRX8347286	TFs and others	Myc	Adult	Mushroom Bodies	618	16/15180	48/15180	-4.1	-3.9	0.33	FALSE
	SRX20631808	TFs and others	atms	Cell line	S2	1781	120/15180	190/15180	-4.1	-3.9	0.63	FALSE
	SRX9720903	TFs and others	Epitope tags	Cell line	S2	3802	310/15180	416/15180	-4.1	-3.9	0.75	FALSE
	SRX245836	TFs and others	foxo	Adult	Adult female	1021	12/15180	41/15180	-4.1	-3.9	0.29	FALSE
	SRX19742667	TFs and others	grh	Cell line	S2	11821	1861/15180	1641/15180	-4.1	-3.8	1.13	TRUE
	SRX5717048	TFs and others	msl-3	Cell line	S2	1104	37/15180	80/15180	-4.1	-3.8	0.46	FALSE
	SRX11071571	TFs and others	mod(mdg4)	Cell line	OSC	1508	118/15180	187/15180	-4.1	-3.8	0.63	FALSE
	SRX8347277	TFs and others	CBP	Adult	Mushroom Bodies	2832	264/15180	362/15180	-4.1	-3.8	0.73	FALSE
	SRX4375814	TFs and others	Cdk9	Cell line	Kc167	1052	183/15180	115/15180	-4.0	-3.8	1.59	TRUE
	SRX5346167	TFs and others	Iswi	Cell line	Kc167	9477	1524/15180	1325/15180	-4.0	-3.8	1.15	TRUE
	SRX193330	TFs and others	Utx	Cell line	S2	2471	165/15180	244/15180	-4.0	-3.8	0.68	FALSE
	SRX1794231	TFs and others	trr	Cell line	S2	2460	211/15180	299/15180	-4.0	-3.8	0.71	FALSE
	SRX2011089	TFs and others	Su(var)205	Larvae	3rd instar	729	14/15180	44/15180	-4.0	-3.8	0.32	FALSE
	SRX12801982	TFs and others	E(z)	Cell line	S2	2427	212/15180	300/15180	-4.0	-3.8	0.71	FALSE
	SRX1433397	TFs and others	msl-2	Cell line	S2	1549	71/15180	126/15180	-4.0	-3.8	0.56	FALSE
	SRX104981	TFs and others	Su(z)12	Larvae	Eye-antennal disc	2636	34/15180	75/15180	-4.0	-3.8	0.45	FALSE
	SRX4664647	TFs and others	Clamp	Cell line	S2	8213	884/15180	1050/15180	-4.0	-3.8	0.84	FALSE
	SRX9005677	TFs and others	Nelf-A	Embryo	6-8h embryos	2605	470/15180	359/15180	-4.0	-3.8	1.31	TRUE
	SRX14748157	TFs and others	z	Cell line	S2	730	41/15180	85/15180	-4.0	-3.7	0.48	FALSE
	SRX3088628	TFs and others	grh	Embryo	13-16h embryos	15815	1545/15180	1756/15180	-4.0	-3.7	0.88	FALSE
	SRX3011248	TFs and others	Sce	Cell line	S2	4239	634/15180	505/15180	-4.0	-3.7	1.26	TRUE
	SRX3167250	TFs and others	Clamp	Cell line	Kc167	2557	287/15180	387/15180	-4.0	-3.7	0.74	FALSE
	SRX1840069	TFs and others	grh	Embryo	5-6h embryos	5041	610/15180	750/15180	-3.9	-3.7	0.81	FALSE
	SRX6386737	TFs and others	Clamp	Embryo	Embryos	2652	311/15180	222/15180	-3.9	-3.7	1.40	TRUE
	SRX097615	TFs and others	Su(Tpl)	Cell line	S2	7911	664/15180	809/15180	-3.9	-3.7	0.82	FALSE
	SRX1299930	TFs and others	BrdU	Cell line	Kc167	256	0/15180	14/15180	-3.9	-3.7	0.00	FALSE
	SRX5717043	TFs and others	CG7946	Cell line	S2	240	0/15180	14/15180	-3.9	-3.7	0.00	FALSE
	SRX7569433	TFs and others	Lpt	Cell line	S2	290	0/15180	14/15180	-3.9	-3.7	0.00	FALSE
	SRX11499361	TFs and others	CTCF	Embryo	0-14h embryos	2043	171/15180	250/15180	-3.9	-3.7	0.68	FALSE
	SRX11499367	TFs and others	CTCF	Embryo	0-14h embryos	2247	208/15180	294/15180	-3.9	-3.7	0.71	FALSE
	SRX12801979	TFs and others	CBP	Cell line	S2	2218	192/15180	275/15180	-3.9	-3.7	0.70	FALSE
	SRX335492	TFs and others	N	Larvae	3rd instar	1428	25/15180	61/15180	-3.9	-3.7	0.41	FALSE
	SRX202116	TFs and others	Rrp6	Cell line	S2	642	18/15180	50/15180	-3.9	-3.7	0.36	FALSE
	SRX24032092	TFs and others	CG1603	Adult	Whole body	1770	289/15180	204/15180	-3.9	-3.7	1.42	TRUE
	SRX22886247	TFs and others	Aef1	Cell line	S2	2608	257/15180	351/15180	-3.9	-3.6	0.73	FALSE
	SRX1794232	TFs and others	trx	Cell line	S2	2202	159/15180	235/15180	-3.9	-3.6	0.68	FALSE
	SRX3989975	TFs and others	GFP	Larvae	Imaginal leg disc	303	1/15180	17/15180	-3.8	-3.6	0.06	FALSE
	SRX025464	TFs and others	hkb	Embryo	8-16h embryos	1282	69/15180	122/15180	-3.8	-3.6	0.57	FALSE
	SRX5287828	TFs and others	Epitope tags	Larvae	Imaginal wing disc	1857	57/15180	106/15180	-3.8	-3.6	0.54	FALSE
	SRX4801813	TFs and others	Rbp1	Cell line	S2R+	5047	699/15180	566/15180	-3.8	-3.6	1.23	TRUE
	SRX2165277	TFs and others	bcd	Embryo	Embryos	1819	66/15180	118/15180	-3.8	-3.6	0.56	FALSE
	SRX969908	TFs and others	Acf	Embryo	0-12h embryos	2412	166/15180	243/15180	-3.8	-3.6	0.68	FALSE
	SRX287899	TFs and others	Pof	Embryo	14-16h embryos	1149	24/15180	59/15180	-3.8	-3.6	0.41	FALSE
	SRX4712936	TFs and others	TfIIB	Embryo	14-17h embryos	5855	834/15180	689/15180	-3.8	-3.6	1.21	TRUE
	SRX013115	TFs and others	CBP	Embryo	8-12h embryos	433	95/15180	49/15180	-3.8	-3.6	1.94	TRUE
	SRX474587	TFs and others	ph-d	Embryo	5-13h embryos	1041	30/15180	68/15180	-3.8	-3.6	0.44	FALSE
	SRX17064445	TFs and others	CBP	Embryo	2-4h embryos	5054	779/15180	639/15180	-3.8	-3.6	1.22	TRUE
	SRX8156230	TFs and others	ZKSCAN4	Cell line	S2	8812	1371/15180	1187/15180	-3.8	-3.6	1.16	TRUE
	SRX099635	TFs and others	Epitope tags	Cell line	S2	1771	150/15180	223/15180	-3.8	-3.6	0.67	FALSE
	SRX3723038	TFs and others	GFP	Larvae	3rd instar brain	2372	71/15180	124/15180	-3.8	-3.5	0.57	FALSE
	SRX19695514	TFs and others	Spps	Larvae	CNS and imaginal disc	11155	1576/15180	1381/15180	-3.8	-3.5	1.14	TRUE
	SRX3032295	TFs and others	GFP	Larvae	Eye-antennal disc	2422	439/15180	335/15180	-3.8	-3.5	1.31	TRUE
	SRX300931	TFs and others	Trl	Cell line	S2R+	1530	53/15180	100/15180	-3.8	-3.5	0.53	FALSE
	SRX9005704	TFs and others	Spt5	Cell line	S2	4008	662/15180	534/15180	-3.8	-3.5	1.24	TRUE
	SRX030151	TFs and others	CG8478	Embryo	16-24h embryos	2092	89/15180	147/15180	-3.7	-3.5	0.61	FALSE
	SRX1837977	TFs and others	Pc	Cell line	Cultured cell lines	7817	876/15180	1035/15180	-3.7	-3.5	0.85	FALSE
	SRX4375816	TFs and others	Cdk9	Cell line	Kc167	477	117/15180	66/15180	-3.7	-3.5	1.77	TRUE
	SRX097295	TFs and others	Orc2	Larvae	Salivary glands	3928	609/15180	487/15180	-3.7	-3.5	1.25	TRUE
	SRX22150301	TFs and others	vfl	Cell line	S2	8239	882/15180	1041/15180	-3.7	-3.5	0.85	FALSE
	SRX4279665	TFs and others	rhi	Adult	Ovary	891	34/15180	73/15180	-3.7	-3.5	0.47	FALSE
	SRX3270982	TFs and others	cic	Embryo	2-4h embryos	1835	30/15180	67/15180	-3.7	-3.5	0.45	FALSE
	SRX050606	TFs and others	Orc2	Larvae	Salivary glands	3927	607/15180	486/15180	-3.7	-3.5	1.25	TRUE
	SRX4801814	TFs and others	Rbp1	Cell line	S2R+	5132	712/15180	581/15180	-3.7	-3.4	1.23	TRUE
	SRX159165	TFs and others	Clamp	Cell line	Kc	1299	28/15180	64/15180	-3.7	-3.4	0.44	FALSE
	SRX11499352	TFs and others	Cp190	Embryo	0-14h embryos	1462	81/15180	136/15180	-3.7	-3.4	0.60	FALSE
	SRX749034	TFs and others	Chro	Cell line	Kc167	2406	179/15180	256/15180	-3.6	-3.4	0.70	FALSE
	SRX041382	TFs and others	EcR	Adult	Adult female	336	0/15180	13/15180	-3.6	-3.4	0.00	FALSE
	SRX1299929	TFs and others	BrdU	Cell line	Kc167	223	0/15180	13/15180	-3.6	-3.4	0.00	FALSE
	SRX4370067	TFs and others	Upf1	Cell line	S2	139	0/15180	13/15180	-3.6	-3.4	0.00	FALSE
	SRX5535386	TFs and others	JIL-1	Cell line	S2	247	0/15180	13/15180	-3.6	-3.4	0.00	FALSE
	SRX5717046	TFs and others	CG7946	Cell line	S2	267	0/15180	13/15180	-3.6	-3.4	0.00	FALSE
	SRX5736587	TFs and others	CG7946	Cell line	Kc167	251	0/15180	13/15180	-3.6	-3.4	0.00	FALSE
	SRX5736588	TFs and others	CG7946	Cell line	Kc167	222	0/15180	13/15180	-3.6	-3.4	0.00	FALSE
	SRX5736589	TFs and others	CG7946	Cell line	Kc167	263	0/15180	13/15180	-3.6	-3.4	0.00	FALSE
	SRX1794236	TFs and others	Set1	Cell line	S2	3696	558/15180	443/15180	-3.6	-3.4	1.26	TRUE
	SRX202118	TFs and others	Rrp40	Cell line	S2	1985	132/15180	199/15180	-3.6	-3.4	0.66	FALSE
	SRX19742669	TFs and others	Epitope tags	Cell line	S2	951	46/15180	89/15180	-3.6	-3.4	0.52	FALSE
	SRX14430660	TFs and others	Cp190	Cell line	Kc167	5697	906/15180	761/15180	-3.5	-3.3	1.19	TRUE
	SRX6386744	TFs and others	Clamp	Embryo	Embryos	2503	175/15180	250/15180	-3.5	-3.3	0.70	FALSE
	SRX7175255	TFs and others	Su(var)205	Embryo	Embryos	1411	62/15180	110/15180	-3.5	-3.3	0.56	FALSE
	SRX287872	TFs and others	HP1b	Embryo	14-16h embryos	2596	151/15180	221/15180	-3.5	-3.3	0.68	FALSE
	SRX8574279	TFs and others	vfl	Embryo	Stage 5 embryos	7523	716/15180	856/15180	-3.5	-3.3	0.84	FALSE
	SRX2165278	TFs and others	bcd	Embryo	Embryos	1862	76/15180	128/15180	-3.5	-3.3	0.59	FALSE
	SRX5827829	TFs and others	Bsg25A	Embryo	Early embryos	1334	76/15180	128/15180	-3.5	-3.3	0.59	FALSE
	SRX7434138	TFs and others	Cp190	Cell line	Kc167	2053	162/15180	234/15180	-3.5	-3.3	0.69	FALSE
	SRX1021224	TFs and others	Smox	Cell line	Kc167	3374	262/15180	351/15180	-3.5	-3.3	0.75	FALSE
	SRX4639143	TFs and others	Clamp	Embryo	Embryos	3232	256/15180	344/15180	-3.5	-3.3	0.74	FALSE
	SRX066244	TFs and others	Epitope tags	Embryo	Muscle cells	2851	60/15180	107/15180	-3.5	-3.3	0.56	FALSE
	SRX181437	TFs and others	Epitope tags	Adult	Adult body	602	17/15180	46/15180	-3.5	-3.3	0.37	FALSE
	SRX13617590	TFs and others	rhi	Adult	Ovary	4467	581/15180	466/15180	-3.5	-3.3	1.25	TRUE
	SRX1032402	TFs and others	Trl	Embryo	2-4h embryos	12045	1304/15180	1485/15180	-3.5	-3.3	0.88	FALSE
	SRX359797	TFs and others	AGO2	Cell line	S2	2414	140/15180	207/15180	-3.5	-3.2	0.68	FALSE
	SRX3167247	TFs and others	Cp190	Cell line	Kc167	4395	857/15180	718/15180	-3.5	-3.2	1.19	TRUE
	SRX7434124	TFs and others	Cp190	Cell line	Kc167	6223	1089/15180	933/15180	-3.4	-3.2	1.17	TRUE
	SRX6708263	TFs and others	fs(1)h	Cell line	S2	939	58/15180	104/15180	-3.4	-3.2	0.56	FALSE
	SRX5661485	TFs and others	pho	Embryo	Mesoderm	2462	55/15180	100/15180	-3.4	-3.2	0.55	FALSE
	SRX085407	TFs and others	BEAF-32	Cell line	Kc167	4327	568/15180	455/15180	-3.4	-3.2	1.25	TRUE
	SRX2804216	TFs and others	Sgf11	Embryo	1-3h embryos	4049	580/15180	466/15180	-3.4	-3.2	1.24	TRUE
	SRX11499356	TFs and others	Cp190	Embryo	0-14h embryos	2264	189/15180	265/15180	-3.4	-3.2	0.71	FALSE
	SRX12801983	TFs and others	E(z)	Cell line	S2	2474	231/15180	314/15180	-3.4	-3.2	0.74	FALSE
	SRX11548836	TFs and others	Trl	Embryo	1-2h embryos	3969	400/15180	506/15180	-3.4	-3.2	0.79	FALSE
	SRX3270980	TFs and others	dl	Embryo	2-4h embryos	2501	53/15180	97/15180	-3.4	-3.2	0.55	FALSE
	SRX4639146	TFs and others	Clamp	Embryo	Embryos	2816	185/15180	260/15180	-3.4	-3.2	0.71	FALSE
	SRX335516	TFs and others	CG8478	Cell line	S2	387	2/15180	18/15180	-3.4	-3.2	0.11	FALSE
	SRX017468	TFs and others	Mcm2	Cell line	Kc167	2782	169/15180	241/15180	-3.4	-3.2	0.70	FALSE
	SRX8347278	TFs and others	CBP	Adult	Mushroom Bodies	2711	259/15180	346/15180	-3.4	-3.2	0.75	FALSE
	SRX10417958	TFs and others	row	Cell line	S2	4701	530/15180	650/15180	-3.4	-3.2	0.82	FALSE
	SRX3011228	TFs and others	abd-A	Cell line	S2	8714	1085/15180	1250/15180	-3.4	-3.2	0.87	FALSE
	SRX2788640	TFs and others	cuff	Adult	Ovary	1033	30/15180	65/15180	-3.4	-3.2	0.46	FALSE
	SRX14430635	TFs and others	Cp190	Cell line	Kc167	2063	165/15180	236/15180	-3.4	-3.2	0.70	FALSE
	SRX3981716	TFs and others	dre4	Cell line	S2	2749	364/15180	275/15180	-3.4	-3.2	1.32	TRUE
	SRX4279698	TFs and others	rhi	Adult	Ovary	1055	162/15180	104/15180	-3.4	-3.2	1.56	TRUE
	SRX288014	TFs and others	Su(var)205	Adult	Adult head	2171	88/15180	142/15180	-3.4	-3.2	0.62	FALSE
	SRX1056721	TFs and others	Ubx	Cell line	Kc167	773	28/15180	62/15180	-3.4	-3.2	0.45	FALSE
	SRX027829	TFs and others	trx	Cell line	S2-DRSC	3618	262/15180	349/15180	-3.4	-3.2	0.75	FALSE
	SRX11548837	TFs and others	Trl	Embryo	1-2h embryos	2781	236/15180	319/15180	-3.4	-3.2	0.74	FALSE
	SRX027826	TFs and others	ph-d	Cell line	S2-DRSC	3631	269/15180	357/15180	-3.4	-3.2	0.75	FALSE
	SRX9711629	TFs and others	Su(var)205	Adult	Ovary	493	20/15180	50/15180	-3.4	-3.2	0.40	FALSE
	SRX6386725	TFs and others	Clamp	Embryo	Embryos	3292	263/15180	350/15180	-3.4	-3.2	0.75	FALSE
	SRX14430626	TFs and others	Cp190	Cell line	Kc167	8649	1282/15180	1116/15180	-3.4	-3.2	1.15	TRUE
	SRX11499358	TFs and others	Cp190	Embryo	0-14h embryos	3353	352/15180	451/15180	-3.3	-3.1	0.78	FALSE
	SRX14430631	TFs and others	E(bx)	Cell line	Kc167	614	15/15180	42/15180	-3.3	-3.1	0.36	FALSE
	SRX19742711	TFs and others	Epitope tags	Cell line	S2	659	15/15180	42/15180	-3.3	-3.1	0.36	FALSE
	SRX22886249	TFs and others	CG10543	Cell line	S2	1008	61/15180	107/15180	-3.3	-3.1	0.57	FALSE
	SRX245840	TFs and others	foxo	Adult	Adult female	877	12/15180	37/15180	-3.3	-3.1	0.32	FALSE
	SRX17608402	TFs and others	Cap-H2	Cell line	Kc167	5078	755/15180	627/15180	-3.3	-3.1	1.20	TRUE
	SRX4933879	TFs and others	Ubx	Embryo	Neuronal cells	1759	58/15180	103/15180	-3.3	-3.1	0.56	FALSE
	SRX1840070	TFs and others	grh	Embryo	5-6h embryos	2287	191/15180	266/15180	-3.3	-3.1	0.72	FALSE
	SRX3909720	TFs and others	ey	Larvae	Eye-antennal disc	5769	565/15180	687/15180	-3.3	-3.1	0.82	FALSE
	SRX3404042	TFs and others	Clamp	Cell line	S2	2234	102/15180	159/15180	-3.3	-3.1	0.64	FALSE
	SRX681825	TFs and others	pho	Embryo	Embryos	1843	124/15180	186/15180	-3.3	-3.1	0.67	FALSE
	SRX131082	TFs and others	BEAF-32	Larvae	Imaginal wing disc	247	3/15180	20/15180	-3.3	-3.1	0.15	FALSE
	SRX4315035	TFs and others	GFP	Adult	Ovary	299	3/15180	20/15180	-3.3	-3.1	0.15	FALSE
	SRX1299925	TFs and others	BrdU	Cell line	Kc167	226	0/15180	12/15180	-3.3	-3.1	0.00	FALSE
	SRX6962948	TFs and others	GFP	Larvae	Eye disc	2432	72/15180	121/15180	-3.3	-3.1	0.60	FALSE
	SRX1848132	TFs and others	Gcn5	Cell line	Kc167	6822	715/15180	850/15180	-3.3	-3.1	0.84	FALSE
	SRX100250	TFs and others	CTCF	Cell line	Kc167	2222	182/15180	255/15180	-3.3	-3.1	0.71	FALSE
	SRX1840067	TFs and others	grh	Embryo	2-3h embryos	2073	166/15180	236/15180	-3.3	-3.1	0.70	FALSE
	SRX8556367	TFs and others	vfl	Embryo	0-2h embryos	1959	161/15180	230/15180	-3.3	-3.1	0.70	FALSE
	SRX507388	TFs and others	Su(var)205	Adult	Ovary	595	5/15180	24/15180	-3.3	-3.1	0.21	FALSE
	SRX9005653	TFs and others	Nelf-A	Cell line	S2	7581	1208/15180	1049/15180	-3.3	-3.1	1.15	TRUE
	SRX13572054	TFs and others	Epitope tags	Adult	Whole body	946	32/15180	67/15180	-3.3	-3.1	0.48	FALSE
	SRX683494	TFs and others	Cp190	Embryo	5-13h embryos	1886	142/15180	207/15180	-3.3	-3.1	0.69	FALSE
	SRX19742702	TFs and others	vfl	Cell line	S2	6036	658/15180	787/15180	-3.3	-3.1	0.84	FALSE
	SRX027388	TFs and others	CTCF	Pupae	White prepupae	2905	475/15180	375/15180	-3.2	-3.1	1.27	TRUE
	SRX13617588	TFs and others	rhi	Adult	Ovary	4395	559/15180	451/15180	-3.2	-3.0	1.24	TRUE
	SRX15206532	TFs and others	CG2678	Adult	Ovary	389	13/15180	38/15180	-3.2	-3.0	0.34	FALSE
	SRX151956	TFs and others	Orc2	Larvae	Dorsal mesothoracic disc	1943	140/15180	204/15180	-3.2	-3.0	0.69	FALSE
	SRX21664145	TFs and others	Epitope tags	Adult	Whole body	1436	72/15180	120/15180	-3.2	-3.0	0.60	FALSE
	SRX6386753	TFs and others	Clamp	Embryo	Embryos	2832	190/15180	263/15180	-3.2	-3.0	0.72	FALSE
	SRX8347289	TFs and others	Myc	Adult	Mushroom Bodies	751	29/15180	62/15180	-3.2	-3.0	0.47	FALSE
	SRX3723039	TFs and others	GFP	Larvae	3rd instar brain	2087	81/15180	131/15180	-3.2	-3.0	0.62	FALSE
	SRX10031703	TFs and others	Saf6	Adult	Ovary	2382	139/15180	202/15180	-3.1	-3.0	0.69	FALSE
	SRX24032090	TFs and others	CG1603	Adult	Whole body	2797	383/15180	295/15180	-3.1	-3.0	1.30	TRUE
	SRX4315041	TFs and others	GFP	Adult	Ovary	244	2/15180	17/15180	-3.1	-2.9	0.12	FALSE
	SRX5007619	TFs and others	polybromo	Cell line	OSC	178	2/15180	17/15180	-3.1	-2.9	0.12	FALSE
	SRX181425	TFs and others	Epitope tags	Adult	Adult head	1879	111/15180	168/15180	-3.1	-2.9	0.66	FALSE
	SRX5661479	TFs and others	pho	Embryo	Mesoderm	1924	45/15180	84/15180	-3.1	-2.9	0.54	FALSE
	SRX1433372	TFs and others	msl-2	Cell line	Kc167	3875	369/15180	466/15180	-3.1	-2.9	0.79	FALSE
	SRX8574263	TFs and others	GFP	Embryo	Stage 3 embryos	649	8/15180	29/15180	-3.1	-2.9	0.28	FALSE
	SRX4375817	TFs and others	Cdk9	Cell line	Kc167	453	105/15180	61/15180	-3.1	-2.9	1.72	TRUE
	SRX11499353	TFs and others	Cp190	Embryo	0-14h embryos	1472	87/15180	138/15180	-3.1	-2.9	0.63	FALSE
	SRX11541635	TFs and others	shep	Larvae	Brain	1168	58/15180	101/15180	-3.1	-2.9	0.57	FALSE
	SRX1021229	TFs and others	Mad	Cell line	Kc167	395	7/15180	27/15180	-3.1	-2.9	0.26	FALSE
	SRX1433375	TFs and others	msl-2	Cell line	Kc167	407	11/15180	34/15180	-3.1	-2.9	0.32	FALSE
	SRX12801971	TFs and others	CBP	Cell line	S2	6627	719/15180	849/15180	-3.1	-2.9	0.85	FALSE
	SRX2200901	TFs and others	Gug	Cell line	S2	1872	159/15180	225/15180	-3.1	-2.9	0.71	FALSE
	SRX8347273	TFs and others	CBP	Adult	Mushroom Bodies	2423	225/15180	302/15180	-3.1	-2.9	0.75	FALSE
	SRX9711625	TFs and others	Su(var)205	Adult	Ovary	1675	114/15180	171/15180	-3.1	-2.9	0.67	FALSE
	SRX3380797	TFs and others	Br140	Cell line	S2	3717	554/15180	449/15180	-3.1	-2.9	1.23	TRUE
	SRX348461	TFs and others	bcd	Embryo	Blastoderm	495	3/15180	19/15180	-3.1	-2.9	0.16	FALSE
	SRX2659845	TFs and others	sd	Larvae	Imaginal wing disc	14500	1300/15180	1468/15180	-3.1	-2.9	0.89	FALSE
	SRX10031698	TFs and others	Ada2b	Adult	Ovary	1898	120/15180	178/15180	-3.1	-2.9	0.67	FALSE
	SRX7889132	TFs and others	CTCF	Larvae	Central Nervous System	2884	285/15180	370/15180	-3.0	-2.9	0.77	FALSE
	SRX2520635	TFs and others	msl-2	Cell line	S2	4073	690/15180	574/15180	-3.0	-2.8	1.20	TRUE
	SRX2011091	TFs and others	Su(var)205	Larvae	3rd instar	1667	51/15180	91/15180	-3.0	-2.8	0.56	FALSE
	SRX202835	TFs and others	CG4747	Adult	Adult female	235	1/15180	14/15180	-3.0	-2.8	0.07	FALSE
	SRX6386745	TFs and others	msl-3	Embryo	Embryos	309	1/15180	14/15180	-3.0	-2.8	0.07	FALSE
	SRX1299928	TFs and others	BrdU	Cell line	Kc167	200	0/15180	11/15180	-3.0	-2.8	0.00	FALSE
	SRX495175	TFs and others	sc	Embryo	0-8h embryos	240	0/15180	11/15180	-3.0	-2.8	0.00	FALSE
	SRX495215	TFs and others	psq	Pupae	White prepupae	224	0/15180	11/15180	-3.0	-2.8	0.00	FALSE
	SRX661229	TFs and others	rhi	Adult	Ovary	225	0/15180	11/15180	-3.0	-2.8	0.00	FALSE
	SRX18393551	TFs and others	twi	Embryo	2-3h embryos	14341	1371/15180	1541/15180	-3.0	-2.8	0.89	FALSE
	SRX159166	TFs and others	Clamp	Cell line	Kc	7922	785/15180	918/15180	-3.0	-2.8	0.86	FALSE
	SRX18232454	TFs and others	GFP	Larvae	3rd instar	810	148/15180	96/15180	-3.0	-2.8	1.54	TRUE
	SRX2033489	TFs and others	TfIIA	Cell line	Kc167	7564	1049/15180	908/15180	-3.0	-2.8	1.16	TRUE
	SRX046654	TFs and others	su(Hw)	Cell line	S2	13195	2263/15180	2064/15180	-2.9	-2.8	1.10	TRUE
	SRX5227005	TFs and others	Oga	Larvae	Larvae	978	28/15180	59/15180	-2.9	-2.8	0.47	FALSE
	SRX287994	TFs and others	HP1c	Embryo	14-16h embryos	3711	396/15180	492/15180	-2.9	-2.7	0.80	FALSE
	SRX5226992	TFs and others	O-GlcNAc	Larvae	Larvae	2195	139/15180	199/15180	-2.9	-2.7	0.70	FALSE
	SRX749068	TFs and others	vtd	Cell line	Kc167	7466	702/15180	826/15180	-2.9	-2.7	0.85	FALSE
	SRX7434129	TFs and others	Cp190	Cell line	Kc167	5422	940/15180	808/15180	-2.9	-2.7	1.16	TRUE
	SRX7175260	TFs and others	Su(var)205	Embryo	Embryos	2456	192/15180	261/15180	-2.9	-2.7	0.74	FALSE
	SRX647437	TFs and others	vfl	Embryo	Mitotic cycle 12-14	1466	48/15180	86/15180	-2.9	-2.7	0.56	FALSE
	SRX181439	TFs and others	Epitope tags	Adult	Adult body	256	2/15180	16/15180	-2.9	-2.7	0.12	FALSE
	SRX5827825	TFs and others	Bsg25A	Embryo	Early embryos	321	2/15180	16/15180	-2.9	-2.7	0.12	FALSE
	SRX7889134	TFs and others	CTCF	Larvae	Central Nervous System	3849	425/15180	523/15180	-2.9	-2.7	0.81	FALSE
	SRX749030	TFs and others	CBP	Cell line	Kc167	9284	1379/15180	1222/15180	-2.9	-2.7	1.13	TRUE
	SRX749024	TFs and others	Cap-H2	Cell line	Kc167	4306	617/15180	511/15180	-2.8	-2.7	1.21	TRUE
	SRX4563534	TFs and others	Clamp	Cell line	Kc167	1352	75/15180	120/15180	-2.8	-2.6	0.62	FALSE
	SRX10417960	TFs and others	row	Cell line	S2	4977	585/15180	697/15180	-2.8	-2.6	0.84	FALSE
	SRX14430644	TFs and others	Cp190	Cell line	Kc167	8952	1446/15180	1287/15180	-2.8	-2.6	1.12	TRUE
	SRX16752356	TFs and others	Pc	Embryo	21-24h embryos	894	44/15180	80/15180	-2.8	-2.6	0.55	FALSE
	SRX181433	TFs and others	Epitope tags	Adult	Adult body	501	17/15180	42/15180	-2.8	-2.6	0.40	FALSE
	SRX5226972	TFs and others	O-GlcNAc	Larvae	Larvae	2015	120/15180	175/15180	-2.8	-2.6	0.69	FALSE
	SRX1537615	TFs and others	pita	Embryo	Embryos	2159	194/15180	262/15180	-2.8	-2.6	0.74	FALSE
	SRX2011092	TFs and others	Su(var)205	Larvae	3rd instar	1705	54/15180	93/15180	-2.8	-2.6	0.58	FALSE
	SRX1872292	TFs and others	ph-d	Embryo	16-18h embryos	2222	203/15180	272/15180	-2.8	-2.6	0.75	FALSE
	SRX4639144	TFs and others	Clamp	Embryo	Embryos	1493	65/15180	107/15180	-2.8	-2.6	0.61	FALSE
	SRX3287351	TFs and others	M1BP	Cell line	S2R+	4770	275/15180	354/15180	-2.8	-2.6	0.78	FALSE
	SRX22411042	TFs and others	Epitope tags	Larvae	Eye disc	1190	58/15180	98/15180	-2.8	-2.6	0.59	FALSE
	SRX14430640	TFs and others	Cp190	Cell line	Kc167	6357	713/15180	834/15180	-2.8	-2.6	0.85	FALSE
	SRX19695513	TFs and others	E(z)	Larvae	CNS and imaginal disc	5362	532/15180	638/15180	-2.8	-2.6	0.83	FALSE
	SRX1032389	TFs and others	Mad	Embryo	2-4h embryos	3896	263/15180	340/15180	-2.8	-2.6	0.77	FALSE
	SRX749025	TFs and others	Cap-H2	Cell line	Kc167	4049	569/15180	469/15180	-2.8	-2.6	1.21	TRUE
	SRX027823	TFs and others	Pc	Cell line	S2-DRSC	2809	187/15180	253/15180	-2.8	-2.6	0.74	FALSE
	SRX19695510	TFs and others	Sfmbt	Larvae	CNS and imaginal disc	3043	423/15180	337/15180	-2.8	-2.6	1.26	TRUE
	SRX1032407	TFs and others	dl	Embryo	2-4h embryos	2587	59/15180	99/15180	-2.8	-2.6	0.60	FALSE
	SRX10667299	TFs and others	GFP	Cell line	OSC	1200	59/15180	99/15180	-2.8	-2.6	0.60	FALSE
	SRX3404011	TFs and others	Trl	Cell line	S2	3726	365/15180	454/15180	-2.7	-2.6	0.80	FALSE
	SRX2011088	TFs and others	Su(var)205	Larvae	3rd instar	660	18/15180	43/15180	-2.7	-2.6	0.42	FALSE
	SRX1021233	TFs and others	shn	Cell line	Kc167	6152	552/15180	659/15180	-2.7	-2.6	0.84	FALSE
	SRX104971	TFs and others	Jarid2	Larvae	3rd instar	1156	27/15180	56/15180	-2.7	-2.5	0.48	FALSE
	SRX859001	TFs and others	dl	Embryo	Embryos	1114	88/15180	135/15180	-2.7	-2.5	0.65	FALSE
	SRX018161	TFs and others	Psc	Cell line	Kc	2288	172/15180	235/15180	-2.7	-2.5	0.73	FALSE
	SRX6386736	TFs and others	Clamp	Embryo	Embryos	1496	64/15180	105/15180	-2.7	-2.5	0.61	FALSE
	SRX3989974	TFs and others	GFP	Larvae	Imaginal leg disc	228	0/15180	10/15180	-2.7	-2.5	0.00	FALSE
	SRX495172	TFs and others	hth	Embryo	0-8h embryos	201	0/15180	10/15180	-2.7	-2.5	0.00	FALSE
	SRX2804212	TFs and others	Sgf11	Embryo	1-3h embryos	3975	634/15180	530/15180	-2.7	-2.5	1.20	TRUE
	SRX041380	TFs and others	h	Embryo	8-16h embryos	2321	51/15180	88/15180	-2.7	-2.5	0.58	FALSE
	SRX032109	TFs and others	Hr39	Embryo	16-24h embryos	2171	146/15180	204/15180	-2.7	-2.5	0.72	FALSE
	SRX15206509	TFs and others	rhi	Adult	Ovary	1937	326/15180	252/15180	-2.7	-2.5	1.29	TRUE
	SRX10340465	TFs and others	Chd1	Adult	Ovary	1982	196/15180	262/15180	-2.7	-2.5	0.75	FALSE
	SRX8156231	TFs and others	ZKSCAN4	Cell line	S2	9274	1353/15180	1204/15180	-2.7	-2.5	1.12	TRUE
	SRX011651	TFs and others	msl-3	Larvae	Larvae	996	161/15180	110/15180	-2.7	-2.5	1.46	TRUE
	SRX749061	TFs and others	mod(mdg4)	Cell line	Kc167	7730	799/15180	923/15180	-2.6	-2.5	0.87	FALSE
	SRX2200899	TFs and others	Gug	Cell line	S2	1653	132/15180	187/15180	-2.6	-2.5	0.71	FALSE
	SRX202831	TFs and others	CG4747	Larvae	Larvae	254	2/15180	15/15180	-2.6	-2.5	0.13	FALSE
	SRX8574277	TFs and others	vfl	Embryo	Stage 5 embryos	7148	698/15180	814/15180	-2.6	-2.5	0.86	FALSE
	SRX287576	TFs and others	Su(var)205	Embryo	14-16h embryos	3225	103/15180	152/15180	-2.6	-2.4	0.68	FALSE
	SRX8347276	TFs and others	CBP	Adult	Mushroom Bodies	3870	422/15180	514/15180	-2.6	-2.4	0.82	FALSE
	SRX4279675	TFs and others	rhi	Adult	Ovary	1170	141/15180	94/15180	-2.6	-2.4	1.50	TRUE
	SRX050601	TFs and others	Orc2	Embryo	0-24h embryos	380	3/15180	17/15180	-2.6	-2.4	0.18	FALSE
	SRX994749	TFs and others	Pc	Cell line	ML-DmBG3-c2	1293	197/15180	141/15180	-2.6	-2.4	1.40	TRUE
	SRX7050419	TFs and others	Epitope tags	Cell line	S2	3484	395/15180	484/15180	-2.6	-2.4	0.82	FALSE
	SRX15206456	TFs and others	rhi	Adult	Ovary	2104	147/15180	204/15180	-2.6	-2.4	0.72	FALSE
	SRX348462	TFs and others	bcd	Embryo	Blastoderm	775	20/15180	45/15180	-2.6	-2.4	0.44	FALSE
	SRX671946	TFs and others	Pc	Embryo	Parasegment 7	905	35/15180	66/15180	-2.6	-2.4	0.53	FALSE
	SRX017463	TFs and others	Orc2	Cell line	S2-DRSC	1508	95/15180	142/15180	-2.6	-2.4	0.67	FALSE
	SRX013067	TFs and others	CBP	Embryo	16-20h embryos	378	16/15180	39/15180	-2.6	-2.4	0.41	FALSE
	SRX22886246	TFs and others	CG9609	Cell line	S2	929	58/15180	96/15180	-2.6	-2.4	0.60	FALSE
	SRX14869043	TFs and others	Trl	Embryo	14-17h embryos	12809	1442/15180	1599/15180	-2.5	-2.4	0.90	FALSE
	SRX016140	TFs and others	GFP	Adult	Adult female	349	11/15180	31/15180	-2.5	-2.4	0.35	FALSE
	SRX3167249	TFs and others	Clamp	Cell line	Kc167	1886	204/15180	269/15180	-2.5	-2.4	0.76	FALSE
	SRX1032398	TFs and others	zen	Embryo	2-4h embryos	8076	794/15180	914/15180	-2.5	-2.4	0.87	FALSE
	SRX4664644	TFs and others	Clamp	Cell line	S2	8031	908/15180	1035/15180	-2.5	-2.3	0.88	FALSE
	SRX671953	TFs and others	Su(z)12	Embryo	Embryos	595	19/15180	43/15180	-2.5	-2.3	0.44	FALSE
	SRX815527	TFs and others	Epitope tags	Embryo	Embryos	977	34/15180	64/15180	-2.5	-2.3	0.53	FALSE
	SRX5287834	TFs and others	hth	Larvae	Imaginal wing disc	3163	193/15180	256/15180	-2.5	-2.3	0.75	FALSE
	SRX19742696	TFs and others	vfl	Cell line	S2	9623	1545/15180	1392/15180	-2.5	-2.3	1.11	TRUE
	SRX7434141	TFs and others	Cp190	Cell line	Kc167	2262	200/15180	264/15180	-2.5	-2.3	0.76	FALSE
	SRX447392	TFs and others	pita	Cell line	S2	3695	302/15180	379/15180	-2.5	-2.3	0.80	FALSE
	SRX7628900	TFs and others	Epitope tags	Cell line	S2R+	1274	100/15180	147/15180	-2.5	-2.3	0.68	FALSE
	SRX20200945	TFs and others	GFP	Embryo	2-3h embryos	4716	407/15180	495/15180	-2.5	-2.3	0.82	FALSE
	SRX287687	TFs and others	Su(var)3-7	Embryo	14-16h embryos	1331	82/15180	125/15180	-2.5	-2.3	0.66	FALSE
	SRX331404	TFs and others	Su(var)3-9	Larvae	3rd instar	1166	24/15180	50/15180	-2.5	-2.3	0.48	FALSE
	SRX2659841	TFs and others	sd	Larvae	Imaginal wing disc	15035	1394/15180	1546/15180	-2.5	-2.3	0.90	FALSE
	SRX3167243	TFs and others	Clamp	Cell line	Kc167	3291	362/15180	445/15180	-2.5	-2.3	0.81	FALSE
	SRX11499362	TFs and others	CTCF	Embryo	0-14h embryos	2764	307/15180	384/15180	-2.5	-2.3	0.80	FALSE
	SRX5226991	TFs and others	O-GlcNAc	Larvae	Larvae	1581	92/15180	137/15180	-2.5	-2.3	0.67	FALSE
	SRX18393541	TFs and others	bcd	Embryo	2-3h embryos	8814	774/15180	891/15180	-2.5	-2.3	0.87	FALSE
	SRX661230	TFs and others	GFP	Adult	Ovary	745	41/15180	73/15180	-2.5	-2.3	0.56	FALSE
	SRX183885	TFs and others	twi	Embryo	2-4h embryos	1115	51/15180	86/15180	-2.5	-2.3	0.59	FALSE
	SRX19695486	TFs and others	pho	Larvae	CNS and imaginal disc	4871	661/15180	560/15180	-2.5	-2.3	1.18	TRUE
	SRX12801978	TFs and others	CBP	Cell line	S2	1480	123/15180	174/15180	-2.5	-2.3	0.71	FALSE
	SRX14748150	TFs and others	cg	Cell line	S2	2065	205/15180	269/15180	-2.5	-2.3	0.76	FALSE
	SRX22411039	TFs and others	Epitope tags	Larvae	Eye disc	1158	59/15180	96/15180	-2.4	-2.3	0.61	FALSE
	SRX1433371	TFs and others	msl-2	Cell line	Kc167	436	12/15180	32/15180	-2.4	-2.3	0.38	FALSE
	SRX14748153	TFs and others	z	Cell line	S2	395	20/15180	44/15180	-2.4	-2.3	0.45	FALSE
	SRX128303	TFs and others	Lgr1	Cell line	S2	9434	787/15180	904/15180	-2.4	-2.3	0.87	FALSE
	SRX097616	TFs and others	Ice1	Cell line	S2	3274	246/15180	315/15180	-2.4	-2.3	0.78	FALSE
	SRX485208	TFs and others	rhi	Adult	Ovary	1189	33/15180	62/15180	-2.4	-2.3	0.53	FALSE
	SRX750072	TFs and others	GFP	Embryo	Mitotic cycle 13	4354	224/15180	290/15180	-2.4	-2.3	0.77	FALSE
	SRX11499359	TFs and others	Cp190	Embryo	0-14h embryos	3065	324/15180	402/15180	-2.4	-2.3	0.81	FALSE
	SRX14430638	TFs and others	Cp190	Cell line	Kc167	2265	203/15180	266/15180	-2.4	-2.3	0.76	FALSE
	SRX1794233	TFs and others	trx	Cell line	S2	1928	150/15180	205/15180	-2.4	-2.3	0.73	FALSE
	SRX150050	TFs and others	Orc2	Embryo	0-2h embryos	223	0/15180	9/15180	-2.4	-2.3	0.00	FALSE
	SRX495207	TFs and others	prd	Embryo	0-12h embryos	218	0/15180	9/15180	-2.4	-2.3	0.00	FALSE
	SRX2520639	TFs and others	msl-2	Cell line	S2	1864	170/15180	228/15180	-2.4	-2.2	0.75	FALSE
	SRX994741	TFs and others	Tet	Cell line	ML-DmBG3-c2	768	28/15180	55/15180	-2.4	-2.2	0.51	FALSE
	SRX10340466	TFs and others	Chd1	Adult	Ovary	753	61/15180	98/15180	-2.4	-2.2	0.62	FALSE
	SRX3009516	TFs and others	AGO2	Cell line	Kc167	2013	261/15180	199/15180	-2.4	-2.2	1.31	TRUE
	SRX100251	TFs and others	CTCF	Cell line	Kc167	965	40/15180	71/15180	-2.4	-2.2	0.56	FALSE
	SRX661232	TFs and others	GFP	Adult	Ovary	195	2/15180	14/15180	-2.4	-2.2	0.14	FALSE
	SRX19695519	TFs and others	pho	Larvae	CNS and imaginal disc	4069	546/15180	456/15180	-2.4	-2.2	1.20	TRUE
	SRX2011087	TFs and others	Su(var)205	Larvae	3rd instar	668	21/15180	45/15180	-2.4	-2.2	0.47	FALSE
	SRX706815	TFs and others	CDC45L	Embryo	2h embryos	323	3/15180	16/15180	-2.4	-2.2	0.19	FALSE
	SRX969915	TFs and others	Acf	Embryo	0-12h embryos	3011	182/15180	241/15180	-2.4	-2.2	0.76	FALSE
	SRX7889141	TFs and others	Cp190	Larvae	Central Nervous System	2093	189/15180	249/15180	-2.4	-2.2	0.76	FALSE
	SRX5827819	TFs and others	Elba3	Embryo	Early embryos	929	41/15180	72/15180	-2.3	-2.2	0.57	FALSE
	SRX6386787	TFs and others	msl-3	Embryo	Embryos	460	17/15180	39/15180	-2.3	-2.2	0.44	FALSE
	SRX5007615	TFs and others	brm	Cell line	OSC	322	8/15180	25/15180	-2.3	-2.2	0.32	FALSE
	SRX8556364	TFs and others	vfl	Embryo	2-4h embryos	781	32/15180	60/15180	-2.3	-2.2	0.53	FALSE
	SRX457597	TFs and others	yki	Larvae	Eye-antennal disc	12882	1688/15180	1535/15180	-2.3	-2.2	1.10	TRUE
	SRX287953	TFs and others	Su(var)3-3	Adult	Adult head	1976	151/15180	205/15180	-2.3	-2.2	0.74	FALSE
	SRX128171	TFs and others	JIL-1	Cell line	Kc167	2635	206/15180	268/15180	-2.3	-2.2	0.77	FALSE
	SRX160967	TFs and others	Myc	Cell line	Kc	4724	372/15180	453/15180	-2.3	-2.2	0.82	FALSE
	SRX10031709	TFs and others	Spt3	Cell line	Kc167	15870	1343/15180	1487/15180	-2.3	-2.2	0.90	FALSE
	SRX681770	TFs and others	ph-d	Embryo	4-12h embryos	513	82/15180	49/15180	-2.3	-2.2	1.67	TRUE
	SRX5226999	TFs and others	O-GlcNAc	Larvae	Larvae	1546	92/15180	135/15180	-2.3	-2.1	0.68	FALSE
	SRX4563533	TFs and others	Cp190	Cell line	Kc167	1241	98/15180	142/15180	-2.3	-2.1	0.69	FALSE
	SRX2950506	TFs and others	GFP	Pupae	Pupae	2217	220/15180	283/15180	-2.3	-2.1	0.78	FALSE
	SRX287688	TFs and others	Su(var)3-7	Embryo	14-16h embryos	1955	115/15180	162/15180	-2.3	-2.1	0.71	FALSE
	SRX8497061	TFs and others	Su(var)205	Embryo	Embryos	1373	75/15180	114/15180	-2.3	-2.1	0.66	FALSE
	SRX2396696	TFs and others	Orc2	Larvae	Fat Body	1112	204/15180	151/15180	-2.3	-2.1	1.35	TRUE
	SRX699543	TFs and others	msl-1	Larvae	Salivary glands	3953	603/15180	511/15180	-2.3	-2.1	1.18	TRUE
	SRX15206460	TFs and others	rhi	Adult	Ovary	573	31/15180	58/15180	-2.3	-2.1	0.53	FALSE
	SRX15046046	TFs and others	Jarid2	Embryo	12-24h embryos	966	51/15180	84/15180	-2.3	-2.1	0.61	FALSE
	SRX749075	TFs and others	TfIIIC	Cell line	Kc167	8589	810/15180	923/15180	-2.3	-2.1	0.88	FALSE
	SRX5053151	TFs and others	Epitope tags	Cell line	S2	947	67/15180	104/15180	-2.3	-2.1	0.64	FALSE
	SRX050608	TFs and others	Orc2	Larvae	Salivary glands	4616	662/15180	566/15180	-2.2	-2.1	1.17	TRUE
	SRX8347275	TFs and others	CBP	Adult	Mushroom Bodies	3563	380/15180	460/15180	-2.2	-2.1	0.83	FALSE
	SRX8497059	TFs and others	Su(var)205	Embryo	Embryos	1658	101/15180	145/15180	-2.2	-2.1	0.70	FALSE
	SRX826333	TFs and others	msl-1	Larvae	Salivary glands	3955	602/15180	511/15180	-2.2	-2.1	1.18	TRUE
	SRX749036	TFs and others	Cp190	Cell line	Kc167	12928	1648/15180	1501/15180	-2.2	-2.1	1.10	TRUE
	SRX2458931	TFs and others	MRG15	Cell line	S2	602	90/15180	56/15180	-2.2	-2.1	1.61	TRUE
	SRX2659836	TFs and others	sd	Larvae	Imaginal wing disc	14237	1305/15180	1443/15180	-2.2	-2.1	0.90	FALSE
	SRX097296	TFs and others	Orc2	Larvae	Salivary glands	4609	661/15180	566/15180	-2.2	-2.1	1.17	TRUE
	SRX288038	TFs and others	Su(var)3-7	Adult	Adult head	3896	390/15180	470/15180	-2.2	-2.1	0.83	FALSE
	SRX511344	TFs and others	CG7099	Cell line	Kc167	4211	401/15180	482/15180	-2.2	-2.1	0.83	FALSE
	SRX131080	TFs and others	BEAF-32	Larvae	Imaginal wing disc	141	1/15180	11/15180	-2.2	-2.1	0.09	FALSE
	SRX8369898	TFs and others	vfl	Larvae	Neuroblast	4990	340/15180	415/15180	-2.2	-2.1	0.82	FALSE
	SRX022743	TFs and others	AGO2	Cell line	S2	3072	232/15180	295/15180	-2.2	-2.1	0.79	FALSE
	SRX683496	TFs and others	Cp190	Embryo	Parasegment 7	313	17/15180	38/15180	-2.2	-2.1	0.45	FALSE
	SRX19742659	TFs and others	vfl	Cell line	S2	4875	574/15180	669/15180	-2.2	-2.0	0.86	FALSE
	SRX8556399	TFs and others	Clamp	Embryo	2-4h embryos	2185	225/15180	287/15180	-2.2	-2.0	0.78	FALSE
	SRX20209937	TFs and others	cg	Adult	Ovary	98	32/15180	13/15180	-2.2	-2.0	2.46	TRUE
	SRX13572047	TFs and others	Epitope tags	Adult	Whole body	764	33/15180	60/15180	-2.2	-2.0	0.55	FALSE
	SRX5416213	TFs and others	Psc	Larvae	Eye disc	3425	235/15180	298/15180	-2.2	-2.0	0.79	FALSE
	SRX9005700	TFs and others	Nelf-E	Cell line	S2	5021	707/15180	610/15180	-2.2	-2.0	1.16	TRUE
	SRX19742658	TFs and others	vfl	Cell line	S2	6279	728/15180	833/15180	-2.2	-2.0	0.87	FALSE
	SRX8497057	TFs and others	Su(var)205	Embryo	Embryos	1739	118/15180	164/15180	-2.2	-2.0	0.72	FALSE
	SRX5736590	TFs and others	CG7946	Cell line	S2	920	132/15180	91/15180	-2.2	-2.0	1.45	TRUE
	SRX8556366	TFs and others	Clamp	Embryo	0-2h embryos	309	65/15180	37/15180	-2.1	-2.0	1.76	TRUE
	SRX671947	TFs and others	Pc	Embryo	Parasegment 7	249	4/15180	17/15180	-2.1	-2.0	0.24	FALSE
	SRX2520632	TFs and others	msl-2	Cell line	S2	4521	733/15180	635/15180	-2.1	-2.0	1.15	TRUE
	SRX2618521	TFs and others	Lpt	Adult	Brains	4086	294/15180	363/15180	-2.1	-2.0	0.81	FALSE
	SRX386677	TFs and others	BEAF-32	Cell line	S2	4237	538/15180	454/15180	-2.1	-2.0	1.19	TRUE
	SRX2618528	TFs and others	trr	Adult	Brains	6684	969/15180	857/15180	-2.1	-2.0	1.13	TRUE
	SRX202837	TFs and others	CG4747	Adult	Adult female	252	3/15180	15/15180	-2.1	-2.0	0.20	FALSE
	SRX495269	TFs and others	CG8478	Cell line	S2-DRSC	451	10/15180	27/15180	-2.1	-2.0	0.37	FALSE
	SRX027825	TFs and others	ph-d	Cell line	S2-DRSC	2490	181/15180	236/15180	-2.1	-2.0	0.77	FALSE
	SRX14868965	TFs and others	lola	Embryo	14-17h embryos	5904	537/15180	627/15180	-2.1	-2.0	0.86	FALSE
	SRX7723712	TFs and others	ph-d	Adult	Ovary	3015	116/15180	161/15180	-2.1	-2.0	0.72	FALSE
	SRX15206459	TFs and others	rhi	Adult	Ovary	140	0/15180	8/15180	-2.1	-2.0	0.00	FALSE
	SRX336282	TFs and others	prd	Embryo	0-12h embryos	209	0/15180	8/15180	-2.1	-2.0	0.00	FALSE
	SRX671951	TFs and others	Su(z)12	Embryo	Parasegment 7	128	0/15180	8/15180	-2.1	-2.0	0.00	FALSE
	SRX287752	TFs and others	Sce	Embryo	14-16h embryos	2259	309/15180	246/15180	-2.1	-2.0	1.26	TRUE
	SRX245838	TFs and others	foxo	Adult	Adult female	764	14/15180	33/15180	-2.1	-2.0	0.42	FALSE
	SRX474525	TFs and others	bcd	Embryo	1-3h embryos	518	14/15180	33/15180	-2.1	-2.0	0.42	FALSE
	SRX7723716	TFs and others	ph-d	Adult	Ovary	1564	42/15180	71/15180	-2.1	-2.0	0.59	FALSE
	SRX245834	TFs and others	foxo	Adult	Adult female	1108	21/15180	43/15180	-2.1	-2.0	0.49	FALSE
	SRX22150303	TFs and others	grh	Cell line	S2	5669	835/15180	732/15180	-2.1	-2.0	1.14	TRUE
	SRX11499357	TFs and others	Cp190	Embryo	0-14h embryos	2717	276/15180	342/15180	-2.1	-2.0	0.81	FALSE
	SRX2385058	TFs and others	upSET	Embryo	12-24h embryos	5334	694/15180	600/15180	-2.1	-2.0	1.16	TRUE
	SRX14869042	TFs and others	Trl	Embryo	14-17h embryos	10086	1178/15180	1305/15180	-2.1	-1.9	0.90	FALSE
	SRX7299241	TFs and others	Epitope tags	Larvae	Imaginal wing disc	7054	770/15180	875/15180	-2.1	-1.9	0.88	FALSE
	SRX16984410	TFs and others	Epitope tags	Adult	Ovary	501	81/15180	50/15180	-2.1	-1.9	1.62	TRUE
	SRX8347274	TFs and others	CBP	Adult	Mushroom Bodies	3289	357/15180	431/15180	-2.1	-1.9	0.83	FALSE
	SRX7175258	TFs and others	Su(var)205	Embryo	Embryos	2124	165/15180	217/15180	-2.1	-1.9	0.76	FALSE
	SRX085405	TFs and others	CTCF	Cell line	Kc167	3044	289/15180	356/15180	-2.1	-1.9	0.81	FALSE
	SRX10340461	TFs and others	brm	Adult	Ovary	419	19/15180	40/15180	-2.1	-1.9	0.47	FALSE
	SRX19742668	TFs and others	grh	Cell line	S2	12544	1848/15180	1700/15180	-2.1	-1.9	1.09	TRUE
	SRX994747	TFs and others	Pc	Cell line	ML-DmBG3-c2	1318	194/15180	145/15180	-2.1	-1.9	1.34	TRUE
	SRX181427	TFs and others	Epitope tags	Adult	Adult head	4211	417/15180	496/15180	-2.1	-1.9	0.84	FALSE
	SRX326971	TFs and others	HP1c	Cell line	S2	4558	491/15180	576/15180	-2.1	-1.9	0.85	FALSE
	SRX749059	TFs and others	l(3)mbt	Cell line	Kc167	3609	321/15180	391/15180	-2.1	-1.9	0.82	FALSE
	SRX197575	TFs and others	Tbp	Embryo	2-4h embryos	3246	437/15180	363/15180	-2.1	-1.9	1.20	TRUE
	SRX2618522	TFs and others	Lpt	Adult	Brains	2714	127/15180	173/15180	-2.0	-1.9	0.73	FALSE
	SRX2396698	TFs and others	Orc2	Larvae	Fat Body	2696	475/15180	398/15180	-2.0	-1.9	1.19	TRUE
	SRX15206530	TFs and others	CG2678	Adult	Ovary	724	44/15180	73/15180	-2.0	-1.9	0.60	FALSE
	SRX1850483	TFs and others	Clamp	Larvae	3rd instar	311	6/15180	20/15180	-2.0	-1.9	0.30	FALSE
	SRX5226971	TFs and others	O-GlcNAc	Larvae	Larvae	2231	257/15180	201/15180	-2.0	-1.9	1.28	TRUE
	SRX681794	TFs and others	ph-d	Embryo	4-12h embryos	486	69/15180	41/15180	-2.0	-1.9	1.68	TRUE
	SRX3011243	TFs and others	Trl	Cell line	S2	9208	1429/15180	1299/15180	-2.0	-1.9	1.10	TRUE
	SRX191907	TFs and others	Cp190	Cell line	S2	10820	1068/15180	1187/15180	-2.0	-1.9	0.90	FALSE
	SRX22411041	TFs and others	Epitope tags	Larvae	Eye disc	1228	66/15180	100/15180	-2.0	-1.9	0.66	FALSE
	SRX21664146	TFs and others	Epitope tags	Adult	Whole body	1942	145/15180	193/15180	-2.0	-1.9	0.75	FALSE
	SRX19695502	TFs and others	Spps	Larvae	CNS and imaginal disc	5203	748/15180	653/15180	-2.0	-1.9	1.15	TRUE
	SRX13572048	TFs and others	Epitope tags	Adult	Whole body	767	35/15180	61/15180	-2.0	-1.9	0.57	FALSE
	SRX017469	TFs and others	Mcm2	Cell line	Kc167	2746	199/15180	254/15180	-2.0	-1.9	0.78	FALSE
	SRX084581	TFs and others	Lgr1	Cell line	S2-DRSC	9800	826/15180	931/15180	-2.0	-1.8	0.89	FALSE
	SRX15206511	TFs and others	Epitope tags	Adult	Ovary	1134	77/15180	113/15180	-2.0	-1.8	0.68	FALSE
	SRX19742689	TFs and others	twi	Cell line	S2	10777	1708/15180	1569/15180	-2.0	-1.8	1.09	TRUE
	SRX12801976	TFs and others	pho	Cell line	S2	6445	977/15180	870/15180	-2.0	-1.8	1.12	TRUE
	SRX287871	TFs and others	HP1b	Embryo	14-16h embryos	2863	254/15180	315/15180	-2.0	-1.8	0.81	FALSE
	SRX6386782	TFs and others	Clamp	Embryo	Embryos	8660	1358/15180	1234/15180	-1.9	-1.8	1.10	TRUE
	SRX19695487	TFs and others	pho	Larvae	CNS and imaginal disc	3643	481/15180	406/15180	-1.9	-1.8	1.18	TRUE
	SRX1299927	TFs and others	BrdU	Cell line	Kc167	145	1/15180	10/15180	-1.9	-1.8	0.10	FALSE
	SRX131079	TFs and others	BEAF-32	Larvae	Imaginal wing disc	129	1/15180	10/15180	-1.9	-1.8	0.10	FALSE
	SRX22411040	TFs and others	Epitope tags	Larvae	Eye disc	1206	65/15180	98/15180	-1.9	-1.8	0.66	FALSE
	SRX1021225	TFs and others	Smox	Cell line	Kc167	2952	250/15180	310/15180	-1.9	-1.8	0.81	FALSE
	SRX19695518	TFs and others	pho	Larvae	CNS and imaginal disc	4336	569/15180	488/15180	-1.9	-1.8	1.17	TRUE
	SRX14868983	TFs and others	lola	Embryo	14-17h embryos	6879	845/15180	747/15180	-1.9	-1.8	1.13	TRUE
	SRX13572052	TFs and others	Epitope tags	Adult	Whole body	551	28/15180	51/15180	-1.9	-1.8	0.55	FALSE
	SRX19695522	TFs and others	Spps	Larvae	CNS and imaginal disc	9534	1284/15180	1165/15180	-1.9	-1.8	1.10	TRUE
	SRX202833	TFs and others	CG4747	Larvae	Larvae	200	2/15180	12/15180	-1.9	-1.8	0.17	FALSE
	SRX287900	TFs and others	Pof	Embryo	14-16h embryos	1404	42/15180	69/15180	-1.9	-1.8	0.61	FALSE
	SRX6708262	TFs and others	fs(1)h	Cell line	S2	2473	240/15180	298/15180	-1.9	-1.8	0.81	FALSE
	SRX16752361	TFs and others	pho	Embryo	21-24h embryos	781	35/15180	60/15180	-1.9	-1.8	0.58	FALSE
	SRX19742660	TFs and others	grh	Cell line	S2	1476	146/15180	192/15180	-1.9	-1.7	0.76	FALSE
	SRX2788641	TFs and others	cuff	Adult	Ovary	1036	56/15180	86/15180	-1.8	-1.7	0.65	FALSE
	SRX20631810	TFs and others	Cdk8	Cell line	S2	1800	156/15180	203/15180	-1.8	-1.7	0.77	FALSE
	SRX19742690	TFs and others	twi	Cell line	S2	11542	1849/15180	1711/15180	-1.8	-1.7	1.08	TRUE
	SRX124476	TFs and others	Orc2	Embryo	4-7h embryos	378	6/15180	19/15180	-1.8	-1.7	0.32	FALSE
	SRX1929543	TFs and others	esg	Adult	Intestines	422	81/15180	52/15180	-1.8	-1.7	1.56	TRUE
	SRX100253	TFs and others	BEAF-32	Cell line	Kc167	2010	277/15180	222/15180	-1.8	-1.7	1.25	TRUE
	SRX016156	TFs and others	GFP	Embryo	4-8h embryos	943	44/15180	71/15180	-1.8	-1.7	0.62	FALSE
	SRX5226997	TFs and others	O-GlcNAc	Larvae	Larvae	1967	129/15180	172/15180	-1.8	-1.7	0.75	FALSE
	SRX8497065	TFs and others	Su(var)205	Embryo	Embryos	2081	158/15180	205/15180	-1.8	-1.7	0.77	FALSE
	SRX104972	TFs and others	Jarid2	Larvae	3rd instar	2527	117/15180	158/15180	-1.8	-1.7	0.74	FALSE
	SRX495204	TFs and others	mod(mdg4)	Larvae	3rd instar	155	0/15180	7/15180	-1.8	-1.7	0.00	FALSE
	SRX5007616	TFs and others	polybromo	Cell line	OSC	92	0/15180	7/15180	-1.8	-1.7	0.00	FALSE
	SRX885690	TFs and others	E(z)	Embryo	12-24h embryos	873	138/15180	100/15180	-1.8	-1.7	1.38	TRUE
	SRX467105	TFs and others	Pof	Larvae	3rd instar	459	14/15180	31/15180	-1.8	-1.7	0.45	FALSE
	SRX2010897	TFs and others	CTCF	Embryo	Embryos	3187	322/15180	386/15180	-1.8	-1.7	0.83	FALSE
	SRX2618520	TFs and others	Lpt	Adult	Brains	3188	181/15180	230/15180	-1.8	-1.6	0.79	FALSE
	SRX10031700	TFs and others	wda	Adult	Ovary	1448	65/15180	96/15180	-1.8	-1.6	0.68	FALSE
	SRX2745585	TFs and others	GFP	Pupae	Wing	3493	266/15180	324/15180	-1.8	-1.6	0.82	FALSE
	SRX099639	TFs and others	Epitope tags	Cell line	S2	2256	229/15180	283/15180	-1.7	-1.6	0.81	FALSE
	SRX030964	TFs and others	GFP	Pupae	White prepupae	3959	676/15180	593/15180	-1.7	-1.6	1.14	TRUE
	SRX1531769	TFs and others	en	Larvae	CNS and imaginal disc	830	138/15180	101/15180	-1.7	-1.6	1.37	TRUE
	SRX8497063	TFs and others	Su(var)205	Embryo	Embryos	1964	149/15180	193/15180	-1.7	-1.6	0.77	FALSE
	SRX9005654	TFs and others	Nelf-A	Cell line	S2	6479	1008/15180	908/15180	-1.7	-1.6	1.11	TRUE
	SRX8556370	TFs and others	vfl	Embryo	0-2h embryos	354	13/15180	29/15180	-1.7	-1.6	0.45	FALSE
	SRX1032390	TFs and others	Mad	Embryo	2-4h embryos	4568	420/15180	490/15180	-1.7	-1.6	0.86	FALSE
	SRX5827831	TFs and others	Elba3	Embryo	Early embryos	2807	229/15180	282/15180	-1.7	-1.6	0.81	FALSE
	SRX858999	TFs and others	dl	Embryo	Embryos	1408	130/15180	171/15180	-1.7	-1.6	0.76	FALSE
	SRX9005656	TFs and others	Nelf-A	Cell line	S2	6755	1046/15180	945/15180	-1.7	-1.6	1.11	TRUE
	SRX19742655	TFs and others	vfl	Cell line	S2	10514	1661/15180	1536/15180	-1.7	-1.6	1.08	TRUE
	SRX14430622	TFs and others	Cp190	Cell line	Kc167	8456	1196/15180	1089/15180	-1.7	-1.6	1.10	TRUE
	SRX18393556	TFs and others	vfl	Embryo	2-3h embryos	9722	1058/15180	957/15180	-1.7	-1.6	1.11	TRUE
	SRX5007618	TFs and others	brm	Cell line	OSC	156	3/15180	13/15180	-1.7	-1.6	0.23	FALSE
	SRX9008836	TFs and others	Su(var)205	Adult	Ovary	2734	354/15180	295/15180	-1.7	-1.6	1.20	TRUE
	SRX2950508	TFs and others	GFP	Pupae	Pupae	1497	155/15180	199/15180	-1.7	-1.6	0.78	FALSE
	SRX1021231	TFs and others	Med	Cell line	Kc167	5763	742/15180	657/15180	-1.7	-1.6	1.13	TRUE
	SRX6708254	TFs and others	fs(1)h	Cell line	S2	692	47/15180	73/15180	-1.7	-1.5	0.64	FALSE
	SRX5535391	TFs and others	msl-3	Cell line	S2	722	28/15180	49/15180	-1.7	-1.5	0.57	FALSE
	SRX19742707	TFs and others	grh	Cell line	S2	3101	334/15180	396/15180	-1.7	-1.5	0.84	FALSE
	SRX22886250	TFs and others	CG10543	Cell line	S2	5398	851/15180	761/15180	-1.6	-1.5	1.12	TRUE
	SRX1848131	TFs and others	Gcn5	Cell line	Kc167	4576	443/15180	513/15180	-1.6	-1.5	0.86	FALSE
	SRX10031712	TFs and others	Saf6	Cell line	Kc167	12619	1096/15180	1201/15180	-1.6	-1.5	0.91	FALSE
	SRX016160	TFs and others	CTCF	Cell line	S2	1578	154/15180	197/15180	-1.6	-1.5	0.78	FALSE
	SRX749045	TFs and others	fs(1)h	Cell line	Kc167	2380	171/15180	216/15180	-1.6	-1.5	0.79	FALSE
	SRX16752364	TFs and others	Scm	Embryo	13-17h embryos	2384	357/15180	299/15180	-1.6	-1.5	1.19	TRUE
	SRX7299237	TFs and others	GFP	Pupae	Wing	3510	267/15180	322/15180	-1.6	-1.5	0.83	FALSE
	SRX8497047	TFs and others	Su(var)205	Embryo	Embryos	831	37/15180	60/15180	-1.6	-1.5	0.62	FALSE
	SRX054533	TFs and others	AGO2	Cell line	S2	3212	247/15180	300/15180	-1.6	-1.5	0.82	FALSE
	SRX14748155	TFs and others	cg	Cell line	S2	3057	349/15180	411/15180	-1.6	-1.5	0.85	FALSE
	SRX9005678	TFs and others	Nelf-A	Embryo	10-12h embryos	2663	425/15180	362/15180	-1.6	-1.5	1.17	TRUE
	SRX14869045	TFs and others	lola	Embryo	14-17h embryos	2178	141/15180	182/15180	-1.6	-1.5	0.77	FALSE
	SRX8512934	TFs and others	brm	Adult	Ovary	417	30/15180	51/15180	-1.6	-1.5	0.59	FALSE
	SRX485204	TFs and others	rhi	Adult	Ovary	357	15/15180	31/15180	-1.6	-1.5	0.48	FALSE
	SRX10667290	TFs and others	GFP	Cell line	OSC	1238	76/15180	107/15180	-1.6	-1.5	0.71	FALSE
	SRX183882	TFs and others	twi	Embryo	2-4h embryos	3847	501/15180	433/15180	-1.6	-1.5	1.16	TRUE
	SRX13572056	TFs and others	Epitope tags	Adult	Whole body	691	38/15180	61/15180	-1.6	-1.5	0.62	FALSE
	SRX3989972	TFs and others	Dll	Larvae	Imaginal leg disc	256	5/15180	16/15180	-1.6	-1.5	0.31	FALSE
	SRX100252	TFs and others	BEAF-32	Cell line	Kc167	5068	589/15180	516/15180	-1.6	-1.5	1.14	TRUE
	SRX14474273	TFs and others	Ibf1	Cell line	Cultured cell lines	8736	1087/15180	989/15180	-1.6	-1.5	1.10	TRUE
	SRX15206455	TFs and others	rhi	Adult	Ovary	669	43/15180	67/15180	-1.6	-1.5	0.64	FALSE
	SRX386288	TFs and others	so	Larvae	Eye-antennal disc	821	62/15180	90/15180	-1.6	-1.4	0.69	FALSE
	SRX20209934	TFs and others	Nelf-E	Adult	Ovary	293	62/15180	39/15180	-1.6	-1.4	1.59	TRUE
	SRX671948	TFs and others	Pc	Embryo	Embryos	849	39/15180	62/15180	-1.6	-1.4	0.63	FALSE
	SRX19695493	TFs and others	E(z)	Larvae	CNS and imaginal disc	3893	404/15180	469/15180	-1.6	-1.4	0.86	FALSE
	SRX19487529	TFs and others	GFP	Larvae	Brains and imaginal disc	1527	118/15180	155/15180	-1.5	-1.4	0.76	FALSE
	SRX11071572	TFs and others	mod(mdg4)	Cell line	OSC	752	44/15180	68/15180	-1.5	-1.4	0.65	FALSE
	SRX2950505	TFs and others	GFP	Pupae	Pupae	561	49/15180	74/15180	-1.5	-1.4	0.66	FALSE
	SRX1084158	TFs and others	Epitope tags	Adult	Adult female	1896	105/15180	75/15180	-1.5	-1.4	1.40	TRUE
	SRX1433373	TFs and others	msl-2	Cell line	Kc167	1089	75/15180	105/15180	-1.5	-1.4	0.71	FALSE
	SRX3287355	TFs and others	gfzf	Cell line	S2R+	1719	129/15180	167/15180	-1.5	-1.4	0.77	FALSE
	SRX3632912	TFs and others	mle	Larvae	3rd instar	214	4/15180	14/15180	-1.5	-1.4	0.29	FALSE
	SRX5416214	TFs and others	Psc	Larvae	Eye disc	3816	272/15180	325/15180	-1.5	-1.4	0.84	FALSE
	SRX372806	TFs and others	Tbp	Embryo	2-4h embryos	2769	116/15180	152/15180	-1.5	-1.4	0.76	FALSE
	SRX20209938	TFs and others	Nelf-E	Adult	Ovary	348	70/15180	46/15180	-1.5	-1.4	1.52	TRUE
	SRX13572055	TFs and others	Epitope tags	Adult	Whole body	881	51/15180	76/15180	-1.5	-1.4	0.67	FALSE
	SRX10667278	TFs and others	GFP	Cell line	OSC	2358	269/15180	321/15180	-1.5	-1.4	0.84	FALSE
	SRX447393	TFs and others	ZIPIC	Cell line	S2	4444	329/15180	386/15180	-1.5	-1.4	0.85	FALSE
	SRX19695523	TFs and others	Spps	Larvae	CNS and imaginal disc	4180	638/15180	565/15180	-1.5	-1.4	1.13	TRUE
	SRX5227000	TFs and others	O-GlcNAc	Larvae	Larvae	2153	153/15180	193/15180	-1.5	-1.4	0.79	FALSE
	SRX013109	TFs and others	CBP	Embryo	0-4h embryos	326	10/15180	23/15180	-1.5	-1.4	0.43	FALSE
	SRX8556375	TFs and others	Clamp	Embryo	2-4h embryos	474	84/15180	58/15180	-1.5	-1.4	1.45	TRUE
	SRX124477	TFs and others	Orc2	Embryo	4-7h embryos	241	3/15180	12/15180	-1.5	-1.4	0.25	FALSE
	SRX016162	TFs and others	GFP	Pupae	White prepupae	1528	130/15180	167/15180	-1.4	-1.3	0.78	FALSE
	SRX10695066	TFs and others	CBP	Cell line	S2	4252	464/15180	530/15180	-1.4	-1.3	0.88	FALSE
	SRX181423	TFs and others	Epitope tags	Adult	Adult head	3882	367/15180	426/15180	-1.4	-1.3	0.86	FALSE
	SRX287751	TFs and others	Sce	Embryo	14-16h embryos	2253	272/15180	225/15180	-1.4	-1.3	1.21	TRUE
	SRX9660890	TFs and others	CTCF	Larvae	Central Nervous System	5532	884/15180	800/15180	-1.4	-1.3	1.10	TRUE
	SRX969910	TFs and others	Acf	Embryo	0-12h embryos	3291	293/15180	346/15180	-1.4	-1.3	0.85	FALSE
	SRX13617600	TFs and others	rhi	Adult	Ovary	3759	402/15180	345/15180	-1.4	-1.3	1.17	TRUE
	SRX15312098	TFs and others	GFP	Larvae	Imaginal wing disc	5336	575/15180	647/15180	-1.4	-1.3	0.89	FALSE
	SRX681822	TFs and others	pho	Embryo	Embryos	2444	249/15180	298/15180	-1.4	-1.3	0.84	FALSE
	SRX085404	TFs and others	CTCF	Cell line	Kc167	4086	416/15180	478/15180	-1.4	-1.3	0.87	FALSE
	SRX681795	TFs and others	Pc	Embryo	4-12h embryos	556	63/15180	41/15180	-1.4	-1.3	1.54	TRUE
	SRX450788	TFs and others	JIL-1	Larvae	Salivary glands	1364	127/15180	163/15180	-1.4	-1.3	0.78	FALSE
	SRX858993	TFs and others	vfl	Embryo	Embryos	5063	513/15180	581/15180	-1.4	-1.3	0.88	FALSE
	SRX1840074	TFs and others	grh	Embryo	15-16h embryos	3098	230/15180	277/15180	-1.4	-1.3	0.83	FALSE
	SRX046658	TFs and others	su(Hw)	Cell line	S2	9085	1427/15180	1323/15180	-1.4	-1.3	1.08	TRUE
	SRX6386752	TFs and others	Clamp	Embryo	Embryos	2034	171/15180	212/15180	-1.4	-1.3	0.81	FALSE
	SRX19742708	TFs and others	grh	Cell line	S2	7762	1179/15180	1084/15180	-1.4	-1.3	1.09	TRUE
	SRX3909719	TFs and others	ey	Larvae	Eye-antennal disc	6413	649/15180	724/15180	-1.4	-1.3	0.90	FALSE
	SRX4047180	TFs and others	gro	Embryo	7h embryos	2512	193/15180	236/15180	-1.4	-1.3	0.82	FALSE
	SRX15206513	TFs and others	rhi	Adult	Ovary	3509	385/15180	444/15180	-1.4	-1.3	0.87	FALSE
	SRX4639147	TFs and others	Clamp	Embryo	Embryos	2079	174/15180	215/15180	-1.4	-1.3	0.81	FALSE
	SRX15206518	TFs and others	Epitope tags	Adult	Ovary	318	44/15180	26/15180	-1.4	-1.3	1.69	TRUE
	SRX9047374	TFs and others	Trl	Cell line	S2	4925	635/15180	709/15180	-1.4	-1.3	0.90	FALSE
	SRX193314	TFs and others	trr	Cell line	S2	3676	360/15180	417/15180	-1.4	-1.3	0.86	FALSE
	SRX016158	TFs and others	CTCF	Cell line	S2	2713	283/15180	334/15180	-1.4	-1.3	0.85	FALSE
	SRX041386	TFs and others	cbt	Embryo	16-24h embryos	2387	297/15180	249/15180	-1.4	-1.3	1.19	TRUE
	SRX027824	TFs and others	Pc	Cell line	S2-DRSC	4888	466/15180	530/15180	-1.4	-1.3	0.88	FALSE
	SRX3011258	TFs and others	abd-A	Cell line	S2	186	40/15180	23/15180	-1.4	-1.3	1.74	TRUE
	SRX13572046	TFs and others	Epitope tags	Adult	Whole body	625	35/15180	55/15180	-1.4	-1.3	0.64	FALSE
	SRX4315046	TFs and others	Act5C	Adult	Ovary	3073	412/15180	356/15180	-1.4	-1.3	1.16	TRUE
	SRX1550608	TFs and others	pho	Larvae	Imaginal brain disc	448	72/15180	49/15180	-1.4	-1.3	1.47	TRUE
	SRX13617602	TFs and others	rhi	Adult	Ovary	3541	415/15180	359/15180	-1.3	-1.2	1.16	TRUE
	SRX1728719	TFs and others	ZIPIC	Cell line	Kc167	5046	694/15180	622/15180	-1.3	-1.2	1.12	TRUE
	SRX318781	TFs and others	Sfmbt	Larvae	3rd instar	3181	333/15180	387/15180	-1.3	-1.2	0.86	FALSE
	SRX10695078	TFs and others	CBP	Cell line	S2	3386	365/15180	421/15180	-1.3	-1.2	0.87	FALSE
	SRX14869062	TFs and others	Trl	Embryo	2-4h embryos	13803	1353/15180	1454/15180	-1.3	-1.2	0.93	FALSE
	SRX202123	TFs and others	Rrp6	Cell line	S3	2270	167/15180	206/15180	-1.3	-1.2	0.81	FALSE
	SRX8556348	TFs and others	Clamp	Embryo	0-2h embryos	138	29/15180	15/15180	-1.3	-1.2	1.93	TRUE
	SRX197583	TFs and others	Tbp	Embryo	1-2h embryos	780	25/15180	42/15180	-1.3	-1.2	0.60	FALSE
	SRX5232775	TFs and others	Dp1	Pupae	Flight muscles	3146	386/15180	333/15180	-1.3	-1.2	1.16	TRUE
	SRX14869063	TFs and others	Trl	Embryo	14-17h embryos	13305	1428/15180	1530/15180	-1.3	-1.2	0.93	FALSE
	SRX22411050	TFs and others	Epitope tags	Larvae	Eye disc	1569	104/15180	135/15180	-1.3	-1.2	0.77	FALSE
	SRX5827820	TFs and others	insv	Embryo	Early embryos	2775	285/15180	334/15180	-1.3	-1.2	0.85	FALSE
	SRX1760703	TFs and others	Su(var)205	Cell line	OSC	1341	64/15180	89/15180	-1.3	-1.2	0.72	FALSE
	SRX150049	TFs and others	Orc2	Embryo	0-2h embryos	248	6/15180	16/15180	-1.3	-1.2	0.38	FALSE
	SRX3049401	TFs and others	Rbf	Pupae	Flight muscles	1206	99/15180	129/15180	-1.3	-1.2	0.77	FALSE
	SRX181419	TFs and others	Epitope tags	Adult	Adult head	8948	926/15180	1009/15180	-1.3	-1.2	0.92	FALSE
	SRX359798	TFs and others	AGO2	Cell line	S2	1509	86/15180	114/15180	-1.3	-1.2	0.75	FALSE
	SRX4933877	TFs and others	Ubx	Embryo	Neuronal cells	1926	73/15180	99/15180	-1.3	-1.2	0.74	FALSE
	SRX1158169	TFs and others	Epitope tags	Cell line	S2	4007	445/15180	504/15180	-1.3	-1.2	0.88	FALSE
	SRX2165282	TFs and others	bcd	Embryo	Embryos	4593	498/15180	560/15180	-1.3	-1.2	0.89	FALSE
	SRX124475	TFs and others	Orc2	Embryo	4-7h embryos	212	3/15180	11/15180	-1.2	-1.1	0.27	FALSE
	SRX1816636	TFs and others	GFP	Larvae	Eye-antennal disc	1252	128/15180	161/15180	-1.2	-1.1	0.80	FALSE
	SRX017465	TFs and others	Orc2	Cell line	ML-DmBG3-c2	1677	204/15180	167/15180	-1.2	-1.1	1.22	TRUE
	SRX22411051	TFs and others	Epitope tags	Larvae	Eye disc	1572	105/15180	135/15180	-1.2	-1.1	0.78	FALSE
	SRX14868978	TFs and others	lola	Embryo	14-17h embryos	4838	636/15180	571/15180	-1.2	-1.1	1.11	TRUE
	SRX1728720	TFs and others	Nup98-96	Cell line	Kc167	5377	501/15180	562/15180	-1.2	-1.1	0.89	FALSE
	SRX2396692	TFs and others	Orc2	Larvae	Fat Body	514	47/15180	68/15180	-1.2	-1.1	0.69	FALSE
	SRX4279662	TFs and others	rhi	Adult	Ovary	845	47/15180	68/15180	-1.2	-1.1	0.69	FALSE
	SRX013057	TFs and others	CBP	Larvae	3rd instar	76	0/15180	5/15180	-1.2	-1.1	0.00	FALSE
	SRX495274	TFs and others	Lpt	Embryo	0-8h embryos	78	0/15180	5/15180	-1.2	-1.1	0.00	FALSE
	SRX318780	TFs and others	Sfmbt	Larvae	3rd instar	1645	133/15180	166/15180	-1.2	-1.1	0.80	FALSE
	SRX017462	TFs and others	Orc2	Cell line	S2-DRSC	1317	93/15180	121/15180	-1.2	-1.1	0.77	FALSE
	SRX3632893	TFs and others	mle	Larvae	3rd instar	258	7/15180	17/15180	-1.2	-1.1	0.41	FALSE
	SRX386287	TFs and others	so	Larvae	Eye-antennal disc	86	2/15180	9/15180	-1.2	-1.1	0.22	FALSE
	SRX104973	TFs and others	Su(z)12	Larvae	3rd instar	1999	95/15180	123/15180	-1.2	-1.1	0.77	FALSE
	SRX15414666	TFs and others	Ptip	Embryo	Embryos	899	67/15180	91/15180	-1.2	-1.1	0.74	FALSE
	SRX202125	TFs and others	Rrp40	Cell line	S3	3558	272/15180	317/15180	-1.2	-1.1	0.86	FALSE
	SRX749064	TFs and others	Pc	Cell line	Kc167	4341	608/15180	546/15180	-1.2	-1.1	1.11	TRUE
	SRX24032094	TFs and others	CG1603	Adult	Whole body	2255	281/15180	239/15180	-1.2	-1.1	1.18	TRUE
	SRX14430627	TFs and others	E(bx)	Cell line	Kc167	117	1/15180	7/15180	-1.2	-1.1	0.14	FALSE
	SRX7569435	TFs and others	Lpt	Larvae	3rd instar	112	1/15180	7/15180	-1.2	-1.1	0.14	FALSE
	SRX14430648	TFs and others	Cp190	Cell line	Kc167	9950	1511/15180	1417/15180	-1.2	-1.1	1.07	TRUE
	SRX19695507	TFs and others	pho	Larvae	CNS and imaginal disc	3647	470/15180	416/15180	-1.2	-1.1	1.13	TRUE
	SRX7050427	TFs and others	Cp190	Cell line	S2	4758	758/15180	690/15180	-1.1	-1.1	1.10	TRUE
	SRX969911	TFs and others	Acf	Embryo	0-12h embryos	901	46/15180	66/15180	-1.1	-1.1	0.70	FALSE
	SRX3404016	TFs and others	msl-3	Cell line	S2	1613	116/15180	146/15180	-1.1	-1.1	0.79	FALSE
	SRX450789	TFs and others	JIL-1	Larvae	Salivary glands	2597	373/15180	325/15180	-1.1	-1.1	1.15	TRUE
	SRX2172427	TFs and others	Mlf	Cell line	S2	11302	1055/15180	1137/15180	-1.1	-1.1	0.93	FALSE
	SRX1531760	TFs and others	pho	Larvae	CNS and imaginal disc	124	25/15180	13/15180	-1.1	-1.1	1.92	TRUE
	SRX4639148	TFs and others	Clamp	Embryo	Embryos	1736	93/15180	120/15180	-1.1	-1.0	0.78	FALSE
	SRX969912	TFs and others	Acf	Embryo	0-12h embryos	1548	202/15180	167/15180	-1.1	-1.0	1.21	TRUE
	SRX288017	TFs and others	Su(var)2-HP2	Adult	Adult head	3379	468/15180	415/15180	-1.1	-1.0	1.13	TRUE
	SRX9005701	TFs and others	Nelf-E	Cell line	S2	4572	626/15180	565/15180	-1.1	-1.0	1.11	TRUE
	SRX1872291	TFs and others	ph-d	Embryo	16-18h embryos	2055	204/15180	242/15180	-1.1	-1.0	0.84	FALSE
	SRX15206506	TFs and others	rhi	Adult	Ovary	1562	96/15180	123/15180	-1.1	-1.0	0.78	FALSE
	SRX11548838	TFs and others	Trl	Embryo	1-2h embryos	3082	288/15180	332/15180	-1.1	-1.0	0.87	FALSE
	SRX22411043	TFs and others	Epitope tags	Larvae	Eye disc	1566	107/15180	135/15180	-1.1	-1.0	0.79	FALSE
	SRX4563535	TFs and others	Cp190	Cell line	Kc167	1887	213/15180	251/15180	-1.1	-1.0	0.85	FALSE
	SRX025490	TFs and others	disco	Embryo	8-16h embryos	2461	45/15180	64/15180	-1.1	-1.0	0.70	FALSE
	SRX12801977	TFs and others	pho	Cell line	S2	5797	853/15180	784/15180	-1.1	-1.0	1.09	TRUE
	SRX19030579	TFs and others	GFP	Larvae	3rd instar	770	57/15180	78/15180	-1.1	-1.0	0.73	FALSE
	SRX14430645	TFs and others	E(bx)	Cell line	Kc167	4786	460/15180	514/15180	-1.1	-1.0	0.89	FALSE
	SRX19742686	TFs and others	vfl	Cell line	S2	9324	1352/15180	1267/15180	-1.1	-1.0	1.07	TRUE
	SRX2618524	TFs and others	trr	Adult	Brains	2097	94/15180	120/15180	-1.1	-1.0	0.78	FALSE
	SRX1550621	TFs and others	ph-d	Larvae	Imaginal brain disc	5623	466/15180	520/15180	-1.1	-1.0	0.90	FALSE
	SRX14430637	TFs and others	E(bx)	Cell line	Kc167	3020	395/15180	348/15180	-1.1	-1.0	1.14	TRUE
	SRX6708255	TFs and others	fs(1)h	Cell line	S2	875	72/15180	95/15180	-1.1	-1.0	0.76	FALSE
	SRX8497053	TFs and others	Su(var)205	Embryo	Embryos	1388	96/15180	122/15180	-1.1	-1.0	0.79	FALSE
	SRX19030584	TFs and others	GFP	Larvae	3rd instar	551	42/15180	60/15180	-1.0	-1.0	0.70	FALSE
	SRX6685743	TFs and others	LysE	Cell line	S2	14146	1724/15180	1631/15180	-1.0	-1.0	1.06	TRUE
	SRX10031702	TFs and others	wda	Adult	Ovary	3084	283/15180	325/15180	-1.0	-1.0	0.87	FALSE
	SRX21664148	TFs and others	Epitope tags	Adult	Whole body	2645	215/15180	252/15180	-1.0	-1.0	0.85	FALSE
	SRX8497051	TFs and others	Su(var)205	Embryo	Embryos	1210	75/15180	98/15180	-1.0	-1.0	0.77	FALSE
	SRX19695505	TFs and others	Spps	Larvae	CNS and imaginal disc	8589	1120/15180	1044/15180	-1.0	-0.9	1.07	TRUE
[truncated: 401 more rows]

## Sheet: CpA
	Analysis in https://chip-atlas.org/enrichment_analysis conducted on 25th November 2024. Parameters: dm6 genome version (reference); TFs and others (2718 experiments); All cell types; Threshold of significance = 100; Permutation times x100
	NCBI ID	Antigen class	Antigen	Cell class	Cell	Number of peaks	Overlaps/CpA	Overlaps/Control	Log P-val	Log Q-val	Fold enrichment (FE)	FE > 1.0
	SRX19487494	TFs and others	GFP	Embryo	0-12h embryos	2683	66/40701	317/40701	-39.9	-36.5	0.21	FALSE
	SRX287692	TFs and others	HP4	Embryo	14-16h embryos	2991	45/40701	267/40701	-39.0	-36.1	0.17	FALSE
	SRX19487493	TFs and others	GFP	Embryo	0-12h embryos	2671	52/40701	283/40701	-39.0	-36.1	0.18	FALSE
	SRX287691	TFs and others	HP4	Embryo	14-16h embryos	2884	41/40701	255/40701	-38.3	-35.5	0.16	FALSE
	SRX025472	TFs and others	Pcl	Embryo	0-8h embryos	3386	48/40701	267/40701	-37.4	-34.8	0.18	FALSE
	SRX4933876	TFs and others	Ubx	Embryo	Neuronal cells	3708	80/40701	334/40701	-37.4	-34.8	0.24	FALSE
	SRX4933868	TFs and others	Ubx	Embryo	Mesoderm	3024	43/40701	251/40701	-36.3	-33.7	0.17	FALSE
	SRX19487495	TFs and others	GFP	Embryo	0-12h embryos	2466	63/40701	292/40701	-35.8	-33.3	0.22	FALSE
	SRX025466	TFs and others	GFP	Larvae	3rd instar	4907	199/40701	532/40701	-35.5	-33.0	0.37	FALSE
	SRX8497057	TFs and others	Su(var)205	Embryo	Embryos	1739	149/40701	448/40701	-35.2	-32.8	0.33	FALSE
	SRX7723719	TFs and others	ph-d	Adult	Ovary	1932	34/40701	223/40701	-34.6	-32.3	0.15	FALSE
	SRX7175255	TFs and others	Su(var)205	Embryo	Embryos	1411	73/40701	302/40701	-33.6	-31.3	0.24	FALSE
	SRX2055944	TFs and others	Su(var)205	Cell line	S2-DRSC	2838	56/40701	267/40701	-33.5	-31.2	0.21	FALSE
	SRX7723717	TFs and others	ph-d	Adult	Ovary	1846	28/40701	202/40701	-33.1	-30.8	0.14	FALSE
	SRX4933869	TFs and others	Ubx	Embryo	Mesoderm	2585	40/40701	229/40701	-32.7	-30.5	0.17	FALSE
	SRX7175258	TFs and others	Su(var)205	Embryo	Embryos	2124	250/40701	594/40701	-32.7	-30.5	0.42	FALSE
	SRX8574271	TFs and others	GFP	Embryo	Stage 5 embryos	2545	37/40701	220/40701	-32.2	-30.1	0.17	FALSE
	SRX3167261	TFs and others	Clamp	Cell line	Kc167	2735	47/40701	239/40701	-31.5	-29.4	0.20	FALSE
	SRX8497063	TFs and others	Su(var)205	Embryo	Embryos	1964	210/40701	525/40701	-31.5	-29.4	0.40	FALSE
	SRX8497055	TFs and others	Su(var)205	Embryo	Embryos	2048	247/40701	582/40701	-31.5	-29.4	0.42	FALSE
	SRX8497044	TFs and others	Su(var)205	Embryo	Embryos	1807	172/40701	464/40701	-31.4	-29.3	0.37	FALSE
	SRX23739959	TFs and others	Clk	Adult	Adult head	2180	55/40701	255/40701	-31.3	-29.3	0.22	FALSE
	SRX7175260	TFs and others	Su(var)205	Embryo	Embryos	2456	337/40701	713/40701	-31.3	-29.3	0.47	FALSE
	SRX7175261	TFs and others	Epitope tags	Embryo	Embryos	1064	38/40701	218/40701	-31.2	-29.2	0.17	FALSE
	SRX8497065	TFs and others	Su(var)205	Embryo	Embryos	2081	233/40701	556/40701	-30.8	-28.8	0.42	FALSE
	SRX6962948	TFs and others	GFP	Larvae	Eye disc	2432	96/40701	330/40701	-30.6	-28.6	0.29	FALSE
	SRX4933875	TFs and others	Ubx	Embryo	Mesoderm	2268	25/40701	184/40701	-30.5	-28.5	0.14	FALSE
	SRX5661483	TFs and others	pho	Embryo	Mesoderm	2416	49/40701	239/40701	-30.5	-28.6	0.21	FALSE
	SRX026858	TFs and others	tll	Embryo	0-4h embryos	3839	76/40701	291/40701	-30.2	-28.2	0.26	FALSE
	SRX6386777	TFs and others	msl-3	Embryo	Embryos	2778	41/40701	220/40701	-30.1	-28.2	0.19	FALSE
	SRX8497061	TFs and others	Su(var)205	Embryo	Embryos	1373	89/40701	314/40701	-29.9	-28.0	0.28	FALSE
	SRX5661485	TFs and others	pho	Embryo	Mesoderm	2462	66/40701	270/40701	-29.8	-27.9	0.24	FALSE
	SRX5661481	TFs and others	pho	Embryo	Mesoderm	2341	52/40701	241/40701	-29.6	-27.7	0.22	FALSE
	SRX8497042	TFs and others	Su(var)205	Embryo	Embryos	2143	282/40701	620/40701	-29.5	-27.6	0.45	FALSE
	SRX151218	TFs and others	lmd	Embryo	2h embryos	2240	235/40701	548/40701	-29.2	-27.3	0.43	FALSE
	SRX5661477	TFs and others	pho	Embryo	Mesoderm	2357	62/40701	259/40701	-29.1	-27.3	0.24	FALSE
	SRX2417580	TFs and others	Su(var)205	Cell line	S2-DRSC	2758	80/40701	293/40701	-29.1	-27.2	0.27	FALSE
	SRX4933882	TFs and others	Ubx	Embryo	Neuronal cells	1943	18/40701	160/40701	-29.0	-27.2	0.11	FALSE
	SRX474577	TFs and others	CTCF	Embryo	5-13h embryos	1135	49/40701	232/40701	-29.0	-27.2	0.21	FALSE
	SRX2011092	TFs and others	Su(var)205	Larvae	3rd instar	1705	61/40701	255/40701	-28.7	-26.9	0.24	FALSE
	SRX7723720	TFs and others	ph-d	Adult	Ovary	1806	39/40701	209/40701	-28.6	-26.9	0.19	FALSE
	SRX20852083	TFs and others	BEAF-32	Cell line	Kc167	2323	389/40701	766/40701	-28.6	-26.8	0.51	FALSE
	SRX5661472	TFs and others	Ubx	Embryo	Mesoderm	2010	21/40701	166/40701	-28.5	-26.7	0.13	FALSE
	SRX23739965	TFs and others	Clk	Adult	Adult head	2062	59/40701	249/40701	-28.3	-26.6	0.24	FALSE
	SRX1760704	TFs and others	Su(var)205	Cell line	OSC	1510	77/40701	283/40701	-28.2	-26.5	0.27	FALSE
	SRX3270986	TFs and others	cic	Embryo	2-4h embryos	2830	74/40701	276/40701	-27.9	-26.2	0.27	FALSE
	SRX288013	TFs and others	Su(var)205	Adult	Adult head	2755	78/40701	283/40701	-27.8	-26.1	0.28	FALSE
	SRX101476	TFs and others	su(Hw)	Adult	Ovary	1877	21/40701	163/40701	-27.7	-26.0	0.13	FALSE
	SRX2011091	TFs and others	Su(var)205	Larvae	3rd instar	1667	62/40701	252/40701	-27.7	-26.0	0.25	FALSE
	SRX7723712	TFs and others	ph-d	Adult	Ovary	3015	173/40701	443/40701	-27.7	-26.0	0.39	FALSE
	SRX474589	TFs and others	ph-d	Embryo	Parasegment 7	952	31/40701	186/40701	-27.5	-25.8	0.17	FALSE
	SRX026867	TFs and others	CG8478	Embryo	8-16h embryos	3583	65/40701	257/40701	-27.5	-25.8	0.25	FALSE
	SRX23739966	TFs and others	Clk	Adult	Adult head	1982	56/40701	239/40701	-27.4	-25.8	0.23	FALSE
	SRX8497053	TFs and others	Su(var)205	Embryo	Embryos	1388	107/40701	332/40701	-27.3	-25.6	0.32	FALSE
	SRX17608404	TFs and others	Cap-H2	Cell line	Kc167	2487	52/40701	229/40701	-27.0	-25.4	0.23	FALSE
	SRX2165285	TFs and others	bcd	Embryo	Embryos	2195	77/40701	277/40701	-27.0	-25.4	0.28	FALSE
	SRX4933883	TFs and others	Ubx	Embryo	Neuronal cells	1957	22/40701	162/40701	-26.9	-25.2	0.14	FALSE
	SRX2165283	TFs and others	bcd	Embryo	Embryos	2142	71/40701	265/40701	-26.8	-25.2	0.27	FALSE
	SRX2321783	TFs and others	trr	Adult	Adult head	3115	62/40701	247/40701	-26.7	-25.1	0.25	FALSE
	SRX1760703	TFs and others	Su(var)205	Cell line	OSC	1341	58/40701	238/40701	-26.4	-24.8	0.24	FALSE
	SRX6962949	TFs and others	GFP	Larvae	Eye disc	1819	56/40701	234/40701	-26.4	-24.8	0.24	FALSE
	SRX19742674	TFs and others	vfl	Cell line	S2	2167	358/40701	705/40701	-26.4	-24.8	0.51	FALSE
	SRX8497051	TFs and others	Su(var)205	Embryo	Embryos	1210	73/40701	266/40701	-26.3	-24.7	0.27	FALSE
	SRX2055948	TFs and others	Su(var)205	Cell line	S2-DRSC	2560	58/40701	236/40701	-26.0	-24.4	0.25	FALSE
	SRX3270980	TFs and others	dl	Embryo	2-4h embryos	2501	70/40701	258/40701	-25.8	-24.3	0.27	FALSE
	SRX8497059	TFs and others	Su(var)205	Embryo	Embryos	1658	152/40701	398/40701	-25.8	-24.3	0.38	FALSE
	SRX750083	TFs and others	GFP	Embryo	Mitotic cycle 13	4253	356/40701	697/40701	-25.7	-24.2	0.51	FALSE
	SRX4933870	TFs and others	Ubx	Embryo	Mesoderm	1919	22/40701	157/40701	-25.6	-24.1	0.14	FALSE
	SRX1760702	TFs and others	Su(var)205	Cell line	OSC	1334	61/40701	240/40701	-25.6	-24.1	0.25	FALSE
	SRX4933881	TFs and others	Ubx	Embryo	Neuronal cells	1860	19/40701	149/40701	-25.5	-24.0	0.13	FALSE
	SRX2165271	TFs and others	bcd	Embryo	Embryos	2299	101/40701	311/40701	-25.4	-23.8	0.32	FALSE
	SRX5661479	TFs and others	pho	Embryo	Mesoderm	1924	56/40701	229/40701	-25.3	-23.8	0.24	FALSE
	SRX2165284	TFs and others	bcd	Embryo	Embryos	2125	83/40701	279/40701	-25.3	-23.8	0.30	FALSE
	SRX3723038	TFs and others	GFP	Larvae	3rd instar brain	2372	114/40701	333/40701	-25.3	-23.8	0.34	FALSE
	SRX1032407	TFs and others	dl	Embryo	2-4h embryos	2587	76/40701	266/40701	-25.2	-23.7	0.29	FALSE
	SRX8574261	TFs and others	GFP	Embryo	Stage 3 embryos	2169	36/40701	187/40701	-25.1	-23.6	0.19	FALSE
	SRX2165274	TFs and others	bcd	Embryo	Embryos	2186	67/40701	249/40701	-25.1	-23.6	0.27	FALSE
	SRX20852091	TFs and others	BEAF-32	Cell line	Kc167	2203	383/40701	728/40701	-25.0	-23.5	0.53	FALSE
	SRX4933880	TFs and others	Ubx	Embryo	Neuronal cells	1717	17/40701	141/40701	-24.8	-23.3	0.12	FALSE
	SRX16752355	TFs and others	Pc	Embryo	21-24h embryos	988	58/40701	230/40701	-24.8	-23.3	0.25	FALSE
	SRX22411036	TFs and others	GFP	Larvae	Eye disc	1119	47/40701	208/40701	-24.7	-23.2	0.23	FALSE
	SRX17608405	TFs and others	Cap-H2	Cell line	Kc167	2411	51/40701	216/40701	-24.7	-23.2	0.24	FALSE
	SRX372808	TFs and others	Trf2	Embryo	2-4h embryos	2550	64/40701	241/40701	-24.7	-23.2	0.27	FALSE
	SRX815531	TFs and others	Epitope tags	Embryo	Embryos	1738	19/40701	145/40701	-24.5	-23.1	0.13	FALSE
	SRX5775905	TFs and others	GFP	Embryo	Mitotic cycle 14	1708	45/40701	203/40701	-24.5	-23.0	0.22	FALSE
	SRX5775933	TFs and others	GFP	Embryo	Mitotic cycle 14	1799	53/40701	219/40701	-24.5	-23.0	0.24	FALSE
	SRX5287832	TFs and others	GFP	Larvae	Imaginal wing disc	2052	74/40701	258/40701	-24.4	-22.9	0.29	FALSE
	SRX3167260	TFs and others	Clamp	Cell line	Kc167	1861	33/40701	177/40701	-24.3	-22.9	0.19	FALSE
	SRX101479	TFs and others	su(Hw)	Adult	Ovary	2164	34/40701	179/40701	-24.3	-22.9	0.19	FALSE
	SRX23739964	TFs and others	Clk	Adult	Adult head	2015	72/40701	254/40701	-24.3	-22.9	0.28	FALSE
	SRX23739960	TFs and others	Clk	Adult	Adult head	1720	51/40701	213/40701	-24.1	-22.6	0.24	FALSE
	SRX8497049	TFs and others	Su(var)205	Embryo	Embryos	890	36/40701	182/40701	-24.0	-22.6	0.20	FALSE
	SRX2659833	TFs and others	cic	Larvae	Imaginal wing disc	1355	52/40701	214/40701	-23.9	-22.4	0.24	FALSE
	SRX23739958	TFs and others	Clk	Adult	Adult head	1827	60/40701	229/40701	-23.8	-22.4	0.26	FALSE
	SRX287660	TFs and others	Su(var)205	Larvae	3rd instar	2717	91/40701	285/40701	-23.8	-22.4	0.32	FALSE
	SRX2659837	TFs and others	cic	Larvae	Imaginal wing disc	1409	66/40701	239/40701	-23.5	-22.1	0.28	FALSE
	SRX2659842	TFs and others	cic	Larvae	Imaginal wing disc	1517	85/40701	273/40701	-23.5	-22.1	0.31	FALSE
	SRX146997	TFs and others	msl-3	Cell line	S2	3485	513/40701	889/40701	-23.5	-22.1	0.58	FALSE
	SRX335495	TFs and others	Myc	Cell line	Kc167	1962	31/40701	168/40701	-23.3	-21.9	0.18	FALSE
	SRX2165270	TFs and others	bcd	Embryo	Embryos	2001	64/40701	234/40701	-23.3	-21.9	0.27	FALSE
	SRX2165267	TFs and others	bcd	Embryo	Embryos	2144	70/40701	244/40701	-23.1	-21.7	0.29	FALSE
	SRX14894229	TFs and others	CG4266	Cell line	Kc167	2392	88/40701	276/40701	-23.1	-21.7	0.32	FALSE
	SRX10418018	TFs and others	HP1b	Adult	Adult head	810	33/40701	171/40701	-23.0	-21.6	0.19	FALSE
	SRX4639142	TFs and others	Clamp	Embryo	Embryos	2406	53/40701	212/40701	-23.0	-21.7	0.25	FALSE
	SRX485207	TFs and others	rhi	Adult	Ovary	2598	113/40701	318/40701	-23.0	-21.7	0.36	FALSE
	SRX288014	TFs and others	Su(var)205	Adult	Adult head	2171	155/40701	385/40701	-23.0	-21.6	0.40	FALSE
	SRX026861	TFs and others	Dfd	Embryo	0-8h embryos	2165	48/40701	201/40701	-22.8	-21.4	0.24	FALSE
	SRX2804230	TFs and others	Spt3	Embryo	1-3h embryos	2370	69/40701	241/40701	-22.8	-21.5	0.29	FALSE
	SRX21908312	TFs and others	rhi	Adult	Ovary	1682	99/40701	293/40701	-22.8	-21.4	0.34	FALSE
	SRX8497047	TFs and others	Su(var)205	Embryo	Embryos	831	30/40701	163/40701	-22.6	-21.3	0.18	FALSE
	SRX6747980	TFs and others	Lam	Cell line	Kc167	1619	47/40701	198/40701	-22.6	-21.2	0.24	FALSE
	SRX22411047	TFs and others	GFP	Larvae	Eye disc	1104	53/40701	210/40701	-22.6	-21.3	0.25	FALSE
	SRX3270981	TFs and others	cic	Embryo	2-4h embryos	1949	19/40701	137/40701	-22.5	-21.2	0.14	FALSE
	SRX2165275	TFs and others	bcd	Embryo	Embryos	2281	83/40701	264/40701	-22.5	-21.1	0.31	FALSE
	SRX15369013	TFs and others	CBP	Larvae	Imaginal leg disc	1446	40/40701	183/40701	-22.4	-21.1	0.22	FALSE
	SRX5661475	TFs and others	pho	Embryo	Mesoderm	1568	45/40701	193/40701	-22.4	-21.0	0.23	FALSE
	SRX372807	TFs and others	Tbp	Embryo	2-4h embryos	2443	66/40701	233/40701	-22.4	-21.0	0.28	FALSE
	SRX21207176	TFs and others	Act5C	Cell line	S2R+	5496	758/40701	1189/40701	-22.4	-21.1	0.64	FALSE
	SRX22411037	TFs and others	GFP	Larvae	Eye disc	1088	54/40701	210/40701	-22.2	-20.9	0.26	FALSE
	SRX22411038	TFs and others	GFP	Larvae	Eye disc	1093	54/40701	210/40701	-22.2	-20.9	0.26	FALSE
	SRX2804225	TFs and others	Ada2b	Embryo	1-3h embryos	2430	80/40701	257/40701	-22.2	-20.9	0.31	FALSE
	SRX14894228	TFs and others	CG4266	Cell line	Kc167	2912	153/40701	377/40701	-22.2	-20.9	0.41	FALSE
	SRX025470	TFs and others	GFP	Embryo	16-24h embryos	2466	47/40701	196/40701	-22.1	-20.9	0.24	FALSE
	SRX12261332	TFs and others	Epitope tags	Larvae	Imaginal leg disc	1744	55/40701	211/40701	-22.1	-20.8	0.26	FALSE
	SRX5661473	TFs and others	Ubx	Embryo	Mesoderm	1808	22/40701	142/40701	-22.0	-20.7	0.15	FALSE
	SRX6386768	TFs and others	Clamp	Embryo	Embryos	1762	30/40701	160/40701	-22.0	-20.7	0.19	FALSE
	SRX2165268	TFs and others	bcd	Embryo	Embryos	1871	53/40701	207/40701	-22.0	-20.7	0.26	FALSE
	SRX2618525	TFs and others	trr	Adult	Brains	1922	31/40701	162/40701	-21.9	-20.7	0.19	FALSE
	SRX4933877	TFs and others	Ubx	Embryo	Neuronal cells	1926	87/40701	268/40701	-21.9	-20.7	0.32	FALSE
	SRX3723039	TFs and others	GFP	Larvae	3rd instar brain	2087	139/40701	353/40701	-21.9	-20.6	0.39	FALSE
	SRX3393642	TFs and others	Epitope tags	Cell line	S2R+	1378	154/40701	376/40701	-21.9	-20.6	0.41	FALSE
	SRX10418017	TFs and others	HP1b	Adult	Adult head	829	36/40701	172/40701	-21.8	-20.5	0.21	FALSE
	SRX2618526	TFs and others	trr	Adult	Brains	1971	31/40701	161/40701	-21.7	-20.4	0.19	FALSE
	SRX032109	TFs and others	Hr39	Embryo	16-24h embryos	2171	270/40701	545/40701	-21.7	-20.4	0.50	FALSE
	SRX4639149	TFs and others	Clamp	Embryo	Embryos	1725	30/40701	158/40701	-21.5	-20.3	0.19	FALSE
	SRX11499353	TFs and others	Cp190	Embryo	0-14h embryos	1472	154/40701	374/40701	-21.5	-20.3	0.41	FALSE
	SRX3393641	TFs and others	Epitope tags	Cell line	S2R+	1573	170/40701	398/40701	-21.5	-20.2	0.43	FALSE
	SRX10418019	TFs and others	HP1c	Adult	Adult head	784	28/40701	153/40701	-21.4	-20.1	0.18	FALSE
	SRX4580728	TFs and others	SA	Cell line	Kc167	2098	50/40701	198/40701	-21.4	-20.1	0.25	FALSE
	SRX372809	TFs and others	Trf2	Embryo	2-4h embryos	2542	96/40701	280/40701	-21.4	-20.1	0.34	FALSE
	SRX10418021	TFs and others	HP1c	Adult	Adult head	834	37/40701	172/40701	-21.3	-20.1	0.22	FALSE
	SRX467110	TFs and others	SMC3	Larvae	3rd instar	1586	34/40701	165/40701	-21.2	-19.9	0.21	FALSE
	SRX1840068	TFs and others	grh	Embryo	2-3h embryos	1508	59/40701	214/40701	-21.2	-19.9	0.28	FALSE
	SRX4577942	TFs and others	Cap-H2	Cell line	Kc167	1439	99/40701	284/40701	-21.2	-20.0	0.35	FALSE
	SRX146995	TFs and others	msl-2	Cell line	S2	3732	568/40701	937/40701	-21.2	-20.0	0.61	FALSE
	SRX2618527	TFs and others	trr	Adult	Brains	1921	35/40701	167/40701	-21.1	-19.9	0.21	FALSE
	SRX287577	TFs and others	Su(var)205	Embryo	14-16h embryos	3155	124/40701	324/40701	-21.1	-19.8	0.38	FALSE
	SRX2804223	TFs and others	Ada2b	Embryo	1-3h embryos	2489	121/40701	319/40701	-21.0	-19.8	0.38	FALSE
	SRX11499364	TFs and others	CTCF	Embryo	0-14h embryos	1442	157/40701	375/40701	-21.0	-19.8	0.42	FALSE
	SRX495787	TFs and others	Myc	Cell line	Kc167	1911	28/40701	151/40701	-20.9	-19.7	0.19	FALSE
	SRX2417579	TFs and others	Su(var)205	Cell line	S2-DRSC	2049	45/40701	186/40701	-20.9	-19.7	0.24	FALSE
	SRX030962	TFs and others	GFP	Pupae	White prepupae	2550	44/40701	184/40701	-20.9	-19.7	0.24	FALSE
	SRX10418020	TFs and others	HP1c	Adult	Adult head	855	39/40701	173/40701	-20.7	-19.5	0.23	FALSE
	SRX2055949	TFs and others	Epitope tags	Cell line	S2-DRSC	2684	114/40701	306/40701	-20.7	-19.5	0.37	FALSE
	SRX2165269	TFs and others	bcd	Embryo	Embryos	1947	61/40701	215/40701	-20.6	-19.4	0.28	FALSE
	SRX474587	TFs and others	ph-d	Embryo	5-13h embryos	1041	45/40701	184/40701	-20.5	-19.3	0.24	FALSE
	SRX7175263	TFs and others	Su(var)205	Embryo	Embryos	846	45/40701	184/40701	-20.5	-19.3	0.24	FALSE
	SRX23739962	TFs and others	Clk	Adult	Adult head	2048	93/40701	270/40701	-20.5	-19.3	0.34	FALSE
	SRX335496	TFs and others	Myc	Cell line	Kc167	1870	30/40701	153/40701	-20.4	-19.2	0.20	FALSE
	SRX992689	TFs and others	kn	Embryo	13-14h embryos	1862	51/40701	195/40701	-20.4	-19.2	0.26	FALSE
	SRX287659	TFs and others	Su(var)205	Larvae	3rd instar	2288	70/40701	230/40701	-20.4	-19.2	0.30	FALSE
	SRX21908309	TFs and others	rhi	Adult	Ovary	1333	58/40701	208/40701	-20.3	-19.2	0.28	FALSE
	SRX5287830	TFs and others	Epitope tags	Larvae	Imaginal wing disc	1653	58/40701	208/40701	-20.3	-19.2	0.28	FALSE
	SRX13227891	TFs and others	Epitope tags	Larvae	Imaginal haltere disc	2029	75/40701	238/40701	-20.3	-19.1	0.32	FALSE
	SRX5226977	TFs and others	O-GlcNAc	Larvae	Larvae	2520	243/40701	496/40701	-20.3	-19.1	0.49	FALSE
	SRX1170639	TFs and others	Cdk12	Larvae	3rd instar	1427	64/40701	218/40701	-20.2	-19.0	0.29	FALSE
	SRX066247	TFs and others	Epitope tags	Embryo	Neuronal cells	1655	13/40701	112/40701	-20.1	-19.0	0.12	FALSE
	SRX5775921	TFs and others	GFP	Embryo	Mitotic cycle 14	1631	47/40701	186/40701	-20.1	-18.9	0.25	FALSE
	SRX23739967	TFs and others	Clk	Adult	Adult head	1987	91/40701	264/40701	-20.0	-18.9	0.34	FALSE
	SRX1300696	TFs and others	Hnf4	Adult	Adult body	1929	25/40701	140/40701	-19.9	-18.8	0.18	FALSE
	SRX4279690	TFs and others	rhi	Adult	Ovary	21659	7928/40701	6901/40701	-19.9	-18.8	1.15	TRUE
	SRX23739961	TFs and others	Clk	Adult	Adult head	1428	36/40701	163/40701	-19.8	-18.7	0.22	FALSE
	SRX025490	TFs and others	disco	Embryo	8-16h embryos	2461	40/40701	171/40701	-19.8	-18.7	0.23	FALSE
	SRX21664142	TFs and others	CG1603	Adult	Whole body	1621	24/40701	137/40701	-19.7	-18.6	0.18	FALSE
	SRX671946	TFs and others	Pc	Embryo	Parasegment 7	905	45/40701	180/40701	-19.6	-18.5	0.25	FALSE
	SRX2564148	TFs and others	Nup98-96	Larvae	3rd instar brain	1647	59/40701	206/40701	-19.6	-18.5	0.29	FALSE
	SRX4580727	TFs and others	SA	Cell line	Kc167	2224	59/40701	206/40701	-19.6	-18.5	0.29	FALSE
	SRX760380	TFs and others	elav	Embryo	Embryos	2115	43/40701	175/40701	-19.4	-18.3	0.25	FALSE
	SRX5775934	TFs and others	GFP	Embryo	Mitotic cycle 14	1649	59/40701	205/40701	-19.4	-18.3	0.29	FALSE
	SRX5775911	TFs and others	GFP	Embryo	Mitotic cycle 14	1809	69/40701	223/40701	-19.4	-18.3	0.31	FALSE
	SRX15369011	TFs and others	CBP	Larvae	Imaginal leg disc	1316	33/40701	154/40701	-19.2	-18.1	0.21	FALSE
	SRX066245	TFs and others	Epitope tags	Embryo	Neuronal cells	2561	51/40701	189/40701	-19.2	-18.0	0.27	FALSE
	SRX2165266	TFs and others	bcd	Embryo	Embryos	2155	97/40701	269/40701	-19.2	-18.1	0.36	FALSE
	SRX507379	TFs and others	Su(var)205	Adult	Ovary	1606	19/40701	123/40701	-19.1	-18.0	0.15	FALSE
	SRX11499352	TFs and others	Cp190	Embryo	0-14h embryos	1462	161/40701	368/40701	-19.1	-17.9	0.44	FALSE
	SRX9008801	TFs and others	Epitope tags	Adult	Adult head	1738	24/40701	134/40701	-19.0	-17.9	0.18	FALSE
	SRX5775941	TFs and others	GFP	Embryo	Mitotic cycle 14	1361	35/40701	157/40701	-19.0	-17.9	0.22	FALSE
	SRX4577941	TFs and others	Cap-H2	Cell line	Kc167	1577	127/40701	315/40701	-18.9	-17.8	0.40	FALSE
	SRX749040	TFs and others	CTCF	Cell line	Kc167	1571	173/40701	385/40701	-18.9	-17.8	0.45	FALSE
	SRX19742678	TFs and others	grh	Cell line	S2	1167	129/40701	317/40701	-18.7	-17.6	0.41	FALSE
	SRX5226996	TFs and others	O-GlcNAc	Larvae	Larvae	2731	265/40701	514/40701	-18.7	-17.6	0.52	FALSE
	SRX9008834	TFs and others	Su(var)205	Adult	Ovary	806	30/40701	145/40701	-18.6	-17.5	0.21	FALSE
	SRX11499365	TFs and others	CTCF	Embryo	0-14h embryos	1446	164/40701	369/40701	-18.6	-17.5	0.44	FALSE
	SRX11499354	TFs and others	Cp190	Embryo	0-14h embryos	1441	160/40701	363/40701	-18.6	-17.5	0.44	FALSE
	SRX5226978	TFs and others	O-GlcNAc	Larvae	Larvae	2349	202/40701	425/40701	-18.6	-17.5	0.48	FALSE
	SRX348468	TFs and others	Kr	Embryo	Blastoderm	1108	37/40701	159/40701	-18.5	-17.4	0.23	FALSE
	SRX11071557	TFs and others	mod(mdg4)	Cell line	OSC	1011	89/40701	252/40701	-18.5	-17.4	0.35	FALSE
	SRX5535372	TFs and others	msl-3	Cell line	Kc167	1453	17/40701	115/40701	-18.4	-17.3	0.15	FALSE
	SRX5775906	TFs and others	GFP	Embryo	Mitotic cycle 14	1414	37/40701	158/40701	-18.3	-17.2	0.23	FALSE
	SRX18273816	TFs and others	GFP	Embryo	2-2.5h embryos	2303	68/40701	215/40701	-18.3	-17.2	0.32	FALSE
	SRX749041	TFs and others	CTCF	Cell line	Kc167	1540	171/40701	377/40701	-18.2	-17.1	0.45	FALSE
	SRX151219	TFs and others	lmd	Embryo	2h embryos	825	31/40701	145/40701	-18.1	-17.1	0.21	FALSE
	SRX15369015	TFs and others	CBP	Larvae	Imaginal leg disc	1239	31/40701	145/40701	-18.1	-17.1	0.21	FALSE
	SRX287927	TFs and others	dwg	Embryo	14-16h embryos	1213	116/40701	293/40701	-18.1	-17.1	0.40	FALSE
	SRX187588	TFs and others	brk	Larvae	Imaginal wing disc	649	12/40701	101/40701	-18.0	-16.9	0.12	FALSE
	SRX5431048	TFs and others	msl-2	Embryo	3-4h embryos	877	28/40701	138/40701	-18.0	-16.9	0.20	FALSE
	SRX8347288	TFs and others	Myc	Adult	Mushroom Bodies	768	45/40701	172/40701	-18.0	-16.9	0.26	FALSE
	SRX2804221	TFs and others	Ada2b	Embryo	1-3h embryos	2799	175/40701	381/40701	-18.0	-16.9	0.46	FALSE
	SRX041384	TFs and others	Fer3	Embryo	16-24h embryos	2006	38/40701	158/40701	-17.9	-16.8	0.24	FALSE
	SRX15369009	TFs and others	CBP	Larvae	Imaginal leg disc	1257	45/40701	171/40701	-17.8	-16.7	0.26	FALSE
	SRX3270985	TFs and others	cic	Embryo	2-4h embryos	2109	45/40701	171/40701	-17.8	-16.7	0.26	FALSE
	SRX9008836	TFs and others	Su(var)205	Adult	Ovary	2734	487/40701	799/40701	-17.8	-16.7	0.61	FALSE
	SRX474576	TFs and others	CTCF	Embryo	5-13h embryos	801	30/40701	141/40701	-17.7	-16.7	0.21	FALSE
	SRX14430654	TFs and others	su(Hw)	Cell line	Kc167	2783	166/40701	366/40701	-17.7	-16.7	0.45	FALSE
	SRX2458928	TFs and others	ash1	Cell line	S2	2211	66/40701	208/40701	-17.6	-16.6	0.32	FALSE
	SRX1537617	TFs and others	dwg	Embryo	Embryos	1221	122/40701	299/40701	-17.6	-16.6	0.41	FALSE
	SRX287928	TFs and others	dwg	Embryo	14-16h embryos	1083	131/40701	313/40701	-17.6	-16.6	0.42	FALSE
	SRX4933871	TFs and others	Ubx	Embryo	Mesoderm	1274	16/40701	109/40701	-17.5	-16.5	0.15	FALSE
	SRX1299934	TFs and others	BrdU	Cell line	Kc167	1678	60/40701	197/40701	-17.5	-16.5	0.30	FALSE
	SRX5287826	TFs and others	Epitope tags	Larvae	Imaginal wing disc	1736	60/40701	197/40701	-17.5	-16.5	0.30	FALSE
	SRX5865771	TFs and others	mof	Embryo	3-4h embryos	1031	25/40701	129/40701	-17.4	-16.4	0.19	FALSE
	SRX2165280	TFs and others	bcd	Embryo	Embryos	2438	156/40701	349/40701	-17.4	-16.4	0.45	FALSE
	SRX11499363	TFs and others	CTCF	Embryo	0-14h embryos	1414	169/40701	368/40701	-17.4	-16.3	0.46	FALSE
	SRX11071556	TFs and others	mod(mdg4)	Cell line	OSC	1015	91/40701	248/40701	-17.3	-16.3	0.37	FALSE
	SRX5226979	TFs and others	O-GlcNAc	Larvae	Larvae	2604	252/40701	485/40701	-17.3	-16.3	0.52	FALSE
	SRX5775912	TFs and others	GFP	Embryo	Mitotic cycle 14	1505	56/40701	188/40701	-17.2	-16.2	0.30	FALSE
	SRX19758096	TFs and others	Hrb27C	Cell line	S2	2145	65/40701	204/40701	-17.2	-16.2	0.32	FALSE
	SRX2659834	TFs and others	cic	Larvae	Imaginal wing disc	1320	79/40701	228/40701	-17.2	-16.2	0.35	FALSE
	SRX5226987	TFs and others	O-GlcNAc	Larvae	Larvae	1919	149/40701	337/40701	-17.2	-16.1	0.44	FALSE
	SRX287747	TFs and others	Mi-2	Embryo	14-16h embryos	1618	26/40701	130/40701	-17.1	-16.1	0.20	FALSE
	SRX7723716	TFs and others	ph-d	Adult	Ovary	1564	59/40701	193/40701	-17.1	-16.1	0.31	FALSE
	SRX287949	TFs and others	Su(var)2-HP2	Embryo	14-16h embryos	2010	85/40701	237/40701	-17.1	-16.1	0.36	FALSE
	SRX146993	TFs and others	msl-1	Cell line	S2	4351	824/40701	1206/40701	-17.1	-16.0	0.68	FALSE
	SRX6827673	TFs and others	Cap-H2	Larvae	L2-4	2085	64/40701	201/40701	-17.0	-16.0	0.32	FALSE
	SRX19742677	TFs and others	grh	Cell line	S2	1126	125/40701	300/40701	-17.0	-16.0	0.42	FALSE
	SRX5775940	TFs and others	GFP	Embryo	Mitotic cycle 14	1144	25/40701	127/40701	-16.9	-15.9	0.20	FALSE
	SRX2055966	TFs and others	Hmr	Cell line	S2-DRSC	2501	116/40701	285/40701	-16.9	-15.9	0.41	FALSE
	SRX5436052	TFs and others	BigH1	Cell line	S2	3300	468/40701	765/40701	-16.9	-15.8	0.61	FALSE
	SRX5775927	TFs and others	GFP	Embryo	Mitotic cycle 14	1267	34/40701	145/40701	-16.8	-15.8	0.23	FALSE
	SRX19758367	TFs and others	Hrb27C	Cell line	S2	2203	80/40701	227/40701	-16.8	-15.8	0.35	FALSE
	SRX8347287	TFs and others	Myc	Adult	Mushroom Bodies	697	38/40701	152/40701	-16.7	-15.7	0.25	FALSE
	SRX1299935	TFs and others	BrdU	Cell line	Kc167	1842	66/40701	203/40701	-16.7	-15.7	0.33	FALSE
	SRX5431049	TFs and others	msl-2	Embryo	3-4h embryos	864	33/40701	142/40701	-16.6	-15.6	0.23	FALSE
	SRX202117	TFs and others	Rrp6	Cell line	S2	3564	304/40701	549/40701	-16.6	-15.6	0.55	FALSE
	SRX147001	TFs and others	mle	Cell line	S2	3438	562/40701	881/40701	-16.6	-15.7	0.64	FALSE
	SRX661062	TFs and others	Su(H)	Embryo	2-4h embryos	1118	14/40701	100/40701	-16.5	-15.5	0.14	FALSE
	SRX6747978	TFs and others	Lam	Cell line	Kc167	1143	26/40701	127/40701	-16.5	-15.5	0.20	FALSE
	SRX19758090	TFs and others	Hrb27C	Cell line	S2	2188	66/40701	202/40701	-16.5	-15.5	0.33	FALSE
	SRX19758364	TFs and others	Hrb27C	Cell line	S2	2151	72/40701	212/40701	-16.5	-15.5	0.34	FALSE
	SRX5827827	TFs and others	Elba3	Embryo	Early embryos	1613	29/40701	133/40701	-16.4	-15.4	0.22	FALSE
	SRX8347285	TFs and others	Myc	Adult	Mushroom Bodies	652	33/40701	141/40701	-16.4	-15.4	0.23	FALSE
	SRX16752356	TFs and others	Pc	Embryo	21-24h embryos	894	74/40701	215/40701	-16.4	-15.5	0.34	FALSE
	SRX507387	TFs and others	Su(var)205	Adult	Ovary	1285	19/40701	111/40701	-16.3	-15.3	0.17	FALSE
	SRX1299936	TFs and others	BrdU	Cell line	Kc167	1922	69/40701	206/40701	-16.3	-15.4	0.33	FALSE
	SRX5865770	TFs and others	mof	Embryo	3-4h embryos	781	21/40701	115/40701	-16.2	-15.2	0.18	FALSE
	SRX969914	TFs and others	Acf	Embryo	0-12h embryos	1486	36/40701	146/40701	-16.2	-15.2	0.25	FALSE
	SRX6827253	TFs and others	Epitope tags	Embryo	9-16h embryos	1781	42/40701	157/40701	-16.1	-15.2	0.27	FALSE
	SRX8347289	TFs and others	Myc	Adult	Mushroom Bodies	751	48/40701	168/40701	-16.1	-15.1	0.29	FALSE
	SRX11071583	TFs and others	mod(mdg4)	Cell line	OSC	1006	88/40701	236/40701	-16.1	-15.1	0.37	FALSE
	SRX8347286	TFs and others	Myc	Adult	Mushroom Bodies	618	29/40701	131/40701	-16.0	-15.0	0.22	FALSE
	SRX181429	TFs and others	Epitope tags	Adult	Adult head	1617	33/40701	139/40701	-16.0	-15.0	0.24	FALSE
	SRX2165272	TFs and others	bcd	Embryo	Embryos	1484	50/40701	171/40701	-16.0	-15.0	0.29	FALSE
	SRX6827677	TFs and others	Cap-H2	Larvae	L2-4	2186	76/40701	216/40701	-16.0	-15.1	0.35	FALSE
	SRX11071555	TFs and others	mod(mdg4)	Cell line	OSC	978	91/40701	240/40701	-16.0	-15.0	0.38	FALSE
	SRX1433400	TFs and others	msl-2	Cell line	S2	2876	401/40701	671/40701	-16.0	-15.1	0.60	FALSE
	SRX2564150	TFs and others	Nup98-96	Larvae	3rd instar brain	1731	92/40701	241/40701	-15.9	-14.9	0.38	FALSE
	SRX030151	TFs and others	CG8478	Embryo	16-24h embryos	2092	200/40701	401/40701	-15.9	-14.9	0.50	FALSE
	SRX5227004	TFs and others	O-GlcNAc	Larvae	Larvae	3017	397/40701	665/40701	-15.9	-15.0	0.60	FALSE
	SRX1056722	TFs and others	Ubx	Cell line	Kc167	2943	511/40701	809/40701	-15.9	-14.9	0.63	FALSE
	SRX041388	TFs and others	yki	Embryo	0-4h embryos	4017	922/40701	1307/40701	-15.9	-14.9	0.71	FALSE
	SRX14430658	TFs and others	su(Hw)	Cell line	Kc167	2961	239/40701	455/40701	-15.8	-14.9	0.53	FALSE
	SRX14869043	TFs and others	Trl	Embryo	14-17h embryos	12809	5014/40701	4266/40701	-15.8	-14.8	1.18	TRUE
	SRX3404020	TFs and others	msl-3	Cell line	S2	2010	74/40701	211/40701	-15.7	-14.8	0.35	FALSE
	SRX2055964	TFs and others	Hmr	Cell line	S2-DRSC	2617	152/40701	331/40701	-15.7	-14.7	0.46	FALSE
	SRX19758365	TFs and others	Hrb87F	Cell line	S2	2171	80/40701	220/40701	-15.6	-14.7	0.36	FALSE
	SRX647437	TFs and others	vfl	Embryo	Mitotic cycle 12-14	1466	86/40701	230/40701	-15.6	-14.7	0.37	FALSE
	SRX14869044	TFs and others	Trl	Embryo	14-17h embryos	13777	4959/40701	4218/40701	-15.6	-14.7	1.18	TRUE
	SRX3981710	TFs and others	Ssrp	Cell line	S2	1961	73/40701	208/40701	-15.5	-14.6	0.35	FALSE
	SRX12261330	TFs and others	Epitope tags	Larvae	Imaginal leg disc	2007	132/40701	300/40701	-15.5	-14.5	0.44	FALSE
	SRX6747979	TFs and others	Lam	Cell line	Kc167	1002	24/40701	118/40701	-15.4	-14.5	0.20	FALSE
	SRX815527	TFs and others	Epitope tags	Embryo	Embryos	977	54/40701	175/40701	-15.4	-14.5	0.31	FALSE
	SRX18273815	TFs and others	GFP	Embryo	2-2.5h embryos	1938	53/40701	173/40701	-15.4	-14.4	0.31	FALSE
	SRX706810	TFs and others	SuUR	Adult	Egg chamber	1164	30/40701	130/40701	-15.3	-14.4	0.23	FALSE
	SRX19758095	TFs and others	Hrb87F	Cell line	S2	2252	72/40701	205/40701	-15.3	-14.4	0.35	FALSE
	SRX3404028	TFs and others	msl-3	Cell line	S2	2124	230/40701	438/40701	-15.3	-14.4	0.53	FALSE
	SRX750072	TFs and others	GFP	Embryo	Mitotic cycle 13	4354	499/40701	787/40701	-15.3	-14.3	0.63	FALSE
	SRX647914	TFs and others	E(z)	Embryo	0-16h embryos	1645	34/40701	137/40701	-15.2	-14.2	0.25	FALSE
	SRX11071554	TFs and others	mod(mdg4)	Cell line	OSC	926	79/40701	216/40701	-15.2	-14.3	0.37	FALSE
	SRX19758087	TFs and others	Hrb27C	Cell line	S2	2235	79/40701	216/40701	-15.2	-14.3	0.37	FALSE
	SRX5775922	TFs and others	GFP	Embryo	Mitotic cycle 14	1128	28/40701	125/40701	-15.1	-14.2	0.22	FALSE
	SRX13227893	TFs and others	Epitope tags	Larvae	Imaginal haltere disc	1974	113/40701	269/40701	-15.1	-14.2	0.42	FALSE
	SRX683495	TFs and others	Cp190	Embryo	Parasegment 7	2011	313/40701	548/40701	-15.1	-14.2	0.57	FALSE
	SRX1550616	TFs and others	ph-d	Larvae	Imaginal brain disc	1172	23/40701	114/40701	-15.0	-14.1	0.20	FALSE
	SRX3270982	TFs and others	cic	Embryo	2-4h embryos	1835	58/40701	180/40701	-15.0	-14.1	0.32	FALSE
	SRX19742673	TFs and others	vfl	Cell line	S2	1448	224/40701	427/40701	-15.0	-14.0	0.52	FALSE
	SRX474578	TFs and others	CTCF	Embryo	5-13h embryos	969	65/40701	191/40701	-14.9	-14.0	0.34	FALSE
	SRX2055945	TFs and others	Epitope tags	Cell line	S2-DRSC	2094	74/40701	206/40701	-14.9	-14.0	0.36	FALSE
	SRX671948	TFs and others	Pc	Embryo	Embryos	849	52/40701	168/40701	-14.8	-13.9	0.31	FALSE
	SRX6827672	TFs and others	Cap-H2	Larvae	L2-4	2183	78/40701	212/40701	-14.8	-13.9	0.37	FALSE
	SRX19758093	TFs and others	Hrb27C	Cell line	S2	2202	83/40701	220/40701	-14.8	-13.9	0.38	FALSE
	SRX23739963	TFs and others	Clk	Adult	Adult head	1836	103/40701	251/40701	-14.7	-13.8	0.41	FALSE
	SRX14894224	TFs and others	CG4266	Cell line	Kc167	1756	127/40701	287/40701	-14.7	-13.8	0.44	FALSE
	SRX2165276	TFs and others	bcd	Embryo	Embryos	1488	69/40701	196/40701	-14.6	-13.7	0.35	FALSE
	SRX15414666	TFs and others	Ptip	Embryo	Embryos	899	103/40701	250/40701	-14.6	-13.7	0.41	FALSE
	SRX661063	TFs and others	Su(H)	Embryo	2-4h embryos	2264	184/40701	369/40701	-14.6	-13.7	0.50	FALSE
	SRX9711625	TFs and others	Su(var)205	Adult	Ovary	1675	257/40701	469/40701	-14.6	-13.7	0.55	FALSE
	SRX287748	TFs and others	Mi-2	Embryo	14-16h embryos	1398	25/40701	116/40701	-14.5	-13.6	0.22	FALSE
	SRX23238349	TFs and others	CG7946	Cell line	S2	1344	27/40701	120/40701	-14.5	-13.6	0.23	FALSE
	SRX5865774	TFs and others	mof	Embryo	11-12h embryos	906	39/40701	143/40701	-14.5	-13.6	0.27	FALSE
	SRX5436056	TFs and others	BigH1	Cell line	S2	2360	142/40701	308/40701	-14.5	-13.6	0.46	FALSE
	SRX2165286	TFs and others	bcd	Embryo	Embryos	2537	196/40701	384/40701	-14.4	-13.5	0.51	FALSE
	SRX3167248	TFs and others	mod(mdg4)	Cell line	Kc167	1317	40/40701	144/40701	-14.3	-13.4	0.28	FALSE
	SRX12261348	TFs and others	Dll	Larvae	Imaginal leg disc	1752	110/40701	259/40701	-14.3	-13.4	0.42	FALSE
	SRX3167241	TFs and others	su(Hw)	Cell line	Kc167	1931	180/40701	361/40701	-14.3	-13.5	0.50	FALSE
	SRX11499368	TFs and others	CTCF	Embryo	0-14h embryos	2262	453/40701	718/40701	-14.2	-13.3	0.63	FALSE
	SRX1550619	TFs and others	ph-d	Larvae	Imaginal brain disc	1412	28/40701	120/40701	-14.1	-13.2	0.23	FALSE
	SRX3404052	TFs and others	msl-3	Cell line	S2	1625	66/40701	188/40701	-14.1	-13.2	0.35	FALSE
	SRX19758089	TFs and others	Hrb87F	Cell line	S2	2182	82/40701	214/40701	-14.1	-13.2	0.38	FALSE
	SRX21664151	TFs and others	Epitope tags	Adult	Whole body	1804	161/40701	332/40701	-14.1	-13.2	0.48	FALSE
	SRX3011244	TFs and others	Trl	Cell line	S2	9715	4198/40701	3548/40701	-14.1	-13.2	1.18	TRUE
	SRX3981701	TFs and others	dre4	Cell line	S2	1737	62/40701	181/40701	-14.0	-13.1	0.34	FALSE
	SRX15206446	TFs and others	Su(var)205	Adult	Ovary	1134	73/40701	199/40701	-14.0	-13.1	0.37	FALSE
	SRX3981705	TFs and others	Ssrp	Cell line	S2	2371	102/40701	245/40701	-14.0	-13.2	0.42	FALSE
	SRX245834	TFs and others	foxo	Adult	Adult female	1108	28/40701	119/40701	-13.9	-13.0	0.24	FALSE
	SRX760383	TFs and others	elav	Embryo	Embryos	1403	33/40701	129/40701	-13.9	-13.0	0.26	FALSE
	SRX23739956	TFs and others	Clk	Adult	Adult head	1726	98/40701	238/40701	-13.9	-13.0	0.41	FALSE
	SRX4664662	TFs and others	msl-2	Cell line	S2	2384	117/40701	267/40701	-13.9	-13.1	0.44	FALSE
	SRX5535387	TFs and others	JIL-1	Cell line	S2	1435	43/40701	147/40701	-13.8	-13.0	0.29	FALSE
	SRX671941	TFs and others	CTCF	Embryo	5-13h embryos	910	68/40701	190/40701	-13.8	-13.0	0.36	FALSE
	SRX1084158	TFs and others	Epitope tags	Adult	Adult female	1896	76/40701	203/40701	-13.8	-13.0	0.37	FALSE
	SRX23739957	TFs and others	Clk	Adult	Adult head	1756	95/40701	233/40701	-13.8	-13.0	0.41	FALSE
	SRX2659838	TFs and others	cic	Larvae	Imaginal wing disc	1672	95/40701	233/40701	-13.8	-13.0	0.41	FALSE
	SRX3393648	TFs and others	tsu	Cell line	S2R+	2096	318/40701	542/40701	-13.8	-13.0	0.59	FALSE
	SRX287948	TFs and others	Su(var)2-HP2	Embryo	14-16h embryos	747	15/40701	91/40701	-13.7	-12.9	0.16	FALSE
	SRX287740	TFs and others	Chro	Embryo	14-16h embryos	1694	56/40701	169/40701	-13.7	-12.8	0.33	FALSE
	SRX3404044	TFs and others	msl-3	Cell line	S2	1577	59/40701	174/40701	-13.7	-12.8	0.34	FALSE
	SRX15206442	TFs and others	rhi	Adult	Ovary	4178	994/40701	1360/40701	-13.7	-12.8	0.73	FALSE
	SRX467042	TFs and others	Stat92E	Embryo	12-24h embryos	1246	17/40701	95/40701	-13.6	-12.8	0.18	FALSE
	SRX14894225	TFs and others	CG4266	Cell line	Kc167	1233	51/40701	160/40701	-13.6	-12.8	0.32	FALSE
	SRX2564149	TFs and others	Nup98-96	Larvae	3rd instar brain	2096	156/40701	321/40701	-13.6	-12.7	0.49	FALSE
	SRX19487529	TFs and others	GFP	Larvae	Brains and imaginal disc	1527	223/40701	414/40701	-13.6	-12.7	0.54	FALSE
	SRX6386762	TFs and others	msl-3	Embryo	Embryos	4314	763/40701	1087/40701	-13.6	-12.7	0.70	FALSE
	SRX3011243	TFs and others	Trl	Cell line	S2	9208	4118/40701	3485/40701	-13.6	-12.7	1.18	TRUE
	SRX6827676	TFs and others	Cap-H2	Larvae	L2-4	2266	101/40701	240/40701	-13.5	-12.7	0.42	FALSE
	SRX4801809	TFs and others	mago	Cell line	S2R+	2130	152/40701	315/40701	-13.5	-12.7	0.48	FALSE
	SRX5775917	TFs and others	GFP	Embryo	Mitotic cycle 14	1168	36/40701	132/40701	-13.4	-12.5	0.27	FALSE
	SRX11499360	TFs and others	Cp190	Embryo	0-14h embryos	2078	389/40701	629/40701	-13.4	-12.6	0.62	FALSE
	SRX5775929	TFs and others	GFP	Embryo	Mitotic cycle 14	1103	40/40701	139/40701	-13.3	-12.5	0.29	FALSE
	SRX033315	TFs and others	GFP	Embryo	1-6h embryos	705	53/40701	162/40701	-13.3	-12.5	0.33	FALSE
	SRX9008838	TFs and others	rhi	Adult	Ovary	840	61/40701	175/40701	-13.3	-12.4	0.35	FALSE
	SRX2804227	TFs and others	Ada2b	Embryo	1-3h embryos	3094	299/40701	512/40701	-13.3	-12.4	0.58	FALSE
	SRX15206490	TFs and others	Epitope tags	Cell line	OSC	1019	26/40701	112/40701	-13.2	-12.4	0.23	FALSE
	SRX245836	TFs and others	foxo	Adult	Adult female	1021	27/40701	114/40701	-13.2	-12.4	0.24	FALSE
	SRX2011089	TFs and others	Su(var)205	Larvae	3rd instar	729	30/40701	120/40701	-13.2	-12.4	0.25	FALSE
	SRX21664143	TFs and others	CG1603	Adult	Whole body	1833	195/40701	373/40701	-13.2	-12.4	0.52	FALSE
	SRX202124	TFs and others	Rrp6	Cell line	S3	6209	926/40701	1274/40701	-13.2	-12.4	0.73	FALSE
	SRX5775935	TFs and others	GFP	Embryo	Mitotic cycle 14	1419	72/40701	192/40701	-13.1	-12.3	0.38	FALSE
	SRX2422637	TFs and others	Epitope tags	Cell line	S2R+	1917	121/40701	267/40701	-13.1	-12.3	0.45	FALSE
	SRX2804231	TFs and others	Spt3	Embryo	1-3h embryos	2864	230/40701	419/40701	-13.1	-12.2	0.55	FALSE
	SRX2011088	TFs and others	Su(var)205	Larvae	3rd instar	660	29/40701	117/40701	-13.0	-12.2	0.25	FALSE
	SRX2165273	TFs and others	bcd	Embryo	Embryos	1715	88/40701	217/40701	-13.0	-12.2	0.41	FALSE
	SRX6747983	TFs and others	Lam	Cell line	S2	1801	110/40701	250/40701	-13.0	-12.2	0.44	FALSE
	SRX4501948	TFs and others	EcR	Cell line	Kc167	1018	108/40701	247/40701	-13.0	-12.2	0.44	FALSE
	SRX3981712	TFs and others	dre4	Cell line	S2	2393	140/40701	294/40701	-13.0	-12.2	0.48	FALSE
	SRX14869066	TFs and others	Trl	Embryo	14-17h embryos	13530	4911/40701	4240/40701	-13.0	-12.2	1.16	TRUE
	SRX23238359	TFs and others	CG7946	Cell line	S2	1347	33/40701	124/40701	-12.9	-12.1	0.27	FALSE
	SRX6780072	TFs and others	Zaf1	Embryo	Embryos	1406	44/40701	144/40701	-12.9	-12.1	0.31	FALSE
	SRX1299932	TFs and others	BrdU	Cell line	Kc167	1415	66/40701	181/40701	-12.9	-12.1	0.36	FALSE
	SRX4279679	TFs and others	rhi	Adult	Ovary	1041	87/40701	214/40701	-12.8	-12.0	0.41	FALSE
	SRX12261342	TFs and others	Dll	Larvae	Imaginal leg disc	1842	134/40701	284/40701	-12.8	-12.0	0.47	FALSE
	SRX485202	TFs and others	rhi	Adult	Ovary	1969	228/40701	414/40701	-12.8	-12.0	0.55	FALSE
	SRX21078824	TFs and others	Epitope tags	Adult	Adult body	1602	167/40701	330/40701	-12.7	-11.9	0.51	FALSE
	SRX3393647	TFs and others	tsu	Cell line	S2R+	1872	286/40701	490/40701	-12.7	-11.9	0.58	FALSE
	SRX3404048	TFs and others	msl-3	Cell line	S2	1553	72/40701	189/40701	-12.6	-11.8	0.38	FALSE
	SRX4501954	TFs and others	EcR	Cell line	Kc167	958	95/40701	225/40701	-12.6	-11.8	0.42	FALSE
	SRX287895	TFs and others	E(bx)	Embryo	14-16h embryos	2057	99/40701	231/40701	-12.6	-11.8	0.43	FALSE
	SRX365701	TFs and others	rump	Cell line	Kc167	1705	129/40701	275/40701	-12.6	-11.8	0.47	FALSE
	SRX2422638	TFs and others	Epitope tags	Cell line	S2R+	2140	156/40701	314/40701	-12.6	-11.8	0.50	FALSE
	SRX475423	TFs and others	velo	Cell line	S2	2853	197/40701	370/40701	-12.6	-11.8	0.53	FALSE
	SRX1433396	TFs and others	msl-2	Cell line	S2	3543	554/40701	824/40701	-12.6	-11.8	0.67	FALSE
	SRX050600	TFs and others	Orc2	Embryo	0-24h embryos	1271	12/40701	79/40701	-12.5	-11.7	0.15	FALSE
	SRX5865769	TFs and others	mof	Embryo	3-4h embryos	789	33/40701	122/40701	-12.5	-11.7	0.27	FALSE
	SRX331404	TFs and others	Su(var)3-9	Larvae	3rd instar	1166	40/40701	135/40701	-12.5	-11.7	0.30	FALSE
	SRX15206506	TFs and others	rhi	Adult	Ovary	1562	171/40701	334/40701	-12.5	-11.7	0.51	FALSE
	SRX14869042	TFs and others	Trl	Embryo	14-17h embryos	10086	4093/40701	3489/40701	-12.5	-11.7	1.17	TRUE
	SRX467061	TFs and others	pan	Larvae	3rd instar	1528	27/40701	110/40701	-12.4	-11.6	0.25	FALSE
	SRX3981709	TFs and others	Ssrp	Cell line	S2	1839	88/40701	213/40701	-12.4	-11.6	0.41	FALSE
	SRX3159479	TFs and others	Ada2b	Embryo	1-3h embryos	3284	330/40701	543/40701	-12.4	-11.6	0.61	FALSE
	SRX159173	TFs and others	Clamp	Cell line	S2	2182	166/40701	325/40701	-12.3	-11.5	0.51	FALSE
	SRX5436055	TFs and others	BigH1	Cell line	S2	3096	285/40701	484/40701	-12.3	-11.5	0.59	FALSE
	SRX2788640	TFs and others	cuff	Adult	Ovary	1033	66/40701	177/40701	-12.2	-11.4	0.37	FALSE
	SRX3981699	TFs and others	dre4	Cell line	S2	1691	69/40701	182/40701	-12.2	-11.4	0.38	FALSE
	SRX320156	TFs and others	GFP	Embryo	12-14h embryos	2612	82/40701	202/40701	-12.2	-11.4	0.41	FALSE
	SRX4933879	TFs and others	Ubx	Embryo	Neuronal cells	1759	133/40701	278/40701	-12.2	-11.4	0.48	FALSE
	SRX2965246	TFs and others	TfIIB	Cell line	S2	1216	136/40701	282/40701	-12.2	-11.4	0.48	FALSE
	SRX1433370	TFs and others	msl-2	Cell line	Kc167	1521	147/40701	298/40701	-12.2	-11.4	0.49	FALSE
	SRX6780074	TFs and others	CTCF	Embryo	Embryos	1489	188/40701	355/40701	-12.2	-11.4	0.53	FALSE
	SRX3380791	TFs and others	fs(1)h	Embryo	12-24h embryos	836	34/40701	122/40701	-12.1	-11.4	0.28	FALSE
	SRX365702	TFs and others	rump	Cell line	Kc167	1463	88/40701	211/40701	-12.1	-11.3	0.42	FALSE
	SRX21078826	TFs and others	Epitope tags	Adult	Adult body	1547	159/40701	314/40701	-12.1	-11.3	0.51	FALSE
	SRX041390	TFs and others	exd	Embryo	16-24h embryos	3990	211/40701	385/40701	-12.1	-11.3	0.55	FALSE
	SRX21207169	TFs and others	Act5C	Cell line	S2R+	2983	313/40701	518/40701	-12.1	-11.3	0.60	FALSE
	SRX3981695	TFs and others	Ssrp	Cell line	S2	1699	82/40701	201/40701	-12.0	-11.2	0.41	FALSE
	SRX10031700	TFs and others	wda	Adult	Ovary	1448	120/40701	258/40701	-12.0	-11.3	0.47	FALSE
	SRX287950	TFs and others	Su(var)2-HP2	Embryo	14-16h embryos	1917	220/40701	396/40701	-12.0	-11.2	0.56	FALSE
	SRX1433398	TFs and others	msl-2	Cell line	S2	2167	257/40701	445/40701	-12.0	-11.2	0.58	FALSE
	SRX245840	TFs and others	foxo	Adult	Adult female	877	22/40701	98/40701	-11.9	-11.2	0.22	FALSE
	SRX706814	TFs and others	SuUR	Embryo	2h embryos	983	22/40701	98/40701	-11.9	-11.2	0.22	FALSE
	SRX5431047	TFs and others	msl-2	Embryo	3-4h embryos	855	49/40701	147/40701	-11.9	-11.1	0.33	FALSE
	SRX485208	TFs and others	rhi	Adult	Ovary	1189	59/40701	164/40701	-11.9	-11.2	0.36	FALSE
	SRX104981	TFs and others	Su(z)12	Larvae	Eye-antennal disc	2636	85/40701	205/40701	-11.9	-11.1	0.41	FALSE
	SRX197570	TFs and others	Tbp	Embryo	2-3h embryos	2187	89/40701	211/40701	-11.9	-11.1	0.42	FALSE
	SRX159169	TFs and others	Clamp	Cell line	S2	1873	129/40701	270/40701	-11.9	-11.1	0.48	FALSE
	SRX485203	TFs and others	rhi	Adult	Ovary	1911	255/40701	441/40701	-11.9	-11.1	0.58	FALSE
	SRX1021228	TFs and others	Mad	Cell line	Kc167	2093	280/40701	474/40701	-11.9	-11.1	0.59	FALSE
	SRX6780071	TFs and others	Zaf1	Embryo	Embryos	1394	45/40701	140/40701	-11.8	-11.1	0.32	FALSE
	SRX7628886	TFs and others	Epitope tags	Cell line	S2R+	1414	177/40701	336/40701	-11.8	-11.0	0.53	FALSE
	SRX2458926	TFs and others	ash1	Cell line	S2	1951	119/40701	254/40701	-11.7	-10.9	0.47	FALSE
	SRX4801808	TFs and others	mago	Cell line	S2R+	1918	129/40701	268/40701	-11.6	-10.9	0.48	FALSE
	SRX5827821	TFs and others	Bsg25A	Embryo	Early embryos	2321	129/40701	268/40701	-11.6	-10.9	0.48	FALSE
	SRX3393643	TFs and others	eIF4AIII	Cell line	S2R+	1952	354/40701	565/40701	-11.6	-10.8	0.63	FALSE
	SRX14869067	TFs and others	Trl	Embryo	14-17h embryos	15097	5928/40701	5239/40701	-11.6	-10.9	1.13	TRUE
	SRX7299240	TFs and others	Epitope tags	Larvae	Imaginal wing disc	10127	3741/40701	3184/40701	-11.6	-10.8	1.17	TRUE
	SRX495239	TFs and others	pan	Embryo	16-24h embryos	1299	26/40701	104/40701	-11.5	-10.8	0.25	FALSE
	SRX16752361	TFs and others	pho	Embryo	21-24h embryos	781	60/40701	163/40701	-11.5	-10.7	0.37	FALSE
	SRX3981700	TFs and others	dre4	Cell line	S2	1754	82/40701	198/40701	-11.5	-10.8	0.41	FALSE
	SRX474590	TFs and others	ph-d	Embryo	Parasegment 7	920	79/40701	193/40701	-11.5	-10.7	0.41	FALSE
	SRX2583183	TFs and others	brm	Cell line	S2	1454	90/40701	210/40701	-11.5	-10.8	0.43	FALSE
	SRX11071581	TFs and others	GFP	Cell line	OSC	835	96/40701	219/40701	-11.5	-10.8	0.44	FALSE
	SRX19742710	TFs and others	grh	Cell line	S2	10931	4359/40701	3763/40701	-11.5	-10.7	1.16	TRUE
	SRX331403	TFs and others	Su(var)3-9	Larvae	3rd instar	972	31/40701	113/40701	-11.4	-10.7	0.27	FALSE
	SRX2011087	TFs and others	Su(var)205	Larvae	3rd instar	668	35/40701	120/40701	-11.4	-10.7	0.29	FALSE
	SRX5431051	TFs and others	msl-2	Embryo	11-12h embryos	874	47/40701	141/40701	-11.4	-10.7	0.33	FALSE
	SRX21078840	TFs and others	Epitope tags	Adult	Adult body	845	56/40701	156/40701	-11.4	-10.7	0.36	FALSE
	SRX21664154	TFs and others	Epitope tags	Adult	Whole body	845	56/40701	156/40701	-11.4	-10.7	0.36	FALSE
	SRX287900	TFs and others	Pof	Embryo	14-16h embryos	1404	75/40701	186/40701	-11.4	-10.6	0.40	FALSE
	SRX760382	TFs and others	elav	Embryo	Embryos	2108	94/40701	215/40701	-11.4	-10.6	0.44	FALSE
	SRX7628887	TFs and others	Epitope tags	Cell line	S2R+	1457	183/40701	341/40701	-11.4	-10.6	0.54	FALSE
	SRX14869061	TFs and others	Trl	Embryo	2-4h embryos	13236	4954/40701	4326/40701	-11.3	-10.6	1.15	TRUE
	SRX1085378	TFs and others	Trl	Larvae	Salivary glands	12379	4392/40701	3799/40701	-11.3	-10.5	1.16	TRUE
	SRX671953	TFs and others	Su(z)12	Embryo	Embryos	595	35/40701	119/40701	-11.2	-10.5	0.29	FALSE
	SRX4279675	TFs and others	rhi	Adult	Ovary	1170	121/40701	253/40701	-11.2	-10.4	0.48	FALSE
	SRX15206495	TFs and others	Su(var)205	Adult	Ovary	1786	264/40701	446/40701	-11.2	-10.4	0.59	FALSE
	SRX885698	TFs and others	Scm	Cell line	S2	1973	427/40701	651/40701	-11.2	-10.4	0.66	FALSE
	SRX202126	TFs and others	Rrp40	Cell line	S3	7136	1145/40701	1492/40701	-11.2	-10.4	0.77	FALSE
	SRX14474257	TFs and others	su(Hw)	Cell line	Cultured cell lines	12670	4682/40701	4075/40701	-11.2	-10.4	1.15	TRUE
	SRX3293423	TFs and others	GFP	Embryo	0-24h embryos	671	16/40701	82/40701	-11.1	-10.4	0.20	FALSE
	SRX348462	TFs and others	bcd	Embryo	Blastoderm	775	36/40701	120/40701	-11.1	-10.3	0.30	FALSE
	SRX907135	TFs and others	Rrp6	Cell line	S2	1134	45/40701	136/40701	-11.1	-10.4	0.33	FALSE
	SRX5775913	TFs and others	GFP	Embryo	Mitotic cycle 14	1251	64/40701	167/40701	-11.1	-10.4	0.38	FALSE
	SRX12261346	TFs and others	Dll	Larvae	Imaginal leg disc	2055	203/40701	365/40701	-11.1	-10.3	0.56	FALSE
	SRX1050602	TFs and others	Cdk12	Larvae	3rd instar	918	25/40701	99/40701	-10.9	-10.2	0.25	FALSE
	SRX1850481	TFs and others	Clamp	Larvae	3rd instar	795	32/40701	112/40701	-10.9	-10.2	0.29	FALSE
	SRX23238351	TFs and others	CG7946	Cell line	S2	1140	50/40701	143/40701	-10.9	-10.2	0.35	FALSE
	SRX474524	TFs and others	bcd	Embryo	1-3h embryos	1633	70/40701	175/40701	-10.9	-10.1	0.40	FALSE
	SRX4664661	TFs and others	msl-2	Cell line	S2	2563	207/40701	369/40701	-10.9	-10.2	0.56	FALSE
	SRX160145	TFs and others	Dp1	Cell line	S2R+	1529	228/40701	397/40701	-10.9	-10.2	0.57	FALSE
	SRX17608408	TFs and others	Cap-H2	Cell line	Kc167	2972	261/40701	440/40701	-10.9	-10.2	0.59	FALSE
	SRX21207165	TFs and others	Act5C	Cell line	S2R+	3025	338/40701	537/40701	-10.9	-10.1	0.63	FALSE
	SRX6386759	TFs and others	Clamp	Embryo	Embryos	2629	197/40701	355/40701	-10.8	-10.1	0.55	FALSE
	SRX749027	TFs and others	CBP	Cell line	Kc167	2197	319/40701	513/40701	-10.8	-10.1	0.62	FALSE
	SRX9720893	TFs and others	Epitope tags	Cell line	S2	1639	66/40701	168/40701	-10.7	-10.0	0.39	FALSE
	SRX21664145	TFs and others	Epitope tags	Adult	Whole body	1436	176/40701	326/40701	-10.7	-10.0	0.54	FALSE
	SRX14474252	TFs and others	su(Hw)	Cell line	Cultured cell lines	8701	3304/40701	2799/40701	-10.7	-10.0	1.18	TRUE
	SRX6386787	TFs and others	msl-3	Embryo	Embryos	460	30/40701	107/40701	-10.6	-9.9	0.28	FALSE
	SRX1299933	TFs and others	BrdU	Cell line	Kc167	1336	68/40701	170/40701	-10.6	-9.9	0.40	FALSE
	SRX1389385	TFs and others	Cap-D3	Cell line	S2R+	1001	83/40701	193/40701	-10.6	-9.9	0.43	FALSE
	SRX2422632	TFs and others	Epitope tags	Cell line	S2R+	2005	152/40701	292/40701	-10.6	-9.9	0.52	FALSE
	SRX7299241	TFs and others	Epitope tags	Larvae	Imaginal wing disc	7054	2808/40701	2344/40701	-10.6	-9.9	1.20	TRUE
	SRX5431050	TFs and others	msl-2	Embryo	11-12h embryos	967	47/40701	136/40701	-10.5	-9.8	0.35	FALSE
	SRX19742680	TFs and others	grh	Cell line	S2	897	110/40701	232/40701	-10.5	-9.8	0.47	FALSE
	SRX12261344	TFs and others	Dll	Larvae	Imaginal leg disc	2213	223/40701	386/40701	-10.5	-9.8	0.58	FALSE
	SRX2422635	TFs and others	Epitope tags	Cell line	S2R+	2501	463/40701	687/40701	-10.5	-9.8	0.67	FALSE
	SRX062281	TFs and others	l(3)mbt	Larvae	Imaginal brain wing leg disc	3411	619/40701	873/40701	-10.5	-9.8	0.71	FALSE
	SRX197584	TFs and others	Tbp	Embryo	1-2h embryos	1408	48/40701	137/40701	-10.4	-9.7	0.35	FALSE
	SRX159171	TFs and others	Clamp	Cell line	S2	1435	61/40701	158/40701	-10.4	-9.7	0.39	FALSE
	SRX474588	TFs and others	ph-d	Embryo	5-13h embryos	943	85/40701	195/40701	-10.4	-9.7	0.44	FALSE
	SRX19742679	TFs and others	grh	Cell line	S2	929	116/40701	240/40701	-10.4	-9.7	0.48	FALSE
	SRX2055951	TFs and others	Hmr	Cell line	S2-DRSC	2657	218/40701	379/40701	-10.4	-9.7	0.58	FALSE
	SRX4577944	TFs and others	vtd	Cell line	Kc167	1977	274/40701	451/40701	-10.4	-9.7	0.61	FALSE
	SRX4801807	TFs and others	mago	Cell line	S2R+	2667	501/40701	732/40701	-10.4	-9.7	0.68	FALSE
	SRX17608409	TFs and others	Cap-H2	Cell line	Kc167	3874	494/40701	723/40701	-10.4	-9.7	0.68	FALSE
	SRX681832	TFs and others	Pc	Embryo	Embryos	1655	60/40701	156/40701	-10.3	-9.6	0.38	FALSE
	SRX5865773	TFs and others	mof	Embryo	11-12h embryos	1016	62/40701	159/40701	-10.3	-9.6	0.39	FALSE
	SRX9008840	TFs and others	rhi	Adult	Ovary	830	80/40701	187/40701	-10.3	-9.6	0.43	FALSE
	SRX2458933	TFs and others	MRG15	Cell line	S2	1667	81/40701	188/40701	-10.3	-9.6	0.43	FALSE
	SRX19030581	TFs and others	GFP	Larvae	3rd instar	765	103/40701	221/40701	-10.3	-9.6	0.47	FALSE
	SRX9720910	TFs and others	Epitope tags	Cell line	S2	2467	169/40701	313/40701	-10.3	-9.6	0.54	FALSE
	SRX287576	TFs and others	Su(var)205	Embryo	14-16h embryos	3225	246/40701	414/40701	-10.3	-9.6	0.59	FALSE
	SRX4639145	TFs and others	Clamp	Embryo	Embryos	2637	391/40701	596/40701	-10.3	-9.6	0.66	FALSE
	SRX287597	TFs and others	Trl	Embryo	14-16h embryos	8234	3484/40701	2977/40701	-10.3	-9.6	1.17	TRUE
	SRX4279685	TFs and others	rhi	Adult	Ovary	681	58/40701	152/40701	-10.2	-9.5	0.38	FALSE
	SRX5775923	TFs and others	GFP	Embryo	Mitotic cycle 14	1187	68/40701	168/40701	-10.2	-9.6	0.40	FALSE
	SRX10667299	TFs and others	GFP	Cell line	OSC	1200	137/40701	268/40701	-10.2	-9.5	0.51	FALSE
	SRX6827675	TFs and others	Hmr	Larvae	L2-4	2329	180/40701	327/40701	-10.2	-9.6	0.55	FALSE
	SRX6386737	TFs and others	Clamp	Embryo	Embryos	2652	396/40701	602/40701	-10.2	-9.6	0.66	FALSE
	SRX11499361	TFs and others	CTCF	Embryo	0-14h embryos	2043	456/40701	674/40701	-10.2	-9.5	0.68	FALSE
	SRX4664660	TFs and others	msl-2	Cell line	S2	2750	589/40701	834/40701	-10.2	-9.5	0.71	FALSE
	SRX202119	TFs and others	Rrp40	Cell line	S2	5790	953/40701	1257/40701	-10.2	-9.5	0.76	FALSE
	SRX18393548	TFs and others	Trl	Embryo	2-3h embryos	13462	4514/40701	3943/40701	-10.2	-9.6	1.14	TRUE
	SRX495777	TFs and others	Su(var)205	Embryo	8-16h embryos	660	7/40701	57/40701	-10.1	-9.4	0.12	FALSE
	SRX5227005	TFs and others	Oga	Larvae	Larvae	978	64/40701	161/40701	-10.1	-9.4	0.40	FALSE
	SRX6747984	TFs and others	Lam	Cell line	S2	1707	111/40701	231/40701	-10.1	-9.5	0.48	FALSE
	SRX7628902	TFs and others	Epitope tags	Cell line	S2R+	1297	218/40701	376/40701	-10.1	-9.4	0.58	FALSE
	SRX7889141	TFs and others	Cp190	Larvae	Central Nervous System	2093	460/40701	678/40701	-10.1	-9.4	0.68	FALSE
	SRX21664150	TFs and others	Epitope tags	Adult	Whole body	1892	222/40701	380/40701	-10.0	-9.3	0.58	FALSE
	SRX2422636	TFs and others	Epitope tags	Cell line	S2R+	2795	482/40701	703/40701	-10.0	-9.3	0.69	FALSE
	SRX507380	TFs and others	Su(var)205	Adult	Ovary	683	12/40701	68/40701	-9.9	-9.3	0.18	FALSE
	SRX5775928	TFs and others	GFP	Embryo	Mitotic cycle 14	769	25/40701	94/40701	-9.9	-9.2	0.27	FALSE
	SRX23238357	TFs and others	CG7946	Cell line	S2	1216	68/40701	166/40701	-9.9	-9.3	0.41	FALSE
	SRX6747982	TFs and others	Lam	Cell line	S2	1209	67/40701	164/40701	-9.9	-9.2	0.41	FALSE
	SRX8556364	TFs and others	vfl	Embryo	2-4h embryos	781	67/40701	164/40701	-9.9	-9.2	0.41	FALSE
	SRX1299931	TFs and others	BrdU	Cell line	Kc167	1200	74/40701	175/40701	-9.9	-9.2	0.42	FALSE
	SRX760381	TFs and others	elav	Embryo	Embryos	2221	115/40701	235/40701	-9.9	-9.2	0.49	FALSE
	SRX3404016	TFs and others	msl-3	Cell line	S2	1613	233/40701	394/40701	-9.9	-9.3	0.59	FALSE
	SRX14430653	TFs and others	E(bx)	Cell line	Kc167	2533	399/40701	601/40701	-9.9	-9.2	0.66	FALSE
	SRX3088628	TFs and others	grh	Embryo	13-16h embryos	15815	5297/40701	4694/40701	-9.9	-9.2	1.13	TRUE
	SRX495293	TFs and others	Hr78	Embryo	8-16h embryos	615	8/40701	58/40701	-9.8	-9.1	0.14	FALSE
	SRX3293405	TFs and others	PCID2	Embryo	0-24h embryos	747	43/40701	125/40701	-9.8	-9.1	0.34	FALSE
	SRX149190	TFs and others	Psc	Cell line	S2	1455	52/40701	140/40701	-9.8	-9.1	0.37	FALSE
	SRX187589	TFs and others	cbt	Larvae	Imaginal wing disc	2203	70/40701	168/40701	-9.8	-9.1	0.42	FALSE
	SRX016156	TFs and others	GFP	Embryo	4-8h embryos	943	87/40701	194/40701	-9.8	-9.2	0.45	FALSE
	SRX2399657	TFs and others	wds	Cell line	ML-DmBG3-c2	1736	87/40701	194/40701	-9.8	-9.2	0.45	FALSE
	SRX19030575	TFs and others	GFP	Larvae	3rd instar	693	77/40701	178/40701	-9.7	-9.0	0.43	FALSE
	SRX19030576	TFs and others	GFP	Larvae	3rd instar	741	87/40701	193/40701	-9.7	-9.0	0.45	FALSE
	SRX287739	TFs and others	Chro	Embryo	14-16h embryos	1769	96/40701	206/40701	-9.7	-9.0	0.47	FALSE
	SRX287593	TFs and others	Psc	Embryo	14-16h embryos	2309	158/40701	293/40701	-9.7	-9.1	0.54	FALSE
	SRX372806	TFs and others	Tbp	Embryo	2-4h embryos	2769	246/40701	408/40701	-9.7	-9.0	0.60	FALSE
	SRX4577943	TFs and others	vtd	Cell line	Kc167	1855	252/40701	416/40701	-9.7	-9.0	0.61	FALSE
	SRX4801806	TFs and others	mago	Cell line	S2R+	2511	472/40701	688/40701	-9.7	-9.1	0.69	FALSE
	SRX749043	TFs and others	Dref	Cell line	Kc167	3134	604/40701	844/40701	-9.7	-9.0	0.72	FALSE
	SRX4801802	TFs and others	Epitope tags	Cell line	S2R+	1805	134/40701	259/40701	-9.6	-8.9	0.52	FALSE
	SRX2055961	TFs and others	Hmr	Cell line	S2-DRSC	2262	152/40701	284/40701	-9.6	-9.0	0.54	FALSE
	SRX749028	TFs and others	CBP	Cell line	Kc167	2137	366/40701	557/40701	-9.6	-8.9	0.66	FALSE
	SRX146996	TFs and others	msl-3	Cell line	S2	7668	1849/40701	2244/40701	-9.6	-8.9	0.82	FALSE
	SRX14869063	TFs and others	Trl	Embryo	14-17h embryos	13305	4649/40701	4088/40701	-9.6	-9.0	1.14	TRUE
	SRX23238236	TFs and others	Mes4	Cell line	S2	934	66/40701	160/40701	-9.5	-8.8	0.41	FALSE
	SRX159165	TFs and others	Clamp	Cell line	Kc	1299	76/40701	175/40701	-9.5	-8.8	0.43	FALSE
	SRX4279662	TFs and others	rhi	Adult	Ovary	845	82/40701	184/40701	-9.5	-8.8	0.45	FALSE
	SRX3020531	TFs and others	BRWD3	Cell line	S2	2082	145/40701	273/40701	-9.5	-8.8	0.53	FALSE
	SRX14430668	TFs and others	mod(mdg4)	Cell line	Kc167	2009	166/40701	302/40701	-9.5	-8.9	0.55	FALSE
	SRX11499356	TFs and others	Cp190	Embryo	0-14h embryos	2264	497/40701	715/40701	-9.5	-8.9	0.70	FALSE
	SRX15206525	TFs and others	rhi	Adult	Ovary	2525	508/40701	728/40701	-9.5	-8.9	0.70	FALSE
	SRX14430661	TFs and others	E(bx)	Cell line	Kc167	4614	647/40701	892/40701	-9.5	-8.9	0.73	FALSE
	SRX14869068	TFs and others	Trl	Embryo	14-17h embryos	13616	4875/40701	4305/40701	-9.5	-8.9	1.13	TRUE
	SRX23238345	TFs and others	msl-3	Cell line	S2	1103	83/40701	185/40701	-9.4	-8.8	0.45	FALSE
	SRX749077	TFs and others	TfIIIC	Cell line	Kc167	1027	101/40701	211/40701	-9.4	-8.7	0.48	FALSE
	SRX14430662	TFs and others	su(Hw)	Cell line	Kc167	1611	185/40701	326/40701	-9.4	-8.7	0.57	FALSE
	SRX19758368	TFs and others	Hrb87F	Cell line	S2	2965	288/40701	458/40701	-9.4	-8.7	0.63	FALSE
	SRX1837975	TFs and others	Pc	Cell line	Cultured cell lines	6690	2736/40701	2306/40701	-9.4	-8.7	1.19	TRUE
	SRX9008800	TFs and others	Epitope tags	Adult	Adult head	1681	70/40701	165/40701	-9.3	-8.7	0.42	FALSE
	SRX149189	TFs and others	Psc	Cell line	S2	1753	76/40701	174/40701	-9.3	-8.7	0.44	FALSE
	SRX2734364	TFs and others	rhi	Adult	Ovary	2298	428/40701	629/40701	-9.3	-8.6	0.68	FALSE
	SRX11499366	TFs and others	CTCF	Embryo	0-14h embryos	2424	604/40701	839/40701	-9.3	-8.7	0.72	FALSE
	SRX5717044	TFs and others	CG7946	Cell line	S2	666	21/40701	83/40701	-9.2	-8.6	0.25	FALSE
	SRX10418026	TFs and others	woc	Adult	Adult head	925	101/40701	210/40701	-9.2	-8.6	0.48	FALSE
	SRX6386736	TFs and others	Clamp	Embryo	Embryos	1496	153/40701	282/40701	-9.2	-8.6	0.54	FALSE
	SRX4801803	TFs and others	Epitope tags	Cell line	S2R+	1977	158/40701	288/40701	-9.2	-8.5	0.55	FALSE
	SRX11499357	TFs and others	Cp190	Embryo	0-14h embryos	2717	675/40701	920/40701	-9.2	-8.6	0.73	FALSE
	SRX3287353	TFs and others	gfzf	Cell line	S2R+	2011	191/40701	331/40701	-9.1	-8.5	0.58	FALSE
	SRX14474264	TFs and others	mod(mdg4)	Cell line	Cultured cell lines	13955	4795/40701	4242/40701	-9.1	-8.5	1.13	TRUE
	SRX507388	TFs and others	Su(var)205	Adult	Ovary	595	12/40701	64/40701	-9.0	-8.4	0.19	FALSE
	SRX4279689	TFs and others	rhi	Adult	Ovary	586	38/40701	112/40701	-9.0	-8.3	0.34	FALSE
	SRX1056721	TFs and others	Ubx	Cell line	Kc167	773	74/40701	169/40701	-9.0	-8.4	0.44	FALSE
	SRX2788641	TFs and others	cuff	Adult	Ovary	1036	120/40701	235/40701	-9.0	-8.4	0.51	FALSE
	SRX4639144	TFs and others	Clamp	Embryo	Embryos	1493	157/40701	285/40701	-9.0	-8.3	0.55	FALSE
	SRX170983	TFs and others	Dref	Cell line	Kc167	3225	387/40701	576/40701	-9.0	-8.4	0.67	FALSE
	SRX18393550	TFs and others	Trl	Embryo	2-3h embryos	12957	4615/40701	4076/40701	-9.0	-8.4	1.13	TRUE
	SRX245838	TFs and others	foxo	Adult	Adult female	764	25/40701	89/40701	-8.9	-8.3	0.28	FALSE
	SRX9711629	TFs and others	Su(var)205	Adult	Ovary	493	53/40701	136/40701	-8.9	-8.3	0.39	FALSE
	SRX19030579	TFs and others	GFP	Larvae	3rd instar	770	105/40701	213/40701	-8.9	-8.3	0.49	FALSE
	SRX2422631	TFs and others	Epitope tags	Cell line	S2R+	1763	137/40701	257/40701	-8.9	-8.2	0.53	FALSE
	SRX749076	TFs and others	TfIIIC	Cell line	Kc167	1279	169/40701	300/40701	-8.9	-8.2	0.56	FALSE
	SRX475425	TFs and others	Pc	Cell line	S2	2558	228/40701	377/40701	-8.9	-8.3	0.60	FALSE
	SRX11499359	TFs and others	Cp190	Embryo	0-14h embryos	3065	821/40701	1084/40701	-8.9	-8.3	0.76	FALSE
	SRX20852081	TFs and others	BEAF-32	Cell line	Kc167	4570	1420/40701	1756/40701	-8.9	-8.3	0.81	FALSE
	SRX19028500	TFs and others	GFP	Larvae	3rd instar	487	39/40701	113/40701	-8.8	-8.2	0.35	FALSE
	SRX7628905	TFs and others	Epitope tags	Cell line	S2R+	1465	175/40701	307/40701	-8.8	-8.1	0.57	FALSE
	SRX1084161	TFs and others	Epitope tags	Adult	Adult female	2170	197/40701	336/40701	-8.8	-8.2	0.59	FALSE
	SRX19758092	TFs and others	Hrb87F	Cell line	S2	2612	211/40701	354/40701	-8.8	-8.2	0.60	FALSE
	SRX20200944	TFs and others	GFP	Embryo	2-3h embryos	3003	356/40701	536/40701	-8.8	-8.2	0.66	FALSE
	SRX969915	TFs and others	Acf	Embryo	0-12h embryos	3011	458/40701	659/40701	-8.8	-8.2	0.69	FALSE
	SRX7889135	TFs and others	CTCF	Larvae	Central Nervous System	2229	530/40701	744/40701	-8.8	-8.2	0.71	FALSE
	SRX287899	TFs and others	Pof	Embryo	14-16h embryos	1149	66/40701	155/40701	-8.7	-8.1	0.43	FALSE
	SRX1299924	TFs and others	BrdU	Cell line	Kc167	1544	134/40701	252/40701	-8.7	-8.1	0.53	FALSE
	SRX287592	TFs and others	Psc	Embryo	14-16h embryos	2162	138/40701	257/40701	-8.7	-8.1	0.54	FALSE
	SRX2422642	TFs and others	Epitope tags	Cell line	S2R+	1737	185/40701	320/40701	-8.7	-8.1	0.58	FALSE
	SRX21078827	TFs and others	Epitope tags	Adult	Adult body	1207	183/40701	317/40701	-8.7	-8.1	0.58	FALSE
	SRX2055947	TFs and others	Hmr	Cell line	S2-DRSC	2397	275/40701	434/40701	-8.7	-8.1	0.63	FALSE
	SRX2663651	TFs and others	BigH1	Adult	Testis	883	31/40701	98/40701	-8.6	-8.0	0.32	FALSE
	SRX5535392	TFs and others	msl-3	Cell line	S2	1081	109/40701	216/40701	-8.6	-7.9	0.50	FALSE
	SRX2055943	TFs and others	Hmr	Cell line	S2-DRSC	2102	281/40701	441/40701	-8.6	-8.0	0.64	FALSE
	SRX9720901	TFs and others	Hmr	Cell line	S2	2765	361/40701	539/40701	-8.6	-8.0	0.67	FALSE
	SRX11499367	TFs and others	CTCF	Embryo	0-14h embryos	2247	574/40701	793/40701	-8.6	-8.0	0.72	FALSE
	SRX19742661	TFs and others	grh	Cell line	S2	2331	544/40701	757/40701	-8.5	-7.9	0.72	FALSE
	SRX1084162	TFs and others	Epitope tags	Adult	Adult female	1645	103/40701	206/40701	-8.4	-7.8	0.50	FALSE
	SRX348464	TFs and others	gt	Embryo	Blastoderm	2031	182/40701	313/40701	-8.4	-7.8	0.58	FALSE
	SRX2055958	TFs and others	Hmr	Cell line	S2-DRSC	2289	227/40701	371/40701	-8.4	-7.8	0.61	FALSE
	SRX2422640	TFs and others	Epitope tags	Cell line	S2R+	2391	357/40701	532/40701	-8.4	-7.8	0.67	FALSE
	SRX6685750	TFs and others	Nup93-1	Cell line	S2	2907	363/40701	539/40701	-8.4	-7.8	0.67	FALSE
	SRX4801811	TFs and others	mago	Cell line	S2R+	2442	360/40701	535/40701	-8.4	-7.8	0.67	FALSE
	SRX885702	TFs and others	Pc	Cell line	S2	2020	625/40701	850/40701	-8.4	-7.8	0.74	FALSE
	SRX9720903	TFs and others	Epitope tags	Cell line	S2	3802	867/40701	1128/40701	-8.4	-7.8	0.77	FALSE
	SRX9720909	TFs and others	Epitope tags	Cell line	S2	3522	869/40701	1129/40701	-8.4	-7.8	0.77	FALSE
	SRX5717049	TFs and others	msl-3	Cell line	S2	1061	90/40701	187/40701	-8.3	-7.7	0.48	FALSE
	SRX5535393	TFs and others	msl-3	Cell line	S2	1095	102/40701	204/40701	-8.3	-7.7	0.50	FALSE
	SRX146999	TFs and others	mof	Cell line	S2	8215	2234/40701	2629/40701	-8.3	-7.7	0.85	FALSE
	SRX3011242	TFs and others	Trl	Cell line	S2	7529	3266/40701	2827/40701	-8.3	-7.7	1.16	TRUE
	SRX1837977	TFs and others	Pc	Cell line	Cultured cell lines	7817	3212/40701	2777/40701	-8.3	-7.7	1.16	TRUE
	SRX2965248	TFs and others	TfIIB	Cell line	S2	953	124/40701	234/40701	-8.2	-7.6	0.53	FALSE
	SRX7628903	TFs and others	Epitope tags	Cell line	S2R+	1157	199/40701	333/40701	-8.2	-7.6	0.60	FALSE
	SRX12261338	TFs and others	Epitope tags	Larvae	Imaginal leg disc	2490	311/40701	473/40701	-8.2	-7.6	0.66	FALSE
	SRX4801810	TFs and others	mago	Cell line	S2R+	2548	376/40701	552/40701	-8.2	-7.6	0.68	FALSE
	SRX170984	TFs and others	Dref	Cell line	Kc167	3032	407/40701	590/40701	-8.2	-7.6	0.69	FALSE
	SRX8574281	TFs and others	vfl	Embryo	Stage 5 embryos	3146	437/40701	626/40701	-8.2	-7.6	0.70	FALSE
	SRX032111	TFs and others	Trl	Embryo	8-16h embryos	9268	4148/40701	3660/40701	-8.2	-7.6	1.13	TRUE
	SRX5535390	TFs and others	JIL-1	Cell line	S2	818	39/40701	109/40701	-8.1	-7.5	0.36	FALSE
	SRX13572057	TFs and others	Epitope tags	Adult	Whole body	769	51/40701	128/40701	-8.1	-7.5	0.40	FALSE
	SRX2422633	TFs and others	Epitope tags	Cell line	S2R+	1575	136/40701	249/40701	-8.1	-7.5	0.55	FALSE
	SRX5287828	TFs and others	Epitope tags	Larvae	Imaginal wing disc	1857	167/40701	290/40701	-8.1	-7.5	0.58	FALSE
	SRX6386769	TFs and others	Clamp	Embryo	Embryos	1859	167/40701	290/40701	-8.1	-7.5	0.58	FALSE
	SRX2422643	TFs and others	Epitope tags	Cell line	S2R+	1678	185/40701	314/40701	-8.1	-7.5	0.59	FALSE
	SRX1021227	TFs and others	Mad	Cell line	Kc167	1686	210/40701	346/40701	-8.1	-7.5	0.61	FALSE
	SRX19758086	TFs and others	Hrb87F	Cell line	S2	2839	251/40701	398/40701	-8.1	-7.5	0.63	FALSE
	SRX7628880	TFs and others	Epitope tags	Cell line	S2R+	2534	464/40701	656/40701	-8.1	-7.5	0.71	FALSE
	SRX2165287	TFs and others	bcd	Embryo	Embryos	3886	736/40701	972/40701	-8.1	-7.5	0.76	FALSE
	SRX18393549	TFs and others	Trl	Embryo	2-3h embryos	12346	4141/40701	3655/40701	-8.1	-7.5	1.13	TRUE
	SRX1840073	TFs and others	grh	Embryo	15-16h embryos	9115	3821/40701	3354/40701	-8.1	-7.5	1.14	TRUE
	SRX737176	TFs and others	GFP	Larvae	Eye-antennal disc	6206	2829/40701	2425/40701	-8.1	-7.5	1.17	TRUE
	SRX907134	TFs and others	Rrp6	Cell line	S2	893	45/40701	118/40701	-8.0	-7.4	0.38	FALSE
	SRX1433367	TFs and others	msl-2	Cell line	Kc167	1030	107/40701	209/40701	-8.0	-7.4	0.51	FALSE
	SRX3981707	TFs and others	Ssrp	Cell line	S2	1458	112/40701	216/40701	-8.0	-7.5	0.52	FALSE
	SRX3981713	TFs and others	dre4	Cell line	S2	1926	152/40701	270/40701	-8.0	-7.5	0.56	FALSE
	SRX209932	TFs and others	ab	Larvae	Eye-antennal disc	1752	164/40701	285/40701	-8.0	-7.4	0.58	FALSE
	SRX3981711	TFs and others	dre4	Cell line	S2	2151	251/40701	397/40701	-8.0	-7.4	0.63	FALSE
	SRX885700	TFs and others	Scm	Cell line	S2	1626	355/40701	524/40701	-8.0	-7.4	0.68	FALSE
	SRX1433378	TFs and others	msl-2	Cell line	Kc167	3042	680/40701	907/40701	-8.0	-7.4	0.75	FALSE
	SRX20852080	TFs and others	BEAF-32	Cell line	Kc167	4668	1484/40701	1806/40701	-8.0	-7.4	0.82	FALSE
	SRX495224	TFs and others	Sin3A	Cell line	Kc167	577	12/40701	59/40701	-7.9	-7.3	0.20	FALSE
	SRX23238339	TFs and others	msl-3	Cell line	S2	1053	84/40701	176/40701	-7.9	-7.4	0.48	FALSE
	SRX3404012	TFs and others	msl-3	Cell line	S2	1371	94/40701	190/40701	-7.9	-7.3	0.49	FALSE
	SRX23238241	TFs and others	Mes4	Cell line	S2	1039	102/40701	201/40701	-7.9	-7.3	0.51	FALSE
	SRX23238223	TFs and others	msl-3	Cell line	S2	1203	123/40701	230/40701	-7.9	-7.3	0.53	FALSE
	SRX21664144	TFs and others	Epitope tags	Adult	Whole body	1456	231/40701	371/40701	-7.9	-7.4	0.62	FALSE
	SRX2422639	TFs and others	Epitope tags	Cell line	S2R+	2555	381/40701	554/40701	-7.9	-7.3	0.69	FALSE
	SRX6386775	TFs and others	Clamp	Embryo	Embryos	2834	493/40701	688/40701	-7.9	-7.3	0.72	FALSE
	SRX5226998	TFs and others	O-GlcNAc	Larvae	Larvae	3183	549/40701	754/40701	-7.9	-7.4	0.73	FALSE
	SRX4664664	TFs and others	msl-2	Cell line	S2	3746	928/40701	1187/40701	-7.9	-7.3	0.78	FALSE
	SRX5775907	TFs and others	GFP	Embryo	Mitotic cycle 14	929	56/40701	134/40701	-7.8	-7.3	0.42	FALSE
	SRX23238335	TFs and others	msl-3	Cell line	S2	917	66/40701	149/40701	-7.8	-7.3	0.44	FALSE
	SRX300935	TFs and others	pho	Cell line	S2R+	1407	91/40701	185/40701	-7.8	-7.3	0.49	FALSE
	SRX9711631	TFs and others	Su(var)205	Adult	Ovary	663	104/40701	203/40701	-7.8	-7.2	0.51	FALSE
	SRX16752359	TFs and others	pho	Embryo	0-6h embryos	1161	154/40701	270/40701	-7.8	-7.2	0.57	FALSE
	SRX300929	TFs and others	Pc	Cell line	S2R+	1299	174/40701	297/40701	-7.8	-7.3	0.59	FALSE
	SRX4639148	TFs and others	Clamp	Embryo	Embryos	1736	193/40701	321/40701	-7.8	-7.2	0.60	FALSE
	SRX10418027	TFs and others	woc	Adult	Adult head	1564	279/40701	429/40701	-7.8	-7.2	0.65	FALSE
	SRX5226989	TFs and others	O-GlcNAc	Larvae	Larvae	2863	504/40701	699/40701	-7.8	-7.2	0.72	FALSE
	SRX5226981	TFs and others	O-GlcNAc	Larvae	Larvae	3231	566/40701	772/40701	-7.8	-7.3	0.73	FALSE
	SRX5232775	TFs and others	Dp1	Pupae	Flight muscles	3146	682/40701	905/40701	-7.8	-7.2	0.75	FALSE
	SRX15206524	TFs and others	CG2678	Adult	Ovary	3675	948/40701	1207/40701	-7.8	-7.2	0.79	FALSE
	SRX14474258	TFs and others	su(Hw)	Cell line	Cultured cell lines	8627	3224/40701	2801/40701	-7.8	-7.2	1.15	TRUE
	SRX287596	TFs and others	Trl	Embryo	14-16h embryos	8490	3387/40701	2955/40701	-7.8	-7.2	1.15	TRUE
	SRX3632893	TFs and others	mle	Larvae	3rd instar	258	6/40701	45/40701	-7.7	-7.2	0.13	FALSE
	SRX3632916	TFs and others	Epitope tags	Larvae	3rd instar	465	35/40701	100/40701	-7.7	-7.2	0.35	FALSE
	SRX19030586	TFs and others	GFP	Larvae	3rd instar	461	49/40701	122/40701	-7.7	-7.1	0.40	FALSE
	SRX1084159	TFs and others	Epitope tags	Adult	Adult female	1519	88/40701	180/40701	-7.7	-7.2	0.49	FALSE
	SRX3981706	TFs and others	Ssrp	Cell line	S2	1831	263/40701	408/40701	-7.7	-7.1	0.64	FALSE
	SRX749022	TFs and others	Cap-H2	Cell line	Kc167	2369	424/40701	603/40701	-7.7	-7.1	0.70	FALSE
	SRX5232776	TFs and others	Dp1	Pupae	Flight muscles	2991	606/40701	817/40701	-7.7	-7.2	0.74	FALSE
	SRX15206444	TFs and others	CG2678	Adult	Ovary	3506	955/40701	1213/40701	-7.7	-7.1	0.79	FALSE
	SRX14474282	TFs and others	mod(mdg4)	Cell line	Cultured cell lines	11619	4079/40701	3610/40701	-7.7	-7.1	1.13	TRUE
	SRX18232450	TFs and others	GFP	Larvae	3rd instar	369	26/40701	84/40701	-7.6	-7.0	0.31	FALSE
	SRX18232452	TFs and others	GFP	Larvae	3rd instar	425	36/40701	101/40701	-7.6	-7.1	0.36	FALSE
	SRX19030585	TFs and others	GFP	Larvae	3rd instar	474	51/40701	125/40701	-7.6	-7.1	0.41	FALSE
	SRX18232453	TFs and others	GFP	Larvae	3rd instar	736	106/40701	204/40701	-7.6	-7.0	0.52	FALSE
	SRX11071575	TFs and others	mod(mdg4)	Cell line	OSC	1083	173/40701	293/40701	-7.6	-7.0	0.59	FALSE
	SRX749046	TFs and others	fs(1)h	Cell line	Kc167	2125	321/40701	478/40701	-7.6	-7.0	0.67	FALSE
	SRX9720904	TFs and others	Epitope tags	Cell line	S2	2732	551/40701	751/40701	-7.6	-7.0	0.73	FALSE
	SRX287744	TFs and others	CTCF	Embryo	14-16h embryos	1979	553/40701	753/40701	-7.6	-7.0	0.73	FALSE
	SRX3011241	TFs and others	Trl	Cell line	S2	7183	3192/40701	2777/40701	-7.6	-7.0	1.15	TRUE
	SRX1550614	TFs and others	ph-d	Larvae	Imaginal brain disc	4455	1779/40701	1467/40701	-7.6	-7.1	1.21	TRUE
	SRX5717051	TFs and others	msl-3	Cell line	S2	986	99/40701	194/40701	-7.5	-7.0	0.51	FALSE
	SRX6827674	TFs and others	Hmr	Larvae	L2-4	2120	323/40701	480/40701	-7.5	-7.0	0.67	FALSE
	SRX306190	TFs and others	Ice1	Cell line	S2	2817	322/40701	478/40701	-7.5	-6.9	0.67	FALSE
	SRX13617602	TFs and others	rhi	Adult	Ovary	3541	740/40701	967/40701	-7.5	-7.0	0.77	FALSE
	SRX6685748	TFs and others	Nup107	Cell line	S2	6729	1575/40701	1894/40701	-7.5	-6.9	0.83	FALSE
	SRX14474278	TFs and others	mod(mdg4)	Cell line	Cultured cell lines	12008	4200/40701	3731/40701	-7.5	-7.0	1.13	TRUE
	SRX19030582	TFs and others	GFP	Larvae	3rd instar	316	21/40701	74/40701	-7.4	-6.8	0.28	FALSE
	SRX5827817	TFs and others	Bsg25A	Embryo	Early embryos	768	25/40701	81/40701	-7.4	-6.8	0.31	FALSE
	SRX041380	TFs and others	h	Embryo	8-16h embryos	2321	134/40701	240/40701	-7.4	-6.8	0.56	FALSE
	SRX5226974	TFs and others	O-GlcNAc	Larvae	Larvae	1693	253/40701	393/40701	-7.4	-6.9	0.64	FALSE
	SRX385807	TFs and others	Cp190	Cell line	S2	3001	334/40701	491/40701	-7.4	-6.8	0.68	FALSE
	SRX306196	TFs and others	Ice1	Cell line	S2	2969	394/40701	563/40701	-7.4	-6.8	0.70	FALSE
	SRX1537615	TFs and others	pita	Embryo	Embryos	2159	517/40701	709/40701	-7.4	-6.9	0.73	FALSE
	SRX1091588	TFs and others	Psc	Cell line	Cultured cell lines	8210	3259/40701	2844/40701	-7.4	-6.9	1.15	TRUE
	SRX6386746	TFs and others	msl-3	Embryo	Embryos	638	20/40701	72/40701	-7.3	-6.8	0.28	FALSE
	SRX13572054	TFs and others	Epitope tags	Adult	Whole body	946	88/40701	177/40701	-7.3	-6.8	0.50	FALSE
	SRX23238347	TFs and others	msl-3	Cell line	S2	1045	110/40701	207/40701	-7.3	-6.8	0.53	FALSE
	SRX300931	TFs and others	Trl	Cell line	S2R+	1530	157/40701	270/40701	-7.3	-6.8	0.58	FALSE
	SRX849322	TFs and others	Su(H)	Cell line	S2	2318	188/40701	310/40701	-7.3	-6.8	0.61	FALSE
	SRX7050417	TFs and others	Epitope tags	Cell line	S2	1069	189/40701	311/40701	-7.3	-6.8	0.61	FALSE
	SRX287588	TFs and others	Cp190	Embryo	14-16h embryos	2629	262/40701	403/40701	-7.3	-6.8	0.65	FALSE
	SRX2965244	TFs and others	TfIIB	Cell line	S2	1537	282/40701	427/40701	-7.3	-6.8	0.66	FALSE
	SRX7434122	TFs and others	M1BP	Cell line	Kc167	2216	492/40701	678/40701	-7.3	-6.8	0.73	FALSE
	SRX3159480	TFs and others	Ada2b	Embryo	1-3h embryos	3614	637/40701	846/40701	-7.3	-6.8	0.75	FALSE
	SRX9720908	TFs and others	Epitope tags	Cell line	S2	4166	957/40701	1208/40701	-7.3	-6.8	0.79	FALSE
	SRX181419	TFs and others	Epitope tags	Adult	Adult head	8948	3102/40701	2700/40701	-7.3	-6.8	1.15	TRUE
	SRX1531762	TFs and others	ph-d	Larvae	CNS and imaginal disc	8005	2966/40701	2574/40701	-7.3	-6.8	1.15	TRUE
	SRX1299923	TFs and others	BrdU	Cell line	Kc167	1215	103/40701	197/40701	-7.2	-6.7	0.52	FALSE
	SRX14869045	TFs and others	lola	Embryo	14-17h embryos	2178	338/40701	494/40701	-7.2	-6.7	0.68	FALSE
	SRX9720902	TFs and others	Hmr	Cell line	S2	3287	720/40701	938/40701	-7.2	-6.6	0.77	FALSE
	SRX1032402	TFs and others	Trl	Embryo	2-4h embryos	12045	4439/40701	3968/40701	-7.2	-6.7	1.12	TRUE
	SRX4501949	TFs and others	EcR	Cell line	Kc167	671	68/40701	147/40701	-7.1	-6.6	0.46	FALSE
	SRX23238369	TFs and others	CG7946	Cell line	S2	770	65/40701	142/40701	-7.1	-6.5	0.46	FALSE
	SRX23238329	TFs and others	msl-3	Cell line	S2	945	96/40701	186/40701	-7.1	-6.5	0.52	FALSE
	SRX1433368	TFs and others	msl-2	Cell line	Kc167	1845	304/40701	452/40701	-7.1	-6.6	0.67	FALSE
	SRX097616	TFs and others	Ice1	Cell line	S2	3274	640/40701	845/40701	-7.1	-6.5	0.76	FALSE
	SRX097620	TFs and others	Su(Tpl)	Cell line	S2	4388	915/40701	1156/40701	-7.1	-6.5	0.79	FALSE
	SRX104971	TFs and others	Jarid2	Larvae	3rd instar	1156	73/40701	153/40701	-7.0	-6.5	0.48	FALSE
	SRX969911	TFs and others	Acf	Embryo	0-12h embryos	901	92/40701	180/40701	-7.0	-6.5	0.51	FALSE
	SRX2458927	TFs and others	ash1	Cell line	S2	1147	114/40701	210/40701	-7.0	-6.5	0.54	FALSE
	SRX5736607	TFs and others	CG7946	Cell line	S2	1518	112/40701	207/40701	-7.0	-6.4	0.54	FALSE
	SRX4801804	TFs and others	Epitope tags	Cell line	S2R+	1592	143/40701	249/40701	-7.0	-6.5	0.57	FALSE
	SRX2422634	TFs and others	Epitope tags	Cell line	S2R+	1645	154/40701	263/40701	-7.0	-6.5	0.59	FALSE
	SRX7628879	TFs and others	Epitope tags	Cell line	S2R+	2705	511/40701	695/40701	-7.0	-6.5	0.74	FALSE
	SRX288029	TFs and others	Pof	Adult	Adult head	4252	1034/40701	1288/40701	-7.0	-6.5	0.80	FALSE
	SRX287887	TFs and others	MBD-R2	Embryo	14-16h embryos	4107	1019/40701	1271/40701	-7.0	-6.5	0.80	FALSE
	SRX2659841	TFs and others	sd	Larvae	Imaginal wing disc	15035	4617/40701	4144/40701	-7.0	-6.5	1.11	TRUE
	SRX2659839	TFs and others	sd	Larvae	Imaginal wing disc	16690	5168/40701	4673/40701	-7.0	-6.4	1.11	TRUE
	SRX19695514	TFs and others	Spps	Larvae	CNS and imaginal disc	11155	4152/40701	3703/40701	-7.0	-6.5	1.12	TRUE
	SRX10089759	TFs and others	GFP	Larvae	Imaginal wing disc	6860	2672/40701	2306/40701	-7.0	-6.5	1.16	TRUE
	SRX1561062	TFs and others	ph-d	Larvae	CNS and imaginal disc	3997	1655/40701	1366/40701	-7.0	-6.5	1.21	TRUE
	SRX3032295	TFs and others	GFP	Larvae	Eye-antennal disc	2422	1147/40701	907/40701	-7.0	-6.5	1.26	TRUE
	SRX8556370	TFs and others	vfl	Embryo	0-2h embryos	354	26/40701	80/40701	-6.9	-6.3	0.33	FALSE
	SRX19030583	TFs and others	GFP	Larvae	3rd instar	430	53/40701	123/40701	-6.9	-6.4	0.43	FALSE
	SRX3393640	TFs and others	eIF4AIII	Cell line	S2R+	745	67/40701	144/40701	-6.9	-6.4	0.47	FALSE
	SRX10031697	TFs and others	Ada2b	Adult	Ovary	1590	197/40701	317/40701	-6.9	-6.4	0.62	FALSE
	SRX2165277	TFs and others	bcd	Embryo	Embryos	1819	199/40701	319/40701	-6.9	-6.4	0.62	FALSE
	SRX2055955	TFs and others	Hmr	Cell line	S2-DRSC	2101	216/40701	341/40701	-6.9	-6.4	0.63	FALSE
	SRX5226980	TFs and others	O-GlcNAc	Larvae	Larvae	3034	545/40701	733/40701	-6.9	-6.4	0.74	FALSE
	SRX5226990	TFs and others	O-GlcNAc	Larvae	Larvae	3006	529/40701	714/40701	-6.9	-6.4	0.74	FALSE
	SRX252226	TFs and others	CTCF	Cell line	Kc167	2818	607/40701	804/40701	-6.9	-6.4	0.75	FALSE
	SRX749039	TFs and others	CTCF	Cell line	Kc167	2818	607/40701	804/40701	-6.9	-6.4	0.75	FALSE
	SRX7889142	TFs and others	CTCF	Larvae	Central Nervous System	2498	676/40701	884/40701	-6.9	-6.4	0.76	FALSE
	SRX13617600	TFs and others	rhi	Adult	Ovary	3759	716/40701	928/40701	-6.9	-6.3	0.77	FALSE
	SRX3404036	TFs and others	msl-3	Cell line	S2	4807	1055/40701	1309/40701	-6.9	-6.4	0.81	FALSE
	SRX9720907	TFs and others	Epitope tags	Cell line	S2	5992	1767/40701	2089/40701	-6.9	-6.4	0.85	FALSE
	SRX3981698	TFs and others	dre4	Cell line	S2	1241	94/40701	181/40701	-6.8	-6.3	0.52	FALSE
	SRX2422644	TFs and others	Epitope tags	Cell line	S2R+	1483	138/40701	240/40701	-6.8	-6.3	0.57	FALSE
	SRX050597	TFs and others	Mcm2	Cell line	S2-DRSC	1531	181/40701	296/40701	-6.8	-6.3	0.61	FALSE
	SRX5226995	TFs and others	O-GlcNAc	Larvae	Larvae	1440	198/40701	317/40701	-6.8	-6.3	0.62	FALSE
	SRX1032406	TFs and others	dl	Embryo	2-4h embryos	2213	211/40701	333/40701	-6.8	-6.3	0.63	FALSE
	SRX9720897	TFs and others	Hmr	Cell line	S2	1513	211/40701	333/40701	-6.8	-6.3	0.63	FALSE
	SRX5226973	TFs and others	O-GlcNAc	Larvae	Larvae	2070	335/40701	485/40701	-6.8	-6.3	0.69	FALSE
	SRX4047178	TFs and others	aop	Embryo	7h embryos	4019	625/40701	824/40701	-6.8	-6.3	0.76	FALSE
	SRX9720887	TFs and others	Epitope tags	Cell line	S2	2786	613/40701	809/40701	-6.8	-6.3	0.76	FALSE
	SRX1837979	TFs and others	Pc	Cell line	Cultured cell lines	5396	2199/40701	1871/40701	-6.8	-6.3	1.18	TRUE
	SRX149192	TFs and others	Psc	Cell line	S2	1361	76/40701	155/40701	-6.7	-6.2	0.49	FALSE
	SRX19030584	TFs and others	GFP	Larvae	3rd instar	551	80/40701	161/40701	-6.7	-6.2	0.50	FALSE
	SRX22411040	TFs and others	Epitope tags	Larvae	Eye disc	1206	159/40701	266/40701	-6.7	-6.2	0.60	FALSE
	SRX025464	TFs and others	hkb	Embryo	8-16h embryos	1282	205/40701	325/40701	-6.7	-6.2	0.63	FALSE
	SRX9008798	TFs and others	Epitope tags	Adult	Adult head	2327	217/40701	340/40701	-6.7	-6.2	0.64	FALSE
	SRX2165279	TFs and others	bcd	Embryo	Embryos	2204	281/40701	418/40701	-6.7	-6.2	0.67	FALSE
	SRX287896	TFs and others	E(bx)	Embryo	14-16h embryos	2785	304/40701	447/40701	-6.7	-6.2	0.68	FALSE
	SRX4664641	TFs and others	Clamp	Cell line	S2	2874	292/40701	432/40701	-6.7	-6.2	0.68	FALSE
	SRX14430623	TFs and others	E(bx)	Cell line	Kc167	2520	391/40701	550/40701	-6.7	-6.2	0.71	FALSE
	SRX749023	TFs and others	Cap-H2	Cell line	Kc167	2596	549/40701	735/40701	-6.7	-6.2	0.75	FALSE
	SRX14430620	TFs and others	mod(mdg4)	Cell line	Kc167	3321	629/40701	826/40701	-6.7	-6.2	0.76	FALSE
	SRX5865772	TFs and others	mof	Embryo	11-12h embryos	1011	118/40701	212/40701	-6.6	-6.1	0.56	FALSE
	SRX4801805	TFs and others	Epitope tags	Cell line	S2R+	1632	149/40701	253/40701	-6.6	-6.2	0.59	FALSE
	SRX22411042	TFs and others	Epitope tags	Larvae	Eye disc	1190	159/40701	265/40701	-6.6	-6.1	0.60	FALSE
	SRX4279698	TFs and others	rhi	Adult	Ovary	1055	170/40701	280/40701	-6.6	-6.2	0.61	FALSE
	SRX5226994	TFs and others	O-GlcNAc	Larvae	Larvae	1576	238/40701	365/40701	-6.6	-6.1	0.65	FALSE
	SRX749031	TFs and others	Chro	Cell line	Kc167	2730	514/40701	692/40701	-6.6	-6.1	0.74	FALSE
	SRX15206441	TFs and others	rhi	Adult	Ovary	3215	663/40701	864/40701	-6.6	-6.1	0.77	FALSE
	SRX1728718	TFs and others	pita	Cell line	Kc167	3086	801/40701	1019/40701	-6.6	-6.1	0.79	FALSE
	SRX1021229	TFs and others	Mad	Cell line	Kc167	395	23/40701	73/40701	-6.5	-6.0	0.32	FALSE
	SRX18232451	TFs and others	GFP	Larvae	3rd instar	373	41/40701	102/40701	-6.5	-6.0	0.40	FALSE
	SRX12261328	TFs and others	Epitope tags	Larvae	Imaginal leg disc	1940	200/40701	316/40701	-6.5	-6.0	0.63	FALSE
	SRX306193	TFs and others	Ice1	Cell line	S2	2348	317/40701	459/40701	-6.5	-6.0	0.69	FALSE
	SRX749034	TFs and others	Chro	Cell line	Kc167	2406	514/40701	691/40701	-6.5	-6.0	0.74	FALSE
	SRX1561068	TFs and others	cg	Larvae	CNS and imaginal disc	9471	3382/40701	2989/40701	-6.5	-6.0	1.13	TRUE
	SRX11548835	TFs and others	Trl	Embryo	1-2h embryos	4911	2069/40701	1760/40701	-6.5	-6.0	1.18	TRUE
	SRX3981697	TFs and others	dre4	Cell line	S2	1280	102/40701	189/40701	-6.4	-6.0	0.54	FALSE
	SRX24032091	TFs and others	CG1603	Adult	Whole body	956	137/40701	235/40701	-6.4	-5.9	0.58	FALSE
	SRX22411039	TFs and others	Epitope tags	Larvae	Eye disc	1158	155/40701	258/40701	-6.4	-5.9	0.60	FALSE
	SRX14430641	TFs and others	E(bx)	Cell line	Kc167	1371	170/40701	277/40701	-6.4	-5.9	0.61	FALSE
	SRX287875	TFs and others	Su(var)2-HP2	Larvae	3rd instar	1693	230/40701	353/40701	-6.4	-6.0	0.65	FALSE
	SRX1433401	TFs and others	msl-2	Cell line	S2	1861	285/40701	420/40701	-6.4	-5.9	0.68	FALSE
	SRX15206428	TFs and others	rhi	Adult	Ovary	2806	699/40701	900/40701	-6.4	-5.9	0.78	FALSE
	SRX14474265	TFs and others	su(Hw)	Cell line	Cultured cell lines	7984	3003/40701	2634/40701	-6.4	-5.9	1.14	TRUE
	SRX10089760	TFs and others	GFP	Larvae	Imaginal wing disc	7931	3035/40701	2666/40701	-6.4	-5.9	1.14	TRUE
	SRX5535389	TFs and others	JIL-1	Cell line	S2	523	32/40701	87/40701	-6.3	-5.9	0.37	FALSE
	SRX5827822	TFs and others	Elba2	Embryo	Early embryos	1299	122/40701	214/40701	-6.3	-5.8	0.57	FALSE
	SRX11071573	TFs and others	mod(mdg4)	Cell line	OSC	1004	162/40701	266/40701	-6.3	-5.8	0.61	FALSE
	SRX18393547	TFs and others	dl	Embryo	2-3h embryos	3747	595/40701	781/40701	-6.3	-5.8	0.76	FALSE
	SRX2010897	TFs and others	CTCF	Embryo	Embryos	3187	836/40701	1053/40701	-6.3	-5.8	0.79	FALSE
	SRX4664667	TFs and others	msl-2	Cell line	S2	3653	936/40701	1165/40701	-6.3	-5.9	0.80	FALSE
	SRX11499358	TFs and others	Cp190	Embryo	0-14h embryos	3353	977/40701	1210/40701	-6.3	-5.8	0.81	FALSE
	SRX6685747	TFs and others	Nup107	Cell line	S2	7037	1749/40701	2052/40701	-6.3	-5.8	0.85	FALSE
	SRX5535391	TFs and others	msl-3	Cell line	S2	722	63/40701	133/40701	-6.2	-5.7	0.47	FALSE
	SRX2422645	TFs and others	Epitope tags	Cell line	S2R+	1416	134/40701	229/40701	-6.2	-5.7	0.59	FALSE
	SRX15206522	TFs and others	rhi	Adult	Ovary	1585	259/40701	386/40701	-6.2	-5.8	0.67	FALSE
	SRX4375872	TFs and others	AGO2	Cell line	Kc167	1436	259/40701	385/40701	-6.2	-5.7	0.67	FALSE
	SRX9720894	TFs and others	Epitope tags	Cell line	S2	2131	446/40701	607/40701	-6.2	-5.7	0.73	FALSE
	SRX7889133	TFs and others	CTCF	Larvae	Central Nervous System	1846	428/40701	586/40701	-6.2	-5.7	0.73	FALSE
	SRX186112	TFs and others	mod(mdg4)	Cell line	ML-DmBG3-c2	3332	593/40701	777/40701	-6.2	-5.7	0.76	FALSE
	SRX14430667	TFs and others	mod(mdg4)	Cell line	Kc167	2807	594/40701	778/40701	-6.2	-5.7	0.76	FALSE
	SRX969909	TFs and others	Acf	Embryo	0-12h embryos	4273	880/40701	1099/40701	-6.2	-5.7	0.80	FALSE
	SRX19031052	TFs and others	GFP	Larvae	3rd instar	11627	3809/40701	4234/40701	-6.2	-5.7	0.90	FALSE
	SRX18393553	TFs and others	twi	Embryo	2-3h embryos	17705	5528/40701	5050/40701	-6.2	-5.7	1.09	TRUE
	SRX1561067	TFs and others	cg	Larvae	CNS and imaginal disc	6614	2453/40701	2124/40701	-6.2	-5.7	1.15	TRUE
	SRX18232455	TFs and others	GFP	Larvae	3rd instar	519	69/40701	141/40701	-6.1	-5.7	0.49	FALSE
	SRX20631793	TFs and others	kis	Cell line	S2	1013	153/40701	253/40701	-6.1	-5.7	0.60	FALSE
	SRX3981696	TFs and others	Ssrp	Cell line	S2	1352	153/40701	253/40701	-6.1	-5.7	0.60	FALSE
	SRX197571	TFs and others	Tbp	Embryo	2-3h embryos	2662	242/40701	364/40701	-6.1	-5.7	0.66	FALSE
	SRX21078825	TFs and others	Epitope tags	Adult	Adult body	1317	279/40701	409/40701	-6.1	-5.7	0.68	FALSE
	SRX4664643	TFs and others	Clamp	Cell line	S2	2874	306/40701	441/40701	-6.1	-5.6	0.69	FALSE
	SRX186113	TFs and others	mod(mdg4)	Cell line	ML-DmBG3-c2	2146	284/40701	414/40701	-6.1	-5.6	0.69	FALSE
	SRX10418024	TFs and others	row	Adult	Adult head	1823	381/40701	530/40701	-6.1	-5.6	0.72	FALSE
	SRX24032093	TFs and others	CG1603	Adult	Whole body	2460	499/40701	667/40701	-6.1	-5.6	0.75	FALSE
	SRX18393545	TFs and others	dl	Embryo	2-3h embryos	3479	544/40701	718/40701	-6.1	-5.6	0.76	FALSE
	SRX24032096	TFs and others	CG1603	Adult	Whole body	2807	594/40701	776/40701	-6.1	-5.6	0.77	FALSE
	SRX14430645	TFs and others	E(bx)	Cell line	Kc167	4786	1141/40701	1387/40701	-6.1	-5.7	0.82	FALSE
	SRX17608402	TFs and others	Cap-H2	Cell line	Kc167	5078	1428/40701	1699/40701	-6.1	-5.6	0.84	FALSE
	SRX2592485	TFs and others	Mi-2	Cell line	Kc167	3286	1352/40701	1111/40701	-6.1	-5.6	1.22	TRUE
	SRX6386729	TFs and others	Clamp	Embryo	Embryos	607	26/40701	75/40701	-6.0	-5.5	0.35	FALSE
	SRX287923	TFs and others	Su(var)3-7	Larvae	3rd instar	1017	116/40701	204/40701	-6.0	-5.6	0.57	FALSE
	SRX15206511	TFs and others	Epitope tags	Adult	Ovary	1134	196/40701	306/40701	-6.0	-5.6	0.64	FALSE
	SRX348466	TFs and others	hb	Embryo	Blastoderm	1911	214/40701	328/40701	-6.0	-5.5	0.65	FALSE
	SRX2618522	TFs and others	Lpt	Adult	Brains	2714	332/40701	471/40701	-6.0	-5.6	0.70	FALSE
	SRX5226992	TFs and others	O-GlcNAc	Larvae	Larvae	2195	388/40701	537/40701	-6.0	-5.6	0.72	FALSE
	SRX032118	TFs and others	trem	Adult	Adult female	1424	399/40701	550/40701	-6.0	-5.6	0.73	FALSE
	SRX128327	TFs and others	l(3)mbt	Cell line	Kc167	2658	492/40701	658/40701	-6.0	-5.6	0.75	FALSE
	SRX749060	TFs and others	l(3)mbt	Cell line	Kc167	2658	492/40701	658/40701	-6.0	-5.6	0.75	FALSE
	SRX1433376	TFs and others	msl-2	Cell line	Kc167	2952	714/40701	909/40701	-6.0	-5.5	0.79	FALSE
	SRX2804212	TFs and others	Sgf11	Embryo	1-3h embryos	3975	1184/40701	1432/40701	-6.0	-5.6	0.83	FALSE
	SRX19742668	TFs and others	grh	Cell line	S2	12544	4993/40701	4542/40701	-6.0	-5.6	1.10	TRUE
	SRX3292996	TFs and others	enok	Adult	Ovary	9140	4032/40701	3623/40701	-6.0	-5.6	1.11	TRUE
	SRX14868953	TFs and others	lola	Embryo	14-17h embryos	10841	3874/40701	3473/40701	-6.0	-5.5	1.12	TRUE
	SRX10089757	TFs and others	GFP	Larvae	Imaginal haltere disc	6947	2697/40701	2359/40701	-6.0	-5.6	1.14	TRUE
	SRX1763415	TFs and others	Crtc1	Adult	Mushroom Bodies	3730	1615/40701	1353/40701	-6.0	-5.5	1.19	TRUE
	SRX3032296	TFs and others	GFP	Larvae	Imaginal wing disc	1898	890/40701	696/40701	-6.0	-5.6	1.28	TRUE
	SRX3270979	TFs and others	dl	Embryo	2-4h embryos	2209	206/40701	317/40701	-5.9	-5.4	0.65	FALSE
	SRX15206479	TFs and others	rhi	Adult	Ovary	2511	640/40701	825/40701	-5.9	-5.5	0.78	FALSE
	SRX13617588	TFs and others	rhi	Adult	Ovary	4395	990/40701	1215/40701	-5.9	-5.4	0.81	FALSE
	SRX18393551	TFs and others	twi	Embryo	2-3h embryos	14341	4536/40701	4111/40701	-5.9	-5.4	1.10	TRUE
	SRX1728712	TFs and others	Trl	Cell line	Kc167	6956	2577/40701	2251/40701	-5.9	-5.4	1.14	TRUE
	SRX335492	TFs and others	N	Larvae	3rd instar	1428	88/40701	165/40701	-5.8	-5.4	0.53	FALSE
	SRX23238341	TFs and others	msl-3	Cell line	S2	867	90/40701	167/40701	-5.8	-5.3	0.54	FALSE
	SRX5227006	TFs and others	Oga	Larvae	Larvae	1109	144/40701	238/40701	-5.8	-5.3	0.61	FALSE
	SRX5226972	TFs and others	O-GlcNAc	Larvae	Larvae	2015	337/40701	473/40701	-5.8	-5.3	0.71	FALSE
	SRX474521	TFs and others	bcd	Embryo	1-3h embryos	3129	400/40701	548/40701	-5.8	-5.4	0.73	FALSE
	SRX9720892	TFs and others	Hmr	Cell line	S2	2166	409/40701	558/40701	-5.8	-5.3	0.73	FALSE
	SRX20631801	TFs and others	Set1	Cell line	S2	2070	412/40701	561/40701	-5.8	-5.3	0.73	FALSE
	SRX287876	TFs and others	Su(var)2-HP2	Larvae	3rd instar	3091	670/40701	857/40701	-5.8	-5.4	0.78	FALSE
	SRX287743	TFs and others	CTCF	Embryo	14-16h embryos	2332	632/40701	813/40701	-5.8	-5.3	0.78	FALSE
	SRX5226988	TFs and others	O-GlcNAc	Larvae	Larvae	4252	795/40701	997/40701	-5.8	-5.4	0.80	FALSE
	SRX14430657	TFs and others	E(bx)	Cell line	Kc167	4842	1109/40701	1345/40701	-5.8	-5.4	0.82	FALSE
	SRX19742657	TFs and others	grh	Cell line	S2	10781	4771/40701	4340/40701	-5.8	-5.3	1.10	TRUE
	SRX1561063	TFs and others	ph-d	Larvae	CNS and imaginal disc	3623	1435/40701	1193/40701	-5.8	-5.3	1.20	TRUE
	SRX1179572	TFs and others	Etl1	Cell line	S2	1407	271/40701	394/40701	-5.7	-5.3	0.69	FALSE
	SRX5226997	TFs and others	O-GlcNAc	Larvae	Larvae	1967	332/40701	467/40701	-5.7	-5.3	0.71	FALSE
	SRX6685749	TFs and others	Nup93-1	Cell line	S2	2918	412/40701	560/40701	-5.7	-5.3	0.74	FALSE
	SRX4664663	TFs and others	msl-2	Cell line	S2	2790	475/40701	633/40701	-5.7	-5.3	0.75	FALSE
	SRX21664148	TFs and others	Epitope tags	Adult	Whole body	2645	514/40701	678/40701	-5.7	-5.3	0.76	FALSE
	SRX2165281	TFs and others	bcd	Embryo	Embryos	3083	572/40701	743/40701	-5.7	-5.2	0.77	FALSE
	SRX14430610	TFs and others	mod(mdg4)	Cell line	Kc167	3425	760/40701	955/40701	-5.7	-5.2	0.80	FALSE
	SRX1728717	TFs and others	Ibf2	Cell line	Kc167	3340	919/40701	1132/40701	-5.7	-5.2	0.81	FALSE
	SRX2458930	TFs and others	MRG15	Cell line	S2	3530	969/40701	1187/40701	-5.7	-5.2	0.82	FALSE
	SRX2559033	TFs and others	grh	Cell line	Kc167	3587	973/40701	1191/40701	-5.7	-5.2	0.82	FALSE
	SRX14868954	TFs and others	lola	Embryo	14-17h embryos	11605	4315/40701	3906/40701	-5.7	-5.2	1.10	TRUE
	SRX3292997	TFs and others	enok	Adult	Ovary	6887	3040/40701	2693/40701	-5.7	-5.2	1.13	TRUE
	SRX14474259	TFs and others	Ibf1	Cell line	Cultured cell lines	8342	2889/40701	2551/40701	-5.7	-5.2	1.13	TRUE
	SRX124476	TFs and others	Orc2	Embryo	4-7h embryos	378	14/40701	52/40701	-5.6	-5.1	0.27	FALSE
	SRX19028502	TFs and others	GFP	Larvae	3rd instar	313	31/40701	81/40701	-5.6	-5.2	0.38	FALSE
	SRX683493	TFs and others	Cp190	Embryo	5-13h embryos	1232	199/40701	305/40701	-5.6	-5.2	0.65	FALSE
	SRX1958586	TFs and others	pho	Cell line	S2	1264	233/40701	346/40701	-5.6	-5.1	0.67	FALSE
	SRX22411043	TFs and others	Epitope tags	Larvae	Eye disc	1566	248/40701	365/40701	-5.6	-5.2	0.68	FALSE
	SRX5227002	TFs and others	O-GlcNAc	Larvae	Larvae	1675	273/40701	395/40701	-5.6	-5.2	0.69	FALSE
	SRX5226982	TFs and others	O-GlcNAc	Larvae	Larvae	1781	293/40701	419/40701	-5.6	-5.2	0.70	FALSE
	SRX14430666	TFs and others	mod(mdg4)	Cell line	Kc167	2036	313/40701	442/40701	-5.6	-5.1	0.71	FALSE
	SRX7628894	TFs and others	Epitope tags	Cell line	S2R+	2633	548/40701	715/40701	-5.6	-5.2	0.77	FALSE
	SRX2520637	TFs and others	msl-2	Cell line	S2	2954	737/40701	928/40701	-5.6	-5.2	0.79	FALSE
	SRX9720888	TFs and others	Epitope tags	Cell line	S2	3444	970/40701	1187/40701	-5.6	-5.2	0.82	FALSE
	SRX288038	TFs and others	Su(var)3-7	Adult	Adult head	3896	1038/40701	1261/40701	-5.6	-5.2	0.82	FALSE
	SRX2659845	TFs and others	sd	Larvae	Imaginal wing disc	14500	4341/40701	3934/40701	-5.6	-5.2	1.10	TRUE
	SRX2659836	TFs and others	sd	Larvae	Imaginal wing disc	14237	4273/40701	3871/40701	-5.6	-5.1	1.10	TRUE
	SRX485206	TFs and others	rhi	Adult	Ovary	484	21/40701	64/40701	-5.5	-5.1	0.33	FALSE
	SRX7723722	TFs and others	ph-d	Adult	Ovary	806	67/40701	133/40701	-5.5	-5.0	0.50	FALSE
	SRX3981708	TFs and others	Ssrp	Cell line	S2	1260	130/40701	217/40701	-5.5	-5.0	0.60	FALSE
	SRX11071569	TFs and others	mod(mdg4)	Cell line	OSC	841	149/40701	241/40701	-5.5	-5.0	0.62	FALSE
	SRX5227000	TFs and others	O-GlcNAc	Larvae	Larvae	2153	379/40701	518/40701	-5.5	-5.0	0.73	FALSE
	SRX2618520	TFs and others	Lpt	Adult	Brains	3188	467/40701	620/40701	-5.5	-5.0	0.75	FALSE
	SRX12261340	TFs and others	Epitope tags	Larvae	Imaginal leg disc	3043	518/40701	678/40701	-5.5	-5.0	0.76	FALSE
	SRX365699	TFs and others	mod(mdg4)	Cell line	Kc167	3583	657/40701	836/40701	-5.5	-5.1	0.79	FALSE
	SRX1763409	TFs and others	Creb1	Adult	Mushroom Bodies	3745	1589/40701	1341/40701	-5.5	-5.0	1.18	TRUE
	SRX348461	TFs and others	bcd	Embryo	Blastoderm	495	14/40701	51/40701	-5.4	-4.9	0.27	FALSE
	SRX030963	TFs and others	EcR	Pupae	White prepupae	381	15/40701	53/40701	-5.4	-5.0	0.28	FALSE
	SRX11071574	TFs and others	mod(mdg4)	Cell line	OSC	343	26/40701	72/40701	-5.4	-5.0	0.36	FALSE
	SRX11071572	TFs and others	mod(mdg4)	Cell line	OSC	752	105/40701	184/40701	-5.4	-5.0	0.57	FALSE
	SRX287880	TFs and others	Kdm2	Embryo	14-16h embryos	1853	159/40701	253/40701	-5.4	-5.0	0.63	FALSE
	SRX4520673	TFs and others	Hmr	Cell line	S2	1918	353/40701	486/40701	-5.4	-4.9	0.73	FALSE
	SRX3287351	TFs and others	M1BP	Cell line	S2R+	4770	764/40701	955/40701	-5.4	-5.0	0.80	FALSE
	SRX2618521	TFs and others	Lpt	Adult	Brains	4086	791/40701	983/40701	-5.4	-4.9	0.80	FALSE
	SRX13617604	TFs and others	rhi	Adult	Ovary	4580	1139/40701	1368/40701	-5.4	-5.0	0.83	FALSE
	SRX13617590	TFs and others	rhi	Adult	Ovary	4467	1032/40701	1250/40701	-5.4	-5.0	0.83	FALSE
	SRX4279680	TFs and others	rhi	Adult	Ovary	18478	6379/40701	5905/40701	-5.4	-5.0	1.08	TRUE
	SRX19742709	TFs and others	grh	Cell line	S2	10933	4626/40701	4216/40701	-5.4	-5.0	1.10	TRUE
	SRX14474263	TFs and others	Ibf1	Cell line	Cultured cell lines	10850	3727/40701	3354/40701	-5.4	-5.0	1.11	TRUE
	SRX104961	TFs and others	Jarid2	Larvae	3rd instar	7764	2756/40701	2433/40701	-5.4	-5.0	1.13	TRUE
	SRX671950	TFs and others	Su(z)12	Embryo	Parasegment 7	256	17/40701	56/40701	-5.3	-4.9	0.30	FALSE
	SRX11071568	TFs and others	mod(mdg4)	Cell line	OSC	928	178/40701	276/40701	-5.3	-4.9	0.64	FALSE
	SRX5775918	TFs and others	GFP	Embryo	Mitotic cycle 14	1651	188/40701	288/40701	-5.3	-4.9	0.65	FALSE
	SRX3981714	TFs and others	dre4	Cell line	S2	2386	451/40701	599/40701	-5.3	-4.9	0.75	FALSE
	SRX10418025	TFs and others	woc	Adult	Adult head	2663	675/40701	852/40701	-5.3	-4.9	0.79	FALSE
	SRX749024	TFs and others	Cap-H2	Cell line	Kc167	4306	1154/40701	1382/40701	-5.3	-4.9	0.84	FALSE
	SRX23238333	TFs and others	msl-3	Cell line	S2	741	64/40701	127/40701	-5.2	-4.8	0.50	FALSE
	SRX1433369	TFs and others	msl-2	Cell line	Kc167	781	95/40701	169/40701	-5.2	-4.8	0.56	FALSE
	SRX4279687	TFs and others	rhi	Adult	Ovary	821	134/40701	219/40701	-5.2	-4.8	0.61	FALSE
	SRX1021234	TFs and others	shn	Cell line	Kc167	1142	152/40701	242/40701	-5.2	-4.8	0.63	FALSE
	SRX2165278	TFs and others	bcd	Embryo	Embryos	1862	238/40701	348/40701	-5.2	-4.8	0.68	FALSE
	SRX683494	TFs and others	Cp190	Embryo	5-13h embryos	1886	423/40701	565/40701	-5.2	-4.8	0.75	FALSE
	SRX24032094	TFs and others	CG1603	Adult	Whole body	2255	491/40701	643/40701	-5.2	-4.8	0.76	FALSE
	SRX5827823	TFs and others	Elba3	Embryo	Early embryos	3441	700/40701	878/40701	-5.2	-4.8	0.80	FALSE
	SRX15206496	TFs and others	rhi	Adult	Ovary	3288	788/40701	976/40701	-5.2	-4.8	0.81	FALSE
	SRX14869062	TFs and others	Trl	Embryo	2-4h embryos	13803	4278/40701	3889/40701	-5.2	-4.8	1.10	TRUE
	SRX1550620	TFs and others	ph-d	Larvae	Imaginal brain disc	8800	2961/40701	2635/40701	-5.2	-4.8	1.12	TRUE
	SRX1763410	TFs and others	Creb1	Adult	Mushroom Bodies	3914	1635/40701	1391/40701	-5.2	-4.8	1.18	TRUE
	SRX4279653	TFs and others	rhi	Adult	Ovary	1050	196/40701	295/40701	-5.1	-4.7	0.66	FALSE
	SRX7050416	TFs and others	Epitope tags	Cell line	S2	1289	276/40701	391/40701	-5.1	-4.6	0.71	FALSE
	SRX287871	TFs and others	HP1b	Embryo	14-16h embryos	2863	671/40701	845/40701	-5.1	-4.7	0.79	FALSE
	SRX21908315	TFs and others	rhi	Adult	Ovary	2650	630/40701	798/40701	-5.1	-4.7	0.79	FALSE
	SRX4520670	TFs and others	Hmr	Cell line	S2	2449	610/40701	775/40701	-5.1	-4.7	0.79	FALSE
	SRX13617606	TFs and others	rhi	Adult	Ovary	4523	1119/40701	1339/40701	-5.1	-4.7	0.84	FALSE
	SRX1091590	TFs and others	Psc	Cell line	Cultured cell lines	3995	1667/40701	1422/40701	-5.1	-4.7	1.17	TRUE
	SRX1763407	TFs and others	Creb1	Adult	Mushroom Bodies	3851	1621/40701	1380/40701	-5.1	-4.7	1.17	TRUE
	SRX287915	TFs and others	Rpd3	Embryo	14-16h embryos	823	82/40701	150/40701	-5.0	-4.6	0.55	FALSE
	SRX13572055	TFs and others	Epitope tags	Adult	Whole body	881	123/40701	203/40701	-5.0	-4.6	0.61	FALSE
	SRX5226985	TFs and others	O-GlcNAc	Larvae	Larvae	1072	157/40701	246/40701	-5.0	-4.6	0.64	FALSE
	SRX22411052	TFs and others	Epitope tags	Larvae	Eye disc	1559	250/40701	360/40701	-5.0	-4.6	0.69	FALSE
	SRX749078	TFs and others	TfIIIC	Cell line	Kc167	2194	410/40701	547/40701	-5.0	-4.6	0.75	FALSE
	SRX287872	TFs and others	HP1b	Embryo	14-16h embryos	2596	455/40701	599/40701	-5.0	-4.6	0.76	FALSE
	SRX287589	TFs and others	Cp190	Embryo	14-16h embryos	3230	512/40701	663/40701	-5.0	-4.6	0.77	FALSE
	SRX15206458	TFs and others	rhi	Adult	Ovary	2686	579/40701	739/40701	-5.0	-4.6	0.78	FALSE
	SRX475422	TFs and others	velo	Cell line	S2	3395	537/40701	691/40701	-5.0	-4.6	0.78	FALSE
	SRX4375873	TFs and others	AGO2	Cell line	Kc167	2837	605/40701	768/40701	-5.0	-4.6	0.79	FALSE
	SRX8574283	TFs and others	vfl	Embryo	Stage 5 embryos	4208	775/40701	958/40701	-5.0	-4.6	0.81	FALSE
	SRX287888	TFs and others	MBD-R2	Embryo	14-16h embryos	4731	1315/40701	1549/40701	-5.0	-4.6	0.85	FALSE
	SRX19695489	TFs and others	ph-p	Larvae	CNS and imaginal disc	7743	2815/40701	2501/40701	-5.0	-4.6	1.13	TRUE
	SRX19695488	TFs and others	ph-p	Larvae	CNS and imaginal disc	7688	2671/40701	2368/40701	-5.0	-4.6	1.13	TRUE
	SRX1091592	TFs and others	Psc	Cell line	Cultured cell lines	5324	2136/40701	1864/40701	-5.0	-4.6	1.15	TRUE
	SRX671947	TFs and others	Pc	Embryo	Parasegment 7	249	13/40701	47/40701	-4.9	-4.5	0.28	FALSE
	SRX5535388	TFs and others	JIL-1	Cell line	S2	482	26/40701	69/40701	-4.9	-4.5	0.38	FALSE
	SRX10340461	TFs and others	brm	Adult	Ovary	419	53/40701	109/40701	-4.9	-4.5	0.49	FALSE
	SRX13572056	TFs and others	Epitope tags	Adult	Whole body	691	91/40701	161/40701	-4.9	-4.5	0.57	FALSE
	SRX4279665	TFs and others	rhi	Adult	Ovary	891	123/40701	202/40701	-4.9	-4.5	0.61	FALSE
	SRX025474	TFs and others	disco	Embryo	0-8h embryos	888	134/40701	216/40701	-4.9	-4.5	0.62	FALSE
	SRX10089753	TFs and others	Ubx	Larvae	Imaginal haltere disc	2430	212/40701	312/40701	-4.9	-4.5	0.68	FALSE
	SRX032120	TFs and others	D	Embryo	0-8h embryos	1223	226/40701	329/40701	-4.9	-4.5	0.69	FALSE
	SRX5226971	TFs and others	O-GlcNAc	Larvae	Larvae	2231	407/40701	542/40701	-4.9	-4.5	0.75	FALSE
	SRX7434141	TFs and others	Cp190	Cell line	Kc167	2262	561/40701	717/40701	-4.9	-4.5	0.78	FALSE
	SRX9720885	TFs and others	Hmr	Cell line	S2	2448	604/40701	766/40701	-4.9	-4.5	0.79	FALSE
	SRX062282	TFs and others	l(3)mbt	Larvae	Imaginal brain wing leg disc	4166	978/40701	1180/40701	-4.9	-4.5	0.83	FALSE
	SRX097615	TFs and others	Su(Tpl)	Cell line	S2	7911	1910/40701	2184/40701	-4.9	-4.5	0.87	FALSE
	SRX14474272	TFs and others	su(Hw)	Cell line	Cultured cell lines	7707	2882/40701	2570/40701	-4.9	-4.5	1.12	TRUE
	SRX1763406	TFs and others	Creb1	Adult	Mushroom Bodies	4249	1765/40701	1519/40701	-4.9	-4.5	1.16	TRUE
	SRX1550615	TFs and others	ph-d	Larvae	Imaginal brain disc	2402	989/40701	806/40701	-4.9	-4.5	1.23	TRUE
	SRX14430631	TFs and others	E(bx)	Cell line	Kc167	614	55/40701	111/40701	-4.8	-4.4	0.50	FALSE
	SRX3981693	TFs and others	Ssrp	Cell line	S2	1276	128/40701	208/40701	-4.8	-4.4	0.62	FALSE
	SRX22411041	TFs and others	Epitope tags	Larvae	Eye disc	1228	180/40701	272/40701	-4.8	-4.4	0.66	FALSE
	SRX300932	TFs and others	Adf1	Cell line	S2R+	1691	187/40701	281/40701	-4.8	-4.4	0.67	FALSE
	SRX815533	TFs and others	Epitope tags	Embryo	Embryos	1352	216/40701	316/40701	-4.8	-4.4	0.68	FALSE
	SRX10031706	TFs and others	Spt3	Adult	Ovary	1672	203/40701	300/40701	-4.8	-4.4	0.68	FALSE
	SRX5226983	TFs and others	O-GlcNAc	Larvae	Larvae	1400	224/40701	326/40701	-4.8	-4.4	0.69	FALSE
	SRX22411051	TFs and others	Epitope tags	Larvae	Eye disc	1572	258/40701	366/40701	-4.8	-4.4	0.70	FALSE
	SRX9711627	TFs and others	Su(var)205	Adult	Ovary	1449	347/40701	470/40701	-4.8	-4.4	0.74	FALSE
	SRX2009293	TFs and others	twi	Embryo	Embryos	11878	3858/40701	3505/40701	-4.8	-4.4	1.10	TRUE
	SRX18393552	TFs and others	twi	Embryo	2-3h embryos	12286	4003/40701	3644/40701	-4.8	-4.4	1.10	TRUE
	SRX681828	TFs and others	pho	Embryo	Embryos	8343	3368/40701	3034/40701	-4.8	-4.4	1.11	TRUE
	SRX1763408	TFs and others	Creb1	Adult	Mushroom Bodies	3966	1652/40701	1417/40701	-4.8	-4.4	1.17	TRUE
	SRX3146121	TFs and others	BigH1	Embryo	0-2h embryos	494	22/40701	61/40701	-4.7	-4.3	0.36	FALSE
	SRX13572047	TFs and others	Epitope tags	Adult	Whole body	764	92/40701	160/40701	-4.7	-4.3	0.57	FALSE
	SRX13572048	TFs and others	Epitope tags	Adult	Whole body	767	95/40701	164/40701	-4.7	-4.3	0.58	FALSE
	SRX22886245	TFs and others	CG9609	Cell line	S2	1171	240/40701	343/40701	-4.7	-4.3	0.70	FALSE
	SRX22411050	TFs and others	Epitope tags	Larvae	Eye disc	1569	258/40701	365/40701	-4.7	-4.3	0.71	FALSE
	SRX186111	TFs and others	shep	Cell line	ML-DmBG3-c2	2819	388/40701	516/40701	-4.7	-4.3	0.75	FALSE
	SRX016146	TFs and others	HdacX	Embryo	0-12h embryos	1766	418/40701	550/40701	-4.7	-4.3	0.76	FALSE
	SRX749059	TFs and others	l(3)mbt	Cell line	Kc167	3609	880/40701	1066/40701	-4.7	-4.3	0.83	FALSE
	SRX749025	TFs and others	Cap-H2	Cell line	Kc167	4049	1067/40701	1272/40701	-4.7	-4.3	0.84	FALSE
	SRX969923	TFs and others	Rsf1	Embryo	0-12h embryos	4301	1179/40701	1394/40701	-4.7	-4.4	0.85	FALSE
	SRX2659840	TFs and others	sd	Larvae	Imaginal wing disc	13219	3942/40701	3588/40701	-4.7	-4.3	1.10	TRUE
	SRX19695505	TFs and others	Spps	Larvae	CNS and imaginal disc	8589	3125/40701	2806/40701	-4.7	-4.4	1.11	TRUE
	SRX19695522	TFs and others	Spps	Larvae	CNS and imaginal disc	9534	3469/40701	3137/40701	-4.7	-4.3	1.11	TRUE
	SRX907137	TFs and others	Rrp6	Cell line	S2	1815	588/40701	451/40701	-4.7	-4.3	1.30	TRUE
	SRX1537616	TFs and others	ZIPIC	Embryo	Embryos	977	113/40701	186/40701	-4.6	-4.2	0.61	FALSE
	SRX7050423	TFs and others	Epitope tags	Cell line	S2	873	155/40701	239/40701	-4.6	-4.2	0.65	FALSE
	SRX066244	TFs and others	Epitope tags	Embryo	Muscle cells	2851	199/40701	293/40701	-4.6	-4.2	0.68	FALSE
	SRX9720891	TFs and others	Hmr	Cell line	S2	1459	245/40701	348/40701	-4.6	-4.2	0.70	FALSE
	SRX5226991	TFs and others	O-GlcNAc	Larvae	Larvae	1581	265/40701	371/40701	-4.6	-4.2	0.71	FALSE
	SRX20631804	TFs and others	lid	Cell line	S2	1449	276/40701	384/40701	-4.6	-4.2	0.72	FALSE
	SRX20631803	TFs and others	lid	Cell line	S2	1654	328/40701	445/40701	-4.6	-4.2	0.74	FALSE
	SRX21078837	TFs and others	Epitope tags	Adult	Adult body	2511	765/40701	939/40701	-4.6	-4.3	0.81	FALSE
	SRX21078836	TFs and others	Epitope tags	Adult	Adult body	2638	750/40701	922/40701	-4.6	-4.2	0.81	FALSE
	SRX146998	TFs and others	mof	Cell line	S2	9017	2311/40701	2599/40701	-4.6	-4.2	0.89	FALSE
	SRX19742667	TFs and others	grh	Cell line	S2	11821	4778/40701	4399/40701	-4.6	-4.2	1.09	TRUE
	SRX15312098	TFs and others	GFP	Larvae	Imaginal wing disc	5336	2000/40701	1747/40701	-4.6	-4.2	1.14	TRUE
	SRX050601	TFs and others	Orc2	Embryo	0-24h embryos	380	13/40701	45/40701	-4.5	-4.1	0.29	FALSE
	SRX8574263	TFs and others	GFP	Embryo	Stage 3 embryos	649	33/40701	77/40701	-4.5	-4.1	0.43	FALSE
	SRX647915	TFs and others	E(z)	Embryo	0-16h embryos	643	54/40701	107/40701	-4.5	-4.1	0.50	FALSE
	SRX3981692	TFs and others	Ssrp	Cell line	S2	1264	140/40701	219/40701	-4.5	-4.1	0.64	FALSE
	SRX1840072	TFs and others	grh	Embryo	11-12h embryos	1350	175/40701	262/40701	-4.5	-4.1	0.67	FALSE
	SRX11071570	TFs and others	mod(mdg4)	Cell line	OSC	1263	294/40701	405/40701	-4.5	-4.2	0.73	FALSE
	SRX041386	TFs and others	cbt	Embryo	16-24h embryos	2387	528/40701	671/40701	-4.5	-4.1	0.79	FALSE
	SRX15206480	TFs and others	rhi	Adult	Ovary	2751	627/40701	783/40701	-4.5	-4.1	0.80	FALSE
	SRX3981716	TFs and others	dre4	Cell line	S2	2749	585/40701	735/40701	-4.5	-4.1	0.80	FALSE
	SRX14430656	TFs and others	Cp190	Cell line	Kc167	7292	2446/40701	2737/40701	-4.5	-4.1	0.89	FALSE
	SRX19742697	TFs and others	grh	Cell line	S2	9590	3860/40701	3520/40701	-4.5	-4.1	1.10	TRUE
	SRX864531	TFs and others	E(z)	Cell line	Cultured cell lines	7636	2978/40701	2675/40701	-4.5	-4.1	1.11	TRUE
	SRX19695523	TFs and others	Spps	Larvae	CNS and imaginal disc	4180	1754/40701	1519/40701	-4.5	-4.2	1.15	TRUE
	SRX1763416	TFs and others	Crtc1	Adult	Mushroom Bodies	4466	1834/40701	1594/40701	-4.5	-4.1	1.15	TRUE
	SRX2592487	TFs and others	Mi-2	Cell line	Kc167	4491	1723/40701	1491/40701	-4.5	-4.1	1.16	TRUE
	SRX1433374	TFs and others	msl-2	Cell line	Kc167	664	64/40701	120/40701	-4.4	-4.0	0.53	FALSE
	SRX10667289	TFs and others	GFP	Cell line	OSC	1032	108/40701	178/40701	-4.4	-4.0	0.61	FALSE
	SRX100251	TFs and others	CTCF	Cell line	Kc167	965	121/40701	195/40701	-4.4	-4.1	0.62	FALSE
	SRX2458929	TFs and others	ash1	Cell line	S2	1052	130/40701	206/40701	-4.4	-4.0	0.63	FALSE
	SRX681829	TFs and others	Pc	Embryo	Embryos	1734	162/40701	246/40701	-4.4	-4.1	0.66	FALSE
	SRX3167242	TFs and others	mod(mdg4)	Cell line	Kc167	1188	199/40701	291/40701	-4.4	-4.1	0.68	FALSE
	SRX4520674	TFs and others	Hmr	Cell line	S2	1486	245/40701	345/40701	-4.4	-4.0	0.71	FALSE
	SRX969912	TFs and others	Acf	Embryo	0-12h embryos	1548	341/40701	458/40701	-4.4	-4.1	0.74	FALSE
	SRX12261334	TFs and others	Epitope tags	Larvae	Imaginal leg disc	2425	348/40701	466/40701	-4.4	-4.1	0.75	FALSE
	SRX21664147	TFs and others	Epitope tags	Adult	Whole body	2958	672/40701	831/40701	-4.4	-4.0	0.81	FALSE
	SRX14474261	TFs and others	CTCF	Cell line	Cultured cell lines	14333	4829/40701	4454/40701	-4.4	-4.1	1.08	TRUE
	SRX14474260	TFs and others	mod(mdg4)	Cell line	Cultured cell lines	13035	4364/40701	4006/40701	-4.4	-4.1	1.09	TRUE
	SRX3011228	TFs and others	abd-A	Cell line	S2	8714	3683/40701	3352/40701	-4.4	-4.0	1.10	TRUE
	SRX14474279	TFs and others	Ibf1	Cell line	Cultured cell lines	10281	3436/40701	3118/40701	-4.4	-4.0	1.10	TRUE
	SRX2618528	TFs and others	trr	Adult	Brains	6684	2581/40701	2303/40701	-4.4	-4.0	1.12	TRUE
	SRX2592490	TFs and others	Mi-2	Cell line	Kc167	2608	1065/40701	884/40701	-4.4	-4.1	1.20	TRUE
	SRX1299926	TFs and others	BrdU	Cell line	Kc167	513	28/40701	68/40701	-4.3	-3.9	0.41	FALSE
	SRX23238327	TFs and others	msl-3	Cell line	S2	775	86/40701	149/40701	-4.3	-4.0	0.58	FALSE
	SRX23238337	TFs and others	msl-3	Cell line	S2	964	133/40701	209/40701	-4.3	-4.0	0.64	FALSE
	SRX5717048	TFs and others	msl-3	Cell line	S2	1104	140/40701	217/40701	-4.3	-3.9	0.65	FALSE
	SRX287884	TFs and others	Su(var)3-3	Embryo	14-16h embryos	1304	243/40701	342/40701	-4.3	-4.0	0.71	FALSE
	SRX287688	TFs and others	Su(var)3-7	Embryo	14-16h embryos	1955	321/40701	433/40701	-4.3	-4.0	0.74	FALSE
	SRX7434138	TFs and others	Cp190	Cell line	Kc167	2053	500/40701	637/40701	-4.3	-4.0	0.78	FALSE
	SRX14430635	TFs and others	Cp190	Cell line	Kc167	2063	504/40701	641/40701	-4.3	-3.9	0.79	FALSE
	SRX365696	TFs and others	Cp190	Cell line	Kc167	2695	538/40701	679/40701	-4.3	-3.9	0.79	FALSE
	SRX14430638	TFs and others	Cp190	Cell line	Kc167	2265	577/40701	722/40701	-4.3	-3.9	0.80	FALSE
	SRX288018	TFs and others	Su(var)2-HP2	Adult	Adult head	2886	733/40701	897/40701	-4.3	-4.0	0.82	FALSE
	SRX15206427	TFs and others	rhi	Adult	Ovary	4188	1132/40701	1331/40701	-4.3	-3.9	0.85	FALSE
	SRX085407	TFs and others	BEAF-32	Cell line	Kc167	4327	1045/40701	1236/40701	-4.3	-3.9	0.85	FALSE
	SRX193331	TFs and others	Lpt	Cell line	S2	5108	1307/40701	1521/40701	-4.3	-4.0	0.86	FALSE
	SRX147000	TFs and others	mle	Cell line	S2	5978	1446/40701	1670/40701	-4.3	-4.0	0.87	FALSE
	SRX14474277	TFs and others	CTCF	Cell line	Cultured cell lines	11803	3966/40701	3628/40701	-4.3	-4.0	1.09	TRUE
	SRX3011227	TFs and others	abd-A	Cell line	S2	10039	4495/40701	4139/40701	-4.3	-3.9	1.09	TRUE
	SRX15206488	TFs and others	Epitope tags	Cell line	OSC	9362	3428/40701	3111/40701	-4.3	-4.0	1.10	TRUE
	SRX19695508	TFs and others	ph-p	Larvae	CNS and imaginal disc	6930	2402/40701	2136/40701	-4.3	-3.9	1.12	TRUE
	SRX2592486	TFs and others	Mi-2	Cell line	Kc167	2284	926/40701	760/40701	-4.3	-4.0	1.22	TRUE
	SRX5736593	TFs and others	CG7946	Cell line	S2	937	96/40701	161/40701	-4.2	-3.9	0.60	FALSE
	SRX18393546	TFs and others	dl	Embryo	2-3h embryos	2755	470/40701	601/40701	-4.2	-3.8	0.78	FALSE
	SRX273675	TFs and others	Ibf1	Cell line	S2	2111	553/40701	695/40701	-4.2	-3.9	0.80	FALSE
	SRX20631799	TFs and others	Gcn5	Cell line	S2	2640	668/40701	822/40701	-4.2	-3.8	0.81	FALSE
	SRX457597	TFs and others	yki	Larvae	Eye-antennal disc	12882	4457/40701	4106/40701	-4.2	-3.8	1.09	TRUE
	SRX159166	TFs and others	Clamp	Cell line	Kc	7922	2751/40701	2471/40701	-4.2	-3.8	1.11	TRUE
	SRX19695502	TFs and others	Spps	Larvae	CNS and imaginal disc	5203	1999/40701	1758/40701	-4.2	-3.9	1.14	TRUE
	SRX1763405	TFs and others	Creb1	Adult	Mushroom Bodies	4012	1657/40701	1437/40701	-4.2	-3.9	1.15	TRUE
	SRX22886247	TFs and others	Aef1	Cell line	S2	2608	1126/40701	946/40701	-4.2	-3.8	1.19	TRUE
	SRX1550618	TFs and others	ph-d	Larvae	Imaginal brain disc	2038	816/40701	663/40701	-4.2	-3.8	1.23	TRUE
	SRX467105	TFs and others	Pof	Larvae	3rd instar	459	38/40701	82/40701	-4.1	-3.8	0.46	FALSE
	SRX13572051	TFs and others	Epitope tags	Adult	Whole body	536	49/40701	97/40701	-4.1	-3.7	0.51	FALSE
	SRX2618524	TFs and others	trr	Adult	Brains	2097	232/40701	325/40701	-4.1	-3.7	0.71	FALSE
	SRX7628915	TFs and others	Epitope tags	Cell line	S2R+	1213	253/40701	350/40701	-4.1	-3.7	0.72	FALSE
	SRX7434127	TFs and others	M1BP	Cell line	Kc167	1717	403/40701	524/40701	-4.1	-3.8	0.77	FALSE
	SRX4664666	TFs and others	msl-2	Cell line	S2	3482	517/40701	652/40701	-4.1	-3.8	0.79	FALSE
	SRX4664668	TFs and others	msl-2	Cell line	S2	2742	469/40701	597/40701	-4.1	-3.7	0.79	FALSE
	SRX375353	TFs and others	Cp190	Larvae	3rd instar	2717	631/40701	779/40701	-4.1	-3.8	0.81	FALSE
	SRX9720886	TFs and others	Hmr	Cell line	S2	3389	947/40701	1125/40701	-4.1	-3.7	0.84	FALSE
	SRX11499362	TFs and others	CTCF	Embryo	0-14h embryos	2764	861/40701	1031/40701	-4.1	-3.7	0.84	FALSE
	SRX14868977	TFs and others	lola	Embryo	14-17h embryos	11974	4665/40701	4309/40701	-4.1	-3.8	1.08	TRUE
	SRX19742656	TFs and others	grh	Cell line	S2	11706	5322/40701	4947/40701	-4.1	-3.8	1.08	TRUE
	SRX11548836	TFs and others	Trl	Embryo	1-2h embryos	3969	1570/40701	1358/40701	-4.1	-3.8	1.16	TRUE
	SRX19028501	TFs and others	GFP	Larvae	3rd instar	274	29/40701	68/40701	-4.0	-3.7	0.43	FALSE
	SRX5736608	TFs and others	CG7946	Cell line	S2	919	83/40701	142/40701	-4.0	-3.7	0.58	FALSE
	SRX6708252	TFs and others	fs(1)h	Cell line	S2	826	145/40701	220/40701	-4.0	-3.7	0.66	FALSE
	SRX397057	TFs and others	Adf1	Cell line	S2	1368	165/40701	244/40701	-4.0	-3.6	0.68	FALSE
	SRX1433377	TFs and others	msl-2	Cell line	Kc167	1244	206/40701	293/40701	-4.0	-3.6	0.70	FALSE
	SRX5226999	TFs and others	O-GlcNAc	Larvae	Larvae	1546	265/40701	363/40701	-4.0	-3.7	0.73	FALSE
	SRX186110	TFs and others	shep	Cell line	ML-DmBG3-c2	2520	361/40701	473/40701	-4.0	-3.6	0.76	FALSE
	SRX10418023	TFs and others	row	Adult	Adult head	2309	599/40701	741/40701	-4.0	-3.6	0.81	FALSE
	SRX202125	TFs and others	Rrp40	Cell line	S3	3558	702/40701	856/40701	-4.0	-3.7	0.82	FALSE
	SRX749032	TFs and others	Chro	Cell line	Kc167	3804	1097/40701	1284/40701	-4.0	-3.6	0.85	FALSE
	SRX1728719	TFs and others	ZIPIC	Cell line	Kc167	5046	1476/40701	1690/40701	-4.0	-3.6	0.87	FALSE
	SRX14474269	TFs and others	mod(mdg4)	Cell line	Cultured cell lines	7309	2582/40701	2317/40701	-4.0	-3.7	1.11	TRUE
	SRX864533	TFs and others	E(z)	Cell line	Cultured cell lines	4181	1691/40701	1476/40701	-4.0	-3.6	1.15	TRUE
	SRX2592489	TFs and others	Mi-2	Cell line	Kc167	3462	1344/40701	1151/40701	-4.0	-3.7	1.17	TRUE
	SRX5775939	TFs and others	GFP	Embryo	Mitotic cycle 14	330	15/40701	45/40701	-3.9	-3.5	0.33	FALSE
	SRX197583	TFs and others	Tbp	Embryo	1-2h embryos	780	59/40701	109/40701	-3.9	-3.5	0.54	FALSE
	SRX23238361	TFs and others	CG7946	Cell line	S2	604	59/40701	109/40701	-3.9	-3.5	0.54	FALSE
	SRX7050422	TFs and others	Epitope tags	Cell line	S2	630	99/40701	162/40701	-3.9	-3.6	0.61	FALSE
	SRX20631791	TFs and others	brm	Cell line	S2	1778	377/40701	490/40701	-3.9	-3.6	0.77	FALSE
	SRX10031703	TFs and others	Saf6	Adult	Ovary	2382	422/40701	542/40701	-3.9	-3.6	0.78	FALSE
	SRX10418022	TFs and others	row	Adult	Adult head	2899	817/40701	978/40701	-3.9	-3.5	0.84	FALSE
	SRX1433372	TFs and others	msl-2	Cell line	Kc167	3875	1089/40701	1274/40701	-3.9	-3.6	0.85	FALSE
	SRX14430652	TFs and others	Cp190	Cell line	Kc167	6707	2394/40701	2659/40701	-3.9	-3.6	0.90	FALSE
	SRX19031055	TFs and others	GFP	Larvae	3rd instar	7539	2543/40701	2814/40701	-3.9	-3.5	0.90	FALSE
	SRX9047375	TFs and others	Trl	Cell line	S2	6820	3176/40701	2886/40701	-3.9	-3.6	1.10	TRUE
	SRX1299929	TFs and others	BrdU	Cell line	Kc167	223	10/40701	36/40701	-3.8	-3.5	0.28	FALSE
	SRX485205	TFs and others	rhi	Adult	Ovary	172	11/40701	38/40701	-3.8	-3.5	0.29	FALSE
	SRX202837	TFs and others	CG4747	Adult	Adult female	252	13/40701	41/40701	-3.8	-3.4	0.32	FALSE
	SRX15206515	TFs and others	Epitope tags	Adult	Ovary	234	17/40701	48/40701	-3.8	-3.5	0.35	FALSE
	SRX10340462	TFs and others	brm	Adult	Ovary	289	37/40701	78/40701	-3.8	-3.5	0.47	FALSE
	SRX4370068	TFs and others	Upf1	Cell line	S2	833	74/40701	128/40701	-3.8	-3.4	0.58	FALSE
	SRX23238343	TFs and others	msl-3	Cell line	S2	1005	149/40701	222/40701	-3.8	-3.4	0.67	FALSE
	SRX287883	TFs and others	Su(var)3-3	Embryo	14-16h embryos	1255	236/40701	326/40701	-3.8	-3.5	0.72	FALSE
	SRX104973	TFs and others	Su(z)12	Larvae	3rd instar	1999	243/40701	334/40701	-3.8	-3.4	0.73	FALSE
	SRX7628916	TFs and others	Epitope tags	Cell line	S2R+	1284	278/40701	375/40701	-3.8	-3.5	0.74	FALSE
	SRX287879	TFs and others	Kdm2	Embryo	14-16h embryos	1952	305/40701	406/40701	-3.8	-3.5	0.75	FALSE
	SRX749045	TFs and others	fs(1)h	Cell line	Kc167	2380	462/40701	584/40701	-3.8	-3.5	0.79	FALSE
	SRX326967	TFs and others	pzg	Cell line	S2	7737	2670/40701	2942/40701	-3.8	-3.4	0.91	FALSE
	SRX10089758	TFs and others	GFP	Larvae	Imaginal haltere disc	4643	1730/40701	1519/40701	-3.8	-3.4	1.14	TRUE
	SRX3167243	TFs and others	Clamp	Cell line	Kc167	3291	1394/40701	1205/40701	-3.8	-3.4	1.16	TRUE
	SRX19742712	TFs and others	Epitope tags	Cell line	S2	3208	1284/40701	1102/40701	-3.8	-3.4	1.17	TRUE
	SRX8556399	TFs and others	Clamp	Embryo	2-4h embryos	2185	927/40701	771/40701	-3.8	-3.5	1.20	TRUE
	SRX385808	TFs and others	Cp190	Cell line	S2	2858	382/40701	493/40701	-3.7	-3.4	0.77	FALSE
	SRX20631809	TFs and others	Cdk8	Cell line	S2	1742	384/40701	495/40701	-3.7	-3.4	0.78	FALSE
	SRX4117269	TFs and others	pho	Embryo	14-16h embryos	1893	530/40701	658/40701	-3.7	-3.4	0.81	FALSE
	SRX7628901	TFs and others	Epitope tags	Cell line	S2R+	2500	573/40701	705/40701	-3.7	-3.3	0.81	FALSE
	SRX128325	TFs and others	mod(mdg4)	Cell line	Kc167	3480	705/40701	851/40701	-3.7	-3.4	0.83	FALSE
	SRX273676	TFs and others	Ibf2	Cell line	S2	2429	679/40701	822/40701	-3.7	-3.3	0.83	FALSE
	SRX20631798	TFs and others	Art1	Cell line	S2	4488	1335/40701	1530/40701	-3.7	-3.3	0.87	FALSE
	SRX2804214	TFs and others	Sgf11	Embryo	1-3h embryos	4983	1703/40701	1924/40701	-3.7	-3.4	0.89	FALSE
	SRX14430660	TFs and others	Cp190	Cell line	Kc167	5697	1820/40701	2045/40701	-3.7	-3.3	0.89	FALSE
	SRX19695509	TFs and others	ph-p	Larvae	CNS and imaginal disc	7118	2478/40701	2229/40701	-3.7	-3.4	1.11	TRUE
	SRX1837981	TFs and others	Pc	Cell line	Cultured cell lines	3663	1498/40701	1304/40701	-3.7	-3.4	1.15	TRUE
	SRX1550617	TFs and others	ph-d	Larvae	Imaginal brain disc	1853	744/40701	607/40701	-3.7	-3.4	1.23	TRUE
	SRX22842354	TFs and others	mxc	Embryo	0-3h embryos	669	38/40701	78/40701	-3.6	-3.3	0.49	FALSE
	SRX6386743	TFs and others	Clamp	Embryo	Embryos	549	60/40701	108/40701	-3.6	-3.3	0.56	FALSE
	SRX5227008	TFs and others	O-GlcNAc	Larvae	Larvae	670	102/40701	162/40701	-3.6	-3.3	0.63	FALSE
	SRX5827826	TFs and others	Elba2	Embryo	Early embryos	1010	108/40701	170/40701	-3.6	-3.3	0.64	FALSE
	SRX2745586	TFs and others	GFP	Pupae	Wing	2188	215/40701	298/40701	-3.6	-3.2	0.72	FALSE
	SRX5681701	TFs and others	Epitope tags	Larvae	3rd instar	1177	228/40701	314/40701	-3.6	-3.3	0.73	FALSE
	SRX10031698	TFs and others	Ada2b	Adult	Ovary	1898	376/40701	484/40701	-3.6	-3.3	0.78	FALSE
	SRX016153	TFs and others	cad	Embryo	0-4h embryos	2153	449/40701	566/40701	-3.6	-3.3	0.79	FALSE
	SRX14474276	TFs and others	su(Hw)	Cell line	Cultured cell lines	7322	2643/40701	2392/40701	-3.6	-3.2	1.10	TRUE
	SRX104962	TFs and others	Jarid2	Larvae	3rd instar	7493	2623/40701	2372/40701	-3.6	-3.3	1.11	TRUE
	SRX4501946	TFs and others	psq	Cell line	Kc167	2687	1100/40701	937/40701	-3.6	-3.2	1.17	TRUE
	SRX5717042	TFs and others	CG7946	Cell line	S2	345	24/40701	57/40701	-3.5	-3.2	0.42	FALSE
	SRX19030577	TFs and others	GFP	Larvae	3rd instar	326	51/40701	95/40701	-3.5	-3.2	0.54	FALSE
	SRX5226986	TFs and others	O-GlcNAc	Larvae	Larvae	921	122/40701	186/40701	-3.5	-3.2	0.66	FALSE
	SRX3380793	TFs and others	fs(1)h	Embryo	12-24h embryos	1348	266/40701	356/40701	-3.5	-3.2	0.75	FALSE
	SRX11071571	TFs and others	mod(mdg4)	Cell line	OSC	1508	395/40701	503/40701	-3.5	-3.2	0.79	FALSE
	SRX13227897	TFs and others	Epitope tags	Larvae	Imaginal haltere disc	2674	392/40701	499/40701	-3.5	-3.1	0.79	FALSE
	SRX4664665	TFs and others	msl-2	Cell line	S2	2553	474/40701	592/40701	-3.5	-3.2	0.80	FALSE
	SRX20631792	TFs and others	brm	Cell line	S2	2104	467/40701	584/40701	-3.5	-3.2	0.80	FALSE
	SRX7628893	TFs and others	Epitope tags	Cell line	S2R+	2310	476/40701	593/40701	-3.5	-3.1	0.80	FALSE
	SRX24032090	TFs and others	CG1603	Adult	Whole body	2797	656/40701	792/40701	-3.5	-3.2	0.83	FALSE
	SRX3176344	TFs and others	bcd	Embryo	1-3h embryos	4442	1113/40701	1289/40701	-3.5	-3.2	0.86	FALSE
	SRX15206478	TFs and others	CG2678	Adult	Ovary	3691	1222/40701	1404/40701	-3.5	-3.2	0.87	FALSE
	SRX4801814	TFs and others	Rbp1	Cell line	S2R+	5132	1370/40701	1561/40701	-3.5	-3.1	0.88	FALSE
	SRX084383	TFs and others	vfl	Embryo	Mitotic cycle 8-9	7799	2217/40701	2458/40701	-3.5	-3.2	0.90	FALSE
	SRX17608403	TFs and others	Cap-H2	Cell line	Kc167	5893	2057/40701	2289/40701	-3.5	-3.2	0.90	FALSE
	SRX9005680	TFs and others	Nelf-A	Pupae	White prepupae	5622	2698/40701	2449/40701	-3.5	-3.1	1.10	TRUE
	SRX191909	TFs and others	su(Hw)	Cell line	S2	5458	2239/40701	2009/40701	-3.5	-3.2	1.11	TRUE
	SRX14474253	TFs and others	CTCF	Cell line	Cultured cell lines	4786	1702/40701	1501/40701	-3.5	-3.2	1.13	TRUE
	SRX1763414	TFs and others	Crtc1	Adult	Mushroom Bodies	3988	1602/40701	1407/40701	-3.5	-3.2	1.14	TRUE
	SRX10089755	TFs and others	hth	Larvae	Imaginal haltere disc	2569	965/40701	813/40701	-3.5	-3.2	1.19	TRUE
	SRX1531763	TFs and others	ph-d	Larvae	CNS and imaginal disc	1851	723/40701	592/40701	-3.5	-3.2	1.22	TRUE
	SRX124477	TFs and others	Orc2	Embryo	4-7h embryos	241	10/40701	34/40701	-3.4	-3.1	0.29	FALSE
	SRX13572046	TFs and others	Epitope tags	Adult	Whole body	625	92/40701	147/40701	-3.4	-3.0	0.63	FALSE
	SRX19695491	TFs and others	Sfmbt	Larvae	CNS and imaginal disc	1137	108/40701	168/40701	-3.4	-3.1	0.64	FALSE
	SRX287916	TFs and others	Rpd3	Embryo	14-16h embryos	920	121/40701	183/40701	-3.4	-3.0	0.66	FALSE
	SRX5226993	TFs and others	O-GlcNAc	Larvae	Larvae	1256	214/40701	294/40701	-3.4	-3.1	0.73	FALSE
	SRX681825	TFs and others	pho	Embryo	Embryos	1843	399/40701	506/40701	-3.4	-3.1	0.79	FALSE
	SRX12261326	TFs and others	Epitope tags	Larvae	Imaginal leg disc	2911	518/40701	638/40701	-3.4	-3.1	0.81	FALSE
	SRX20631800	TFs and others	Gcn5	Cell line	S2	2314	590/40701	717/40701	-3.4	-3.0	0.82	FALSE
	SRX300928	TFs and others	Pc	Cell line	S2R+	3116	618/40701	748/40701	-3.4	-3.1	0.83	FALSE
	SRX20631797	TFs and others	Art1	Cell line	S2	4190	1257/40701	1440/40701	-3.4	-3.1	0.87	FALSE
	SRX085406	TFs and others	CTCF	Cell line	Kc167	4364	1127/40701	1300/40701	-3.4	-3.1	0.87	FALSE
	SRX1728720	TFs and others	Nup98-96	Cell line	Kc167	5377	1332/40701	1520/40701	-3.4	-3.1	0.88	FALSE
	SRX4801813	TFs and others	Rbp1	Cell line	S2R+	5047	1333/40701	1520/40701	-3.4	-3.1	0.88	FALSE
	SRX4375871	TFs and others	AGO2	Cell line	Kc167	5496	1522/40701	1720/40701	-3.4	-3.1	0.88	FALSE
	SRX10695072	TFs and others	E(z)	Cell line	S2	7873	2290/40701	2531/40701	-3.4	-3.1	0.90	FALSE
	SRX19695520	TFs and others	ph-p	Larvae	CNS and imaginal disc	8114	2712/40701	2465/40701	-3.4	-3.1	1.10	TRUE
	SRX1091594	TFs and others	Psc	Cell line	Cultured cell lines	4300	1674/40701	1477/40701	-3.4	-3.1	1.13	TRUE
	SRX8556393	TFs and others	Clamp	Embryo	2-4h embryos	1556	628/40701	509/40701	-3.4	-3.1	1.23	TRUE
	SRX8556352	TFs and others	vfl	Embryo	0-2h embryos	165	11/40701	35/40701	-3.3	-3.0	0.31	FALSE
	SRX8347290	TFs and others	Myc	Adult	Mushroom Bodies	211	21/40701	51/40701	-3.3	-3.0	0.41	FALSE
	SRX495790	TFs and others	Myc	Cell line	S2-DRSC	517	32/40701	67/40701	-3.3	-3.0	0.48	FALSE
	SRX485204	TFs and others	rhi	Adult	Ovary	357	43/40701	83/40701	-3.3	-3.0	0.52	FALSE
	SRX13572052	TFs and others	Epitope tags	Adult	Whole body	551	83/40701	135/40701	-3.3	-3.0	0.61	FALSE
	SRX016149	TFs and others	Hdac3	Embryo	0-12h embryos	1636	525/40701	643/40701	-3.3	-3.0	0.82	FALSE
	SRX3404032	TFs and others	msl-3	Cell line	S2	3225	836/40701	984/40701	-3.3	-3.0	0.85	FALSE
	SRX21078835	TFs and others	Epitope tags	Adult	Adult body	2800	780/40701	922/40701	-3.3	-3.0	0.85	FALSE
	SRX15206531	TFs and others	CG2678	Adult	Ovary	3552	1004/40701	1166/40701	-3.3	-3.0	0.86	FALSE
	SRX19031051	TFs and others	GFP	Larvae	3rd instar	5085	1640/40701	1842/40701	-3.3	-3.0	0.89	FALSE
	SRX085408	TFs and others	BEAF-32	Cell line	Kc167	7432	1906/40701	2124/40701	-3.3	-3.0	0.90	FALSE
	SRX17064437	TFs and others	CBP	Embryo	2-4h embryos	10111	3864/40701	3575/40701	-3.3	-3.0	1.08	TRUE
	SRX9047376	TFs and others	Trl	Cell line	S2	6833	3141/40701	2878/40701	-3.3	-3.0	1.09	TRUE
	SRX2659844	TFs and others	sd	Larvae	Imaginal wing disc	10880	3213/40701	2950/40701	-3.3	-3.0	1.09	TRUE
	SRX14868978	TFs and others	lola	Embryo	14-17h embryos	4838	1724/40701	1530/40701	-3.3	-3.0	1.13	TRUE
	SRX183882	TFs and others	twi	Embryo	2-4h embryos	3847	1326/40701	1154/40701	-3.3	-3.0	1.15	TRUE
	SRX4501947	TFs and others	psq	Cell line	Kc167	2899	1051/40701	898/40701	-3.3	-3.0	1.17	TRUE
	SRX5226976	TFs and others	O-GlcNAc	Larvae	Larvae	573	62/40701	107/40701	-3.2	-2.9	0.58	FALSE
	SRX5053152	TFs and others	Epitope tags	Cell line	S2	766	90/40701	143/40701	-3.2	-2.9	0.63	FALSE
	SRX1433373	TFs and others	msl-2	Cell line	Kc167	1089	213/40701	290/40701	-3.2	-2.9	0.73	FALSE
	SRX7299238	TFs and others	GFP	Pupae	Wing	2238	233/40701	314/40701	-3.2	-2.9	0.74	FALSE
	SRX4563533	TFs and others	Cp190	Cell line	Kc167	1241	295/40701	385/40701	-3.2	-2.9	0.77	FALSE
	SRX21664149	TFs and others	Epitope tags	Adult	Whole body	2619	549/40701	669/40701	-3.2	-2.9	0.82	FALSE
	SRX10340465	TFs and others	Chd1	Adult	Ovary	1982	583/40701	706/40701	-3.2	-2.9	0.83	FALSE
	SRX016150	TFs and others	Hdac3	Embryo	0-12h embryos	1914	634/40701	761/40701	-3.2	-2.9	0.83	FALSE
	SRX2804218	TFs and others	not	Embryo	1-3h embryos	4887	1198/40701	1370/40701	-3.2	-2.9	0.87	FALSE
	SRX475420	TFs and others	smt3	Cell line	S2	10254	2716/40701	2964/40701	-3.2	-2.9	0.92	FALSE
	SRX300934	TFs and others	pho	Cell line	S2R+	14876	3877/40701	4171/40701	-3.2	-2.9	0.93	FALSE
	SRX4279676	TFs and others	rhi	Adult	Ovary	21305	7172/40701	6801/40701	-3.2	-2.9	1.05	TRUE
	SRX9005679	TFs and others	Nelf-A	Larvae	3rd instar	6160	2875/40701	2631/40701	-3.2	-2.9	1.09	TRUE
	SRX191911	TFs and others	mod(mdg4)	Cell line	S2	6112	2187/40701	1972/40701	-3.2	-2.9	1.11	TRUE
	SRX022745	TFs and others	AGO2	Cell line	S3	5179	1611/40701	1425/40701	-3.2	-2.9	1.13	TRUE
	SRX907136	TFs and others	Rrp6	Cell line	S2	1951	585/40701	473/40701	-3.2	-2.9	1.24	TRUE
	SRX041382	TFs and others	EcR	Adult	Adult female	336	12/40701	36/40701	-3.1	-2.8	0.33	FALSE
	SRX202831	TFs and others	CG4747	Larvae	Larvae	254	16/40701	42/40701	-3.1	-2.8	0.38	FALSE
	SRX19742719	TFs and others	twi	Cell line	S2	760	61/40701	105/40701	-3.1	-2.8	0.58	FALSE
	SRX5227007	TFs and others	O-GlcNAc	Larvae	Larvae	644	101/40701	155/40701	-3.1	-2.8	0.65	FALSE
	SRX20631794	TFs and others	kis	Cell line	S2	957	192/40701	264/40701	-3.1	-2.8	0.73	FALSE
	SRX647436	TFs and others	vfl	Embryo	Mitotic cycle 12-14	2270	449/40701	556/40701	-3.1	-2.8	0.81	FALSE
	SRX12261336	TFs and others	Epitope tags	Larvae	Imaginal leg disc	2800	475/40701	584/40701	-3.1	-2.8	0.81	FALSE
	SRX4664642	TFs and others	Clamp	Cell line	S2	3785	650/40701	777/40701	-3.1	-2.8	0.84	FALSE
	SRX365700	TFs and others	mod(mdg4)	Cell line	Kc167	3893	874/40701	1019/40701	-3.1	-2.8	0.86	FALSE
	SRX10417955	TFs and others	BEAF-32	Cell line	S2	3567	1134/40701	1297/40701	-3.1	-2.8	0.87	FALSE
	SRX159167	TFs and others	Clamp	Cell line	S2	5368	1005/40701	1159/40701	-3.1	-2.8	0.87	FALSE
	SRX15206443	TFs and others	CG2678	Adult	Ovary	4961	1368/40701	1546/40701	-3.1	-2.8	0.88	FALSE
	SRX4664640	TFs and others	Clamp	Cell line	S2	4611	1202/40701	1369/40701	-3.1	-2.8	0.88	FALSE
	SRX288030	TFs and others	Pof	Adult	Adult head	4698	1486/40701	1670/40701	-3.1	-2.8	0.89	FALSE
	SRX14868955	TFs and others	lola	Embryo	14-17h embryos	9809	3635/40701	3366/40701	-3.1	-2.8	1.08	TRUE
	SRX14474268	TFs and others	Ibf1	Cell line	Cultured cell lines	5792	2006/40701	1803/40701	-3.1	-2.8	1.11	TRUE
	SRX027829	TFs and others	trx	Cell line	S2-DRSC	3618	1093/40701	942/40701	-3.1	-2.8	1.16	TRUE
	SRX495175	TFs and others	sc	Embryo	0-8h embryos	240	9/40701	30/40701	-3.0	-2.7	0.30	FALSE
	SRX202835	TFs and others	CG4747	Adult	Adult female	235	13/40701	37/40701	-3.0	-2.7	0.35	FALSE
	SRX150049	TFs and others	Orc2	Embryo	0-2h embryos	248	18/40701	45/40701	-3.0	-2.8	0.40	FALSE
	SRX15206481	TFs and others	rhi	Adult	Ovary	290	20/40701	48/40701	-3.0	-2.8	0.42	FALSE
	SRX5717045	TFs and others	CG7946	Cell line	S2	353	22/40701	51/40701	-3.0	-2.8	0.43	FALSE
	SRX13227889	TFs and others	Epitope tags	Larvae	Imaginal haltere disc	2550	375/40701	471/40701	-3.0	-2.7	0.80	FALSE
	SRX10667300	TFs and others	GFP	Cell line	OSC	1656	447/40701	552/40701	-3.0	-2.7	0.81	FALSE
	SRX4664669	TFs and others	msl-2	Cell line	S2	2892	456/40701	561/40701	-3.0	-2.7	0.81	FALSE
	SRX7889132	TFs and others	CTCF	Larvae	Central Nervous System	2884	856/40701	997/40701	-3.0	-2.7	0.86	FALSE
	SRX10417956	TFs and others	BEAF-32	Cell line	S2	3394	1073/40701	1230/40701	-3.0	-2.7	0.87	FALSE
	SRX7889134	TFs and others	CTCF	Larvae	Central Nervous System	3849	1239/40701	1408/40701	-3.0	-2.8	0.88	FALSE
	SRX2165282	TFs and others	bcd	Embryo	Embryos	4593	1339/40701	1512/40701	-3.0	-2.7	0.89	FALSE
	SRX681817	TFs and others	pho	Embryo	4-12h embryos	14717	4461/40701	4173/40701	-3.0	-2.7	1.07	TRUE
	SRX14868964	TFs and others	lola	Embryo	14-17h embryos	11809	3869/40701	3596/40701	-3.0	-2.7	1.08	TRUE
	SRX8369900	TFs and others	vfl	Larvae	Neuroblast	9233	2989/40701	2747/40701	-3.0	-2.7	1.09	TRUE
	SRX6386761	TFs and others	msl-3	Embryo	Embryos	552	36/40701	70/40701	-2.9	-2.6	0.51	FALSE
	SRX23238353	TFs and others	CG7946	Cell line	S2	498	74/40701	120/40701	-2.9	-2.6	0.62	FALSE
	SRX23238331	TFs and others	msl-3	Cell line	S2	861	130/40701	188/40701	-2.9	-2.6	0.69	FALSE
	SRX397056	TFs and others	Adf1	Cell line	S2	946	137/40701	196/40701	-2.9	-2.6	0.70	FALSE
	SRX20631802	TFs and others	Set1	Cell line	S2	1961	458/40701	562/40701	-2.9	-2.6	0.81	FALSE
	SRX193330	TFs and others	Utx	Cell line	S2	2471	551/40701	664/40701	-2.9	-2.6	0.83	FALSE
	SRX027828	TFs and others	Psc	Cell line	S2-DRSC	3557	618/40701	737/40701	-2.9	-2.6	0.84	FALSE
	SRX4117266	TFs and others	pho	Embryo	2-4h embryos	2266	683/40701	808/40701	-2.9	-2.6	0.85	FALSE
	SRX365705	TFs and others	su(Hw)	Cell line	Kc167	3636	709/40701	835/40701	-2.9	-2.6	0.85	FALSE
	SRX15206430	TFs and others	CG2678	Adult	Ovary	5882	1836/40701	2031/40701	-2.9	-2.6	0.90	FALSE
	SRX14869046	TFs and others	lola	Embryo	14-17h embryos	6893	2391/40701	2178/40701	-2.9	-2.6	1.10	TRUE
	SRX12801970	TFs and others	CBP	Cell line	S2	6018	2260/40701	2054/40701	-2.9	-2.6	1.10	TRUE
	SRX191912	TFs and others	mod(mdg4)	Cell line	S2	6673	2339/40701	2130/40701	-2.9	-2.6	1.10	TRUE
	SRX2618523	TFs and others	trr	Adult	Brains	5229	2004/40701	1808/40701	-2.9	-2.6	1.11	TRUE
	SRX864527	TFs and others	E(z)	Cell line	Cultured cell lines	3656	1409/40701	1244/40701	-2.9	-2.6	1.13	TRUE
	SRX4501952	TFs and others	psq	Cell line	Kc167	2727	1063/40701	920/40701	-2.9	-2.6	1.16	TRUE
	SRX150050	TFs and others	Orc2	Embryo	0-2h embryos	223	6/40701	24/40701	-2.8	-2.6	0.25	FALSE
	SRX3632912	TFs and others	mle	Larvae	3rd instar	214	14/40701	37/40701	-2.8	-2.5	0.38	FALSE
	SRX5827832	TFs and others	insv	Embryo	Early embryos	1294	145/40701	205/40701	-2.8	-2.5	0.71	FALSE
	SRX7050421	TFs and others	Epitope tags	Cell line	S2	1157	260/40701	337/40701	-2.8	-2.5	0.77	FALSE
	SRX5287824	TFs and others	Epitope tags	Larvae	Imaginal wing disc	2316	341/40701	430/40701	-2.8	-2.6	0.79	FALSE
	SRX4501945	TFs and others	psq	Cell line	Kc167	1766	372/40701	464/40701	-2.8	-2.5	0.80	FALSE
	SRX969917	TFs and others	Acf	Embryo	0-12h embryos	2646	692/40701	814/40701	-2.8	-2.5	0.85	FALSE
	SRX202999	TFs and others	fs(1)h	Cell line	Kc167	4745	896/40701	1034/40701	-2.8	-2.5	0.87	FALSE
	SRX10695069	TFs and others	Sce	Cell line	S2	8860	2733/40701	2962/40701	-2.8	-2.5	0.92	FALSE
	SRX17064436	TFs and others	CBP	Embryo	2-4h embryos	10334	3872/40701	3610/40701	-2.8	-2.5	1.07	TRUE
	SRX19742708	TFs and others	grh	Cell line	S2	7762	3140/40701	2902/40701	-2.8	-2.5	1.08	TRUE
	SRX2659835	TFs and others	sd	Larvae	Imaginal wing disc	12507	3498/40701	3250/40701	-2.8	-2.5	1.08	TRUE
	SRX191910	TFs and others	su(Hw)	Cell line	S2	4993	2008/40701	1818/40701	-2.8	-2.5	1.10	TRUE
	SRX22886248	TFs and others	Aef1	Cell line	S2	4170	1758/40701	1579/40701	-2.8	-2.5	1.11	TRUE
	SRX124475	TFs and others	Orc2	Embryo	4-7h embryos	212	10/40701	30/40701	-2.7	-2.4	0.33	FALSE
	SRX1299927	TFs and others	BrdU	Cell line	Kc167	145	10/40701	30/40701	-2.7	-2.4	0.33	FALSE
	SRX202833	TFs and others	CG4747	Larvae	Larvae	200	11/40701	32/40701	-2.7	-2.4	0.34	FALSE
	SRX10340454	TFs and others	su(Hw)	Adult	Ovary	176	22/40701	49/40701	-2.7	-2.5	0.45	FALSE
	SRX495789	TFs and others	Myc	Cell line	S2-DRSC	369	22/40701	49/40701	-2.7	-2.5	0.45	FALSE
	SRX013109	TFs and others	CBP	Embryo	0-4h embryos	326	33/40701	64/40701	-2.7	-2.4	0.52	FALSE
	SRX5717050	TFs and others	msl-3	Cell line	S2	827	142/40701	200/40701	-2.7	-2.4	0.71	FALSE
	SRX287687	TFs and others	Su(var)3-7	Embryo	14-16h embryos	1331	261/40701	337/40701	-2.7	-2.4	0.77	FALSE
	SRX4501944	TFs and others	psq	Cell line	Kc167	1372	336/40701	422/40701	-2.7	-2.4	0.80	FALSE
	SRX1179573	TFs and others	CBP	Cell line	S2	2000	465/40701	565/40701	-2.7	-2.4	0.82	FALSE
	SRX15206457	TFs and others	rhi	Adult	Ovary	1769	454/40701	552/40701	-2.7	-2.4	0.82	FALSE
	SRX14430634	TFs and others	E(bx)	Cell line	Kc167	2988	752/40701	876/40701	-2.7	-2.4	0.86	FALSE
	SRX15206472	TFs and others	CG2678	Adult	Ovary	3365	974/40701	1115/40701	-2.7	-2.4	0.87	FALSE
	SRX21078838	TFs and others	Epitope tags	Adult	Adult body	2902	953/40701	1091/40701	-2.7	-2.4	0.87	FALSE
	SRX287993	TFs and others	HP1c	Embryo	14-16h embryos	3060	857/40701	988/40701	-2.7	-2.4	0.87	FALSE
	SRX288017	TFs and others	Su(var)2-HP2	Adult	Adult head	3379	974/40701	1113/40701	-2.7	-2.4	0.88	FALSE
	SRX1728716	TFs and others	Ibf1	Cell line	Kc167	4354	1392/40701	1558/40701	-2.7	-2.4	0.89	FALSE
	SRX9670805	TFs and others	L(3)mbt	Cell line	OSC	6606	2375/40701	2586/40701	-2.7	-2.4	0.92	FALSE
	SRX19742687	TFs and others	vfl	Cell line	S2	7657	2970/40701	2745/40701	-2.7	-2.4	1.08	TRUE
	SRX12801979	TFs and others	CBP	Cell line	S2	2218	864/40701	741/40701	-2.7	-2.4	1.17	TRUE
	SRX335516	TFs and others	CG8478	Cell line	S2	387	25/40701	52/40701	-2.6	-2.3	0.48	FALSE
	SRX5736592	TFs and others	CG7946	Cell line	S2	368	35/40701	66/40701	-2.6	-2.3	0.53	FALSE
	SRX100254	TFs and others	su(Hw)	Cell line	Kc167	704	105/40701	154/40701	-2.6	-2.3	0.68	FALSE
	SRX4501950	TFs and others	Pc	Cell line	Kc167	665	144/40701	201/40701	-2.6	-2.3	0.72	FALSE
	SRX1433397	TFs and others	msl-2	Cell line	S2	1549	262/40701	336/40701	-2.6	-2.3	0.78	FALSE
	SRX104972	TFs and others	Jarid2	Larvae	3rd instar	2527	346/40701	431/40701	-2.6	-2.3	0.80	FALSE
	SRX661064	TFs and others	Su(H)	Embryo	2-4h embryos	2017	366/40701	453/40701	-2.6	-2.3	0.81	FALSE
	SRX202123	TFs and others	Rrp6	Cell line	S3	2270	463/40701	560/40701	-2.6	-2.3	0.83	FALSE
	SRX160968	TFs and others	Myc	Cell line	Kc	2007	484/40701	583/40701	-2.6	-2.3	0.83	FALSE
	SRX19031054	TFs and others	GFP	Larvae	3rd instar	2365	722/40701	842/40701	-2.6	-2.4	0.86	FALSE
	SRX15206431	TFs and others	CG2678	Adult	Ovary	2645	727/40701	847/40701	-2.6	-2.3	0.86	FALSE
	SRX287920	TFs and others	Rpd3	Larvae	3rd instar	3168	981/40701	1117/40701	-2.6	-2.3	0.88	FALSE
	SRX467102	TFs and others	Kdm4A	Larvae	3rd instar	4224	1170/40701	1321/40701	-2.6	-2.4	0.89	FALSE
	SRX14430640	TFs and others	Cp190	Cell line	Kc167	6357	2044/40701	2237/40701	-2.6	-2.3	0.91	FALSE
	SRX084579	TFs and others	ash1	Cell line	S2-DRSC	10404	2404/40701	2611/40701	-2.6	-2.3	0.92	FALSE
	SRX10695071	TFs and others	E(z)	Cell line	S2	18165	5684/40701	5990/40701	-2.6	-2.4	0.95	FALSE
	SRX19742704	TFs and others	grh	Cell line	S2	8861	3319/40701	3088/40701	-2.6	-2.3	1.07	TRUE
	SRX14474281	TFs and others	CTCF	Cell line	Cultured cell lines	8254	2783/40701	2568/40701	-2.6	-2.3	1.08	TRUE
	SRX749061	TFs and others	mod(mdg4)	Cell line	Kc167	7730	2686/40701	2477/40701	-2.6	-2.3	1.08	TRUE
	SRX025478	TFs and others	Trl	Embryo	16-24h embryos	6331	2664/40701	2456/40701	-2.6	-2.3	1.08	TRUE
	SRX3032294	TFs and others	GFP	Larvae	Eye-antennal disc	4621	1900/40701	1721/40701	-2.6	-2.3	1.10	TRUE
	SRX467109	TFs and others	SMC3	Larvae	3rd instar	2887	830/40701	711/40701	-2.6	-2.4	1.17	TRUE
	SRX5827825	TFs and others	Bsg25A	Embryo	Early embryos	321	17/40701	40/40701	-2.5	-2.2	0.42	FALSE
	SRX5827818	TFs and others	Elba2	Embryo	Early embryos	687	71/40701	112/40701	-2.5	-2.3	0.63	FALSE
	SRX397055	TFs and others	Trl	Cell line	S2	834	121/40701	172/40701	-2.5	-2.2	0.70	FALSE
	SRX287924	TFs and others	Su(var)3-7	Larvae	3rd instar	1146	227/40701	296/40701	-2.5	-2.3	0.77	FALSE
	SRX4563534	TFs and others	Clamp	Cell line	Kc167	1352	255/40701	326/40701	-2.5	-2.2	0.78	FALSE
	SRX287954	TFs and others	Su(var)3-3	Adult	Adult head	1428	299/40701	377/40701	-2.5	-2.3	0.79	FALSE
	SRX348467	TFs and others	Kr	Embryo	Blastoderm	3362	610/40701	717/40701	-2.5	-2.2	0.85	FALSE
	SRX5416214	TFs and others	Psc	Larvae	Eye disc	3816	753/40701	872/40701	-2.5	-2.3	0.86	FALSE
	SRX20200942	TFs and others	GFP	Embryo	2-3h embryos	3934	848/40701	973/40701	-2.5	-2.2	0.87	FALSE
	SRX7434117	TFs and others	M1BP	Cell line	Kc167	2856	866/40701	992/40701	-2.5	-2.2	0.87	FALSE
	SRX1021224	TFs and others	Smox	Cell line	Kc167	3374	833/40701	956/40701	-2.5	-2.2	0.87	FALSE
	SRX375355	TFs and others	Cp190	Larvae	3rd instar	3535	986/40701	1120/40701	-2.5	-2.2	0.88	FALSE
	SRX100252	TFs and others	BEAF-32	Cell line	Kc167	5068	1247/40701	1399/40701	-2.5	-2.3	0.89	FALSE
	SRX10417957	TFs and others	BEAF-32	Cell line	S2	3422	1110/40701	1253/40701	-2.5	-2.3	0.89	FALSE
	SRX1032399	TFs and others	zen	Embryo	2-4h embryos	5883	1542/40701	1707/40701	-2.5	-2.2	0.90	FALSE
	SRX1848135	TFs and others	Gcn5	Cell line	S2	6822	1882/40701	2065/40701	-2.5	-2.3	0.91	FALSE
	SRX19742703	TFs and others	grh	Cell line	S2	8007	3015/40701	2796/40701	-2.5	-2.3	1.08	TRUE
	SRX22150299	TFs and others	vfl	Cell line	S2	6670	2645/40701	2442/40701	-2.5	-2.2	1.08	TRUE
	SRX14430624	TFs and others	su(Hw)	Cell line	Kc167	5051	2170/40701	1983/40701	-2.5	-2.3	1.09	TRUE
	SRX330995	TFs and others	Epitope tags	Cell line	S2	7512	2223/40701	2034/40701	-2.5	-2.3	1.09	TRUE
	SRX1840069	TFs and others	grh	Embryo	5-6h embryos	5041	2204/40701	2016/40701	-2.5	-2.2	1.09	TRUE
	SRX2618530	TFs and others	trr	Adult	Brains	6213	2308/40701	2117/40701	-2.5	-2.2	1.09	TRUE
	SRX183520	TFs and others	Trl	Cell line	S2	4927	1754/40701	1586/40701	-2.5	-2.2	1.11	TRUE
	SRX1550621	TFs and others	ph-d	Larvae	Imaginal brain disc	5623	1556/40701	1398/40701	-2.5	-2.2	1.11	TRUE
	SRX025489	TFs and others	Trl	Cell line	Kc	3771	1239/40701	1099/40701	-2.5	-2.2	1.13	TRUE
	SRX022743	TFs and others	AGO2	Cell line	S2	3072	914/40701	793/40701	-2.5	-2.2	1.15	TRUE
	SRX14748151	TFs and others	Adf1	Cell line	S2	2146	791/40701	678/40701	-2.5	-2.2	1.17	TRUE
	SRX1850483	TFs and others	Clamp	Larvae	3rd instar	311	25/40701	51/40701	-2.4	-2.2	0.49	FALSE
	SRX5227003	TFs and others	O-GlcNAc	Larvae	Larvae	548	63/40701	101/40701	-2.4	-2.2	0.62	FALSE
	SRX2638365	TFs and others	Epitope tags	Cell line	S2	1043	140/40701	194/40701	-2.4	-2.2	0.72	FALSE
	SRX15206530	TFs and others	CG2678	Adult	Ovary	724	141/40701	194/40701	-2.4	-2.1	0.73	FALSE
	SRX20631808	TFs and others	atms	Cell line	S2	1781	421/40701	510/40701	-2.4	-2.2	0.83	FALSE
	SRX016160	TFs and others	CTCF	Cell line	S2	1578	446/40701	537/40701	-2.4	-2.2	0.83	FALSE
	SRX1550612	TFs and others	pho	Larvae	Imaginal brain disc	2636	451/40701	542/40701	-2.4	-2.1	0.83	FALSE
	SRX511346	TFs and others	Cap-H2	Cell line	Kc167	2254	570/40701	672/40701	-2.4	-2.2	0.85	FALSE
	SRX100250	TFs and others	CTCF	Cell line	Kc167	2222	583/40701	686/40701	-2.4	-2.2	0.85	FALSE
	SRX6386753	TFs and others	Clamp	Embryo	Embryos	2832	600/40701	703/40701	-2.4	-2.1	0.85	FALSE
	SRX287575	TFs and others	Su(var)205	Embryo	14-16h embryos	3009	667/40701	776/40701	-2.4	-2.1	0.86	FALSE
	SRX041392	TFs and others	Trl	Pupae	White prepupae	3220	804/40701	924/40701	-2.4	-2.2	0.87	FALSE
	SRX2321784	TFs and others	trr	Adult	Adult head	4957	924/40701	1053/40701	-2.4	-2.2	0.88	FALSE
	SRX20200943	TFs and others	GFP	Embryo	2-3h embryos	4685	1091/40701	1230/40701	-2.4	-2.2	0.89	FALSE
	SRX10695085	TFs and others	pho	Cell line	S2	3878	1119/40701	1259/40701	-2.4	-2.2	0.89	FALSE
	SRX084385	TFs and others	vfl	Embryo	Mitotic cycle 14	9807	3443/40701	3218/40701	-2.4	-2.1	1.07	TRUE
	SRX085403	TFs and others	su(Hw)	Cell line	Kc167	8702	2916/40701	2709/40701	-2.4	-2.1	1.08	TRUE
	SRX8347276	TFs and others	CBP	Adult	Mushroom Bodies	3870	1542/40701	1387/40701	-2.4	-2.2	1.11	TRUE
	SRX671951	TFs and others	Su(z)12	Embryo	Parasegment 7	128	7/40701	23/40701	-2.3	-2.0	0.30	FALSE
	SRX5736589	TFs and others	CG7946	Cell line	Kc167	263	15/40701	36/40701	-2.3	-2.1	0.42	FALSE
	SRX5736588	TFs and others	CG7946	Cell line	Kc167	222	16/40701	37/40701	-2.3	-2.0	0.43	FALSE
	SRX5827830	TFs and others	Elba2	Embryo	Early embryos	815	95/40701	139/40701	-2.3	-2.1	0.68	FALSE
	SRX7050418	TFs and others	Epitope tags	Cell line	S2	500	88/40701	130/40701	-2.3	-2.0	0.68	FALSE
	SRX13572049	TFs and others	Epitope tags	Adult	Whole body	565	111/40701	158/40701	-2.3	-2.1	0.70	FALSE
	SRX23238239	TFs and others	Mes4	Cell line	S2	613	107/40701	153/40701	-2.3	-2.1	0.70	FALSE
	SRX994741	TFs and others	Tet	Cell line	ML-DmBG3-c2	768	104/40701	149/40701	-2.3	-2.0	0.70	FALSE
	SRX1389388	TFs and others	Cap-D3	Cell line	S2R+	778	141/40701	193/40701	-2.3	-2.1	0.73	FALSE
	SRX681826	TFs and others	Pc	Embryo	Embryos	1710	165/40701	221/40701	-2.3	-2.1	0.75	FALSE
	SRX11541635	TFs and others	shep	Larvae	Brain	1168	204/40701	266/40701	-2.3	-2.1	0.77	FALSE
	SRX22886249	TFs and others	CG10543	Cell line	S2	1008	228/40701	293/40701	-2.3	-2.1	0.78	FALSE
	SRX1032403	TFs and others	Pc	Embryo	2-4h embryos	2271	376/40701	458/40701	-2.3	-2.1	0.82	FALSE
	SRX21664146	TFs and others	Epitope tags	Adult	Whole body	1942	431/40701	517/40701	-2.3	-2.0	0.83	FALSE
	SRX1021225	TFs and others	Smox	Cell line	Kc167	2952	734/40701	845/40701	-2.3	-2.0	0.87	FALSE
	SRX2804216	TFs and others	Sgf11	Embryo	1-3h embryos	4049	1130/40701	1265/40701	-2.3	-2.0	0.89	FALSE
	SRX252224	TFs and others	BEAF-32	Cell line	Kc167	4887	1327/40701	1472/40701	-2.3	-2.0	0.90	FALSE
	SRX749020	TFs and others	BEAF-32	Cell line	Kc167	4887	1327/40701	1472/40701	-2.3	-2.0	0.90	FALSE
	SRX288037	TFs and others	Su(var)3-7	Adult	Adult head	5060	1660/40701	1825/40701	-2.3	-2.1	0.91	FALSE
	SRX1056724	TFs and others	Ubx	Cell line	Kc167	6426	1910/40701	2082/40701	-2.3	-2.0	0.92	FALSE
	SRX19031050	TFs and others	GFP	Larvae	3rd instar	5798	1969/40701	2143/40701	-2.3	-2.0	0.92	FALSE
	SRX128326	TFs and others	mod(mdg4)	Cell line	Kc167	9972	2464/40701	2662/40701	-2.3	-2.1	0.93	FALSE
	SRX14894234	TFs and others	Cp190	Cell line	Kc167	9584	3785/40701	4024/40701	-2.3	-2.1	0.94	FALSE
	SRX19742684	TFs and others	vfl	Cell line	S2	9871	3872/40701	3639/40701	-2.3	-2.1	1.06	TRUE
	SRX046658	TFs and others	su(Hw)	Cell line	S2	9085	3763/40701	3533/40701	-2.3	-2.1	1.07	TRUE
	SRX858995	TFs and others	vfl	Embryo	Embryos	10929	3435/40701	3215/40701	-2.3	-2.1	1.07	TRUE
	SRX15206493	TFs and others	Epitope tags	Adult	Ovary	6151	2488/40701	2297/40701	-2.3	-2.1	1.08	TRUE
	SRX159172	TFs and others	Clamp	Cell line	S2	9030	2930/40701	2725/40701	-2.3	-2.1	1.08	TRUE
	SRX14474274	TFs and others	Cp190	Cell line	Cultured cell lines	8212	2843/40701	2643/40701	-2.3	-2.0	1.08	TRUE
	SRX14430632	TFs and others	su(Hw)	Cell line	Kc167	4546	1819/40701	1655/40701	-2.3	-2.1	1.10	TRUE
	SRX11548834	TFs and others	Trl	Embryo	1-2h embryos	4395	1660/40701	1506/40701	-2.3	-2.0	1.10	TRUE
	SRX104964	TFs and others	Su(z)12	Larvae	3rd instar	4139	1363/40701	1223/40701	-2.3	-2.0	1.11	TRUE
	SRX864529	TFs and others	E(z)	Cell line	Cultured cell lines	3143	1239/40701	1103/40701	-2.3	-2.1	1.12	TRUE
	SRX1531768	TFs and others	en	Larvae	CNS and imaginal disc	3190	1105/40701	979/40701	-2.3	-2.0	1.13	TRUE
	SRX671952	TFs and others	Su(z)12	Embryo	Embryos	101	5/40701	19/40701	-2.2	-1.9	0.26	FALSE
	SRX336282	TFs and others	prd	Embryo	0-12h embryos	209	8/40701	24/40701	-2.2	-1.9	0.33	FALSE
	SRX495207	TFs and others	prd	Embryo	0-12h embryos	218	8/40701	24/40701	-2.2	-1.9	0.33	FALSE
	SRX5736587	TFs and others	CG7946	Cell line	Kc167	251	15/40701	35/40701	-2.2	-1.9	0.43	FALSE
	SRX2396700	TFs and others	Orc2	Larvae	Fat Body	168	27/40701	52/40701	-2.2	-2.0	0.52	FALSE
	SRX19742671	TFs and others	Epitope tags	Cell line	S2	698	62/40701	97/40701	-2.2	-1.9	0.64	FALSE
	SRX23238363	TFs and others	CG7946	Cell line	S2	513	87/40701	128/40701	-2.2	-2.0	0.68	FALSE
	SRX6708256	TFs and others	fs(1)h	Cell line	S2	542	100/40701	144/40701	-2.2	-2.0	0.69	FALSE
	SRX2396692	TFs and others	Orc2	Larvae	Fat Body	514	132/40701	181/40701	-2.2	-2.0	0.73	FALSE
	SRX4577933	TFs and others	vtd	Cell line	Kc167	2762	588/40701	687/40701	-2.2	-2.0	0.86	FALSE
	SRX4639146	TFs and others	Clamp	Embryo	Embryos	2816	596/40701	695/40701	-2.2	-2.0	0.86	FALSE
	SRX20631795	TFs and others	Chd1	Cell line	S2	2124	581/40701	677/40701	-2.2	-1.9	0.86	FALSE
	SRX100249	TFs and others	Cp190	Cell line	Kc167	2498	597/40701	694/40701	-2.2	-1.9	0.86	FALSE
	SRX1032389	TFs and others	Mad	Embryo	2-4h embryos	3896	795/40701	909/40701	-2.2	-2.0	0.87	FALSE
	SRX474520	TFs and others	bcd	Embryo	1-3h embryos	4672	1023/40701	1149/40701	-2.2	-2.0	0.89	FALSE
	SRX7434135	TFs and others	M1BP	Cell line	Kc167	2966	966/40701	1088/40701	-2.2	-1.9	0.89	FALSE
	SRX149191	TFs and others	Psc	Cell line	S2	6235	1787/40701	1949/40701	-2.2	-1.9	0.92	FALSE
	SRX19742690	TFs and others	twi	Cell line	S2	11542	4830/40701	4580/40701	-2.2	-2.0	1.05	TRUE
	SRX19742705	TFs and others	vfl	Cell line	S2	9903	4004/40701	3773/40701	-2.2	-2.0	1.06	TRUE
	SRX19742706	TFs and others	vfl	Cell line	S2	11086	4504/40701	4263/40701	-2.2	-1.9	1.06	TRUE
	SRX1299928	TFs and others	BrdU	Cell line	Kc167	200	12/40701	30/40701	-2.1	-1.9	0.40	FALSE
	SRX5827848	TFs and others	Elba2	Embryo	Early embryos	178	24/40701	47/40701	-2.1	-1.8	0.51	FALSE
	SRX15206518	TFs and others	Epitope tags	Adult	Ovary	318	42/40701	71/40701	-2.1	-1.9	0.59	FALSE
	SRX495294	TFs and others	Hr78	Embryo	8-16h embryos	418	49/40701	80/40701	-2.1	-1.9	0.61	FALSE
	SRX10340463	TFs and others	Iswi	Adult	Ovary	724	186/40701	242/40701	-2.1	-1.9	0.77	FALSE
	SRX1021223	TFs and others	CTCF	Cell line	Kc167	1143	291/40701	360/40701	-2.1	-1.9	0.81	FALSE
	SRX20631810	TFs and others	Cdk8	Cell line	S2	1800	463/40701	548/40701	-2.1	-1.9	0.84	FALSE
	SRX10031705	TFs and others	Saf6	Adult	Ovary	2383	536/40701	627/40701	-2.1	-1.9	0.85	FALSE
	SRX20631807	TFs and others	atms	Cell line	S2	1904	480/40701	566/40701	-2.1	-1.9	0.85	FALSE
	SRX12261322	TFs and others	Epitope tags	Larvae	Imaginal leg disc	3683	780/40701	889/40701	-2.1	-1.9	0.88	FALSE
	SRX10031702	TFs and others	wda	Adult	Ovary	3084	767/40701	874/40701	-2.1	-1.9	0.88	FALSE
	SRX447393	TFs and others	ZIPIC	Cell line	S2	4444	928/40701	1047/40701	-2.1	-1.9	0.89	FALSE
	SRX467101	TFs and others	Kdm4A	Larvae	3rd instar	4416	1278/40701	1414/40701	-2.1	-1.9	0.90	FALSE
	SRX085409	TFs and others	BEAF-32	Cell line	Kc167	7350	2000/40701	2168/40701	-2.1	-1.9	0.92	FALSE
	SRX7050426	TFs and others	Cp190	Cell line	S2	4947	1730/40701	1887/40701	-2.1	-1.9	0.92	FALSE
	SRX15206454	TFs and others	rhi	Adult	Ovary	5047	1771/40701	1929/40701	-2.1	-1.9	0.92	FALSE
	SRX14894235	TFs and others	Cp190	Cell line	Kc167	8903	3494/40701	3710/40701	-2.1	-1.9	0.94	FALSE
	SRX19742666	TFs and others	grh	Cell line	S2	8864	3544/40701	3331/40701	-2.1	-1.9	1.06	TRUE
	SRX14474273	TFs and others	Ibf1	Cell line	Cultured cell lines	8736	2846/40701	2656/40701	-2.1	-1.9	1.07	TRUE
	SRX14474262	TFs and others	Cp190	Cell line	Cultured cell lines	7203	2499/40701	2317/40701	-2.1	-1.9	1.08	TRUE
	SRX19695515	TFs and others	Spps	Larvae	CNS and imaginal disc	6530	2318/40701	2144/40701	-2.1	-1.9	1.08	TRUE
	SRX2592488	TFs and others	Mi-2	Cell line	Kc167	6277	2220/40701	2050/40701	-2.1	-1.9	1.08	TRUE
	SRX19695521	TFs and others	ph-p	Larvae	CNS and imaginal disc	6398	2129/40701	1963/40701	-2.1	-1.9	1.08	TRUE
	SRX15206497	TFs and others	Epitope tags	Adult	Ovary	5647	2250/40701	2081/40701	-2.1	-1.8	1.08	TRUE
	SRX3909720	TFs and others	ey	Larvae	Eye-antennal disc	5769	2012/40701	1852/40701	-2.1	-1.8	1.09	TRUE
	SRX8347274	TFs and others	CBP	Adult	Mushroom Bodies	3289	1292/40701	1161/40701	-2.1	-1.9	1.11	TRUE
	SRX8347275	TFs and others	CBP	Adult	Mushroom Bodies	3563	1376/40701	1241/40701	-2.1	-1.9	1.11	TRUE
	SRX699115	TFs and others	Pc	Adult	Temperature sensitive cells	3065	1145/40701	1021/40701	-2.1	-1.9	1.12	TRUE
	SRX8556357	TFs and others	Clamp	Embryo	2-4h embryos	1111	453/40701	377/40701	-2.1	-1.8	1.20	TRUE
	SRX013049	TFs and others	CBP	Adult	Adult male	995	452/40701	375/40701	-2.1	-1.9	1.21	TRUE
	SRX495172	TFs and others	hth	Embryo	0-8h embryos	201	11/40701	28/40701	-2.0	-1.8	0.39	FALSE
	SRX1299930	TFs and others	BrdU	Cell line	Kc167	256	17/40701	37/40701	-2.0	-1.8	0.46	FALSE
	SRX5717046	TFs and others	CG7946	Cell line	S2	267	18/40701	38/40701	-2.0	-1.8	0.47	FALSE
	SRX706815	TFs and others	CDC45L	Embryo	2h embryos	323	22/40701	44/40701	-2.0	-1.8	0.50	FALSE
	SRX8556379	TFs and others	vfl	Embryo	2-4h embryos	192	25/40701	48/40701	-2.0	-1.8	0.52	FALSE
	SRX5007615	TFs and others	brm	Cell line	OSC	322	42/40701	70/40701	-2.0	-1.8	0.60	FALSE
	SRX335507	TFs and others	Hr78	Embryo	8-16h embryos	429	52/40701	83/40701	-2.0	-1.8	0.63	FALSE
	SRX749069	TFs and others	vtd	Cell line	Kc167	588	106/40701	148/40701	-2.0	-1.8	0.72	FALSE
	SRX5226984	TFs and others	O-GlcNAc	Larvae	Larvae	794	117/40701	161/40701	-2.0	-1.8	0.73	FALSE
	SRX160144	TFs and others	Dp1	Cell line	S2R+	706	162/40701	213/40701	-2.0	-1.8	0.76	FALSE
	SRX6708255	TFs and others	fs(1)h	Cell line	S2	875	202/40701	258/40701	-2.0	-1.8	0.78	FALSE
	SRX5827834	TFs and others	Elba2	Embryo	Early embryos	1343	212/40701	269/40701	-2.0	-1.8	0.79	FALSE
	SRX19031053	TFs and others	GFP	Larvae	3rd instar	2909	920/40701	1033/40701	-2.0	-1.8	0.89	FALSE
	SRX050595	TFs and others	Mcm2	Cell line	S2-DRSC	4352	854/40701	963/40701	-2.0	-1.8	0.89	FALSE
	SRX287919	TFs and others	Rpd3	Larvae	3rd instar	3828	1115/40701	1238/40701	-2.0	-1.8	0.90	FALSE
	SRX1794236	TFs and others	Set1	Cell line	S2	3696	1077/40701	1198/40701	-2.0	-1.8	0.90	FALSE
	SRX3011240	TFs and others	M1BP	Cell line	S2	5912	1973/40701	2135/40701	-2.0	-1.8	0.92	FALSE
	SRX749042	TFs and others	Dref	Cell line	Kc167	6907	1813/40701	1968/40701	-2.0	-1.8	0.92	FALSE
	SRX128301	TFs and others	ash1	Cell line	S2	9999	2344/40701	2521/40701	-2.0	-1.8	0.93	FALSE
	SRX19742689	TFs and others	twi	Cell line	S2	10777	4439/40701	4209/40701	-2.0	-1.8	1.05	TRUE
	SRX085402	TFs and others	su(Hw)	Cell line	Kc167	7636	2576/40701	2400/40701	-2.0	-1.8	1.07	TRUE
	SRX12801971	TFs and others	CBP	Cell line	S2	6627	2449/40701	2274/40701	-2.0	-1.8	1.08	TRUE
	SRX858993	TFs and others	vfl	Embryo	Embryos	5063	1692/40701	1548/40701	-2.0	-1.8	1.09	TRUE
	SRX671949	TFs and others	Pc	Embryo	Embryos	101	7/40701	21/40701	-1.9	-1.7	0.33	FALSE
	SRX495215	TFs and others	psq	Pupae	White prepupae	224	12/40701	29/40701	-1.9	-1.7	0.41	FALSE
	SRX661229	TFs and others	rhi	Adult	Ovary	225	13/40701	30/40701	-1.9	-1.7	0.43	FALSE
	SRX5717043	TFs and others	CG7946	Cell line	S2	240	19/40701	39/40701	-1.9	-1.7	0.49	FALSE
	SRX3989975	TFs and others	GFP	Larvae	Imaginal leg disc	303	23/40701	44/40701	-1.9	-1.7	0.52	FALSE
	SRX1433371	TFs and others	msl-2	Cell line	Kc167	436	57/40701	88/40701	-1.9	-1.7	0.65	FALSE
	SRX2458932	TFs and others	MRG15	Cell line	S2	586	120/40701	163/40701	-1.9	-1.7	0.74	FALSE
	SRX271404	TFs and others	yki	Cell line	S2	1999	239/40701	298/40701	-1.9	-1.7	0.80	FALSE
	SRX467106	TFs and others	Pof	Larvae	3rd instar	1729	453/40701	532/40701	-1.9	-1.7	0.85	FALSE
	SRX20631796	TFs and others	Chd1	Cell line	S2	1659	439/40701	516/40701	-1.9	-1.7	0.85	FALSE
	SRX7848953	TFs and others	GFP	Cell line	S2	3223	550/40701	636/40701	-1.9	-1.7	0.86	FALSE
	SRX1056720	TFs and others	Ubx	Cell line	Kc167	1966	530/40701	614/40701	-1.9	-1.7	0.86	FALSE
	SRX6386760	TFs and others	Clamp	Embryo	Embryos	3004	676/40701	772/40701	-1.9	-1.7	0.88	FALSE
	SRX749044	TFs and others	fs(1)h	Cell line	Kc167	2773	714/40701	811/40701	-1.9	-1.7	0.88	FALSE
	SRX385810	TFs and others	Cp190	Cell line	S2	4447	944/40701	1055/40701	-1.9	-1.7	0.89	FALSE
	SRX14430637	TFs and others	E(bx)	Cell line	Kc167	3020	838/40701	942/40701	-1.9	-1.7	0.89	FALSE
	SRX084582	TFs and others	Lgr1	Cell line	S2-DRSC	7268	1529/40701	1670/40701	-1.9	-1.7	0.92	FALSE
	SRX7889140	TFs and others	Cp190	Larvae	Central Nervous System	5011	1723/40701	1871/40701	-1.9	-1.7	0.92	FALSE
	SRX128302	TFs and others	Lgr1	Cell line	S2	7080	1500/40701	1638/40701	-1.9	-1.7	0.92	FALSE
	SRX1433380	TFs and others	msl-2	Cell line	Kc167	4745	1496/40701	1633/40701	-1.9	-1.7	0.92	FALSE
	SRX10695083	TFs and others	E(z)	Cell line	S2	18182	5779/40701	6032/40701	-1.9	-1.7	0.96	FALSE
	SRX14430628	TFs and others	su(Hw)	Cell line	Kc167	5421	2218/40701	2057/40701	-1.9	-1.7	1.08	TRUE
	SRX050606	TFs and others	Orc2	Larvae	Salivary glands	3927	1440/40701	1309/40701	-1.9	-1.7	1.10	TRUE
	SRX097295	TFs and others	Orc2	Larvae	Salivary glands	3928	1440/40701	1309/40701	-1.9	-1.7	1.10	TRUE
	SRX330996	TFs and others	Epitope tags	Cell line	S2	4464	1358/40701	1233/40701	-1.9	-1.7	1.10	TRUE
	SRX1763413	TFs and others	Crtc1	Adult	Mushroom Bodies	2876	1044/40701	932/40701	-1.9	-1.7	1.12	TRUE
	SRX2200900	TFs and others	Gug	Cell line	S2	2085	781/40701	686/40701	-1.9	-1.7	1.14	TRUE
	SRX1531769	TFs and others	en	Larvae	CNS and imaginal disc	830	333/40701	271/40701	-1.9	-1.7	1.23	TRUE
	SRX15206459	TFs and others	rhi	Adult	Ovary	140	8/40701	22/40701	-1.8	-1.6	0.36	FALSE
	SRX3989974	TFs and others	GFP	Larvae	Imaginal leg disc	228	12/40701	28/40701	-1.8	-1.6	0.43	FALSE
	SRX969920	TFs and others	Acf	Embryo	0-12h embryos	358	38/40701	63/40701	-1.8	-1.6	0.60	FALSE
	SRX1433375	TFs and others	msl-2	Cell line	Kc167	407	61/40701	92/40701	-1.8	-1.6	0.66	FALSE
	SRX300933	TFs and others	Adf1	Cell line	S2R+	610	103/40701	142/40701	-1.8	-1.6	0.73	FALSE
	SRX2458931	TFs and others	MRG15	Cell line	S2	602	115/40701	155/40701	-1.8	-1.6	0.74	FALSE
	SRX5227001	TFs and others	O-GlcNAc	Larvae	Larvae	778	124/40701	166/40701	-1.8	-1.6	0.75	FALSE
	SRX2583182	TFs and others	brm	Cell line	S2	1079	147/40701	193/40701	-1.8	-1.6	0.76	FALSE
	SRX6708254	TFs and others	fs(1)h	Cell line	S2	692	149/40701	195/40701	-1.8	-1.6	0.76	FALSE
	SRX22886246	TFs and others	CG9609	Cell line	S2	929	211/40701	264/40701	-1.8	-1.6	0.80	FALSE
	SRX13227901	TFs and others	Epitope tags	Larvae	Imaginal haltere disc	2670	475/40701	553/40701	-1.8	-1.6	0.86	FALSE
	SRX4563535	TFs and others	Cp190	Cell line	Kc167	1887	597/40701	683/40701	-1.8	-1.6	0.87	FALSE
	SRX16752364	TFs and others	Scm	Embryo	13-17h embryos	2384	706/40701	801/40701	-1.8	-1.6	0.88	FALSE
	SRX12801982	TFs and others	E(z)	Cell line	S2	2427	712/40701	807/40701	-1.8	-1.6	0.88	FALSE
	SRX1840074	TFs and others	grh	Embryo	15-16h embryos	3098	656/40701	745/40701	-1.8	-1.6	0.88	FALSE
	SRX1056723	TFs and others	Ubx	Cell line	Kc167	3393	1022/40701	1135/40701	-1.8	-1.6	0.90	FALSE
	SRX7434132	TFs and others	M1BP	Cell line	Kc167	3097	1080/40701	1194/40701	-1.8	-1.6	0.90	FALSE
	SRX318792	TFs and others	HP1b	Larvae	3rd instar	3713	1139/40701	1257/40701	-1.8	-1.6	0.91	FALSE
	SRX287994	TFs and others	HP1c	Embryo	14-16h embryos	3711	1198/40701	1318/40701	-1.8	-1.6	0.91	FALSE
	SRX10695081	TFs and others	Sce	Cell line	S2	4546	1331/40701	1455/40701	-1.8	-1.6	0.91	FALSE
	SRX475424	TFs and others	Pc	Cell line	S2	5587	1440/40701	1573/40701	-1.8	-1.6	0.92	FALSE
	SRX749021	TFs and others	BEAF-32	Cell line	Kc167	4933	1530/40701	1666/40701	-1.8	-1.6	0.92	FALSE
	SRX7050427	TFs and others	Cp190	Cell line	S2	4758	1719/40701	1862/40701	-1.8	-1.6	0.92	FALSE
	SRX10695084	TFs and others	E(z)	Cell line	S2	5544	1662/40701	1801/40701	-1.8	-1.6	0.92	FALSE
	SRX3011239	TFs and others	M1BP	Cell line	S2	6875	2178/40701	2334/40701	-1.8	-1.6	0.93	FALSE
	SRX326966	TFs and others	row	Cell line	S2	9968	3280/40701	3471/40701	-1.8	-1.6	0.94	FALSE
	SRX1032404	TFs and others	sna	Embryo	2-4h embryos	10342	2755/40701	2929/40701	-1.8	-1.6	0.94	FALSE
	SRX7889136	TFs and others	Cp190	Larvae	Central Nervous System	6848	2667/40701	2838/40701	-1.8	-1.6	0.94	FALSE
	SRX6386782	TFs and others	Clamp	Embryo	Embryos	8660	3507/40701	3314/40701	-1.8	-1.6	1.06	TRUE
	SRX19742685	TFs and others	vfl	Cell line	S2	9076	3390/40701	3204/40701	-1.8	-1.6	1.06	TRUE
	SRX030964	TFs and others	GFP	Pupae	White prepupae	3959	1731/40701	1593/40701	-1.8	-1.6	1.09	TRUE
	SRX3404015	TFs and others	Trl	Cell line	S2	4116	1410/40701	1286/40701	-1.8	-1.6	1.10	TRUE
	SRX8574259	TFs and others	Trl	Embryo	Stage 3 embryos	3124	1119/40701	1010/40701	-1.8	-1.6	1.11	TRUE
	SRX032125	TFs and others	GFP	Pupae	White prepupae	1860	746/40701	656/40701	-1.8	-1.6	1.14	TRUE
	SRX2200901	TFs and others	Gug	Cell line	S2	1872	700/40701	611/40701	-1.8	-1.6	1.15	TRUE
	SRX8556396	TFs and others	Clamp	Embryo	2-4h embryos	102	9/40701	23/40701	-1.7	-1.5	0.39	FALSE
	SRX5535386	TFs and others	JIL-1	Cell line	S2	247	20/40701	39/40701	-1.7	-1.5	0.51	FALSE
	SRX6386745	TFs and others	msl-3	Embryo	Embryos	309	20/40701	39/40701	-1.7	-1.5	0.51	FALSE
	SRX661232	TFs and others	GFP	Adult	Ovary	195	20/40701	39/40701	-1.7	-1.5	0.51	FALSE
	SRX9720898	TFs and others	Hmr	Cell line	S2	342	41/40701	66/40701	-1.7	-1.5	0.62	FALSE
	SRX23238371	TFs and others	CG7946	Cell line	S2	436	76/40701	108/40701	-1.7	-1.5	0.70	FALSE
	SRX181437	TFs and others	Epitope tags	Adult	Adult body	602	92/40701	127/40701	-1.7	-1.5	0.72	FALSE
	SRX1056713	TFs and others	Ubx	Cell line	Kc167	1373	318/40701	381/40701	-1.7	-1.5	0.83	FALSE
	SRX287953	TFs and others	Su(var)3-3	Adult	Adult head	1976	476/40701	552/40701	-1.7	-1.5	0.86	FALSE
	SRX19695506	TFs and others	pho	Larvae	CNS and imaginal disc	3260	821/40701	918/40701	-1.7	-1.5	0.89	FALSE
	SRX085405	TFs and others	CTCF	Cell line	Kc167	3044	859/40701	959/40701	-1.7	-1.5	0.90	FALSE
	SRX326971	TFs and others	HP1c	Cell line	S2	4558	1422/40701	1549/40701	-1.7	-1.5	0.92	FALSE
	SRX969916	TFs and others	Acf	Embryo	0-12h embryos	5450	1606/40701	1738/40701	-1.7	-1.5	0.92	FALSE
	SRX2804220	TFs and others	not	Embryo	1-3h embryos	6889	1905/40701	2051/40701	-1.7	-1.5	0.93	FALSE
	SRX19742696	TFs and others	vfl	Cell line	S2	9623	3927/40701	3731/40701	-1.7	-1.5	1.05	TRUE
	SRX19742698	TFs and others	grh	Cell line	S2	9150	3529/40701	3344/40701	-1.7	-1.5	1.06	TRUE
	SRX14868983	TFs and others	lola	Embryo	14-17h embryos	6879	2159/40701	2009/40701	-1.7	-1.6	1.07	TRUE
	SRX19742700	TFs and others	Epitope tags	Cell line	S2	5375	2003/40701	1859/40701	-1.7	-1.5	1.08	TRUE
	SRX14430619	TFs and others	su(Hw)	Cell line	Kc167	3841	1445/40701	1325/40701	-1.7	-1.5	1.09	TRUE
	SRX1763412	TFs and others	Crtc1	Adult	Mushroom Bodies	2904	1071/40701	965/40701	-1.7	-1.5	1.11	TRUE
	SRX8347278	TFs and others	CBP	Adult	Mushroom Bodies	2711	1034/40701	932/40701	-1.7	-1.5	1.11	TRUE
	SRX8347277	TFs and others	CBP	Adult	Mushroom Bodies	2832	1079/40701	975/40701	-1.7	-1.5	1.11	TRUE
	SRX1794231	TFs and others	trr	Cell line	S2	2460	905/40701	807/40701	-1.7	-1.6	1.12	TRUE
	SRX181439	TFs and others	Epitope tags	Adult	Adult body	256	26/40701	46/40701	-1.6	-1.4	0.57	FALSE
	SRX969918	TFs and others	Acf	Embryo	0-12h embryos	359	33/40701	55/40701	-1.6	-1.4	0.60	FALSE
	SRX4315035	TFs and others	GFP	Adult	Ovary	299	34/40701	56/40701	-1.6	-1.4	0.61	FALSE
	SRX202116	TFs and others	Rrp6	Cell line	S2	642	100/40701	135/40701	-1.6	-1.4	0.74	FALSE
	SRX4279686	TFs and others	rhi	Adult	Ovary	950	218/40701	268/40701	-1.6	-1.4	0.81	FALSE
	SRX18232454	TFs and others	GFP	Larvae	3rd instar	810	209/40701	258/40701	-1.6	-1.4	0.81	FALSE
	SRX1433379	TFs and others	msl-2	Cell line	Kc167	1007	245/40701	297/40701	-1.6	-1.4	0.82	FALSE
	SRX3049401	TFs and others	Rbf	Pupae	Flight muscles	1206	294/40701	352/40701	-1.6	-1.4	0.84	FALSE
	SRX3404042	TFs and others	Clamp	Cell line	S2	2234	367/40701	432/40701	-1.6	-1.5	0.85	FALSE
	SRX016142	TFs and others	HDAC4	Embryo	0-12h embryos	1581	417/40701	486/40701	-1.6	-1.5	0.86	FALSE
	SRX202118	TFs and others	Rrp40	Cell line	S2	1985	471/40701	544/40701	-1.6	-1.5	0.87	FALSE
	SRX15206456	TFs and others	rhi	Adult	Ovary	2104	479/40701	552/40701	-1.6	-1.4	0.87	FALSE
	SRX661065	TFs and others	Su(H)	Embryo	2-4h embryos	2193	459/40701	530/40701	-1.6	-1.4	0.87	FALSE
	SRX10695082	TFs and others	Sce	Cell line	S2	2380	653/40701	738/40701	-1.6	-1.4	0.88	FALSE
	SRX5827831	TFs and others	Elba3	Embryo	Early embryos	2807	672/40701	758/40701	-1.6	-1.4	0.89	FALSE
	SRX016158	TFs and others	CTCF	Cell line	S2	2713	809/40701	903/40701	-1.6	-1.4	0.90	FALSE
	SRX20200945	TFs and others	GFP	Embryo	2-3h embryos	4716	1225/40701	1339/40701	-1.6	-1.4	0.91	FALSE
	SRX085404	TFs and others	CTCF	Cell line	Kc167	4086	1175/40701	1285/40701	-1.6	-1.4	0.91	FALSE
	SRX160967	TFs and others	Myc	Cell line	Kc	4724	1119/40701	1226/40701	-1.6	-1.4	0.91	FALSE
	SRX1848131	TFs and others	Gcn5	Cell line	Kc167	4576	1271/40701	1385/40701	-1.6	-1.4	0.92	FALSE
	SRX287962	TFs and others	Sfmbt	Adult	Adult head	4452	1388/40701	1505/40701	-1.6	-1.4	0.92	FALSE
	SRX3011238	TFs and others	M1BP	Cell line	S2	6691	2222/40701	2370/40701	-1.6	-1.4	0.94	FALSE
	SRX9670806	TFs and others	L(3)mbt	Cell line	OSC	7266	2789/40701	2951/40701	-1.6	-1.4	0.95	FALSE
	SRX681813	TFs and others	pho	Embryo	4-12h embryos	13125	3842/40701	3656/40701	-1.6	-1.4	1.05	TRUE
	SRX2564133	TFs and others	LysE	Larvae	3rd instar brain	11440	3866/40701	3680/40701	-1.6	-1.4	1.05	TRUE
	SRX288009	TFs and others	HP1c	Adult	Adult head	6411	2599/40701	2444/40701	-1.6	-1.4	1.06	TRUE
	SRX17064441	TFs and others	CBP	Embryo	2-4h embryos	6560	2416/40701	2265/40701	-1.6	-1.4	1.07	TRUE
	SRX14430614	TFs and others	su(Hw)	Cell line	Kc167	5016	1946/40701	1811/40701	-1.6	-1.4	1.07	TRUE
	SRX159170	TFs and others	Clamp	Cell line	S2	6359	2077/40701	1939/40701	-1.6	-1.4	1.07	TRUE
	SRX9005655	TFs and others	Nelf-A	Cell line	S2	5570	2226/40701	2084/40701	-1.6	-1.4	1.07	TRUE
	SRX19742681	TFs and others	Epitope tags	Cell line	S2	4595	1745/40701	1618/40701	-1.6	-1.4	1.08	TRUE
	SRX4563528	TFs and others	Clamp	Cell line	Kc167	3206	1271/40701	1163/40701	-1.6	-1.4	1.09	TRUE
	SRX19695492	TFs and others	E(z)	Larvae	CNS and imaginal disc	2972	1046/40701	946/40701	-1.6	-1.4	1.11	TRUE
	SRX2200899	TFs and others	Gug	Cell line	S2	1653	586/40701	512/40701	-1.6	-1.4	1.14	TRUE
	SRX2950508	TFs and others	GFP	Pupae	Pupae	1497	613/40701	538/40701	-1.6	-1.4	1.14	TRUE
	SRX8556372	TFs and others	Clamp	Embryo	0-2h embryos	69	7/40701	19/40701	-1.5	-1.4	0.37	FALSE
	SRX050599	TFs and others	Orc2	Embryo	0-24h embryos	274	27/40701	46/40701	-1.5	-1.3	0.59	FALSE
	SRX6386776	TFs and others	Clamp	Embryo	Embryos	576	63/40701	90/40701	-1.5	-1.3	0.70	FALSE
	SRX23238365	TFs and others	CG7946	Cell line	S2	401	72/40701	101/40701	-1.5	-1.3	0.71	FALSE
	SRX5226975	TFs and others	O-GlcNAc	Larvae	Larvae	777	120/40701	157/40701	-1.5	-1.3	0.76	FALSE
	SRX170985	TFs and others	Dref	Cell line	Kc167	697	153/40701	194/40701	-1.5	-1.3	0.79	FALSE
	SRX3663161	TFs and others	Su(var)3-3	Adult	Ovary	756	157/40701	198/40701	-1.5	-1.3	0.79	FALSE
	SRX15206455	TFs and others	rhi	Adult	Ovary	669	143/40701	182/40701	-1.5	-1.3	0.79	FALSE
	SRX5736590	TFs and others	CG7946	Cell line	S2	920	201/40701	247/40701	-1.5	-1.3	0.81	FALSE
	SRX19742660	TFs and others	grh	Cell line	S2	1476	447/40701	514/40701	-1.5	-1.3	0.87	FALSE
	SRX152100	TFs and others	Trl	Larvae	Imaginal wing disc	3704	586/40701	663/40701	-1.5	-1.3	0.88	FALSE
	SRX3404046	TFs and others	Clamp	Cell line	S2	2863	494/40701	564/40701	-1.5	-1.3	0.88	FALSE
	SRX287574	TFs and others	Su(var)205	Embryo	14-16h embryos	3055	693/40701	776/40701	-1.5	-1.3	0.89	FALSE
	SRX10695086	TFs and others	pho	Cell line	S2	2454	689/40701	771/40701	-1.5	-1.3	0.89	FALSE
	SRX16752365	TFs and others	Scm	Embryo	13-17h embryos	2180	640/40701	718/40701	-1.5	-1.3	0.89	FALSE
	SRX3167251	TFs and others	Clamp	Cell line	Kc167	2827	836/40701	926/40701	-1.5	-1.3	0.90	FALSE
	SRX15206519	TFs and others	CG2678	Adult	Ovary	2790	821/40701	910/40701	-1.5	-1.3	0.90	FALSE
	SRX191914	TFs and others	CTCF	Cell line	S2	3028	831/40701	920/40701	-1.5	-1.3	0.90	FALSE
	SRX101478	TFs and others	su(Hw)	Adult	Ovary	2734	735/40701	819/40701	-1.5	-1.3	0.90	FALSE
	SRX193315	TFs and others	Utx	Cell line	S2	3697	979/40701	1076/40701	-1.5	-1.3	0.91	FALSE
	SRX7050431	TFs and others	Cp190	Pupae	White prepupae	3532	1298/40701	1408/40701	-1.5	-1.3	0.92	FALSE
	SRX1794235	TFs and others	trx	Cell line	S2	5259	1720/40701	1844/40701	-1.5	-1.3	0.93	FALSE
	SRX467098	TFs and others	BEAF-32	Embryo	14-16h embryos	4940	1940/40701	2072/40701	-1.5	-1.3	0.94	FALSE
	SRX14894243	TFs and others	Cp190	Cell line	Kc167	8345	3117/40701	3280/40701	-1.5	-1.3	0.95	FALSE
	SRX749026	TFs and others	CBP	Cell line	Kc167	9904	3625/40701	3453/40701	-1.5	-1.3	1.05	TRUE
	SRX22150300	TFs and others	vfl	Cell line	S2	8674	3357/40701	3191/40701	-1.5	-1.3	1.05	TRUE
	SRX858997	TFs and others	vfl	Embryo	Embryos	8655	2674/40701	2521/40701	-1.5	-1.4	1.06	TRUE
	SRX17064445	TFs and others	CBP	Embryo	2-4h embryos	5054	1857/40701	1731/40701	-1.5	-1.3	1.07	TRUE
	SRX858991	TFs and others	vfl	Embryo	Embryos	5962	1960/40701	1831/40701	-1.5	-1.3	1.07	TRUE
	SRX19742664	TFs and others	Epitope tags	Cell line	S2	4915	1813/40701	1690/40701	-1.5	-1.3	1.07	TRUE
	SRX4047186	TFs and others	GFP	Embryo	7h embryos	4592	1598/40701	1480/40701	-1.5	-1.3	1.08	TRUE
	SRX3404047	TFs and others	Trl	Cell line	S2	4660	1624/40701	1507/40701	-1.5	-1.3	1.08	TRUE
	SRX8369898	TFs and others	vfl	Larvae	Neuroblast	4990	1220/40701	1116/40701	-1.5	-1.3	1.09	TRUE
	SRX1763411	TFs and others	Crtc1	Adult	Mushroom Bodies	2830	1038/40701	941/40701	-1.5	-1.4	1.10	TRUE
	SRX2950506	TFs and others	GFP	Pupae	Pupae	2217	849/40701	764/40701	-1.5	-1.3	1.11	TRUE
	SRX4279659	TFs and others	rhi	Adult	Ovary	1537	572/40701	501/40701	-1.5	-1.3	1.14	TRUE
	SRX495204	TFs and others	mod(mdg4)	Larvae	3rd instar	155	8/40701	20/40701	-1.4	-1.3	0.40	FALSE
	SRX495269	TFs and others	CG8478	Cell line	S2-DRSC	451	52/40701	76/40701	-1.4	-1.2	0.68	FALSE
	SRX397053	TFs and others	pho	Cell line	S2	430	66/40701	93/40701	-1.4	-1.2	0.71	FALSE
	SRX19742720	TFs and others	twi	Cell line	S2	604	67/40701	94/40701	-1.4	-1.2	0.71	FALSE
	SRX15206532	TFs and others	CG2678	Adult	Ovary	389	73/40701	101/40701	-1.4	-1.2	0.72	FALSE
	SRX15046050	TFs and others	Pcl	Embryo	12-24h embryos	1024	163/40701	203/40701	-1.4	-1.2	0.80	FALSE
	SRX026738	TFs and others	ash2	Larvae	Imaginal wing disc	609	175/40701	217/40701	-1.4	-1.3	0.81	FALSE
	SRX16752358	TFs and others	pho	Embryo	21-24h embryos	1263	327/40701	383/40701	-1.4	-1.3	0.85	FALSE
	SRX099637	TFs and others	Epitope tags	Cell line	S2	1629	288/40701	340/40701	-1.4	-1.2	0.85	FALSE
	SRX318780	TFs and others	Sfmbt	Larvae	3rd instar	1645	389/40701	448/40701	-1.4	-1.2	0.87	FALSE
	SRX9008826	TFs and others	nsl1	Adult	Ovary	2715	756/40701	840/40701	-1.4	-1.3	0.90	FALSE
	SRX12801983	TFs and others	E(z)	Cell line	S2	2474	766/40701	849/40701	-1.4	-1.2	0.90	FALSE
	SRX9910774	TFs and others	GFP	Embryo	Embryos	3129	852/40701	940/40701	-1.4	-1.3	0.91	FALSE
	SRX6827671	TFs and others	Hmr	Larvae	L2-4	3512	983/40701	1077/40701	-1.4	-1.3	0.91	FALSE
	SRX030958	TFs and others	GFP	Embryo	0-6h embryos	3117	861/40701	947/40701	-1.4	-1.2	0.91	FALSE
	SRX14430615	TFs and others	mod(mdg4)	Cell line	Kc167	3564	996/40701	1088/40701	-1.4	-1.2	0.92	FALSE
	SRX2520632	TFs and others	msl-2	Cell line	S2	4521	1596/40701	1713/40701	-1.4	-1.2	0.93	FALSE
	SRX3011252	TFs and others	E(z)	Cell line	S2	4641	1324/40701	1431/40701	-1.4	-1.2	0.93	FALSE
	SRX1848132	TFs and others	Gcn5	Cell line	Kc167	6822	2156/40701	2292/40701	-1.4	-1.3	0.94	FALSE
	SRX969913	TFs and others	Acf	Embryo	0-12h embryos	5741	1838/40701	1964/40701	-1.4	-1.3	0.94	FALSE
	SRX3011237	TFs and others	M1BP	Cell line	S2	6809	2301/40701	2439/40701	-1.4	-1.2	0.94	FALSE
	SRX969922	TFs and others	Rsf1	Embryo	0-12h embryos	5719	1955/40701	2083/40701	-1.4	-1.2	0.94	FALSE
	SRX084581	TFs and others	Lgr1	Cell line	S2-DRSC	9800	2353/40701	2490/40701	-1.4	-1.2	0.94	FALSE
	SRX969921	TFs and others	Rsf1	Embryo	0-12h embryos	5526	2100/40701	2230/40701	-1.4	-1.2	0.94	FALSE
	SRX046654	TFs and others	su(Hw)	Cell line	S2	13195	5712/40701	5512/40701	-1.4	-1.2	1.04	TRUE
	SRX19742682	TFs and others	Epitope tags	Cell line	S2	6233	2361/40701	2223/40701	-1.4	-1.3	1.06	TRUE
	SRX027830	TFs and others	trx	Cell line	S2-DRSC	7210	2154/40701	2021/40701	-1.4	-1.3	1.07	TRUE
	SRX19695512	TFs and others	E(z)	Larvae	CNS and imaginal disc	5661	1898/40701	1775/40701	-1.4	-1.2	1.07	TRUE
	SRX2385058	TFs and others	upSET	Embryo	12-24h embryos	5334	1728/40701	1613/40701	-1.4	-1.2	1.07	TRUE
	SRX3404043	TFs and others	Trl	Cell line	S2	4358	1453/40701	1343/40701	-1.4	-1.3	1.08	TRUE
	SRX4501953	TFs and others	psq	Cell line	Kc167	2871	998/40701	908/40701	-1.4	-1.2	1.10	TRUE
	SRX12801978	TFs and others	CBP	Cell line	S2	1480	544/40701	478/40701	-1.4	-1.2	1.14	TRUE
	SRX011651	TFs and others	msl-3	Larvae	Larvae	996	348/40701	296/40701	-1.4	-1.2	1.18	TRUE
	SRX386288	TFs and others	so	Larvae	Eye-antennal disc	821	295/40701	247/40701	-1.4	-1.2	1.19	TRUE
	SRX1299925	TFs and others	BrdU	Cell line	Kc167	226	18/40701	33/40701	-1.3	-1.2	0.55	FALSE
	SRX23238355	TFs and others	CG7946	Cell line	S2	488	105/40701	137/40701	-1.3	-1.2	0.77	FALSE
	SRX19742718	TFs and others	Epitope tags	Cell line	S2	929	149/40701	186/40701	-1.3	-1.2	0.80	FALSE
	SRX5827819	TFs and others	Elba3	Embryo	Early embryos	929	157/40701	194/40701	-1.3	-1.1	0.81	FALSE
	SRX099636	TFs and others	Epitope tags	Cell line	S2	1000	175/40701	214/40701	-1.3	-1.1	0.82	FALSE
	SRX3663162	TFs and others	Su(var)3-3	Adult	Ovary	942	233/40701	278/40701	-1.3	-1.1	0.84	FALSE
	SRX7628900	TFs and others	Epitope tags	Cell line	S2R+	1274	342/40701	395/40701	-1.3	-1.1	0.87	FALSE
	SRX1794232	TFs and others	trx	Cell line	S2	2202	570/40701	639/40701	-1.3	-1.2	0.89	FALSE
	SRX054533	TFs and others	AGO2	Cell line	S2	3212	734/40701	813/40701	-1.3	-1.2	0.90	FALSE
	SRX7299243	TFs and others	Epitope tags	Larvae	Imaginal wing disc	3547	955/40701	1044/40701	-1.3	-1.2	0.91	FALSE
	SRX16984411	TFs and others	CG2678	Adult	Ovary	2554	753/40701	832/40701	-1.3	-1.2	0.91	FALSE
	SRX4501951	TFs and others	psq	Cell line	Kc167	2708	815/40701	896/40701	-1.3	-1.1	0.91	FALSE
	SRX10667278	TFs and others	GFP	Cell line	OSC	2358	786/40701	865/40701	-1.3	-1.1	0.91	FALSE
	SRX3380797	TFs and others	Br140	Cell line	S2	3717	1110/40701	1206/40701	-1.3	-1.2	0.92	FALSE
	SRX193316	TFs and others	Lpt	Cell line	S2	3322	947/40701	1034/40701	-1.3	-1.1	0.92	FALSE
	SRX447392	TFs and others	pita	Cell line	S2	3695	939/40701	1024/40701	-1.3	-1.1	0.92	FALSE
	SRX10417959	TFs and others	row	Cell line	S2	4060	1370/40701	1475/40701	-1.3	-1.2	0.93	FALSE
	SRX2520635	TFs and others	msl-2	Cell line	S2	4073	1439/40701	1545/40701	-1.3	-1.1	0.93	FALSE
	SRX288033	TFs and others	Rpd3	Adult	Adult head	4189	1328/40701	1430/40701	-1.3	-1.1	0.93	FALSE
	SRX9008832	TFs and others	Epitope tags	Adult	Ovary	4107	1384/40701	1487/40701	-1.3	-1.1	0.93	FALSE
	SRX128303	TFs and others	Lgr1	Cell line	S2	9434	2287/40701	2421/40701	-1.3	-1.2	0.94	FALSE
	SRX252225	TFs and others	Cp190	Cell line	Kc167	5643	1581/40701	1689/40701	-1.3	-1.1	0.94	FALSE
	SRX749035	TFs and others	Cp190	Cell line	Kc167	5643	1581/40701	1689/40701	-1.3	-1.1	0.94	FALSE
	SRX19742686	TFs and others	vfl	Cell line	S2	9324	3554/40701	3394/40701	-1.3	-1.2	1.05	TRUE
	SRX14868990	TFs and others	lola	Embryo	14-17h embryos	12428	3826/40701	3661/40701	-1.3	-1.2	1.05	TRUE
	SRX7434128	TFs and others	su(Hw)	Cell line	Kc167	4771	2100/40701	1979/40701	-1.3	-1.1	1.06	TRUE
	SRX287892	TFs and others	mof	Embryo	14-16h embryos	3671	1259/40701	1162/40701	-1.3	-1.2	1.08	TRUE
	SRX19695493	TFs and others	E(z)	Larvae	CNS and imaginal disc	3893	1366/40701	1267/40701	-1.3	-1.1	1.08	TRUE
	SRX3404011	TFs and others	Trl	Cell line	S2	3726	1323/40701	1226/40701	-1.3	-1.1	1.08	TRUE
	SRX14474255	TFs and others	Ibf1	Cell line	Cultured cell lines	2966	1004/40701	920/40701	-1.3	-1.1	1.09	TRUE
	SRX19742670	TFs and others	Epitope tags	Cell line	S2	2364	900/40701	818/40701	-1.3	-1.2	1.10	TRUE
	SRX013108	TFs and others	CBP	Embryo	20-24h embryos	43	1/40701	7/40701	-1.2	-1.0	0.14	FALSE
	SRX8556388	TFs and others	vfl	Embryo	0-2h embryos	104	12/40701	24/40701	-1.2	-1.0	0.50	FALSE
	SRX4315041	TFs and others	GFP	Adult	Ovary	244	30/40701	47/40701	-1.2	-1.0	0.64	FALSE
	SRX170986	TFs and others	Dref	Cell line	Kc167	617	136/40701	170/40701	-1.2	-1.1	0.80	FALSE
	SRX10667290	TFs and others	GFP	Cell line	OSC	1238	245/40701	288/40701	-1.2	-1.0	0.85	FALSE
	SRX2638364	TFs and others	CTCF	Cell line	S2	1579	364/40701	416/40701	-1.2	-1.0	0.88	FALSE
	SRX5053150	TFs and others	Epitope tags	Cell line	S2	1385	372/40701	424/40701	-1.2	-1.0	0.88	FALSE
	SRX19695482	TFs and others	pho	Larvae	CNS and imaginal disc	2065	510/40701	570/40701	-1.2	-1.0	0.89	FALSE
	SRX348463	TFs and others	gt	Embryo	Blastoderm	2976	653/40701	724/40701	-1.2	-1.1	0.90	FALSE
	SRX6386744	TFs and others	Clamp	Embryo	Embryos	2503	607/40701	673/40701	-1.2	-1.0	0.90	FALSE
	SRX5416213	TFs and others	Psc	Larvae	Eye disc	3425	731/40701	806/40701	-1.2	-1.1	0.91	FALSE
	SRX19695483	TFs and others	pho	Larvae	CNS and imaginal disc	2914	781/40701	857/40701	-1.2	-1.1	0.91	FALSE
	SRX19742713	TFs and others	Epitope tags	Cell line	S2	2402	680/40701	749/40701	-1.2	-1.0	0.91	FALSE
	SRX016147	TFs and others	HDAC6	Embryo	0-12h embryos	3277	1039/40701	1125/40701	-1.2	-1.0	0.92	FALSE
	SRX15206516	TFs and others	CG2678	Adult	Ovary	2789	849/40701	927/40701	-1.2	-1.0	0.92	FALSE
	SRX12261324	TFs and others	Epitope tags	Larvae	Imaginal leg disc	3916	879/40701	958/40701	-1.2	-1.0	0.92	FALSE
	SRX025462	TFs and others	Sin3A	Embryo	0-12h embryos	3027	1176/40701	1268/40701	-1.2	-1.1	0.93	FALSE
	SRX3011249	TFs and others	E(z)	Cell line	S2	4601	1326/40701	1423/40701	-1.2	-1.1	0.93	FALSE
	SRX3011251	TFs and others	E(z)	Cell line	S2	4784	1355/40701	1451/40701	-1.2	-1.0	0.93	FALSE
	SRX19695519	TFs and others	pho	Larvae	CNS and imaginal disc	4069	1148/40701	1236/40701	-1.2	-1.0	0.93	FALSE
	SRX288022	TFs and others	Kdm4A	Adult	Adult head	4492	1529/40701	1631/40701	-1.2	-1.0	0.94	FALSE
	SRX3011267	TFs and others	Ubx	Cell line	S2	7420	2116/40701	2239/40701	-1.2	-1.1	0.95	FALSE
	SRX7889139	TFs and others	Cp190	Larvae	Central Nervous System	7037	2803/40701	2939/40701	-1.2	-1.0	0.95	FALSE
	SRX19742655	TFs and others	vfl	Cell line	S2	10514	4277/40701	4115/40701	-1.2	-1.0	1.04	TRUE
	SRX2172428	TFs and others	DnaJ-1	Cell line	S2	13438	4837/40701	4670/40701	-1.2	-1.0	1.04	TRUE
	SRX10340455	TFs and others	Orc2	Adult	Ovary	6726	2766/40701	2633/40701	-1.2	-1.1	1.05	TRUE
	SRX17064440	TFs and others	CBP	Embryo	2-4h embryos	7667	2749/40701	2618/40701	-1.2	-1.0	1.05	TRUE
	SRX7434123	TFs and others	su(Hw)	Cell line	Kc167	5138	2274/40701	2156/40701	-1.2	-1.0	1.05	TRUE
	SRX10340456	TFs and others	Orc2	Adult	Ovary	5401	2230/40701	2111/40701	-1.2	-1.0	1.06	TRUE
	SRX8325347	TFs and others	Clamp	Embryo	2-4h embryos	4450	1717/40701	1609/40701	-1.2	-1.1	1.07	TRUE
	SRX19742663	TFs and others	Epitope tags	Cell line	S2	4081	1476/40701	1377/40701	-1.2	-1.1	1.07	TRUE
	SRX19028504	TFs and others	GFP	Larvae	3rd instar	2881	1179/40701	1089/40701	-1.2	-1.1	1.08	TRUE
	SRX749065	TFs and others	Pc	Cell line	Kc167	2627	1106/40701	1022/40701	-1.2	-1.0	1.08	TRUE
	SRX183521	TFs and others	Trl	Cell line	S2	2092	735/40701	666/40701	-1.2	-1.0	1.10	TRUE
	SRX013047	TFs and others	CBP	Adult	Adult female	794	321/40701	276/40701	-1.2	-1.0	1.16	TRUE
	SRX681796	TFs and others	Dsp1	Embryo	4-12h embryos	698	253/40701	213/40701	-1.2	-1.0	1.19	TRUE
	SRX19742672	TFs and others	Epitope tags	Cell line	S2	579	66/40701	89/40701	-1.1	-1.0	0.74	FALSE
	SRX181433	TFs and others	Epitope tags	Adult	Adult body	501	87/40701	112/40701	-1.1	-0.9	0.78	FALSE
	SRX10340466	TFs and others	Chd1	Adult	Ovary	753	226/40701	265/40701	-1.1	-0.9	0.85	FALSE
	SRX681823	TFs and others	Pc	Embryo	Embryos	1591	357/40701	406/40701	-1.1	-1.0	0.88	FALSE
	SRX3009515	TFs and others	AGO2	Cell line	Kc167	2251	532/40701	592/40701	-1.1	-1.0	0.90	FALSE
	SRX100253	TFs and others	BEAF-32	Cell line	Kc167	2010	542/40701	602/40701	-1.1	-1.0	0.90	FALSE
	SRX24032092	TFs and others	CG1603	Adult	Whole body	1770	493/40701	550/40701	-1.1	-1.0	0.90	FALSE
	SRX6708262	TFs and others	fs(1)h	Cell line	S2	2473	731/40701	802/40701	-1.1	-1.0	0.91	FALSE
	SRX016151	TFs and others	Rpd3	Embryo	0-12h embryos	1831	648/40701	715/40701	-1.1	-1.0	0.91	FALSE
	SRX19742715	TFs and others	twi	Cell line	S2	2744	713/40701	783/40701	-1.1	-1.0	0.91	FALSE
	SRX5827820	TFs and others	insv	Embryo	Early embryos	2775	826/40701	900/40701	-1.1	-1.0	0.92	FALSE
	SRX969910	TFs and others	Acf	Embryo	0-12h embryos	3291	862/40701	936/40701	-1.1	-1.0	0.92	FALSE
	SRX7434139	TFs and others	M1BP	Cell line	Kc167	3029	1062/40701	1145/40701	-1.1	-1.0	0.93	FALSE
	SRX10031699	TFs and others	Ada2b	Adult	Ovary	3618	1056/40701	1136/40701	-1.1	-0.9	0.93	FALSE
	SRX699545	TFs and others	msl-1	Larvae	3rd instar	6121	1661/40701	1764/40701	-1.1	-1.0	0.94	FALSE
	SRX22150304	TFs and others	grh	Cell line	S2	5148	1604/40701	1701/40701	-1.1	-0.9	0.94	FALSE
	SRX1794234	TFs and others	trx	Cell line	S2	6514	2073/40701	2188/40701	-1.1	-1.0	0.95	FALSE
	SRX4801817	TFs and others	Rbp1	Cell line	S2R+	6988	2205/40701	2320/40701	-1.1	-1.0	0.95	FALSE
	SRX1084165	TFs and others	lid	Adult	Adult female	7753	2877/40701	3011/40701	-1.1	-1.0	0.96	FALSE
	SRX8156228	TFs and others	ZKSCAN3	Cell line	S2	12104	4581/40701	4419/40701	-1.1	-1.0	1.04	TRUE
	SRX749036	TFs and others	Cp190	Cell line	Kc167	12928	4155/40701	4007/40701	-1.1	-0.9	1.04	TRUE
	SRX12801976	TFs and others	pho	Cell line	S2	6445	2455/40701	2333/40701	-1.1	-1.0	1.05	TRUE
	SRX17064444	TFs and others	CBP	Embryo	2-4h embryos	6263	2254/40701	2140/40701	-1.1	-1.0	1.05	TRUE
	SRX085401	TFs and others	su(Hw)	Cell line	Kc167	7930	2586/40701	2466/40701	-1.1	-0.9	1.05	TRUE
	SRX4375823	TFs and others	Nelf-E	Cell line	Kc167	4577	1844/40701	1742/40701	-1.1	-0.9	1.06	TRUE
	SRX4375824	TFs and others	Nelf-E	Cell line	Kc167	3216	1313/40701	1223/40701	-1.1	-1.0	1.07	TRUE
	SRX4563530	TFs and others	Clamp	Cell line	Kc167	3295	1249/40701	1163/40701	-1.1	-1.0	1.07	TRUE
	SRX482858	TFs and others	Max	Cell line	S2	3923	1256/40701	1170/40701	-1.1	-1.0	1.07	TRUE
	SRX027826	TFs and others	ph-d	Cell line	S2-DRSC	3631	1046/40701	965/40701	-1.1	-1.0	1.08	TRUE
	SRX3167250	TFs and others	Clamp	Cell line	Kc167	2557	1125/40701	1043/40701	-1.1	-1.0	1.08	TRUE
	SRX3380789	TFs and others	Br140	Embryo	12-24h embryos	2904	1183/40701	1099/40701	-1.1	-1.0	1.08	TRUE
	SRX815529	TFs and others	Epitope tags	Embryo	Embryos	2934	1014/40701	937/40701	-1.1	-1.0	1.08	TRUE
	SRX8347273	TFs and others	CBP	Adult	Mushroom Bodies	2423	884/40701	813/40701	-1.1	-0.9	1.09	TRUE
	SRX970861	TFs and others	Stat92E	Adult	Intestines	76	5/40701	13/40701	-1.0	-0.9	0.38	FALSE
	SRX661228	TFs and others	rhi	Adult	Ovary	161	13/40701	24/40701	-1.0	-0.9	0.54	FALSE
	SRX6386730	TFs and others	msl-3	Embryo	Embryos	326	32/40701	48/40701	-1.0	-0.9	0.67	FALSE
	SRX8556397	TFs and others	vfl	Embryo	2-4h embryos	224	41/40701	58/40701	-1.0	-0.8	0.71	FALSE
	SRX050598	TFs and others	Orc2	Embryo	0-24h embryos	333	56/40701	76/40701	-1.0	-0.9	0.74	FALSE
	SRX681795	TFs and others	Pc	Embryo	4-12h embryos	556	89/40701	113/40701	-1.0	-0.9	0.79	FALSE
	SRX23238367	TFs and others	CG7946	Cell line	S2	481	109/40701	136/40701	-1.0	-0.9	0.80	FALSE
	SRX2399656	TFs and others	wds	Cell line	ML-DmBG3-c2	971	175/40701	207/40701	-1.0	-0.8	0.85	FALSE
	SRX4501955	TFs and others	Pc	Cell line	Kc167	815	255/40701	295/40701	-1.0	-0.9	0.86	FALSE
	SRX5827829	TFs and others	Bsg25A	Embryo	Early embryos	1334	300/40701	343/40701	-1.0	-0.9	0.87	FALSE
	SRX994749	TFs and others	Pc	Cell line	ML-DmBG3-c2	1293	333/40701	378/40701	-1.0	-0.9	0.88	FALSE
	SRX6708253	TFs and others	fs(1)h	Cell line	S2	1173	328/40701	371/40701	-1.0	-0.8	0.88	FALSE
	SRX202120	TFs and others	su(Hw)	Cell line	S2	1676	402/40701	452/40701	-1.0	-0.9	0.89	FALSE
	SRX969908	TFs and others	Acf	Embryo	0-12h embryos	2412	602/40701	661/40701	-1.0	-0.9	0.91	FALSE
	SRX20631805	TFs and others	Spt5	Cell line	S2	2965	875/40701	947/40701	-1.0	-0.9	0.92	FALSE
	SRX326970	TFs and others	Ubqn	Cell line	S2	2825	696/40701	759/40701	-1.0	-0.9	0.92	FALSE
	SRX1840070	TFs and others	grh	Embryo	5-6h embryos	2287	654/40701	714/40701	-1.0	-0.8	0.92	FALSE
	SRX15206521	TFs and others	Epitope tags	Adult	Ovary	3280	919/40701	993/40701	-1.0	-0.9	0.93	FALSE
	SRX7434112	TFs and others	M1BP	Cell line	Kc167	2671	906/40701	979/40701	-1.0	-0.9	0.93	FALSE
	SRX4639143	TFs and others	Clamp	Embryo	Embryos	3232	856/40701	925/40701	-1.0	-0.9	0.93	FALSE
	SRX19695490	TFs and others	Sfmbt	Larvae	CNS and imaginal disc	4012	993/40701	1067/40701	-1.0	-0.9	0.93	FALSE
	SRX6386725	TFs and others	Clamp	Embryo	Embryos	3292	871/40701	940/40701	-1.0	-0.8	0.93	FALSE
	SRX016145	TFs and others	HdacX	Embryo	0-12h embryos	2988	1055/40701	1130/40701	-1.0	-0.8	0.93	FALSE
	SRX14430618	TFs and others	E(bx)	Cell line	Kc167	4334	1401/40701	1491/40701	-1.0	-0.9	0.94	FALSE
	SRX6827670	TFs and others	Hmr	Larvae	L2-4	4223	1324/40701	1409/40701	-1.0	-0.9	0.94	FALSE
	SRX326965	TFs and others	woc	Cell line	S2	6883	2329/40701	2441/40701	-1.0	-0.9	0.95	FALSE
	SRX3380801	TFs and others	fs(1)h	Cell line	S2	7526	2565/40701	2682/40701	-1.0	-0.9	0.96	FALSE
	SRX3380799	TFs and others	fs(1)h	Cell line	S2	8160	3147/40701	3275/40701	-1.0	-0.9	0.96	FALSE
	SRX1032398	TFs and others	zen	Embryo	2-4h embryos	8076	2344/40701	2454/40701	-1.0	-0.9	0.96	FALSE
	SRX2172425	TFs and others	Mlf	Cell line	S2	9907	2866/40701	2986/40701	-1.0	-0.8	0.96	FALSE
	SRX101813	TFs and others	roX2	Cell line	S2-DRSC	7002	2440/40701	2551/40701	-1.0	-0.8	0.96	FALSE
	SRX6386786	TFs and others	Clamp	Embryo	Embryos	8760	3233/40701	3106/40701	-1.0	-0.9	1.04	TRUE
	SRX19742695	TFs and others	vfl	Cell line	S2	8587	3393/40701	3267/40701	-1.0	-0.8	1.04	TRUE
	SRX22150298	TFs and others	vfl	Cell line	S2	5742	2130/40701	2025/40701	-1.0	-0.9	1.05	TRUE
	SRX14430609	TFs and others	su(Hw)	Cell line	Kc167	5283	1845/40701	1750/40701	-1.0	-0.8	1.05	TRUE
	SRX8325346	TFs and others	Clamp	Embryo	2-4h embryos	4323	1650/40701	1555/40701	-1.0	-0.9	1.06	TRUE
	SRX097296	TFs and others	Orc2	Larvae	Salivary glands	4609	1616/40701	1522/40701	-1.0	-0.9	1.06	TRUE
	SRX050608	TFs and others	Orc2	Larvae	Salivary glands	4616	1619/40701	1525/40701	-1.0	-0.9	1.06	TRUE
	SRX495313	TFs and others	Trl	Embryo	8-16h embryos	5093	1262/40701	1181/40701	-1.0	-0.9	1.07	TRUE
	SRX14748150	TFs and others	cg	Cell line	S2	2065	788/40701	724/40701	-1.0	-0.9	1.09	TRUE
	SRX017465	TFs and others	Orc2	Cell line	ML-DmBG3-c2	1677	506/40701	456/40701	-1.0	-0.8	1.11	TRUE
	SRX8556394	TFs and others	vfl	Embryo	2-4h embryos	1160	403/40701	357/40701	-1.0	-0.9	1.13	TRUE
	SRX8556381	TFs and others	Clamp	Embryo	2-4h embryos	670	258/40701	220/40701	-1.0	-0.9	1.17	TRUE
	SRX20209934	TFs and others	Nelf-E	Adult	Ovary	293	132/40701	105/40701	-1.0	-0.9	1.26	TRUE
	SRX5007616	TFs and others	polybromo	Cell line	OSC	92	9/40701	18/40701	-0.9	-0.8	0.50	FALSE
	SRX14430627	TFs and others	E(bx)	Cell line	Kc167	117	10/40701	19/40701	-0.9	-0.7	0.53	FALSE
	SRX7569435	TFs and others	Lpt	Larvae	3rd instar	112	10/40701	19/40701	-0.9	-0.7	0.53	FALSE
	SRX2396702	TFs and others	Orc2	Larvae	Fat Body	156	37/40701	52/40701	-0.9	-0.7	0.71	FALSE
	SRX474525	TFs and others	bcd	Embryo	1-3h embryos	518	66/40701	86/40701	-0.9	-0.8	0.77	FALSE
	SRX3287355	TFs and others	gfzf	Cell line	S2R+	1719	402/40701	449/40701	-0.9	-0.8	0.90	FALSE
	SRX2520639	TFs and others	msl-2	Cell line	S2	1864	559/40701	611/40701	-0.9	-0.8	0.91	FALSE
	SRX128171	TFs and others	JIL-1	Cell line	Kc167	2635	670/40701	728/40701	-0.9	-0.8	0.92	FALSE
	SRX287958	TFs and others	Kdm2	Adult	Adult head	2808	1028/40701	1100/40701	-0.9	-0.8	0.93	FALSE
	SRX1056715	TFs and others	Abd-B	Cell line	Kc167	2609	793/40701	856/40701	-0.9	-0.8	0.93	FALSE
	SRX018160	TFs and others	Psc	Cell line	Kc	3827	900/40701	965/40701	-0.9	-0.8	0.93	FALSE
	SRX085398	TFs and others	Cp190	Cell line	Kc167	6891	1858/40701	1952/40701	-0.9	-0.8	0.95	FALSE
	ERX101806	TFs and others	mof	Larvae	Salivary glands	4203	1362/40701	1441/40701	-0.9	-0.8	0.95	FALSE
	SRX749038	TFs and others	Cp190	Cell line	Kc167	7557	2338/40701	2440/40701	-0.9	-0.8	0.96	FALSE
	SRX22150305	TFs and others	grh	Cell line	S2	6097	1979/40701	2072/40701	-0.9	-0.7	0.96	FALSE
	SRX2033490	TFs and others	TfIIB	Cell line	Kc167	9291	2805/40701	2914/40701	-0.9	-0.7	0.96	FALSE
	SRX2172429	TFs and others	DnaJ-1	Cell line	S2	13868	4875/40701	4737/40701	-0.9	-0.7	1.03	TRUE
	SRX10031709	TFs and others	Spt3	Cell line	Kc167	15870	4091/40701	3964/40701	-0.9	-0.7	1.03	TRUE
	SRX14474267	TFs and others	Cp190	Cell line	Cultured cell lines	9128	3037/40701	2918/40701	-0.9	-0.8	1.04	TRUE
	SRX10031701	TFs and others	wda	Adult	Ovary	7736	2868/40701	2754/40701	-0.9	-0.8	1.04	TRUE
	SRX331400	TFs and others	HP1c	Larvae	3rd instar	6791	2761/40701	2650/40701	-0.9	-0.8	1.04	TRUE
	SRX9005653	TFs and others	Nelf-A	Cell line	S2	7581	2939/40701	2827/40701	-0.9	-0.8	1.04	TRUE
	SRX10340458	TFs and others	Orc2	Adult	Ovary	4710	2063/40701	1966/40701	-0.9	-0.8	1.05	TRUE
	SRX183881	TFs and others	twi	Embryo	2-4h embryos	5078	1555/40701	1469/40701	-0.9	-0.8	1.06	TRUE
	SRX4375825	TFs and others	Nelf-E	Cell line	Kc167	3409	1403/40701	1323/40701	-0.9	-0.8	1.06	TRUE
	SRX181427	TFs and others	Epitope tags	Adult	Adult head	4211	1417/40701	1338/40701	-0.9	-0.8	1.06	TRUE
	SRX1840071	TFs and others	grh	Embryo	11-12h embryos	3462	1393/40701	1315/40701	-0.9	-0.8	1.06	TRUE
	SRX152092	TFs and others	Trl	Embryo	8-16h embryos	5096	1257/40701	1180/40701	-0.9	-0.8	1.07	TRUE
	SRX10089756	TFs and others	hth	Larvae	Imaginal haltere disc	3147	964/40701	896/40701	-0.9	-0.8	1.08	TRUE
	SRX040617	TFs and others	lid	Larvae	Imaginal wing disc	1485	482/40701	434/40701	-0.9	-0.8	1.11	TRUE
	SRX017463	TFs and others	Orc2	Cell line	S2-DRSC	1508	427/40701	383/40701	-0.9	-0.8	1.11	TRUE
	SRX013067	TFs and others	CBP	Embryo	16-20h embryos	378	138/40701	113/40701	-0.9	-0.8	1.22	TRUE
	SRX8556355	TFs and others	vfl	Embryo	0-2h embryos	39	3/40701	9/40701	-0.8	-0.7	0.33	FALSE
	SRX013057	TFs and others	CBP	Larvae	3rd instar	76	6/40701	13/40701	-0.8	-0.7	0.46	FALSE
	SRX8556361	TFs and others	vfl	Embryo	2-4h embryos	63	6/40701	13/40701	-0.8	-0.7	0.46	FALSE
	SRX8556378	TFs and others	Clamp	Embryo	2-4h embryos	63	6/40701	13/40701	-0.8	-0.7	0.46	FALSE
	SRX013053	TFs and others	CBP	Embryo	4-8h embryos	101	9/40701	17/40701	-0.8	-0.7	0.53	FALSE
	SRX8556354	TFs and others	Clamp	Embryo	0-2h embryos	73	11/40701	20/40701	-0.8	-0.7	0.55	FALSE
	SRX016140	TFs and others	GFP	Adult	Adult female	349	68/40701	86/40701	-0.8	-0.7	0.79	FALSE
	SRX6386778	TFs and others	msl-3	Embryo	Embryos	607	82/40701	102/40701	-0.8	-0.7	0.80	FALSE
	SRX683496	TFs and others	Cp190	Embryo	Parasegment 7	313	82/40701	102/40701	-0.8	-0.7	0.80	FALSE
	SRX19742711	TFs and others	Epitope tags	Cell line	S2	659	94/40701	115/40701	-0.8	-0.7	0.82	FALSE
	SRX4279688	TFs and others	rhi	Adult	Ovary	665	166/40701	194/40701	-0.8	-0.7	0.86	FALSE
	SRX2564130	TFs and others	Nup98-96	Cell line	S2	1462	307/40701	343/40701	-0.8	-0.7	0.90	FALSE
	SRX2618529	TFs and others	trr	Adult	Brains	2608	603/40701	655/40701	-0.8	-0.7	0.92	FALSE
	SRX994742	TFs and others	Tet	Cell line	ML-DmBG3-c2	2344	599/40701	650/40701	-0.8	-0.7	0.92	FALSE
	SRX10695070	TFs and others	Sce	Cell line	S2	2215	626/40701	678/40701	-0.8	-0.7	0.92	FALSE
	SRX027823	TFs and others	Pc	Cell line	S2-DRSC	2809	636/40701	688/40701	-0.8	-0.7	0.92	FALSE
	SRX450789	TFs and others	JIL-1	Larvae	Salivary glands	2597	828/40701	886/40701	-0.8	-0.7	0.93	FALSE
	SRX1032415	TFs and others	twi	Embryo	2-4h embryos	5080	1250/40701	1324/40701	-0.8	-0.7	0.94	FALSE
	SRX318781	TFs and others	Sfmbt	Larvae	3rd instar	3181	982/40701	1048/40701	-0.8	-0.7	0.94	FALSE
	SRX4712937	TFs and others	TfIIB	Embryo	14-17h embryos	3845	1016/40701	1083/40701	-0.8	-0.7	0.94	FALSE
	SRX511344	TFs and others	CG7099	Cell line	Kc167	4211	1231/40701	1304/40701	-0.8	-0.7	0.94	FALSE
	SRX749064	TFs and others	Pc	Cell line	Kc167	4341	1399/40701	1477/40701	-0.8	-0.7	0.95	FALSE
	SRX3011245	TFs and others	Sce	Cell line	S2	4183	1259/40701	1332/40701	-0.8	-0.7	0.95	FALSE
	SRX3380795	TFs and others	fs(1)h	Embryo	12-24h embryos	4445	1383/40701	1457/40701	-0.8	-0.7	0.95	FALSE
	SRX10031710	TFs and others	Sgf11	Cell line	Kc167	10014	2497/40701	2592/40701	-0.8	-0.7	0.96	FALSE
	SRX089333	TFs and others	Hsp83	Cell line	S2-DRSC	8468	2229/40701	2319/40701	-0.8	-0.7	0.96	FALSE
	SRX4801816	TFs and others	Rbp1	Cell line	S2R+	6957	2200/40701	2289/40701	-0.8	-0.6	0.96	FALSE
	SRX14894242	TFs and others	Cp190	Cell line	Kc167	8572	3246/40701	3355/40701	-0.8	-0.7	0.97	FALSE
	SRX1032414	TFs and others	twi	Embryo	2-4h embryos	11539	3636/40701	3520/40701	-0.8	-0.7	1.03	TRUE
	SRX8156227	TFs and others	ZKSCAN3	Cell line	S2	12366	4692/40701	4563/40701	-0.8	-0.7	1.03	TRUE
	SRX14430607	TFs and others	Cp190	Cell line	Kc167	11164	4505/40701	4379/40701	-0.8	-0.7	1.03	TRUE
	SRX3167252	TFs and others	Cp190	Cell line	Kc167	7297	3368/40701	3259/40701	-0.8	-0.7	1.03	TRUE
	SRX749030	TFs and others	CBP	Cell line	Kc167	9284	3384/40701	3275/40701	-0.8	-0.7	1.03	TRUE
	SRX14474280	TFs and others	Cp190	Cell line	Cultured cell lines	8507	2805/40701	2700/40701	-0.8	-0.7	1.04	TRUE
	SRX9005656	TFs and others	Nelf-A	Cell line	S2	6755	2650/40701	2548/40701	-0.8	-0.7	1.04	TRUE
	SRX19742683	TFs and others	vfl	Cell line	S2	7868	2969/40701	2862/40701	-0.8	-0.7	1.04	TRUE
	SRX9005654	TFs and others	Nelf-A	Cell line	S2	6479	2547/40701	2450/40701	-0.8	-0.7	1.04	TRUE
	SRX288010	TFs and others	HP1c	Adult	Adult head	6355	2562/40701	2467/40701	-0.8	-0.7	1.04	TRUE
	SRX19742699	TFs and others	Epitope tags	Cell line	S2	5279	1923/40701	1836/40701	-0.8	-0.7	1.05	TRUE
	SRX9047374	TFs and others	Trl	Cell line	S2	4925	1994/40701	1907/40701	-0.8	-0.7	1.05	TRUE
	SRX19028505	TFs and others	GFP	Larvae	3rd instar	3663	1508/40701	1434/40701	-0.8	-0.7	1.05	TRUE
	SRX885696	TFs and others	Pc	Embryo	12-24h embryos	1298	449/40701	407/40701	-0.8	-0.7	1.10	TRUE
	SRX8325353	TFs and others	Clamp	Embryo	2-4h embryos	858	332/40701	297/40701	-0.8	-0.7	1.12	TRUE
	SRX2950505	TFs and others	GFP	Pupae	Pupae	561	230/40701	200/40701	-0.8	-0.7	1.15	TRUE
	SRX20209938	TFs and others	Nelf-E	Adult	Ovary	348	148/40701	124/40701	-0.8	-0.7	1.19	TRUE
	SRX8556360	TFs and others	Clamp	Embryo	2-4h embryos	49	5/40701	11/40701	-0.7	-0.6	0.45	FALSE
	SRX181441	TFs and others	Epitope tags	Adult	Adult body	91	7/40701	14/40701	-0.7	-0.6	0.50	FALSE
	SRX8556349	TFs and others	vfl	Embryo	0-2h embryos	77	10/40701	18/40701	-0.7	-0.6	0.56	FALSE
	SRX8556390	TFs and others	Clamp	Embryo	0-2h embryos	90	17/40701	26/40701	-0.7	-0.6	0.65	FALSE
	SRX885692	TFs and others	E(z)	Embryo	12-24h embryos	127	19/40701	29/40701	-0.7	-0.6	0.66	FALSE
	SRX4370067	TFs and others	Upf1	Cell line	S2	139	25/40701	36/40701	-0.7	-0.6	0.69	FALSE
	SRX3404024	TFs and others	msl-3	Cell line	S2	363	57/40701	72/40701	-0.7	-0.6	0.79	FALSE
	SRX16984407	TFs and others	Epitope tags	Adult	Ovary	430	96/40701	115/40701	-0.7	-0.6	0.83	FALSE
	SRX2638361	TFs and others	Cp190	Cell line	S2	896	205/40701	234/40701	-0.7	-0.6	0.88	FALSE
	SRX749033	TFs and others	Chro	Cell line	Kc167	760	214/40701	243/40701	-0.7	-0.6	0.88	FALSE
	SRX183885	TFs and others	twi	Embryo	2-4h embryos	1115	203/40701	230/40701	-0.7	-0.6	0.88	FALSE
	SRX885688	TFs and others	Scm	Embryo	12-24h embryos	1143	232/40701	261/40701	-0.7	-0.6	0.89	FALSE
	SRX016162	TFs and others	GFP	Pupae	White prepupae	1528	409/40701	449/40701	-0.7	-0.6	0.91	FALSE
	SRX1816636	TFs and others	GFP	Larvae	Eye-antennal disc	1252	399/40701	438/40701	-0.7	-0.6	0.91	FALSE
	SRX4639147	TFs and others	Clamp	Embryo	Embryos	2079	534/40701	579/40701	-0.7	-0.6	0.92	FALSE
	SRX1531759	TFs and others	pho	Larvae	CNS and imaginal disc	2020	474/40701	514/40701	-0.7	-0.6	0.92	FALSE
	SRX16752357	TFs and others	pho	Embryo	13-17h embryos	2070	633/40701	681/40701	-0.7	-0.6	0.93	FALSE
	SRX2659843	TFs and others	cic	Larvae	Imaginal wing disc	2802	611/40701	658/40701	-0.7	-0.6	0.93	FALSE
	SRX10340464	TFs and others	Iswi	Adult	Ovary	1957	673/40701	721/40701	-0.7	-0.6	0.93	FALSE
	SRX1550613	TFs and others	pho	Larvae	Imaginal brain disc	3580	952/40701	1011/40701	-0.7	-0.6	0.94	FALSE
	SRX186109	TFs and others	su(Hw)	Cell line	ML-DmBG3-c2	4054	943/40701	1001/40701	-0.7	-0.6	0.94	FALSE
	SRX10031707	TFs and others	Spt3	Adult	Ovary	4852	1501/40701	1575/40701	-0.7	-0.6	0.95	FALSE
	SRX9005704	TFs and others	Spt5	Cell line	S2	4008	1366/40701	1432/40701	-0.7	-0.6	0.95	FALSE
	SRX19695518	TFs and others	pho	Larvae	CNS and imaginal disc	4336	1257/40701	1319/40701	-0.7	-0.6	0.95	FALSE
	SRX9660890	TFs and others	CTCF	Larvae	Central Nervous System	5532	2062/40701	2148/40701	-0.7	-0.6	0.96	FALSE
	SRX11071579	TFs and others	mod(mdg4)	Cell line	OSC	5930	2327/40701	2416/40701	-0.7	-0.6	0.96	FALSE
	SRX19742693	TFs and others	grh	Cell line	S2	6611	2274/40701	2361/40701	-0.7	-0.6	0.96	FALSE
	SRX11071559	TFs and others	GFP	Cell line	OSC	6134	2453/40701	2543/40701	-0.7	-0.6	0.96	FALSE
	SRX467097	TFs and others	BEAF-32	Embryo	14-16h embryos	4198	1780/40701	1857/40701	-0.7	-0.6	0.96	FALSE
	SRX10417958	TFs and others	row	Cell line	S2	4701	1675/40701	1746/40701	-0.7	-0.6	0.96	FALSE
	SRX203000	TFs and others	fs(1)h	Cell line	Kc167	10719	2829/40701	2923/40701	-0.7	-0.6	0.97	FALSE
	SRX7889137	TFs and others	Cp190	Larvae	Central Nervous System	7745	3190/40701	3289/40701	-0.7	-0.6	0.97	FALSE
	SRX18393541	TFs and others	bcd	Embryo	2-3h embryos	8814	2307/40701	2389/40701	-0.7	-0.6	0.97	FALSE
	SRX2564134	TFs and others	LysE	Larvae	3rd instar brain	10560	3481/40701	3379/40701	-0.7	-0.6	1.03	TRUE
	SRX288005	TFs and others	HP1b	Adult	Adult head	7016	2873/40701	2783/40701	-0.7	-0.6	1.03	TRUE
	SRX23739936	TFs and others	Clk	Adult	Adult head	5702	2017/40701	1935/40701	-0.7	-0.6	1.04	TRUE
	SRX482857	TFs and others	dl	Embryo	Embryos	7422	2263/40701	2177/40701	-0.7	-0.6	1.04	TRUE
	SRX12801977	TFs and others	pho	Cell line	S2	5797	2180/40701	2098/40701	-0.7	-0.6	1.04	TRUE
	SRX19695513	TFs and others	E(z)	Larvae	CNS and imaginal disc	5362	1791/40701	1718/40701	-0.7	-0.6	1.04	TRUE
	SRX2385057	TFs and others	upSET	Embryo	12-24h embryos	4148	1588/40701	1514/40701	-0.7	-0.6	1.05	TRUE
	SRX181423	TFs and others	Epitope tags	Adult	Adult head	3882	1210/40701	1148/40701	-0.7	-0.6	1.05	TRUE
	SRX152090	TFs and others	Trl	Embryo	8-16h embryos	6053	1536/40701	1467/40701	-0.7	-0.6	1.05	TRUE
	SRX14748156	TFs and others	psq	Cell line	S2	2816	1023/40701	967/40701	-0.7	-0.6	1.06	TRUE
	SRX14748152	TFs and others	psq	Cell line	S2	2413	858/40701	803/40701	-0.7	-0.6	1.07	TRUE
	SRX027825	TFs and others	ph-d	Cell line	S2-DRSC	2490	685/40701	640/40701	-0.7	-0.6	1.07	TRUE
	SRX1550610	TFs and others	pho	Larvae	Imaginal brain disc	1790	633/40701	586/40701	-0.7	-0.6	1.08	TRUE
	SRX4279652	TFs and others	rhi	Adult	Ovary	1658	582/40701	538/40701	-0.7	-0.6	1.08	TRUE
	SRX3011257	TFs and others	abd-A	Cell line	S2	1214	451/40701	413/40701	-0.7	-0.6	1.09	TRUE
	SRX017462	TFs and others	Orc2	Cell line	S2-DRSC	1317	362/40701	328/40701	-0.7	-0.6	1.10	TRUE
	SRX8556376	TFs and others	vfl	Embryo	2-4h embryos	688	227/40701	200/40701	-0.7	-0.6	1.14	TRUE
	SRX495312	TFs and others	Trl	Embryo	8-16h embryos	650	203/40701	178/40701	-0.7	-0.6	1.14	TRUE
	SRX20209933	TFs and others	cg	Adult	Ovary	58	29/40701	19/40701	-0.7	-0.6	1.53	TRUE
	SRX495228	TFs and others	Stat92E	Pupae	White prepupae	19	0/40701	3/40701	-0.6	-0.5	0.00	FALSE
	SRX8556387	TFs and others	Clamp	Embryo	0-2h embryos	42	4/40701	9/40701	-0.6	-0.5	0.44	FALSE
	SRX495253	TFs and others	usp	Embryo	0-12h embryos	80	7/40701	13/40701	-0.6	-0.5	0.54	FALSE
	SRX025484	TFs and others	CBP	Embryo	0-4h embryos	130	20/40701	29/40701	-0.6	-0.5	0.69	FALSE
	SRX5007618	TFs and others	brm	Cell line	OSC	156	25/40701	35/40701	-0.6	-0.5	0.71	FALSE
	SRX15206460	TFs and others	rhi	Adult	Ovary	573	141/40701	162/40701	-0.6	-0.5	0.87	FALSE
	SRX661230	TFs and others	GFP	Adult	Ovary	745	173/40701	195/40701	-0.6	-0.5	0.89	FALSE
	SRX3663160	TFs and others	Su(var)3-3	Adult	Ovary	1040	317/40701	349/40701	-0.6	-0.5	0.91	FALSE
	SRX2638363	TFs and others	CTCF	Cell line	S2	1606	396/40701	429/40701	-0.6	-0.5	0.92	FALSE
	SRX13227899	TFs and others	Epitope tags	Larvae	Imaginal haltere disc	2705	520/40701	559/40701	-0.6	-0.5	0.93	FALSE
	SRX1794233	TFs and others	trx	Cell line	S2	1928	518/40701	555/40701	-0.6	-0.5	0.93	FALSE
	SRX6386752	TFs and others	Clamp	Embryo	Embryos	2034	531/40701	568/40701	-0.6	-0.5	0.93	FALSE
	SRX10340467	TFs and others	Mi-2	Adult	Ovary	2514	875/40701	927/40701	-0.6	-0.6	0.94	FALSE
	SRX7050420	TFs and others	Epitope tags	Cell line	S2	2085	680/40701	724/40701	-0.6	-0.5	0.94	FALSE
	SRX16752360	TFs and others	pho	Embryo	13-17h embryos	1938	602/40701	643/40701	-0.6	-0.5	0.94	FALSE
	SRX1021232	TFs and others	Med	Cell line	Kc167	2920	755/40701	800/40701	-0.6	-0.5	0.94	FALSE
	SRX1840067	TFs and others	grh	Embryo	2-3h embryos	2073	599/40701	639/40701	-0.6	-0.5	0.94	FALSE
	SRX7434142	TFs and others	M1BP	Cell line	Kc167	2863	1033/40701	1089/40701	-0.6	-0.6	0.95	FALSE
	SRX16984408	TFs and others	CG2678	Adult	Ovary	3095	992/40701	1046/40701	-0.6	-0.5	0.95	FALSE
	SRX10667280	TFs and others	GFP	Cell line	OSC	2763	845/40701	894/40701	-0.6	-0.5	0.95	FALSE
	SRX19695487	TFs and others	pho	Larvae	CNS and imaginal disc	3643	1042/40701	1096/40701	-0.6	-0.5	0.95	FALSE
	SRX386677	TFs and others	BEAF-32	Cell line	S2	4237	1169/40701	1226/40701	-0.6	-0.5	0.95	FALSE
	SRX10031704	TFs and others	Saf6	Adult	Ovary	3694	1093/40701	1148/40701	-0.6	-0.5	0.95	FALSE
	SRX19695507	TFs and others	pho	Larvae	CNS and imaginal disc	3647	1072/40701	1126/40701	-0.6	-0.5	0.95	FALSE
	SRX084580	TFs and others	ash1	Cell line	S2-DRSC	7625	1907/40701	1982/40701	-0.6	-0.6	0.96	FALSE
	SRX11499350	TFs and others	Cp190	Larvae	Central Nervous System	5157	1897/40701	1971/40701	-0.6	-0.5	0.96	FALSE
	SRX749068	TFs and others	vtd	Cell line	Kc167	7466	2141/40701	2219/40701	-0.6	-0.5	0.96	FALSE
	SRX128300	TFs and others	ash1	Cell line	S2	7318	1814/40701	1886/40701	-0.6	-0.5	0.96	FALSE
	SRX4712938	TFs and others	TfIIFalpha	Embryo	14-17h embryos	6530	1927/40701	2001/40701	-0.6	-0.5	0.96	FALSE
	SRX5827833	TFs and others	Bsg25A	Embryo	Early embryos	4394	1371/40701	1433/40701	-0.6	-0.5	0.96	FALSE
	SRX19695486	TFs and others	pho	Larvae	CNS and imaginal disc	4871	1449/40701	1512/40701	-0.6	-0.5	0.96	FALSE
	SRX14894241	TFs and others	su(Hw)	Cell line	Kc167	5229	1913/40701	1984/40701	-0.6	-0.5	0.96	FALSE
	SRX10667279	TFs and others	GFP	Cell line	OSC	4072	1267/40701	1324/40701	-0.6	-0.5	0.96	FALSE
	SRX3011250	TFs and others	E(z)	Cell line	S2	5743	1737/40701	1803/40701	-0.6	-0.5	0.96	FALSE
	SRX2172427	TFs and others	Mlf	Cell line	S2	11302	2962/40701	3052/40701	-0.6	-0.5	0.97	FALSE
	SRX11071580	TFs and others	mod(mdg4)	Cell line	OSC	5534	2189/40701	2266/40701	-0.6	-0.5	0.97	FALSE
	SRX11071577	TFs and others	mod(mdg4)	Cell line	OSC	6286	2559/40701	2641/40701	-0.6	-0.5	0.97	FALSE
	SRX11071576	TFs and others	GFP	Cell line	OSC	6322	2557/40701	2638/40701	-0.6	-0.5	0.97	FALSE
	SRX7889138	TFs and others	Cp190	Larvae	Central Nervous System	7060	2871/40701	2954/40701	-0.6	-0.5	0.97	FALSE
	SRX8574279	TFs and others	vfl	Embryo	Stage 5 embryos	7523	2236/40701	2310/40701	-0.6	-0.5	0.97	FALSE
	SRX18393539	TFs and others	bcd	Embryo	2-3h embryos	8778	2434/40701	2510/40701	-0.6	-0.5	0.97	FALSE
	SRX8574277	TFs and others	vfl	Embryo	Stage 5 embryos	7148	2127/40701	2198/40701	-0.6	-0.5	0.97	FALSE
	SRX14430612	TFs and others	Cp190	Cell line	Kc167	10942	4367/40701	4271/40701	-0.6	-0.5	1.02	TRUE
	SRX2033489	TFs and others	TfIIA	Cell line	Kc167	7564	2523/40701	2444/40701	-0.6	-0.5	1.03	TRUE
	SRX19742688	TFs and others	vfl	Cell line	S2	7115	2531/40701	2452/40701	-0.6	-0.5	1.03	TRUE
	SRX19742692	TFs and others	vfl	Cell line	S2	8478	3303/40701	3214/40701	-0.6	-0.5	1.03	TRUE
	SRX14430646	TFs and others	su(Hw)	Cell line	Kc167	6390	2690/40701	2611/40701	-0.6	-0.5	1.03	TRUE
	SRX2779382	TFs and others	GFP	Cell line	S2	4925	2145/40701	2075/40701	-0.6	-0.5	1.03	TRUE
	SRX495311	TFs and others	Trl	Embryo	8-16h embryos	6079	1535/40701	1469/40701	-0.6	-0.6	1.04	TRUE
	SRX19742659	TFs and others	vfl	Cell line	S2	4875	1866/40701	1794/40701	-0.6	-0.5	1.04	TRUE
	SRX159174	TFs and others	Clamp	Cell line	S2	5613	1635/40701	1568/40701	-0.6	-0.5	1.04	TRUE
	SRX7434113	TFs and others	su(Hw)	Cell line	Kc167	4221	1630/40701	1565/40701	-0.6	-0.5	1.04	TRUE
	SRX23739946	TFs and others	Clk	Adult	Adult head	5304	1894/40701	1825/40701	-0.6	-0.5	1.04	TRUE
	SRX041394	TFs and others	Hr4	Embryo	0-12h embryos	3743	1275/40701	1221/40701	-0.6	-0.5	1.04	TRUE
	SRX4563532	TFs and others	Clamp	Cell line	Kc167	1681	585/40701	545/40701	-0.6	-0.5	1.07	TRUE
	SRX1550611	TFs and others	pho	Larvae	Imaginal brain disc	1441	484/40701	448/40701	-0.6	-0.5	1.08	TRUE
	SRX859005	TFs and others	dl	Embryo	Embryos	856	307/40701	280/40701	-0.6	-0.5	1.10	TRUE
	SRX152091	TFs and others	Trl	Embryo	8-16h embryos	589	184/40701	162/40701	-0.6	-0.5	1.14	TRUE
	SRX013055	TFs and others	CBP	Larvae	1st instar	49	5/40701	10/40701	-0.5	-0.4	0.50	FALSE
	SRX495274	TFs and others	Lpt	Embryo	0-8h embryos	78	8/40701	14/40701	-0.5	-0.5	0.57	FALSE
[truncated: 401 more rows]

## Sheet: CpT
	Analysis in https://chip-atlas.org/enrichment_analysis conducted on 25th November 2024. Parameters: dm6 genome version (reference); TFs and others (2718 experiments); All cell types; Threshold of significance = 100; Permutation times x100
	NCBI ID	Antigen class	Antigen	Cell class	Cell	Number of peaks	Overlaps/CpT	Overlaps/Control	Log P-val	Log Q-val	Fold enrichment (FE)	FE > 1.0
	SRX025466	TFs and others	GFP	Larvae	3rd instar	4907	191/42038	543/42038	-39.5	-36.1	0.35	FALSE
	SRX19487493	TFs and others	GFP	Embryo	0-12h embryos	2671	66/42038	294/42038	-34.9	-31.8	0.22	FALSE
	SRX025472	TFs and others	Pcl	Embryo	0-8h embryos	3386	58/42038	275/42038	-34.3	-31.4	0.21	FALSE
	SRX19487494	TFs and others	GFP	Embryo	0-12h embryos	2683	88/42038	327/42038	-32.8	-30.1	0.27	FALSE
	SRX2321783	TFs and others	trr	Adult	Adult head	3115	54/42038	257/42038	-32.2	-29.5	0.21	FALSE
	SRX4933876	TFs and others	Ubx	Embryo	Neuronal cells	3708	100/42038	344/42038	-31.8	-29.2	0.29	FALSE
	SRX288013	TFs and others	Su(var)205	Adult	Adult head	2755	73/42038	291/42038	-31.3	-28.8	0.25	FALSE
	SRX8574271	TFs and others	GFP	Embryo	Stage 5 embryos	2545	43/42038	229/42038	-31.2	-28.7	0.19	FALSE
	SRX3270986	TFs and others	cic	Embryo	2-4h embryos	2830	71/42038	285/42038	-30.9	-28.5	0.25	FALSE
	SRX6386777	TFs and others	msl-3	Embryo	Embryos	2778	45/42038	230/42038	-30.4	-28.1	0.20	FALSE
	SRX19487495	TFs and others	GFP	Embryo	0-12h embryos	2466	82/42038	303/42038	-30.3	-28.0	0.27	FALSE
	SRX287691	TFs and others	HP4	Embryo	14-16h embryos	2884	63/42038	265/42038	-30.0	-27.7	0.24	FALSE
	SRX287692	TFs and others	HP4	Embryo	14-16h embryos	2991	71/42038	278/42038	-29.5	-27.2	0.26	FALSE
	SRX4933868	TFs and others	Ubx	Embryo	Mesoderm	3024	64/42038	262/42038	-29.0	-26.7	0.24	FALSE
	SRX2165283	TFs and others	bcd	Embryo	Embryos	2142	73/42038	276/42038	-28.3	-26.1	0.26	FALSE
	SRX030962	TFs and others	GFP	Pupae	White prepupae	2550	33/42038	192/42038	-27.8	-25.6	0.17	FALSE
	SRX026858	TFs and others	tll	Embryo	0-4h embryos	3839	88/42038	300/42038	-27.6	-25.4	0.29	FALSE
	SRX12261332	TFs and others	Epitope tags	Larvae	Imaginal leg disc	1744	47/42038	220/42038	-27.3	-25.2	0.21	FALSE
	SRX026861	TFs and others	Dfd	Embryo	0-8h embryos	2165	41/42038	206/42038	-27.0	-24.9	0.20	FALSE
	SRX2165274	TFs and others	bcd	Embryo	Embryos	2186	68/42038	259/42038	-26.8	-24.7	0.26	FALSE
	SRX5775921	TFs and others	GFP	Embryo	Mitotic cycle 14	1631	36/42038	194/42038	-26.7	-24.7	0.19	FALSE
	SRX23739959	TFs and others	Clk	Adult	Adult head	2180	72/42038	266/42038	-26.7	-24.6	0.27	FALSE
	SRX23739965	TFs and others	Clk	Adult	Adult head	2062	70/42038	260/42038	-26.2	-24.2	0.27	FALSE
	SRX025470	TFs and others	GFP	Embryo	16-24h embryos	2466	41/42038	202/42038	-26.1	-24.1	0.20	FALSE
	SRX4933883	TFs and others	Ubx	Embryo	Neuronal cells	1957	25/42038	166/42038	-26.1	-24.1	0.15	FALSE
	SRX18393550	TFs and others	Trl	Embryo	2-3h embryos	12957	5066/42038	4100/42038	-25.9	-24.0	1.24	TRUE
	SRX14869043	TFs and others	Trl	Embryo	14-17h embryos	12809	5286/42038	4303/42038	-25.8	-23.9	1.23	TRUE
	SRX8574261	TFs and others	GFP	Embryo	Stage 3 embryos	2169	38/42038	194/42038	-25.7	-23.8	0.20	FALSE
	SRX287660	TFs and others	Su(var)205	Larvae	3rd instar	2717	89/42038	292/42038	-25.7	-23.8	0.30	FALSE
	SRX23739967	TFs and others	Clk	Adult	Adult head	1987	79/42038	274/42038	-25.7	-23.8	0.29	FALSE
	SRX18393548	TFs and others	Trl	Embryo	2-3h embryos	13462	4909/42038	3962/42038	-25.7	-23.8	1.24	TRUE
	SRX18273816	TFs and others	GFP	Embryo	2-2.5h embryos	2303	53/42038	224/42038	-25.5	-23.7	0.24	FALSE
	SRX23739962	TFs and others	Clk	Adult	Adult head	2048	83/42038	280/42038	-25.5	-23.6	0.30	FALSE
	SRX2804230	TFs and others	Spt3	Embryo	1-3h embryos	2370	67/42038	250/42038	-25.3	-23.5	0.27	FALSE
	SRX474577	TFs and others	CTCF	Embryo	5-13h embryos	1135	62/42038	240/42038	-25.2	-23.4	0.26	FALSE
	SRX18393549	TFs and others	Trl	Embryo	2-3h embryos	12346	4580/42038	3672/42038	-25.2	-23.3	1.25	TRUE
	SRX7175255	TFs and others	Su(var)205	Embryo	Embryos	1411	102/42038	310/42038	-24.9	-23.1	0.33	FALSE
	SRX4933875	TFs and others	Ubx	Embryo	Mesoderm	2268	38/42038	190/42038	-24.8	-23.0	0.20	FALSE
	SRX5661477	TFs and others	pho	Embryo	Mesoderm	2357	79/42038	269/42038	-24.7	-23.0	0.29	FALSE
	SRX3167261	TFs and others	Clamp	Cell line	Kc167	2735	67/42038	247/42038	-24.7	-23.0	0.27	FALSE
	SRX2165285	TFs and others	bcd	Embryo	Embryos	2195	91/42038	290/42038	-24.7	-22.9	0.31	FALSE
	SRX2165267	TFs and others	bcd	Embryo	Embryos	2144	71/42038	254/42038	-24.7	-22.9	0.28	FALSE
	SRX23739964	TFs and others	Clk	Adult	Adult head	2015	76/42038	263/42038	-24.6	-22.9	0.29	FALSE
	SRX4933882	TFs and others	Ubx	Embryo	Neuronal cells	1943	28/42038	167/42038	-24.6	-22.9	0.17	FALSE
	SRX2165269	TFs and others	bcd	Embryo	Embryos	1947	56/42038	225/42038	-24.5	-22.8	0.25	FALSE
	SRX7175261	TFs and others	Epitope tags	Embryo	Embryos	1064	56/42038	225/42038	-24.5	-22.8	0.25	FALSE
	SRX2165270	TFs and others	bcd	Embryo	Embryos	2001	66/42038	244/42038	-24.5	-22.8	0.27	FALSE
	SRX4933869	TFs and others	Ubx	Embryo	Mesoderm	2585	62/42038	236/42038	-24.4	-22.7	0.26	FALSE
	SRX7723717	TFs and others	ph-d	Adult	Ovary	1846	50/42038	212/42038	-24.3	-22.6	0.24	FALSE
	SRX14869061	TFs and others	Trl	Embryo	2-4h embryos	13236	5311/42038	4356/42038	-24.2	-22.6	1.22	TRUE
	SRX5775911	TFs and others	GFP	Embryo	Mitotic cycle 14	1809	61/42038	233/42038	-24.2	-22.5	0.26	FALSE
	SRX5775933	TFs and others	GFP	Embryo	Mitotic cycle 14	1799	58/42038	227/42038	-24.1	-22.5	0.26	FALSE
	SRX8497057	TFs and others	Su(var)205	Embryo	Embryos	1739	199/42038	459/42038	-24.0	-22.4	0.43	FALSE
	SRX14869063	TFs and others	Trl	Embryo	14-17h embryos	13305	5034/42038	4107/42038	-24.0	-22.3	1.23	TRUE
	SRX101476	TFs and others	su(Hw)	Adult	Ovary	1877	31/42038	170/42038	-23.7	-22.1	0.18	FALSE
	SRX23739960	TFs and others	Clk	Adult	Adult head	1720	56/42038	221/42038	-23.7	-22.1	0.25	FALSE
	SRX026867	TFs and others	CG8478	Embryo	8-16h embryos	3583	80/42038	265/42038	-23.6	-22.0	0.30	FALSE
	SRX2804225	TFs and others	Ada2b	Embryo	1-3h embryos	2430	80/42038	265/42038	-23.6	-22.0	0.30	FALSE
	SRX7175260	TFs and others	Su(var)205	Embryo	Embryos	2456	391/42038	727/42038	-23.5	-21.9	0.54	FALSE
	SRX2165268	TFs and others	bcd	Embryo	Embryos	1871	53/42038	214/42038	-23.4	-21.8	0.25	FALSE
	SRX4933881	TFs and others	Ubx	Embryo	Neuronal cells	1860	25/42038	155/42038	-23.4	-21.8	0.16	FALSE
	SRX066245	TFs and others	Epitope tags	Embryo	Neuronal cells	2561	45/42038	198/42038	-23.4	-21.8	0.23	FALSE
[truncated: 2,337 more rows]

## Sheet: CpG3000
	Analysis in https://chip-atlas.org/enrichment_analysis conducted on 25th November 2024. Parameters: dm6 genome version (reference); TFs and others (2718 experiments); All cell types; Threshold of significance = 100; Permutation times x100
[truncated: 2,399 more rows]

[truncated: 5 more sheets: CpA3000, CpT3000, CpG3000shores, CpA3000shores, CpT3000shores]
