# Supplementary material for: CpX Hunter web tool allows high-throughput identification of CpG, CpA, CpT, and CpC islands: A case study in Drosophila genome
Source: J Biol Chem. 2025 Apr 24;301(6):108537. doi: 10.1016/j.jbc.2025.108537 (PMC12148476; doi:10.1016/j.jbc.2025.108537)
Supplement: Supplementary Materials [file mmc1.zip › Supplementary Materials_F/Supplementary Material 3 - NatTE-Flybase.bed]

chr2L	9725	9859	Idefix
chr2L	9887	9949	INE-1
chr2L	24235	24462	INE-1
chr2L	27529	27788	INE-1
chr2L	47513	52519	jockey
chr2L	60239	60580	INE-1
chr2L	60662	60773	INE-1
chr2L	64315	64936	X
chr2L	65663	65698	INE-1
chr2L	116517	116976	INE-1
chr2L	123546	123635	McClintock
chr2L	172691	172724	INE-1
chr2L	173742	173778	INE-1
chr2L	176392	176512	I
chr2L	178278	178467	INE-1
chr2L	179821	179909	INE-1
chr2L	347940	355383	blood
chr2L	451599	451692	INE-1
chr2L	634183	634245	INE-1
chr2L	686973	695955	roo
chr2L	770515	772243	Bari1
chr2L	976934	984512	roo
chr2L	996779	1005816	roo
chr2L	1220183	1227592	blood
chr2L	1301806	1302288	gypsy
chr2L	1570744	1573554	F
chr2L	1618308	1618557	jockey
chr2L	1679031	1686439	blood
chr2L	1711410	1711678	mdg3
chr2L	1801272	1806792	mdg3
chr2L	2100429	2109522	roo
chr2L	2112167	2119774	opus
chr2L	2294096	2299243	copia
chr2L	2565592	2571603	297
chr2L	2661257	2663025	I
chr2L	2713413	2713444	transib2
chr2L	2772652	2779175	297
chr2L	2909336	2909363	GATE
chr2L	2933353	2935475	pogo
chr2L	3004457	3004518	INE-1
chr2L	3073086	3078231	copia
chr2L	3171380	3171417	1360
chr2L	3202793	3210165	mdg1
chr2L	3251548	3259058	springer
chr2L	3388652	3388838	pogo
chr2L	3462711	3463066	INE-1
chr2L	3649842	3654987	copia
chr2L	3964494	3964521	INE-1
chr2L	3994178	3994260	INE-1
chr2L	4030512	4030743	INE-1
chr2L	4066104	4068854	Juan
chr2L	4181239	4181288	FB
chr2L	4181326	4183901	Burdock
chr2L	4601758	4609142	mdg1
chr2L	4661879	4669406	opus
chr2L	4785695	4785747	G2
chr2L	4918232	4923234	jockey
chr2L	4953565	4953751	pogo
chr2L	4973718	4973925	S2
chr2L	5120300	5120402	INE-1
chr2L	5342834	5345142	Doc
chr2L	5591182	5591241	INE-1
chr2L	5608580	5608668	INE-1
chr2L	5629390	5629442	INE-1
chr2L	5804279	5804315	1360
chr2L	5827762	5836712	roo
chr2L	5837183	5837224	INE-1
chr2L	5985131	5985168	blood
chr2L	6101130	6101639	S
chr2L	6107197	6107237	INE-1
chr2L	6363204	6366069	Burdock
chr2L	6426910	6431563	roo
chr2L	6431563	6436013	roo
chr2L	6436013	6445112	roo
chr2L	6876831	6882964	diver
chr2L	6966271	6966342	1731
chr2L	6967535	6967586	mdg1
chr2L	6991486	6998548	HMS-Beagle
chr2L	7088645	7088783	INE-1
chr2L	7172703	7172736	INE-1
chr2L	7232880	7233224	INE-1
chr2L	7257363	7257437	INE-1
chr2L	7343380	7350438	roo
chr2L	7548135	7550514	Burdock
chr2L	7579254	7579380	BS
chr2L	7751361	7751414	INE-1
chr2L	7887743	7887787	INE-1
chr2L	7959094	7960450	pogo
chr2L	7977134	7984051	297
chr2L	8013668	8018814	copia
chr2L	8018859	8023579	Doc
chr2L	8051764	8051802	INE-1
chr2L	8452475	8461588	roo
chr2L	8594519	8601516	297
chr2L	8723169	8731490	Tirant
chr2L	8776875	8777068	G4
chr2L	8952709	8952753	INE-1
chr2L	9000334	9007786	roo
chr2L	9194174	9194262	INE-1
chr2L	9218028	9222748	Doc
chr2L	9314831	9314887	INE-1
chr2L	9393553	9396462	jockey
chr2L	9503224	9503351	INE-1
chr2L	9547572	9547676	INE-1
chr2L	9778672	9778730	INE-1
chr2L	9779277	9779360	INE-1
chr2L	9973780	9980842	HMS-Beagle
chr2L	10033627	10033667	INE-1
chr2L	10118444	10118565	H
chr2L	10138213	10143384	Rt1b
chr2L	10156376	10163789	blood
chr2L	10181563	10181636	INE-1
chr2L	10298603	10298695	INE-1
chr2L	10404149	10404258	INE-1
chr2L	10437411	10437480	INE-1
chr2L	10592896	10600501	opus
chr2L	10676360	10676397	INE-1
chr2L	10683187	10683243	INE-1
chr2L	10862903	10864437	Rt1b
chr2L	10876597	10883596	297
chr2L	10901844	10901914	INE-1
chr2L	10946998	10956155	roo
chr2L	10984376	10984668	INE-1
chr2L	10984720	10984863	Cr1a
chr2L	10986682	10986799	INE-1
chr2L	11154011	11154293	INE-1
chr2L	11215131	11218743	Doc
chr2L	11300406	11300445	1360
chr2L	11315293	11317659	G2
chr2L	11321941	11321975	transib2
chr2L	11540637	11547982	Tabor
chr2L	11562554	11562621	INE-1
chr2L	11563691	11568837	copia
chr2L	11614107	11615544	hopper
chr2L	11713561	11720972	blood
chr2L	11805122	11805161	Stalker2
chr2L	11837046	11837104	INE-1
chr2L	11897167	11900029	X
chr2L	12067384	12074379	297
chr2L	12156965	12156999	INE-1
chr2L	12197313	12197348	INE-1
chr2L	12262558	12262626	H
chr2L	12285972	12286003	INE-1
chr2L	12322000	12322055	INE-1
chr2L	12547701	12547756	INE-1
chr2L	12558374	12565446	HMS-Beagle
chr2L	12728974	12729160	pogo
chr2L	12731124	12735818	F
chr2L	12739228	12743947	Doc
chr2L	12753458	12753654	INE-1
chr2L	12763894	12764039	BS
chr2L	12781857	12789244	antonia
chr2L	12791662	12795275	F
chr2L	12861752	12863158	H
chr2L	12868903	12868958	gypsy11
chr2L	12894075	12895481	H
chr2L	12933904	12941314	blood
chr2L	12961805	12961832	Ivk
chr2L	12986940	12987220	H
chr2L	13036299	13036480	X
chr2L	13140366	13140421	INE-1
chr2L	13242014	13244341	BS
chr2L	13363407	13363455	FB
chr2L	13405706	13410430	Doc
chr2L	13449516	13456895	antonia
chr2L	13479434	13479497	INE-1
chr2L	13481502	13482044	jockey
chr2L	13522312	13527561	Transpac
chr2L	13543727	13543787	INE-1
chr2L	13558439	13558488	INE-1
chr2L	13560514	13565210	F
chr2L	13581896	13581964	INE-1
chr2L	13599228	13600380	G2
chr2L	13611260	13611320	INE-1
chr2L	13761860	13762907	Doc
chr2L	13783720	13783957	S
chr2L	13790647	13790700	INE-1
chr2L	13842516	13842580	jockey
chr2L	13853139	13862231	roo
chr2L	14345801	14345844	INE-1
chr2L	14377132	14377236	INE-1
chr2L	14465639	14469047	Doc
chr2L	14466053	14467488	hopper
chr2L	14500575	14500603	Tc1
chr2L	14618936	14619298	jockey
chr2L	14642625	14651730	roo
chr2L	14695332	14695406	INE-1
chr2L	14738267	14738313	INE-1
chr2L	14743940	14744048	INE-1
chr2L	14803934	14809079	copia
chr2L	14884908	14885040	INE-1
chr2L	14890022	14890375	jockey
chr2L	14984450	14991975	opus
chr2L	15004852	15005033	INE-1
chr2L	15081482	15081541	H
chr2L	15204078	15204156	G5A
chr2L	15446105	15453517	blood
chr2L	15534444	15534564	INE-1
chr2L	15586464	15593459	297
chr2L	15653161	15654567	H
chr2L	15683782	15686758	antonia
chr2L	15686758	15688164	H
chr2L	15718779	15727570	antonia
chr2L	15721755	15723161	H
chr2L	15773608	15773635	INE-1
chr2L	15826914	15829287	Tabor
chr2L	15838500	15839906	H
chr2L	15894092	15894263	INE-1
chr2L	15902767	15902820	INE-1
chr2L	15922916	15923189	INE-1
chr2L	15956081	15957487	H
chr2L	16040640	16040682	INE-1
chr2L	16120108	16120182	INE-1
chr2L	16141217	16146366	copia
chr2L	16153790	16160787	297
chr2L	16163405	16163493	BS3
chr2L	16192010	16192072	INE-1
chr2L	16280312	16281417	1360
chr2L	16293824	16293935	INE-1
chr2L	16512017	16519074	HMS-Beagle
chr2L	16665657	16665715	INE-1
chr2L	16679127	16679231	INE-1
chr2L	16679478	16679590	INE-1
chr2L	16722807	16722852	INE-1
chr2L	16729696	16729786	micropia
chr2L	16854993	16855063	Doc
chr2L	16855067	16855215	Doc3
chr2L	16855434	16855761	F
chr2L	16855797	16856954	Doc4
chr2L	16857077	16857176	Doc
chr2L	16858765	16859500	H
chr2L	16936422	16936450	INE-1
chr2L	16958165	16962888	Doc
chr2L	17144384	17151999	opus
chr2L	17167617	17167803	pogo
chr2L	17175293	17175354	INE-1
chr2L	17199216	17200622	H
chr2L	17273262	17277961	F
chr2L	17335602	17336708	1360
chr2L	17361746	17362140	INE-1
chr2L	17432070	17432118	1360
chr2L	17458170	17458381	INE-1
chr2L	17520661	17520736	INE-1
chr2L	17555992	17556045	INE-1
chr2L	17567502	17567565	INE-1
chr2L	17687541	17692249	F
chr2L	17727903	17729309	H
chr2L	17783625	17783710	INE-1
chr2L	17819977	17825122	copia
chr2L	17912011	17914134	pogo
chr2L	17924327	17924372	INE-1
chr2L	17941320	17941428	INE-1
chr2L	17952003	17953409	H
chr2L	17973633	17974099	INE-1
chr2L	17999803	17999874	INE-1
chr2L	18011744	18012145	INE-1
chr2L	18051930	18061019	roo
chr2L	18113588	18114199	Tc1
chr2L	18159137	18159715	INE-1
chr2L	18177177	18177267	INE-1
chr2L	18282996	18283073	INE-1
chr2L	18408081	18412800	Doc
chr2L	18444085	18444154	INE-1
chr2L	18581420	18584216	Doc
chr2L	18612659	18612929	INE-1
chr2L	18633667	18638390	Doc
chr2L	18791360	18791805	INE-1
chr2L	18852427	18852736	INE-1
chr2L	18902810	18902855	INE-1
chr2L	18945497	18945589	INE-1
chr2L	18973582	18973699	INE-1
chr2L	18995279	18995338	INE-1
chr2L	18997788	18997838	INE-1
chr2L	19022235	19022665	hopper2
chr2L	19022665	19022987	INE-1
chr2L	19076206	19076658	INE-1
chr2L	19121239	19121309	INE-1
chr2L	19147424	19154402	297
chr2L	19272531	19272637	BS
chr2L	19345071	19357215	Doc
chr2L	19347540	19354957	blood
chr2L	19399614	19400145	X
chr2L	19400391	19400571	X
chr2L	19408685	19408847	INE-1
chr2L	19506667	19507273	Cr1a
chr2L	19620153	19621069	jockey
chr2L	19652627	19674003	roo
chr2L	19657679	19665283	opus
chr2L	19668467	19673190	Doc
chr2L	19688079	19688131	INE-1
chr2L	19703591	19712669	roo
chr2L	19737410	19740819	1360
chr2L	19762861	19763048	pogo
chr2L	19774156	19774205	INE-1
chr2L	19774527	19774633	INE-1
chr2L	19813238	19813515	INE-1
chr2L	19816784	19816819	INE-1
chr2L	19817899	19818611	G4
chr2L	20005926	20010945	flea
chr2L	20024560	20024744	INE-1
chr2L	20025416	20025460	Ivk
chr2L	20025902	20026367	INE-1
chr2L	20034419	20034461	INE-1
chr2L	20045074	20045391	INE-1
chr2L	20068696	20068737	INE-1
chr2L	20099515	20099570	INE-1
chr2L	20104935	20105422	G
chr2L	20105898	20106460	G6
chr2L	20107031	20109811	X
chr2L	20109918	20110920	BS
chr2L	20110940	20111424	G2
chr2L	20111424	20112124	G2
chr2L	20112134	20112416	G5
chr2L	20112488	20113114	BS
chr2L	20113114	20113750	Tc1-2
chr2L	20114972	20115052	INE-1
chr2L	20116172	20117108	X
chr2L	20117108	20119062	1360
chr2L	20117436	20118852	1360
chr2L	20119078	20119291	jockey2
chr2L	20119926	20120120	jockey
chr2L	20120405	20120442	Dm88
chr2L	20148650	20149590	1360
chr2L	20150148	20151414	G
chr2L	20151414	20151483	G2
chr2L	20151483	20152719	G2
chr2L	20153108	20155231	pogo
chr2L	20155635	20155731	1360
chr2L	20155808	20156131	copia
chr2L	20156131	20156835	pogo
chr2L	20157239	20157335	1360
chr2L	20157412	20164268	copia
chr2L	20157735	20158439	pogo
chr2L	20158843	20158939	1360
chr2L	20164281	20165363	Helena
chr2L	20165375	20165518	1360
chr2L	20165748	20166090	invader3
chr2L	20166133	20170350	1360
chr2L	20168531	20168641	hopper
chr2L	20168665	20170251	hopper2
chr2L	20170363	20172565	invader4
chr2L	20171622	20171971	transib2
chr2L	20172567	20174151	S
chr2L	20174151	20174348	Ivk
chr2L	20174354	20174385	G4
chr2L	20174387	20174530	1360
chr2L	20174539	20174706	S2
chr2L	20175700	20175776	hopper
chr2L	20175776	20175807	invader3
chr2L	20175809	20191234	invader3
chr2L	20176782	20191109	gtwin
chr2L	20199265	20200671	H
chr2L	20202049	20202315	invader2
chr2L	20202638	20205313	H
chr2L	20205686	20209104	H
chr2L	20206182	20208940	G2
chr2L	20209199	20209441	mdg3
chr2L	20209441	20210865	1360
chr2L	20211647	20211755	hopper
chr2L	20211779	20213247	hopper2
chr2L	20213658	20218301	hopper2
chr2L	20215125	20218227	G2
chr2L	20218325	20218435	hopper
chr2L	20218516	20219531	1360
chr2L	20219534	20220048	G2
chr2L	20220094	20220533	H
chr2L	20220795	20222854	transib2
chr2L	20223640	20223826	INE-1
chr2L	20272166	20282820	mdg3
chr2L	20272781	20277925	copia
chr2L	20303215	20310626	blood
chr2L	20350106	20350139	1360
chr2L	20372281	20372467	pogo
chr2L	20375523	20375789	INE-1
chr2L	20407864	20412893	flea
chr2L	20413601	20413976	INE-1
chr2L	20414150	20414190	INE-1
chr2L	20434335	20434461	INE-1
chr2L	20434510	20434562	INE-1
chr2L	20441316	20441423	INE-1
chr2L	20468162	20468477	INE-1
chr2L	20481656	20481706	INE-1
chr2L	20491499	20491613	INE-1
chr2L	20514749	20514832	INE-1
chr2L	20568707	20569043	X
chr2L	20576032	20576098	INE-1
chr2L	20576273	20583684	blood
chr2L	20633935	20633976	INE-1
chr2L	20635279	20635628	Stalker4
chr2L	20635784	20636603	Cr1a
chr2L	20636023	20636124	INE-1
chr2L	20636371	20636523	INE-1
chr2L	20636610	20638225	Rt1c
chr2L	20638246	20638329	Max
chr2L	20740302	20748120	Tirant
chr2L	20819990	20820055	INE-1
chr2L	20835862	20836522	antonia
chr2L	20838341	20838467	INE-1
chr2L	20891617	20896634	jockey
chr2L	20900744	20900911	INE-1
chr2L	20901512	20902616	1360
chr2L	20914769	20914881	INE-1
chr2L	20923098	20923608	INE-1
chr2L	20928128	20928609	INE-1
chr2L	20929425	20929460	INE-1
chr2L	20935136	20935201	INE-1
chr2L	20976716	20981443	X
chr2L	20981687	20981725	1731
chr2L	20998625	20998687	INE-1
chr2L	21020332	21023947	FB
chr2L	21041188	21049393	Tirant
chr2L	21057273	21057562	INE-1
chr2L	21071728	21071819	INE-1
chr2L	21112154	21112301	INE-1
chr2L	21149262	21150422	HB
chr2L	21150941	21151404	1360
chr2L	21200389	21200753	INE-1
chr2L	21200770	21201175	INE-1
chr2L	21203398	21203735	INE-1
chr2L	21204942	21205350	INE-1
chr2L	21208279	21208883	INE-1
chr2L	21208595	21208773	FB
chr2L	21209402	21209484	INE-1
chr2L	21212045	21212166	INE-1
chr2L	21236272	21236435	INE-1
chr2L	21241620	21242151	INE-1
chr2L	21249308	21249740	Tc1-2
chr2L	21252279	21252330	INE-1
chr2L	21252365	21253197	HB
chr2L	21256598	21256713	INE-1
chr2L	21259793	21260019	INE-1
chr2L	21260049	21260192	INE-1
chr2L	21265077	21265304	INE-1
chr2L	21265366	21266547	INE-1
chr2L	21267567	21267996	INE-1
chr2L	21268697	21270814	baggins
chr2L	21270838	21272092	Cr1a
chr2L	21272589	21272943	INE-1
chr2L	21274846	21275147	INE-1
chr2L	21284622	21285077	INE-1
chr2L	21289890	21289960	INE-1
chr2L	21290215	21290304	INE-1
chr2L	21295522	21295735	INE-1
chr2L	21295961	21296051	INE-1
chr2L	21299058	21299457	INE-1
chr2L	21300063	21300192	INE-1
chr2L	21300446	21300533	INE-1
chr2L	21302037	21302595	INE-1
chr2L	21302728	21303164	INE-1
chr2L	21306034	21306553	INE-1
chr2L	21306707	21307362	INE-1
chr2L	21312572	21312651	INE-1
chr2L	21317490	21317796	INE-1
chr2L	21325155	21325216	invader4
chr2L	21325241	21325340	INE-1
chr2L	21330201	21330721	INE-1
chr2L	21334175	21334486	FB
chr2L	21334486	21334781	INE-1
chr2L	21335413	21335543	INE-1
chr2L	21336254	21336284	G5A
chr2L	21336290	21337335	G5A
chr2L	21337344	21337490	INE-1
chr2L	21337823	21337902	INE-1
chr2L	21337902	21338309	BS
chr2L	21338665	21338795	INE-1
chr2L	21342999	21343397	INE-1
chr2L	21343476	21343574	HB
chr2L	21343575	21343713	INE-1
chr2L	21346078	21346291	INE-1
chr2L	21346328	21347214	INE-1
chr2L	21347604	21355019	blood
chr2L	21358358	21358687	INE-1
chr2L	21358799	21358994	mariner2
chr2L	21359022	21359503	BS3
chr2L	21359503	21360192	X
chr2L	21362964	21363291	INE-1
chr2L	21370283	21370421	INE-1
chr2L	21370518	21370595	INE-1
chr2L	21371545	21371882	INE-1
chr2L	21372668	21372950	Tc3
chr2L	21373803	21373842	INE-1
chr2L	21377802	21377949	INE-1
chr2L	21378908	21379015	INE-1
chr2L	21379174	21379284	INE-1
chr2L	21383338	21383426	INE-1
chr2L	21383506	21383547	1360
chr2L	21383557	21384120	INE-1
chr2L	21384320	21384365	INE-1
chr2L	21385795	21385871	hopper
chr2L	21385963	21386569	hopper2
chr2L	21393497	21393617	FB
chr2L	21394627	21394879	1360
chr2L	21395008	21395730	I
chr2L	21395163	21395423	invader2
chr2L	21395771	21396586	S2
chr2L	21397181	21399884	G5
chr2L	21401221	21401283	1360
chr2L	21401412	21402754	F
chr2L	21401542	21402396	1360
chr2L	21402754	21403071	G5
chr2L	21403090	21403521	roo
chr2L	21405637	21405673	INE-1
chr2L	21406235	21408814	Idefix
chr2L	21408825	21413145	BS
chr2L	21413145	21416189	I
chr2L	21413350	21413606	invader2
chr2L	21441095	21450230	roo
chr2L	21539459	21540930	pogo
chr2L	21543690	21544817	GATE
chr2L	21544903	21546157	gypsy4
chr2L	21545696	21545727	gypsy6
chr2L	21545727	21545758	gtwin
chr2L	21546180	21556050	Max
chr2L	21551186	21552919	S
chr2L	21553343	21553730	invader6
chr2L	21553738	21555442	invader4
chr2L	21556285	21556376	gypsy9
chr2L	21557323	21557790	INE-1
chr2L	21557890	21558290	G
chr2L	21560589	21560787	Dm88
chr2L	21560792	21570223	roo
chr2L	21561305	21563036	S
chr2L	21570724	21570875	1360
chr2L	21570985	21571275	gypsy12
chr2L	21571787	21572326	1360
chr2L	21572532	21573028	1360
chr2L	21574193	21574234	INE-1
chr2L	21575453	21575549	INE-1
chr2L	21575750	21575817	FB
chr2L	21577811	21577913	gypsy3
chr2L	21577948	21578089	springer
chr2L	21580294	21580461	INE-1
chr2L	21580917	21581050	INE-1
chr2L	21581374	21581486	INE-1
chr2L	21581951	21582003	INE-1
chr2L	21582300	21583444	1360
chr2L	21583469	21583779	INE-1
chr2L	21586032	21586255	INE-1
chr2L	21587840	21588769	Bari2
chr2L	21589668	21589745	INE-1
chr2L	21591074	21591219	INE-1
chr2L	21591340	21592591	BS3
chr2L	21593076	21595423	Circe
chr2L	21593543	21595317	Rt1b
chr2L	21597084	21604770	roo
chr2L	21604962	21604996	1360
chr2L	21608423	21611385	Ivk
chr2L	21611807	21612094	ninja-Dsim-like
chr2L	21613337	21613782	INE-1
chr2L	21613782	21614145	INE-1
chr2L	21615767	21615957	INE-1
chr2L	21616800	21617033	INE-1
chr2L	21619264	21619476	INE-1
chr2L	21619640	21619687	FB
chr2L	21620604	21620698	INE-1
chr2L	21620699	21621407	INE-1
chr2L	21622236	21622358	INE-1
chr2L	21625111	21625189	INE-1
chr2L	21630824	21631152	Idefix
chr2L	21636555	21637152	INE-1
chr2L	21641741	21642674	Cr1a
chr2L	21644392	21644993	INE-1
chr2L	21644993	21645053	FB
chr2L	21645085	21645247	gypsy8
chr2L	21646496	21646546	INE-1
chr2L	21648104	21648433	Cr1a
chr2L	21648435	21648648	Q
chr2L	21648813	21651565	Doc
chr2L	21650607	21650896	G5A
chr2L	21651589	21652367	X
chr2L	21653246	21656493	invader4
chr2L	21656659	21657030	invader1
chr2L	21666836	21667158	INE-1
chr2L	21669977	21670041	INE-1
chr2L	21671858	21672039	INE-1
chr2L	21673476	21675112	HB
chr2L	21675223	21676457	HB
chr2L	21682910	21683297	INE-1
chr2L	21685970	21686374	INE-1
chr2L	21686533	21687088	mariner2
chr2L	21689318	21689848	INE-1
chr2L	21690719	21690991	INE-1
chr2L	21691148	21691197	INE-1
chr2L	21691881	21698294	Burdock
chr2L	21698709	21699142	INE-1
chr2L	21699147	21699326	INE-1
chr2L	21703828	21704026	INE-1
chr2L	21705309	21706714	HB
chr2L	21706717	21707775	FB
chr2L	21707899	21708819	INE-1
chr2L	21708835	21708973	INE-1
chr2L	21709771	21710206	INE-1
chr2L	21710832	21710967	INE-1
chr2L	21711631	21711828	INE-1
chr2L	21714751	21714818	INE-1
chr2L	21715210	21715289	gypsy12
chr2L	21715289	21715375	297
chr2L	21715555	21715716	17.6
chr2L	21715788	21716113	INE-1
chr2L	21717918	21717969	INE-1
chr2L	21718059	21718382	INE-1
chr2L	21725509	21725924	1360
chr2L	21726078	21726529	INE-1
chr2L	21727642	21727769	INE-1
chr2L	21729138	21729915	INE-1
chr2L	21730007	21737572	297
chr2L	21730764	21733345	gypsy12
chr2L	21738179	21738400	gtwin
chr2L	21739182	21739244	INE-1
chr2L	21739525	21739580	INE-1
chr2L	21743204	21743508	INE-1
chr2L	21744131	21744413	INE-1
chr2L	21745704	21746039	1360
chr2L	21751186	21751600	INE-1
chr2L	21752623	21752878	INE-1
chr2L	21761302	21761340	INE-1
chr2L	21761927	21762030	INE-1
chr2L	21769316	21769912	INE-1
chr2L	21775495	21775812	INE-1
chr2L	21779815	21779997	INE-1
chr2L	21781357	21781413	INE-1
chr2L	21785557	21785873	INE-1
chr2L	21786235	21786450	INE-1
chr2L	21788017	21788129	INE-1
chr2L	21788322	21788457	INE-1
chr2L	21791365	21791438	INE-1
chr2L	21793693	21794049	INE-1
chr2L	21794224	21794362	INE-1
chr2L	21795641	21795704	INE-1
chr2L	21795826	21796192	HB
chr2L	21797391	21797865	INE-1
chr2L	21802504	21802654	INE-1
chr2L	21802657	21802760	INE-1
chr2L	21813787	21814049	INE-1
chr2L	21820487	21820776	INE-1
chr2L	21826520	21827505	HB
chr2L	21850410	21850468	INE-1
chr2L	21856855	21857333	INE-1
chr2L	21862436	21862530	INE-1
chr2L	21872783	21873064	INE-1
chr2L	21874613	21874759	INE-1
chr2L	21874918	21875064	INE-1
chr2L	21875172	21875247	INE-1
chr2L	21877608	21878097	INE-1
chr2L	21880575	21880617	INE-1
chr2L	21881561	21881803	INE-1
chr2L	21889369	21889619	INE-1
chr2L	21900277	21900669	INE-1
chr2L	21900834	21900949	INE-1
chr2L	21902528	21902590	INE-1
chr2L	21908387	21908477	INE-1
chr2L	21911770	21913694	INE-1
chr2L	21911810	21913270	HB
chr2L	21922940	21923470	INE-1
chr2L	21924996	21925207	INE-1
chr2L	21927441	21928526	G4
chr2L	21936120	21936555	INE-1
chr2L	21936627	21936757	INE-1
chr2L	21938573	21938643	INE-1
chr2L	21940250	21940492	INE-1
chr2L	21942110	21942371	INE-1
chr2L	21942469	21942556	INE-1
chr2L	21944044	21944229	INE-1
chr2L	21946659	21946698	INE-1
chr2L	21947553	21947609	INE-1
chr2L	21949788	21949826	INE-1
chr2L	21950581	21950657	INE-1
chr2L	21954136	21954200	INE-1
chr2L	21964658	21964700	INE-1
chr2L	21968693	21968982	INE-1
chr2L	21969173	21969297	INE-1
chr2L	21971720	21971777	INE-1
chr2L	21972052	21972316	INE-1
chr2L	21972829	21973069	INE-1
chr2L	21981015	21981451	INE-1
chr2L	21981737	21990843	roo
chr2L	21994218	21994400	INE-1
chr2L	21997856	21998146	INE-1
chr2L	21998845	21998997	INE-1
chr2L	21999327	21999612	INE-1
chr2L	22002858	22003388	INE-1
chr2L	22004309	22004397	INE-1
chr2L	22004568	22005447	mariner2
chr2L	22006142	22006769	INE-1
chr2L	22006997	22007172	INE-1
chr2L	22009298	22009715	INE-1
chr2L	22014646	22015076	Cr1a
chr2L	22015076	22015126	Cr1a
chr2L	22017995	22018360	INE-1
chr2L	22030465	22030567	INE-1
chr2L	22031607	22031672	INE-1
chr2L	22034915	22034983	INE-1
chr2L	22036272	22036421	INE-1
chr2L	22036445	22036488	INE-1
chr2L	22037586	22037619	INE-1
chr2L	22045539	22045826	INE-1
chr2L	22046680	22046749	INE-1
chr2L	22048334	22049559	INE-1
chr2L	22048617	22048877	jockey
chr2L	22048877	22048996	jockey2
chr2L	22051946	22052064	INE-1
chr2L	22052252	22052363	INE-1
chr2L	22052942	22053057	BS
chr2L	22053146	22053535	INE-1
chr2L	22059149	22059265	INE-1
chr2L	22059787	22060117	INE-1
chr2L	22062598	22062806	INE-1
chr2L	22063276	22063612	INE-1
chr2L	22067381	22068130	INE-1
chr2L	22068175	22068254	INE-1
chr2L	22070463	22071092	INE-1
chr2L	22073048	22073104	INE-1
chr2L	22073165	22073221	INE-1
chr2L	22076381	22076586	INE-1
chr2L	22076792	22077029	invader2
chr2L	22077029	22077123	297
chr2L	22077517	22077713	Tc3
chr2L	22080987	22081166	INE-1
chr2L	22082229	22082362	INE-1
chr2L	22082696	22083025	INE-1
chr2L	22085599	22085662	INE-1
chr2L	22087148	22088443	HB
chr2L	22088482	22090440	transib2
chr2L	22090788	22090912	Cr1a
chr2L	22090955	22091380	G4
chr2L	22091387	22091482	INE-1
chr2L	22091733	22092623	G5
chr2L	22093062	22093162	INE-1
chr2L	22094119	22094301	1360
chr2L	22094883	22095346	INE-1
chr2L	22097847	22098005	INE-1
chr2L	22104451	22104572	INE-1
chr2L	22105681	22105770	INE-1
chr2L	22110650	22110765	INE-1
chr2L	22110988	22112992	297
chr2L	22113045	22114644	1360
chr2L	22114645	22114795	1360
chr2L	22115055	22115447	INE-1
chr2L	22115444	22115684	INE-1
chr2L	22115680	22117150	HB
chr2L	22117155	22120948	Ivk
chr2L	22118876	22120750	FB
chr2L	22121482	22121602	I
chr2L	22124330	22124431	INE-1
chr2L	22124626	22124682	INE-1
chr2L	22127772	22128136	INE-1
chr2L	22130580	22130723	INE-1
chr2L	22132150	22132702	INE-1
chr2L	22133545	22133845	S
chr2L	22135449	22136081	Tc3
chr2L	22145034	22145127	INE-1
chr2L	22145279	22145514	INE-1
chr2L	22148060	22148134	INE-1
chr2L	22148174	22148316	INE-1
chr2L	22149903	22150616	S
chr2L	22154098	22156468	INE-1
chr2L	22159422	22159478	INE-1
chr2L	22159967	22160009	INE-1
chr2L	22163257	22163806	INE-1
chr2L	22169510	22169540	1360
chr2L	22171260	22171336	Cr1a
chr2L	22171336	22172831	Cr1a
chr2L	22172943	22173259	invader1
chr2L	22173392	22173628	INE-1
chr2L	22174047	22174202	gypsy
chr2L	22174346	22174817	gypsy8
chr2L	22175995	22176042	INE-1
chr2L	22176504	22177642	Cr1a
chr2L	22176728	22176957	jockey2
chr2L	22177247	22177393	INE-1
chr2L	22177701	22177823	INE-1
chr2L	22177847	22178025	ninja-Dsim-like
chr2L	22178787	22179160	INE-1
chr2L	22180592	22180962	R1A1
chr2L	22182156	22182648	Idefix
chr2L	22184144	22185970	flea
chr2L	22187966	22188241	BS3
chr2L	22188260	22189068	X
chr2L	22190949	22191162	INE-1
chr2L	22191533	22191799	INE-1
chr2L	22192651	22192732	gypsy8
chr2L	22192907	22193315	INE-1
chr2L	22193766	22193889	diver2
chr2L	22194564	22194614	1360
chr2L	22195666	22196064	INE-1
chr2L	22199989	22200623	FB
chr2L	22200857	22209490	Cr1a
chr2L	22201104	22207089	Cr1a
chr2L	22201407	22206551	RR51475
chr2L	22201407	22206551	copia
chr2L	22209490	22209920	INE-1
chr2L	22212477	22212531	INE-1
chr2L	22214711	22214883	17.6
chr2L	22215427	22215753	invader1
chr2L	22216160	22216547	diver2
chr2L	22218276	22227311	G3
chr2L	22218309	22224478	Rt1c
chr2L	22218473	22220919	1360
chr2L	22219232	22219578	invader4
chr2L	22224743	22225070	G5
chr2L	22228794	22238986	diver2
chr2L	22229058	22238529	transib4
chr2L	22238579	22238620	diver
chr2L	22241336	22241757	jockey
chr2L	22241898	22242143	INE-1
chr2L	22245275	22245380	gypsy
chr2L	22245572	22245836	invader1
chr2L	22246055	22246147	R1A1
chr2L	22250952	22252544	FB
chr2L	22251244	22252270	1360
chr2L	22254584	22254732	I
chr2L	22255486	22256352	1360
chr2L	22256393	22256569	INE-1
chr2L	22257284	22257383	1360
chr2L	22258691	22260733	G6
chr2L	22261073	22262565	gypsy8
chr2L	22262836	22265460	Rt1b
chr2L	22263133	22264223	1360
chr2L	22267703	22269459	gypsy4
chr2L	22268616	22269039	gtwin
chr2L	22269090	22269202	17.6
chr2L	22269459	22273050	invader2
chr2L	22270051	22272124	invader6
chr2L	22270256	22270860	invader1
chr2L	22272124	22272473	invader4
chr2L	22274690	22274838	gypsy3
chr2L	22276284	22276631	Rt1b
chr2L	22276996	22278015	jockey
chr2L	22278132	22278328	jockey
chr2L	22278334	22278384	1360
chr2L	22278505	22278638	INE-1
chr2L	22280498	22292574	gypsy12
chr2L	22283450	22290100	gypsy4
chr2L	22290153	22290463	G5A
chr2L	22290553	22291130	G5
chr2L	22294284	22294332	diver2
chr2L	22295280	22295376	INE-1
chr2L	22295411	22297990	mdg1
chr2L	22298506	22299941	baggins
chr2L	22299361	22299486	INE-1
chr2L	22300175	22304637	G5
chr2L	22300299	22304444	invader2
chr2L	22305176	22305284	gypsy7
chr2L	22307391	22311147	297
chr2L	22311177	22311665	INE-1
chr2L	22314314	22314808	gypsy4
chr2L	22314970	22315275	INE-1
chr2L	22315672	22318155	frogger
chr2L	22318309	22318709	INE-1
chr2L	22321109	22321723	I
chr2L	22321992	22322176	INE-1
chr2L	22322855	22323070	gypsy6
chr2L	22323885	22324377	Cr1a
chr2L	22324497	22325131	mariner2
chr2L	22324655	22325031	transib2
chr2L	22325983	22326373	INE-1
chr2L	22326996	22328106	Cr1a
chr2L	22327584	22327681	Cr1a
chr2L	22328110	22328464	invader1
chr2L	22329229	22337869	invader5
chr2L	22329288	22334333	invader2
chr2L	22336352	22337730	transib3
chr2L	22338201	22339622	INE-1
chr2L	22338410	22339516	1360
chr2L	22339732	22339785	G2
chr2L	22341329	22341383	diver2
chr2L	22341391	22342050	G
chr2L	22342754	22342967	G4
chr2L	22342973	22343153	Doc3
chr2L	22344638	22344728	hopper
chr2L	22345793	22345913	INE-1
chr2L	22345981	22346681	Cr1a
chr2L	22346692	22348202	X
chr2L	22348957	22350044	1360
chr2L	22351156	22351663	gypsy8
chr2L	22352017	22352182	Fw3
chr2L	22352230	22352486	INE-1
chr2L	22352985	22353093	Fw2
chr2L	22353276	22353852	Cr1a
chr2L	22355287	22355638	Bari2
chr2L	22355882	22356416	Idefix
chr2L	22357823	22359855	Cr1a
chr2L	22359855	22360239	Fw2
chr2L	22360438	22360634	F
chr2L	22360653	22360869	1360
chr2L	22360890	22361351	1360
chr2L	22362463	22363182	Cr1a
chr2L	22369375	22370022	INE-1
chr2L	22370068	22370174	HMS-Beagle2
chr2L	22370225	22376604	HMS-Beagle
chr2L	22370796	22373915	Rt1b
chr2L	22376850	22381553	diver2
chr2L	22377031	22381333	F
chr2L	22381553	22384123	diver2
chr2L	22384129	22386503	F
chr2L	22386504	22386723	diver2
chr2L	22386723	22389627	diver2
chr2L	22389627	22390750	Cr1a
chr2L	22390750	22391072	baggins
chr2L	22391072	22391139	HMS-Beagle2
chr2L	22391995	22392131	baggins
chr2L	22392258	22392702	HMS-Beagle
chr2L	22393428	22394820	Rt1b
chr2L	22394820	22395181	HMS-Beagle
chr2L	22395372	22406749	gypsy8
chr2L	22396359	22402640	Stalker4
chr2L	22405571	22406421	1360
chr2L	22406749	22406969	gypsy8
chr2L	22408088	22408368	invader1
chr2L	22408489	22408847	HMS-Beagle
chr2L	22409493	22409773	invader1
chr2L	22409894	22410321	HMS-Beagle
chr2L	22410896	22411176	invader1
chr2L	22411293	22411721	HMS-Beagle2
chr2L	22412694	22413121	HMS-Beagle
chr2L	22413693	22413973	invader1
chr2L	22414090	22414518	HMS-Beagle
chr2L	22415072	22415352	invader1
chr2L	22415469	22415824	HMS-Beagle
chr2L	22415855	22420241	Doc
chr2L	22488834	22489939	1360
chr2L	22499799	22500894	1360
chr2L	22504383	22505475	1360
chr2L	22548966	22550131	1360
chr2L	22582023	22583757	S
chr2L	22586657	22587823	1360
chr2L	22605665	22614751	roo
chr2L	22629825	22630952	1360
chr2L	22679851	22684556	F
chr2L	22765148	22773721	Max
chr2L	22765148	22773721	Max
chr2L	22776473	22778207	S
chr2L	22841323	22842417	1360
chr2L	22899296	22907772	GATE
chr2L	22911684	22919262	roo
chr2L	23057902	23063349	invader3
chr2L	23059026	23060915	invader3
chr2L	23185005	23186490	1360
chr2L	23234065	23239230	Rt1b
chr2L	23256859	23257886	1360
chr2L	23267988	23272224	Juan
chr2L	23272664	23273156	1360
chr2L	23283082	23284113	1360
chr2L	23288996	23293720	Doc
chr2L	23328278	23330588	1360
chr2L	23353252	23357949	F
chr2L	23382538	23387909	Ivk
chr2L	23405711	23414824	roo
chr2L	23447249	23450314	1360
chr2L	23450885	23450886	1360
chr2L	23467776	23472472	Doc
chr2L	23475713	23482166	McClintock
chr2L	23492491	23504446	roo
chr2R	7394147	7395130	mariner2
chr2R	7396289	7396691	INE-1
chr2R	7408437	7408532	INE-1
chr2R	7434947	7439183	Juan
chr2R	7453604	7453703	INE-1
chr2R	7453828	7453909	INE-1
chr2R	7459445	7459731	INE-1
chr2R	7513096	7513218	INE-1
chr2R	7513238	7514000	1360
chr2R	7516642	7516749	INE-1
chr2R	7542849	7542893	INE-1
chr2R	7608471	7613604	I
chr2R	7665488	7665573	INE-1
chr2R	7779464	7779880	HMS-Beagle
chr2R	7785305	7785456	INE-1
chr2R	7815726	7822138	Burdock
chr2R	7862315	7867344	flea
chr2R	7869243	7873962	Doc
chr2R	7925448	7925592	INE-1
chr2R	7995272	7995391	INE-1
chr2R	7999288	7999450	INE-1
chr2R	8015705	8017666	FB
chr2R	8048659	8048747	INE-1
chr2R	8107044	8113567	297
chr2R	8113575	8113980	Tc1
chr2R	8201345	8201425	INE-1
chr2R	8330916	8331345	roo
chr2R	8366821	8367021	INE-1
chr2R	8370589	8370783	INE-1
chr2R	8398267	8402985	Doc
chr2R	8416495	8417045	I
chr2R	8432505	8432624	INE-1
chr2R	8436899	8437119	jockey2
chr2R	8461041	8461854	S
chr2R	8461859	8462102	412
chr2R	8477109	8477350	INE-1
chr2R	8490622	8492278	Rt1b
chr2R	8529572	8529627	INE-1
chr2R	8544030	8544059	INE-1
chr2R	8566088	8566980	1360
chr2R	8586793	8586894	INE-1
chr2R	8716276	8716343	INE-1
chr2R	8722816	8723002	pogo
chr2R	8777966	8784099	diver
chr2R	9094736	9094938	INE-1
chr2R	9151356	9157769	Burdock
chr2R	9198211	9198507	hopper
chr2R	9212748	9213176	roo
chr2R	9222622	9222685	INE-1
chr2R	9237043	9237124	INE-1
chr2R	9352279	9361370	roo
chr2R	9401361	9401450	INE-1
chr2R	9420876	9420946	INE-1
chr2R	9452860	9452904	INE-1
chr2R	9480131	9490604	roo
chr2R	9481757	9483162	H
chr2R	9682728	9682773	FB
chr2R	9705866	9706113	INE-1
chr2R	9726668	9734162	17.6
chr2R	9843217	9843301	INE-1
chr2R	9867899	9868272	roo
chr2R	9868281	9868379	INE-1
chr2R	9869162	9869298	roo
chr2R	9870101	9870307	S
chr2R	9870307	9870658	rooA
chr2R	9871089	9871523	roo
chr2R	9874430	9874665	INE-1
chr2R	9898800	9898921	INE-1
chr2R	9945495	9945626	BS
chr2R	9965654	9965719	INE-1
chr2R	10005905	10007010	1360
chr2R	10012171	10012242	INE-1
chr2R	10022577	10022989	FB
chr2R	10176934	10186043	roo
chr2R	10420276	10420352	INE-1
chr2R	10425989	10426465	INE-1
chr2R	10426172	10426300	H
chr2R	10426625	10426735	INE-1
chr2R	10552738	10552804	INE-1
chr2R	10585612	10594139	Tirant
chr2R	10622398	10637115	mdg1
chr2R	10627197	10629771	mdg1
chr2R	10659251	10666654	mdg1
chr2R	10795311	10795444	FB
chr2R	10801961	10802093	INE-1
chr2R	10875685	10875723	1360
chr2R	10906310	10906344	opus
chr2R	10940135	10940197	INE-1
chr2R	10948082	10955576	17.6
chr2R	10979708	10980121	297
chr2R	11009869	11018985	roo
chr2R	11019953	11024938	jockey
chr2R	11134164	11134350	pogo
chr2R	11141415	11141467	INE-1
chr2R	11156123	11156180	INE-1
chr2R	11157913	11158053	INE-1
chr2R	11158694	11158764	INE-1
chr2R	11165899	11165939	INE-1
chr2R	11207875	11208004	BS
chr2R	11247193	11247422	INE-1
chr2R	11297672	11301936	flea
chr2R	11347587	11348812	INE-1
chr2R	11351869	11353113	INE-1
chr2R	11415570	11418664	opus
chr2R	11472701	11473843	pogo
chr2R	11672327	11672589	INE-1
chr2R	11678927	11678977	INE-1
chr2R	11994635	11994728	INE-1
chr2R	12128265	12128312	INE-1
chr2R	12138489	12138652	INE-1
chr2R	12247700	12247919	INE-1
chr2R	12317898	12319449	Tc1-2
chr2R	12390703	12390762	INE-1
chr2R	12419667	12419716	INE-1
chr2R	12446464	12446517	G5A
chr2R	12481191	12482937	roo
chr2R	12501750	12503829	Rt1b
chr2R	12511295	12511388	INE-1
chr2R	12522878	12523136	INE-1
chr2R	12526789	12526863	INE-1
chr2R	12707570	12715878	roo
chr2R	12789349	12797654	roo
chr2R	12819500	12824510	jockey
chr2R	12862329	12867554	accord
chr2R	12902248	12902312	Doc4
chr2R	12910490	12910544	TART-A
chr2R	13041110	13041371	INE-1
chr2R	13136896	13141622	Doc
chr2R	13155982	13156015	INE-1
chr2R	13232742	13232823	INE-1
chr2R	13259498	13259672	INE-1
chr2R	13438342	13438521	1360
chr2R	13565259	13565328	INE-1
chr2R	13580577	13580842	jockey
chr2R	13676359	13676504	H
chr2R	13728186	13735788	opus
chr2R	13751462	13751528	INE-1
chr2R	13905659	13907571	Rt1a
chr2R	14093489	14109582	roo
chr2R	14101789	14108782	HMS-Beagle
chr2R	14217980	14218722	Tc1
chr2R	14392307	14392356	INE-1
chr2R	14394286	14399007	Doc
chr2R	14467348	14476442	roo
chr2R	14497443	14498549	1360
chr2R	14537143	14537202	INE-1
chr2R	14665473	14665506	INE-1
chr2R	14871386	14871435	INE-1
chr2R	14889263	14897813	Max
chr2R	15004800	15005049	jockey
chr2R	15015511	15022878	mdg1
chr2R	15085033	15092025	297
chr2R	15119371	15127796	Tirant
chr2R	15258245	15258290	INE-1
chr2R	15309589	15309797	hopper2
chr2R	15325696	15325758	INE-1
chr2R	15340745	15349272	Tirant
chr2R	15372541	15373237	1360
chr2R	15693105	15693334	INE-1
chr2R	15855763	15855805	INE-1
chr2R	16061782	16064358	Burdock
chr2R	16152234	16152591	INE-1
chr2R	16193898	16193962	INE-1
chr2R	16283014	16283078	INE-1
chr2R	16287496	16287561	INE-1
chr2R	16383200	16383298	INE-1
chr2R	16456321	16456377	INE-1
chr2R	16539692	16544843	copia
chr2R	16688487	16688539	INE-1
chr2R	16799415	16799471	gypsy2
chr2R	16840451	16840489	INE-1
chr2R	16862464	16862507	INE-1
chr2R	17021016	17021296	INE-1
chr2R	17132634	17132706	INE-1
chr2R	17135184	17135264	copia
chr2R	17146014	17146175	G5A
chr2R	17147304	17152263	jockey
chr2R	17176409	17182541	diver
chr2R	17236563	17241709	copia
chr2R	17277271	17277615	jockey
chr2R	17448295	17448356	INE-1
chr2R	17451543	17452021	INE-1
chr2R	17463628	17463729	Tc3
chr2R	17485977	17490671	F
chr2R	17658595	17658636	INE-1
chr2R	17782415	17783563	pogo
chr2R	17784078	17784264	pogo
chr2R	17798460	17798874	297
chr2R	17818915	17827837	roo
chr2R	17969903	17969939	Doc3
chr2R	18032346	18032462	H
chr2R	18045727	18045999	jockey
chr2R	18079396	18079602	Stalker4
chr2R	18079656	18080181	gtwin
chr2R	18080941	18081860	H
chr2R	18111737	18115542	F
chr2R	18358463	18372590	jockey
chr2R	18362137	18371249	roo
chr2R	18487252	18487288	INE-1
chr2R	18487875	18495288	blood
chr2R	18575852	18581982	3S18
chr2R	18590922	18600016	roo
chr2R	18604765	18604813	INE-1
chr2R	18858290	18860019	Bari1
chr2R	19715909	19723321	blood
chr2R	19728394	19728613	S2
chr2R	19776651	19779895	jockey
chr2R	19914899	19922254	mdg1
chr2R	19946926	19947131	INE-1
chr2R	19957485	19962629	copia
chr2R	20069298	20071871	opus
chr2R	20088068	20088101	1360
chr2R	20361326	20361420	INE-1
chr2R	20368566	20377671	roo
chr2R	20496002	20496040	transib2
chr2R	20538363	20538405	INE-1
chr2R	20739501	20744201	F
chr2R	20785033	20788048	F
chr2R	21151167	21153747	opus
chr2R	21352732	21352786	H
chr2R	21726998	21727050	INE-1
chr2R	21738332	21747434	roo
chr2R	21753138	21753566	roo
chr2R	21774896	21775043	INE-1
chr2R	21809579	21817761	roo
chr2R	21818596	21818651	INE-1
chr2R	22120840	22120884	INE-1
chr2R	22349754	22351469	jockey
chr2R	22357889	22357940	INE-1
chr2R	22360440	22360801	jockey
chr2R	22465374	22465511	BS
chr2R	22525815	22529298	jockey
chr2R	22580466	22586578	diver
chr2R	22650299	22650465	INE-1
chr2R	22775023	22775372	jockey
chr2R	22815865	22815933	INE-1
chr2R	22843074	22844979	flea
chr2R	22958834	22963863	flea
chr2R	23402663	23407682	flea
chr2R	23529628	23537147	412
chr2R	23877782	23878196	297
chr2R	23914353	23921920	412
chr2R	24147122	24154643	412
chr2R	24177290	24184718	412
chr2R	24197352	24197605	INE-1
chr2R	24353483	24361787	roo
chr2R	24647643	24655143	412
chr2R	24727938	24735389	mdg1
chr2R	24763665	24765583	G2
chr2R	24919231	24919276	1360
chr2R	25051678	25051854	G5A
chr2R	25088942	25089627	INE-1
chr2R	25089855	25090880	HB
chr2R	25097793	25097857	INE-1
chr2R	25107106	25107283	INE-1
chr2R	25131258	25131391	INE-1
chr2R	25133022	25133151	INE-1
chr2R	25141705	25149342	roo
chr2R	25149342	25159337	roo
chr2R	25172942	25173280	INE-1
chr2R	25174695	25174753	INE-1
chr2R	25174824	25174912	INE-1
chr2R	25178347	25178690	HB
chr2R	25178817	25178925	INE-1
chr2R	25182690	25182741	INE-1
chr2R	25189209	25189546	INE-1
chr2R	25195994	25196343	INE-1
chr2R	25196476	25196555	INE-1
chr2R	25204315	25204505	INE-1
chr2R	25210963	25211295	INE-1
chr2R	25216163	25216486	INE-1
chr2R	25217686	25217977	INE-1
chr2R	25237818	25237890	Ivk
chr2R	25238005	25238321	INE-1
chr2R	25241021	25241065	INE-1
chr2R	25250764	25252516	INE-1
chr2R	25252326	25252401	INE-1
chr2R	25252524	25253145	INE-1
chr2R	25252920	25252957	1360
chr2R	25254586	25254671	INE-1
chr2R	25255991	25256184	INE-1
chr2R	25258152	25258888	invader4
chr2R	25262497	25268581	HeT-A
chr2R	223766	225394	Bari1
chr2R	318878	320363	1360
chr2R	513603	518311	RR48340
chr2R	529378	537945	RR48344
chr2R	589336	590755	hopper
chr2R	601845	603330	1360
chr2R	605219	609905	F
chr2R	649768	650956	1360
chr2R	699177	705336	297
chr2R	810673	811767	1360
chr2R	903972	910407	RR48313
chr2R	903982	910397	Burdock
chr2R	1039929	1042157	1360
chr2R	1065938	1067043	1360
chr2R	1078187	1079302	1360
chr2R	1082406	1087125	Doc
chr2R	1094715	1095802	1360
chr2R	1228159	1229252	1360
chr2R	1235033	1242443	blood
chr2R	1266581	1268450	1360
chr2R	1294947	1295683	Tc1
chr2R	1305206	1307232	Tc1
chr2R	1374260	1374683	invader1
chr2R	1396477	1397528	1360
chr2R	1409685	1410794	1360
chr2R	1423541	1424649	1360
chr2R	1465393	1471557	diver
chr2R	1500904	1506153	Transpac
chr2R	1500904	1506153	Transpac
chr2R	1509981	1511076	1360
chr2R	1511740	1512845	1360
chr2R	1516662	1521332	1731
chr2R	1524327	1525415	1360
chr2R	1527980	1529068	1360
chr2R	1531768	1532873	1360
chr2R	1556700	1563947	Stalker
chr2R	1587956	1589061	1360
chr2R	1597792	1599301	1360
chr2R	1598475	1598895	invader1
chr2R	1621945	1632053	gypsy12
chr2R	1692832	1700302	rover
chr2R	1700320	1707315	297
chr2R	1708986	1716480	17.6
chr2R	1797345	1802067	Doc
chr2R	1808662	1817084	ZAM
chr2R	1827508	1835016	17.6
chr2R	1907273	1911953	F
chr2R	1942286	1948413	3S18
chr2R	1942286	1948413	3S18
chr2R	1967693	1975342	Stalker2
chr2R	1986986	1994449	Idefix
chr2R	2006416	2007457	1360
chr2R	2067022	2072452	invader3
chr2R	2110562	2118063	17.6
chr2R	2110562	2118063	17.6
chr2R	2131385	2136104	Doc
chr2R	2162602	2169956	Tabor
chr2R	2162602	2169956	Tabor
chr2R	2194058	2195781	S
chr2R	2259535	2260657	1360
chr2R	2272097	2279508	rover
chr2R	2323748	2331133	Quasimodo
chr2R	2330479	2337864	Quasimodo
chr2R	2345219	2356640	3S18
chr2R	2471523	2472490	1360
chr2R	2486949	2487916	1360
chr2R	2499039	2508128	roo
chr2R	2586086	2587192	1360
chr2R	2652022	2653750	Bari1
chr2R	2652022	2653750	Bari1
chr2R	2656148	2658722	Burdock
chr2R	2693660	2701100	17.6
chr2R	2805316	2806473	1360
chr2R	2808821	2815539	gypsy4
chr2R	2825220	2829888	F
chr2R	2831083	2832248	1360
chr2R	2842019	2843140	1360
chr2R	2857146	2862876	Max
chr2R	2904601	2906080	1360
chr2R	2909153	2914245	Rt1a
chr2R	2945332	2946018	1360
chr2R	2979165	2980254	1360
chr2R	2995271	3002688	Idefix
chr2R	3023112	3027842	X
chr2R	3053082	3059802	gypsy4
chr2R	3062115	3063272	1360
chr2R	3227655	3235264	opus
chr2R	3265729	3270434	transib3
chr2R	3326545	3333932	antonia
chr2R	3336205	3338205	1360
chr2R	3385521	3393133	opus
chr2R	3385522	3393136	opus
chr2R	3400588	3403517	baggins
chr2R	3466813	3468832	1360
chr2R	3492862	3493867	1360
chr2R	3564887	3572799	gypsy2
chr2R	3592496	3592832	Tom1
chr2R	3616879	3622029	Rt1a
chr2R	3634656	3635744	1360
chr2R	3691218	3692506	Y
chr2R	3694485	3701975	412
chr2R	3694485	3701975	412
chr2R	3723499	3728274	invader2
chr2R	3737451	3742226	invader2
chr2R	3877829	3878897	1360
chr2R	3902060	3902981	1360
chr2R	3908903	3913589	diver2
chr2R	4034537	4039239	F
chr2R	4054734	4057464	297
chr2R	4095635	4100886	Transpac
chr2R	4095635	4100886	Transpac
chr2R	4117024	4122170	copia
chr2R	4169453	4170224	1360
chr2R	4193368	4194230	1360
chr2R	4213137	4214242	1360
chr2R	4253742	4258831	invader2
chr2R	4264581	4265123	1360
chr2R	4300194	4307546	RR50204
chr2R	4313783	4321129	RR50207
chr2R	4313783	4321129	rover
chr2R	4330794	4335500	RR49755
chr2R	4369616	4374465	diver2
chr2R	4379472	4386873	RR49783
chr2R	4379472	4386873	mdg1
chr2R	4483293	4488014	RR49857
chr2R	4488870	4490316	X
chr2R	4490391	4490434	INE-1
chr2R	4492995	4493319	Rt1b
chr2R	4495946	4496310	ninja-Dsim-like
chr2R	4497686	4498010	Rt1b
chr2R	4498256	4499698	X
chr2R	4499773	4499816	INE-1
chr2R	4501009	4501368	ninja-Dsim-like
chr2R	4503078	4503377	ninja-Dsim-like
chr2R	4503914	4506216	Doc3
chr2R	4506280	4507489	297
chr2R	4507489	4507706	1360
chr2R	4508615	4511279	1360
chr2R	4509470	4511157	transib1
chr2R	4512065	4514702	transib2
chr2R	4515216	4515373	INE-1
chr2R	4518363	4518661	INE-1
chr2R	4520523	4520661	gypsy8
chr2R	4520704	4520885	1360
chr2R	4521811	4521920	1360
chr2R	4522518	4525694	Cr1a
chr2R	4526024	4533935	INE-1
chr2R	4526316	4533756	baggins
chr2R	4527662	4532082	Rt1b
chr2R	4534066	4534884	gypsy3
chr2R	4534884	4535022	gypsy2
chr2R	4535114	4535458	springer
chr2R	4535477	4535794	gypsy6
chr2R	4535808	4536151	INE-1
chr2R	4536284	4537426	diver2
chr2R	4537890	4538123	flea
chr2R	4538123	4538250	flea
chr2R	4538597	4539118	gypsy8
chr2R	4539177	4540984	X
chr2R	4540412	4540793	Stalker4
chr2R	4540988	4541792	transib4
chr2R	4541794	4543096	Rt1c
chr2R	4543120	4543202	McClintock
chr2R	4543202	4543271	antonia
chr2R	4543279	4543938	antonia
chr2R	4547833	4549659	transib4
chr2R	4549713	4550518	H
chr2R	4551003	4551432	roo
chr2R	4552143	4552291	INE-1
chr2R	4552291	4552479	INE-1
chr2R	4552595	4557314	Doc2
chr2R	4557358	4557397	1360
chr2R	4558233	4558381	diver2
chr2R	4558466	4558946	X
chr2R	4559642	4560084	INE-1
chr2R	4560084	4560284	297
chr2R	4561979	4562391	INE-1
chr2R	4562455	4562749	1360
chr2R	4563280	4563395	Cr1a
chr2R	4563645	4563719	INE-1
chr2R	4563960	4564201	INE-1
chr2R	4564260	4564359	INE-1
chr2R	4565419	4565550	INE-1
chr2R	4565806	4567806	F
chr2R	4567821	4568539	Rt1b
chr2R	4568127	4568390	1360
chr2R	4568561	4570965	Cr1a
chr2R	4571048	4571205	Fw3
chr2R	4571303	4571354	F
chr2R	4571719	4576076	INE-1
chr2R	4571845	4575770	Rt1b
chr2R	4582075	4582159	Cr1a
chr2R	4582459	4582901	1360
chr2R	4582912	4584402	ninja-Dsim-like
chr2R	4584770	4585469	diver2
chr2R	4585701	4594064	Dm88
chr2R	4586730	4586906	gypsy8
chr2R	4587215	4588040	G
chr2R	4588072	4588441	Cr1a
chr2R	4589031	4589253	INE-1
chr2R	4589253	4590005	H
chr2R	4590159	4590235	transib3
chr2R	4590235	4591808	Doc3
chr2R	4591960	4592954	1360
chr2R	4592954	4593051	Doc3
chr2R	4594155	4594540	1360
chr2R	4596503	4597774	1360
chr2R	4596612	4596862	INE-1
chr2R	4597082	4597626	INE-1
chr2R	4598165	4599121	1360
chr2R	4601397	4601504	Burdock
chr2R	4601757	4601891	Cr1a
chr2R	4601996	4602173	Doc
chr2R	4602192	4602470	INE-1
chr2R	4603661	4604420	3S18
chr2R	4605019	4605787	diver2
chr2R	4607433	4608150	INE-1
chr2R	4610324	4611254	1360
chr2R	4611255	4611311	gypsy12
chr2R	4611643	4612121	diver2
chr2R	4614857	4615146	INE-1
chr2R	4615506	4616563	1360
chr2R	4616790	4617637	1360
chr2R	4618415	4618452	1360
chr2R	4618530	4618883	INE-1
chr2R	4622445	4622804	Stalker4
chr2R	4623009	4624108	1360
chr2R	4628440	4632807	antonia
chr2R	4630095	4632471	Rt1a
chr2R	4632856	4633174	INE-1
chr2R	4633348	4633715	INE-1
chr2R	4635257	4635901	Rt1b
chr2R	4635964	4638173	Cr1a
chr2R	4638867	4639927	1360
chr2R	4640200	4640249	INE-1
chr2R	4640284	4640896	INE-1
chr2R	4641115	4641664	ninja-Dsim-like
chr2R	4641707	4650039	297
chr2R	4642000	4649375	Idefix
chr2R	4650395	4651430	1360
chr2R	4651582	4653171	Doc3
chr2R	4653174	4653249	transib3
chr2R	4653284	4654380	INE-1
chr2R	4653403	4654156	H
chr2R	4654975	4655351	Cr1a
chr2R	4655678	4656347	gypsy8
chr2R	4656347	4656591	INE-1
chr2R	4659126	4659337	S
chr2R	4659401	4663290	rooA
chr2R	4663951	4664051	I
chr2R	4664302	4664366	invader3
chr2R	4664369	4664446	INE-1
chr2R	4664621	4664673	INE-1
chr2R	4666088	4666408	G4
chr2R	4666408	4666504	gypsy12
chr2R	4666599	4668032	HB
chr2R	4668297	4668445	INE-1
chr2R	4668679	4670322	S
chr2R	4670720	4670996	INE-1
chr2R	4675640	4676197	diver2
chr2R	4676749	4677033	1360
chr2R	4677214	4677351	1360
chr2R	4677648	4678559	Rt1a
chr2R	4678060	4678483	Rt1a
chr2R	4678690	4678782	Doc
chr2R	4681106	4681234	Burdock
chr2R	4682787	4684878	gypsy4
chr2R	4683277	4683460	297
chr2R	4683528	4683942	gtwin
chr2R	4687527	4687650	gypsy12
chr2R	4687971	4688056	gypsy12
chr2R	4688467	4689407	Cr1a
chr2R	4689407	4690356	Rt1b
chr2R	4690815	4691025	diver2
chr2R	4693649	4694037	INE-1
chr2R	4695966	4696512	INE-1
chr2R	4696530	4697592	1360
chr2R	4699426	4700015	INE-1
chr2R	4700198	4700337	INE-1
chr2R	4701315	4701839	INE-1
chr2R	4703616	4703707	INE-1
chr2R	4703717	4703794	INE-1
chr2R	4705390	4706065	INE-1
chr2R	4706330	4706810	Fw2
chr2R	4706848	4706916	Fw3
chr2R	4707173	4707228	INE-1
chr2R	4707693	4708587	H
chr2R	4707991	4708339	1360
chr2R	4708664	4709105	gypsy8
chr2R	4709105	4709293	1360
chr2R	4709617	4709655	INE-1
chr2R	4709655	4709793	accord2
chr2R	4709971	4710876	Tc1-2
chr2R	4710172	4710713	Tc1-2
chr2R	4710885	4711237	INE-1
chr2R	4712837	4714923	Cr1a
chr2R	4713039	4714574	transib2
chr2R	4714276	4714350	transib2
chr2R	4714933	4714982	INE-1
chr2R	4715039	4716226	invader6
chr2R	4715224	4715382	1360
chr2R	4715382	4715516	Tc3
chr2R	4715538	4715769	Tc3
chr2R	4716783	4719325	1360
chr2R	4716902	4718980	INE-1
chr2R	4716964	4718551	Tc1
chr2R	4719432	4719501	INE-1
chr2R	4719607	4719661	INE-1
chr2R	4720354	4720472	INE-1
chr2R	4721632	4721764	INE-1
chr2R	4722715	4725982	Burdock
chr2R	4722924	4723076	INE-1
chr2R	4723086	4723547	Tc3
chr2R	4726062	4726166	INE-1
chr2R	4726294	4726494	INE-1
chr2R	4732650	4732912	antonia
chr2R	4732912	4735934	Doc2
chr2R	4736013	4736277	rooA
chr2R	4737257	4738249	Max
chr2R	4738249	4738452	Max
chr2R	4739622	4739870	Cr1a
chr2R	4739900	4743282	Cr1a
chr2R	4743751	4743798	INE-1
chr2R	4744861	4744990	1360
chr2R	4747501	4747568	INE-1
chr2R	4748501	4748577	INE-1
chr2R	4749825	4750047	gypsy8
chr2R	4750398	4751495	1360
chr2R	4751586	4751642	INE-1
chr2R	4751912	4752035	INE-1
chr2R	4752405	4753474	Rt1c
chr2R	4754932	4755362	Cr1a
chr2R	4755362	4755465	INE-1
chr2R	4755695	4755751	INE-1
chr2R	4758110	4758181	Tc3
chr2R	4758265	4759540	HB
chr2R	4759540	4761101	gypsy2
chr2R	4761350	4761913	gypsy12
chr2R	4761958	4763778	invader2
chr2R	4761999	4763490	pogo
chr2R	4763976	4764114	Rt1a
chr2R	4764603	4764697	Cr1a
chr2R	4764733	4764801	Doc3
chr2R	4765121	4769404	invader2
chr2R	4769508	4774730	baggins
chr2R	4774848	4775407	gypsy12
chr2R	4775500	4780267	G4
chr2R	4776967	4777289	G5
chr2R	4779028	4779564	antonia
chr2R	4779574	4780106	McClintock
chr2R	4783983	4784049	diver2
chr2R	4784382	4784466	INE-1
chr2R	4785737	4786187	1360
chr2R	4788875	4792217	297
chr2R	4792223	4794506	baggins
chr2R	4794512	4794588	Tabor
chr2R	4794927	4796963	Rt1a
chr2R	4796685	4796774	Rt1b
chr2R	4796975	4797530	ninja-Dsim-like
chr2R	4797530	4797684	G
chr2R	4797718	4798687	F
chr2R	4798722	4799207	INE-1
chr2R	4799230	4800226	Cr1a
chr2R	4800226	4801382	Rt1c
chr2R	4801413	4801649	S
chr2R	4801700	4802544	FB
chr2R	4801881	4802022	INE-1
chr2R	4802022	4802059	gypsy10
chr2R	4802544	4802879	mariner2
chr2R	4805203	4809865	baggins
chr2R	4809969	4814287	invader2
chr2R	4814334	4814898	gypsy12
chr2R	4815147	4815353	gypsy2
chr2R	4820009	4820121	INE-1
chr2R	4820128	4820642	ZAM
chr2R	4821701	4822097	Tom1
chr2R	4822403	4822526	INE-1
chr2R	4822557	4822835	FB
chr2R	4822847	4822959	INE-1
chr2R	4823041	4823083	INE-1
chr2R	4823200	4823458	gypsy10
chr2R	4826166	4826701	INE-1
chr2R	4826776	4828044	Cr1a
chr2R	4827210	4827349	Q
chr2R	4827763	4827823	INE-1
chr2R	4827823	4827937	INE-1
chr2R	4828321	4828778	INE-1
chr2R	4830166	4830293	gypsy8
chr2R	4830360	4831949	1360
chr2R	4831949	4833155	gtwin
chr2R	4833218	4837307	gypsy
chr2R	4833570	4836717	baggins
chr2R	4836844	4837025	Rt1b
chr2R	4837568	4838076	Rt1b
chr2R	4838927	4840392	transib2
chr2R	4841107	4841469	INE-1
chr2R	4841469	4848583	HMS-Beagle2
chr2R	4848480	4853027	HMS-Beagle2
chr2R	4855026	4855129	INE-1
chr2R	4855815	4869276	rooA
chr2R	4860254	4862290	G6
chr2R	4863542	4868897	R1A1
chr2R	4869308	4869361	gypsy3
chr2R	4869361	4869519	springer
chr2R	4869897	4870126	gypsy9
chr2R	4870764	4871253	R1A1
chr2R	4871710	4876644	gypsy8
chr2R	4879189	4879363	INE-1
chr2R	4880104	4880382	Cr1a
chr2R	4880430	4881197	INE-1
chr2R	4881252	4885982	X
chr2R	4881252	4885978	X-element
chr2R	4886249	4886320	INE-1
chr2R	4886324	4886425	INE-1
chr2R	4887896	4888277	jockey2
chr2R	4888727	4889085	gypsy3
chr2R	4889096	4895686	S
chr2R	4896130	4901413	gypsy11
chr2R	4896536	4897261	mdg1
chr2R	4897268	4897325	gypsy8
chr2R	4897460	4897698	Tabor
chr2R	4897983	4898160	diver2
chr2R	4900145	4900217	gypsy12
chr2R	4901039	4901160	INE-1
chr2R	4901443	4901546	Stalker2
chr2R	4902388	4904941	gypsy12
chr2R	4903201	4904439	G4
chr2R	4905158	4905302	mdg3
chr2R	4905935	4906045	invader3
chr2R	4906482	4906934	INE-1
chr2R	4907846	4908466	INE-1
chr2R	4909629	4909767	Rt1a
chr2R	4910256	4914074	Cr1a
chr2R	4910386	4913006	Doc3
chr2R	4910774	4912851	invader2
chr2R	4913082	4913622	Doc2
chr2R	4913316	4913412	Doc
chr2R	4914241	4914893	gtwin
chr2R	4916600	4916692	INE-1
chr2R	4918249	4918631	S
chr2R	4918631	4923588	ninja-Dsim-like
chr2R	4924183	4924237	pogo
chr2R	4924643	4929315	INE-1
chr2R	4924962	4929263	Doc
chr2R	4930150	4930297	gypsy8
chr2R	4930674	4930757	G7
chr2R	4930772	4931964	G7
chr2R	4932113	4932156	Rt1a
chr2R	4932896	4933345	Rt1c
chr2R	4934464	4937866	Tabor
chr2R	4935130	4937283	412
chr2R	4937283	4937536	mdg1
chr2R	4937881	4937998	Cr1a
chr2R	4941345	4941421	HMS-Beagle2
chr2R	4941603	4941866	1360
chr2R	4945066	4947356	gypsy5
chr2R	4946104	4946137	accord2
chr2R	4949113	4949258	Porto1
chr2R	4950592	4953726	Cr1a
chr2R	4953726	4954504	G7
chr2R	4957228	4959340	Dm88
chr2R	4959341	4960367	S2
chr2R	4959565	4959860	Cr1a
chr2R	4960381	4969304	gypsy9
chr2R	4961159	4963766	Rt1a
chr2R	4964678	4965055	gypsy4
chr2R	4965507	4965579	Tabor
chr2R	4969431	4969569	gypsy5
chr2R	4970875	4970982	INE-1
chr2R	4970998	4971197	gypsy8
chr2R	4971725	4972551	Max
chr2R	4973308	4973581	HMS-Beagle
chr2R	4975302	4975622	INE-1
chr2R	4976257	4977088	Helena
chr2R	4977134	4978375	BS
chr2R	4978835	4980793	gypsy12
chr2R	4981064	4981151	Rt1b
chr2R	4981075	4983502	Doc3
chr2R	4982494	4983496	Rt1b
chr2R	4983506	4985245	Rt1b
chr2R	4985271	4986315	Rt1c
chr2R	4986315	4986348	INE-1
chr2R	4986612	4986675	1360
chr2R	4987397	4995013	F
chr2R	4990510	4993565	Rt1b
chr2R	4995168	4995731	17.6
chr2R	4995733	4996043	INE-1
chr2R	4996173	4996310	INE-1
chr2R	4997334	4998500	gypsy8
chr2R	4998740	4999425	Cr1a
chr2R	4999452	4999717	Max
chr2R	4999757	4999974	INE-1
chr2R	4999974	5001673	297
chr2R	5002264	5002311	GATE
chr2R	5003232	5005102	Cr1a
chr2R	5005198	5005384	INE-1
chr2R	5005392	5006078	Cr1a
chr2R	5006078	5007602	gypsy8
chr2R	5007639	5008689	Max
chr2R	5010185	5013402	Porto1
chr2R	5014662	5016299	1360
chr2R	5014785	5015890	1360
chr2R	5017456	5017601	G
chr2R	5017711	5018083	gypsy8
chr2R	5018083	5018434	G6
chr2R	5018838	5019217	rooA
chr2R	5019839	5020210	springer
chr2R	5022424	5023856	gypsy12
chr2R	5024721	5026277	Max
chr2R	5026417	5026766	Cr1a
chr2R	5026791	5027534	1360
chr2R	5027552	5027881	INE-1
chr2R	5028241	5028488	opus
chr2R	5028780	5028941	1360
chr2R	5033926	5036433	gypsy5
chr2R	5034394	5035682	Doc3
chr2R	5035683	5036312	accord
chr2R	5036433	5036675	Tirant
chr2R	5036789	5036858	invader2
chr2R	5039722	5040732	gypsy11
chr2R	5041914	5042805	Max
chr2R	5043551	5043594	invader3
chr2R	5043909	5044642	gtwin
chr2R	5044081	5044502	invader1
chr2R	5044705	5045064	jockey
chr2R	5045161	5045591	INE-1
chr2R	5045825	5046001	accord2
chr2R	5046068	5061584	accord2
chr2R	5048676	5060606	diver2
chr2R	5049216	5056682	gypsy
chr2R	5062024	5062113	Cr1a
chr2R	5062207	5062270	Stalker4
chr2R	5063228	5063483	gypsy8
chr2R	5067840	5068189	Cr1a
chr2R	5068385	5068660	INE-1
chr2R	5068932	5069076	INE-1
chr2R	5069165	5069483	INE-1
chr2R	5070731	5070762	INE-1
chr2R	5071166	5071587	Cr1a
chr2R	5073864	5073961	gypsy8
chr2R	5076482	5078623	3S18
chr2R	5077061	5078085	Tc1
chr2R	5079149	5079224	mdg1
chr2R	5079634	5079737	gtwin
chr2R	5080208	5080488	diver2
chr2R	5081198	5081482	INE-1
chr2R	5081482	5081854	INE-1
chr2R	5083062	5083115	INE-1
chr2R	5084905	5085277	mdg1
chr2R	5085282	5085316	blood
chr2R	5085345	5085702	Circe
chr2R	5087507	5087799	1731
chr2R	5088308	5088935	INE-1
chr2R	5090004	5090101	diver2
chr2R	5090962	5091086	INE-1
chr2R	5095772	5098592	opus
chr2R	5097372	5097730	gypsy8
chr2R	5098064	5098311	BS3
chr2R	5098995	5106837	Fw2
chr2R	5100577	5102418	baggins
chr2R	5103265	5106195	ninja-Dsim-like
chr2R	5107003	5108157	Doc3
chr2R	5108646	5108703	opus
chr2R	5111863	5112086	opus
chr2R	5112551	5112807	INE-1
chr2R	5112955	5113340	INE-1
chr2R	5113342	5113609	INE-1
chr2R	5113792	5114356	Idefix
chr2R	5114923	5115147	jockey
chr2R	5115280	5115978	jockey2
chr2R	5116040	5116599	INE-1
chr2R	5117940	5118216	INE-1
chr2R	5118502	5118823	gypsy10
chr2R	5119302	5119554	INE-1
chr2R	5119973	5120120	INE-1
chr2R	5123514	5123650	INE-1
chr2R	5124031	5124458	INE-1
chr2R	5124881	5124998	INE-1
chr2R	5125749	5126720	1360
chr2R	5126322	5126499	S
chr2R	5126749	5127918	INE-1
chr2R	5129602	5129874	diver2
chr2R	5130389	5130442	INE-1
chr2R	5130544	5131076	INE-1
chr2R	5131113	5131547	INE-1
chr2R	5131609	5132318	jockey2
chr2R	5132415	5132472	1360
chr2R	5132473	5133582	Rt1a
chr2R	5134308	5135558	Cr1a
chr2R	5134603	5134768	INE-1
chr2R	5135656	5135789	INE-1
chr2R	5136106	5136491	INE-1
chr2R	5136162	5136426	invader2
chr2R	5136521	5137994	I
chr2R	5141659	5141898	1360
chr2R	5141898	5142387	Doc3
chr2R	5142387	5143473	1360
chr2R	5143523	5144516	transib4
chr2R	5145793	5147972	BS3
chr2R	5146251	5147651	X
chr2R	5148075	5148127	INE-1
chr2R	5150039	5150239	INE-1
chr2R	5151524	5151586	INE-1
chr2R	5151682	5151950	R1-2
chr2R	5151979	5152474	Cr1a
chr2R	5154147	5154543	INE-1
chr2R	5155325	5155374	INE-1
chr2R	5155505	5156350	mdg1
chr2R	5156356	5156615	412
chr2R	5156710	5156741	G3
chr2R	5156741	5162229	gypsy10
chr2R	5162229	5169879	accord2
chr2R	5169879	5170054	gypsy10
chr2R	5170090	5171517	G3
chr2R	5171522	5171683	Stalker4
chr2R	5171935	5171990	Tabor
chr2R	5172574	5173015	gypsy8
chr2R	5173599	5174015	gypsy12
chr2R	5174032	5174811	R1A1
chr2R	5174892	5175763	Rt1b
chr2R	5176057	5177460	Max
chr2R	5177710	5177806	INE-1
chr2R	5179048	5179383	Cr1a
chr2R	5180195	5180234	FB
chr2R	5181951	5181983	INE-1
chr2R	5182037	5182816	mariner2
chr2R	5182817	5182953	INE-1
chr2R	5184991	5185456	INE-1
chr2R	5188438	5188530	INE-1
chr2R	5189045	5189386	gypsy8
chr2R	5190174	5190595	INE-1
chr2R	5190724	5191081	INE-1
chr2R	5191148	5191358	G2
chr2R	5191386	5192239	G
chr2R	5193969	5194612	INE-1
chr2R	5194731	5194850	INE-1
chr2R	5196923	5197219	INE-1
chr2R	5198211	5198423	INE-1
chr2R	5199968	5200030	INE-1
chr2R	5200074	5200293	Cr1a
chr2R	5202274	5202328	INE-1
chr2R	5202415	5202736	F
chr2R	5202781	5202942	INE-1
chr2R	5202978	5203299	F
chr2R	5203344	5203654	INE-1
chr2R	5204404	5204730	INE-1
chr2R	5206453	5206526	R1A1
chr2R	5206526	5206879	Rt1b
chr2R	5206965	5208450	Doc4
chr2R	5208462	5209085	gypsy8
chr2R	5210159	5210262	INE-1
chr2R	5211122	5211468	INE-1
chr2R	5211712	5211816	1360
chr2R	5211917	5211989	INE-1
chr2R	5213069	5213646	INE-1
chr2R	5215039	5216658	baggins
chr2R	5217150	5217299	INE-1
chr2R	5217752	5222897	copia
chr2R	5222897	5223226	INE-1
chr2R	5224001	5225486	invader3
chr2R	5224251	5225337	Rt1a
chr2R	5226657	5237086	rooA
chr2R	5227782	5232857	invader2
chr2R	5237073	5238895	rooA
chr2R	5238676	5240150	hopper
chr2R	5240590	5240813	Doc2
chr2R	5242124	5242237	INE-1
chr2R	5242259	5242338	INE-1
chr2R	5243318	5248321	diver2
chr2R	5243699	5243971	INE-1
chr2R	5243997	5244160	1360
chr2R	5245036	5245541	F
chr2R	5245545	5245694	INE-1
chr2R	5246697	5246737	INE-1
chr2R	5246771	5247165	INE-1
chr2R	5247168	5247614	Cr1a
chr2R	5248573	5249437	flea
chr2R	5255870	5255945	GATE
chr2R	5258003	5258111	INE-1
chr2R	5258217	5258295	gypsy8
chr2R	5258295	5258483	Cr1a
chr2R	5258696	5258886	Idefix
chr2R	5258917	5258967	antonia
chr2R	5259067	5259406	INE-1
chr2R	5260168	5260518	S
chr2R	5260863	5262237	1360
chr2R	5260895	5261101	Tc1-2
chr2R	5262939	5264917	gypsy12
chr2R	5264977	5265068	1360
chr2R	5265686	5265985	INE-1
chr2R	5268177	5268320	gypsy6
chr2R	5269538	5271268	Cr1a
chr2R	5275703	5275779	INE-1
chr2R	5275780	5277117	R1-2
chr2R	5277194	5282574	G4
chr2R	5277519	5282296	G5
chr2R	5283684	5284144	Cr1a
chr2R	5284687	5291359	Doc4
chr2R	5285264	5285486	Doc
chr2R	5291384	5291442	G4
chr2R	5291456	5291743	INE-1
chr2R	5292989	5293305	INE-1
chr2R	5296267	5297401	INE-1
chr2R	5297601	5298876	G3
chr2R	5299453	5299778	INE-1
chr2R	5300395	5301010	INE-1
chr2R	5301322	5301476	gypsy12
chr2R	5302307	5303107	FB
chr2R	5304533	5304861	INE-1
chr2R	5304882	5305235	INE-1
chr2R	5306232	5306472	Tc1
chr2R	5306478	5306706	S
chr2R	5306753	5307169	INE-1
chr2R	5309113	5311497	1360
chr2R	5309165	5310613	hopper
chr2R	5311604	5311882	FB
chr2R	5313142	5315274	Rt1b
chr2R	5315423	5315718	I
chr2R	5315740	5316103	INE-1
chr2R	5316852	5317036	INE-1
chr2R	5317036	5317093	gypsy3
chr2R	5317103	5319306	springer
chr2R	5318932	5319101	gypsy3
chr2R	5319715	5319832	Transpac
chr2R	5319879	5319955	INE-1
chr2R	5320912	5321012	INE-1
chr2R	5321033	5321102	INE-1
chr2R	5322623	5322718	INE-1
chr2R	5323462	5323518	ninja-Dsim-like
chr2R	5323627	5323755	gypsy12
chr2R	5323909	5324185	INE-1
chr2R	5324218	5324324	INE-1
chr2R	5324391	5324569	INE-1
chr2R	5324652	5324799	INE-1
chr2R	5328094	5328420	INE-1
chr2R	5329639	5329941	invader1
chr2R	5329941	5330272	INE-1
chr2R	5330295	5330361	Doc2
chr2R	5330408	5330769	rooA
chr2R	5331154	5332620	Rt1b
chr2R	5332716	5335800	Doc3
chr2R	5335802	5336645	Doc3
chr2R	5336647	5338046	Rt1b
chr2R	5338132	5338565	ninja-Dsim-like
chr2R	5343403	5344712	gypsy8
chr2R	5345190	5348400	Doc2
chr2R	5348483	5348600	Cr1a
chr2R	5348600	5348974	I
chr2R	5348974	5350184	S
chr2R	5352304	5352814	INE-1
chr2R	5352903	5353236	Max
chr2R	5353452	5353749	FB
chr2R	5355462	5355731	Tc3
chr2R	5356775	5357093	INE-1
chr2R	5357547	5358179	gypsy12
chr2R	5358954	5359127	INE-1
chr2R	5359141	5359530	INE-1
chr2R	5359767	5359852	INE-1
chr2R	5363702	5363782	Fw2
chr2R	5363913	5364092	INE-1
chr2R	5367080	5367310	INE-1
chr2R	5367334	5367432	INE-1
chr2R	5367487	5372634	GATE
chr2R	5368442	5368727	GATE
[truncated: 3,889 more rows]
