# Supplementary material for: CpX Hunter web tool allows high-throughput identification of CpG, CpA, CpT, and CpC islands: A case study in Drosophila genome
Source: J Biol Chem. 2025 Apr 24;301(6):108537. doi: 10.1016/j.jbc.2025.108537 (PMC12148476; doi:10.1016/j.jbc.2025.108537)
Supplement: Supplementary Materials [file mmc1.zip › Supplementary Materials_F/Supplementary Material 4 - TE overlaps with CpX islands.xlsx]

## Sheet: Summary
Supplementary material 4: Overlaps between TEs and CpX islands in Drosophila. The list entitled Summary contains all 153 TE categories together with TE counts and percentual overlaps with CpX islands. The more detailed results are on the following three excel sheets.
Element	Total_Count	CpG	CpA	CpT
INE-1	2235	0.00939597	0.248322	0.354362
1360	493	0.0283976	0.385396	0.440162
Cr1a	152	0.0855263	0.657895	0.664474
roo	144	0.0347222	2.69444	0.854167
jockey	96	0.0625	0.770833	0.697917
297	89	0.011236	0.58427	1.64045
F	86	0.0348837	0.755814	1.25581
Doc	81	0.0246914	0.691358	0.851852
S	76	0.0131579	0.578947	0.657895
HB	61	0.0163934	0.508197	0.442623
FB	61	0.0327869	0.47541	0.42623
H	60	0.0333333	0.55	0.7
Rt1b	60	1.05	1.16667	1.3
X	58	0.310345	0.862069	0.689655
gypsy8	56	0.75	0.339286	0.714286
gypsy12	51	0.0588235	0.627451	0.823529
pogo	50	0	0.46	0.6
diver2	49	0.0612245	0.55102	0.571429
invader1	47	0	0.404255	0.851064
mdg1	45	0	0.688889	1
opus	44	0.909091	1.54545	2
412	44	0.0681818	0.454545	1.25
BS	43	0.0232558	0.55814	0.55814
copia	39	0.025641	1.28205	0.794872
I	38	0.0526316	0.736842	0.605263
Stalker4	38	0.105263	0.526316	1.15789
antonia	37	0.027027	0.783784	1.2973
invader3	37	0.108108	0.540541	0.783784
baggins	36	0.361111	0.527778	0.888889
Dm88	33	0.030303	0.363636	0.787879
invader4	33	0	0.212121	0.272727
Rt1c	33	0.69697	0.848485	0.484848
Tc1	31	0	0.483871	0.548387
R1A1	31	0.806452	0.709677	1
G4	31	0	0.645161	0.741935
Rt1a	30	1.6	0.6	1
blood	29	0.103448	0.862069	1.31034
flea	29	0.0344828	1.48276	0.448276
17.6	29	0	0.793103	1.72414
BS3	29	0	0.172414	0.344828
jockey2	28	0	0.357143	0.535714
G5A	27	0	0.62963	0.37037
HeT-A	27	0.0740741	0.333333	0.814815
transib2	27	0	0.888889	0.444444
hopper	27	0	0.740741	0.666667
Tirant	25	0.04	0.44	1.8
G5	25	0.04	0.64	0.44
Tc1-2	25	0	0.4	0.44
Max	24	0.875	1.33333	1.375
invader2	24	0	0.75	0.833333
Burdock	24	0	1.08333	0.916667
HMS-Beagle	24	0.166667	0.916667	1.70833
mdg3	23	0.0434783	0.869565	1.21739
HeT-Tag	23	0	0	0.26087
Doc3	23	0.0869565	0.782609	0.652174
mariner2	23	0.0434783	0.347826	0.173913
springer	22	0.363636	1.54545	1.31818
gypsy	22	0.0454545	0.590909	0.909091
G2	21	0.333333	0.380952	0.619048
3S18	20	0	1.3	1.4
gtwin	20	0.2	0.45	0.9
Idefix	20	0	0.6	0.65
Stalker	20	0	0.55	0.95
Tc3	19	0.0526316	0.526316	0.315789
GATE	19	0.789474	1.31579	1.10526
Stalker2	17	0.0588235	0.588235	2.17647
G	17	0.529412	0.411765	0.647059
ninja-Dsim-like	17	0.411765	0.647059	0.588235
rooA	17	0.176471	1.11765	1.35294
gypsy4	17	0	0.529412	0.764706
gypsy2	16	0.6875	2.25	1.1875
S2	16	0	0.6875	0.4375
gypsy6	16	0.125	0.375	0.75
1731	16	0	0.8125	0.5625
G6	15	1.4	0.266667	1.26667
micropia	15	0	0.866667	0.866667
gypsy3	15	0.2	1.33333	0.533333
hopper2	14	0.0714286	0.142857	0.428571
transib3	14	0.142857	1.07143	0.571429
rover	13	0	0.615385	1.46154
diver	13	0	0.769231	1.07692
Ivk	13	0	0.923077	0.769231
Transpac	12	0	0.416667	2.25
Juan	12	0	0.666667	0.833333
HMS-Beagle2	12	0	0.916667	0.833333
Tabor	12	0	0.5	0.916667
McClintock	10	0	0.8	1
gypsy5	10	0	0.3	1.7
gypsy9	10	0.1	0.9	0.3
TART-A	10	0.7	0.1	1.6
Bari1	9	0	0.555556	1
Helena	9	0	0.444444	0.444444
Fw2	9	0	0.444444	0.555556
Doc4	8	0.375	0.625	0.875
invader6	8	0	0.125	0.75
gypsy10	8	0.125	0.5	1.125
transib4	8	0.125	1	0.875
NOF	8	0	0.5	1
accord2	7	0	0.285714	2.14286
Fw3	7	0	0.285714	0.714286
Tom1	7	0	0.142857	0.714286
Porto1	7	0.428571	0.428571	0.714286
G3	7	0.285714	1	0.857143
Q	7	0	0.285714	0.142857
Stalker3	7	0	0.142857	0.857143
Doc2	7	0	0.857143	0.571429
gypsy11	5	0	0.6	0.8
Bari2	5	0	0.2	0.8
Circe	5	0.2	1.4	0.6
ZAM	5	0.4	0.4	1
gypsy7	4	0	0.25	0.75
G7	4	0	0.75	0.25
Quasimodo	4	0	0	3
Y	4	0	0.5	0.75
looper1	4	0	1	0.75
invader5	3	0	1.33333	0.666667
TART-B	3	0.333333	0.333333	0.333333
accord	3	0	1	0.333333
transib1	3	0	2	0.666667
FW	2	0	1	0
frogger	2	0	0.5	0.5
R1-2	2	0	0.5	0
X-element	2	1.5	3.5	0.5
aurora	2	1.5	0	0.5
RR51475	1	0	0	1
RR48313	1	0	3	0
RR50204	1	0	1	3
RR48340	1	0	1	1
RR48344	1	3	0	0
RR50207	1	0	0	2
RR49755	1	0	1	0
RR49783	1	0	1	0
RR49857	1	0	1	0
RR51093	1	0	0	3
Xanthias	1	0	2	0
RR51001	1	0	0	2
RR51000	1	0	0	2
RR51007	1	0	0	1
RR50446	1	0	1	2
RR51048	1	0	0	1
RR50423	1	1	4	0
R1	1	2	3	5
RR50375	1	0	1	1
RR48332	1	1	4	4
RR50960	1	0	2	2
RR48323	1	4	1	2
BS4	1	0	1	0
TART-C	1	0	0	2
F-element	1	0	1	0
Helitron	1	0	1	0
R2	1	1	2	0
RR48304	1	0	0	4
HMS-Beagle2265	1	0	2	0
		32.5994	119.799	142.766
		0.213068	0.783001	0.933113

## Sheet: CpG_overlapsOK
Element	Total_Count	Overlap_Count	Sloupec1
INE-1	2235	21	0.00939597
1360	493	14	0.0283976
Cr1a	152	13	0.0855263
roo	144	5	0.0347222
jockey	96	6	0.0625
297	89	1	0.011236
F	86	3	0.0348837
Doc	81	2	0.0246914
S	76	1	0.0131579
FB	61	2	0.0327869
HB	61	1	0.0163934
Rt1b	60	63	1.05
H	60	2	0.0333333
X	58	18	0.310345
gypsy8	56	42	0.75
gypsy12	51	3	0.0588235
pogo	50	0	0
diver2	49	3	0.0612245
invader1	47	0	0
mdg1	45	0	0
opus	44	40	0.909091
412	44	3	0.0681818
BS	43	1	0.0232558
copia	39	1	0.025641
Stalker4	38	4	0.105263
I	38	2	0.0526316
invader3	37	4	0.108108
antonia	37	1	0.027027
baggins	36	13	0.361111
Rt1c	33	23	0.69697
Dm88	33	1	0.030303
invader4	33	0	0
R1A1	31	25	0.806452
Tc1	31	0	0
G4	31	0	0
Rt1a	30	48	1.6
blood	29	3	0.103448
flea	29	1	0.0344828
17.6	29	0	0
BS3	29	0	0
jockey2	28	0	0
HeT-A	27	2	0.0740741
G5A	27	0	0
transib2	27	0	0
hopper	27	0	0
Tirant	25	1	0.04
G5	25	1	0.04
Tc1-2	25	0	0
Max	24	21	0.875
HMS-Beagle	24	4	0.166667
invader2	24	0	0
Burdock	24	0	0
Doc3	23	2	0.0869565
mdg3	23	1	0.0434783
mariner2	23	1	0.0434783
HeT-Tag	23	0	0
springer	22	8	0.363636
gypsy	22	1	0.0454545
G2	21	7	0.333333
gtwin	20	4	0.2
3S18	20	0	0
Idefix	20	0	0
Stalker	20	0	0
GATE	19	15	0.789474
Tc3	19	1	0.0526316
G	17	9	0.529412
ninja-Dsim-like	17	7	0.411765
rooA	17	3	0.176471
Stalker2	17	1	0.0588235
gypsy4	17	0	0
gypsy2	16	11	0.6875
gypsy6	16	2	0.125
S2	16	0	0
1731	16	0	0
G6	15	21	1.4
gypsy3	15	3	0.2
micropia	15	0	0
transib3	14	2	0.142857
hopper2	14	1	0.0714286
rover	13	0	0
diver	13	0	0
Ivk	13	0	0
Transpac	12	0	0
Juan	12	0	0
HMS-Beagle2	12	0	0
Tabor	12	0	0
TART-A	10	7	0.7
gypsy9	10	1	0.1
McClintock	10	0	0
gypsy5	10	0	0
Bari1	9	0	0
Helena	9	0	0
Fw2	9	0	0
Doc4	8	3	0.375
gypsy10	8	1	0.125
transib4	8	1	0.125
invader6	8	0	0
NOF	8	0	0
Porto1	7	3	0.428571
G3	7	2	0.285714
accord2	7	0	0
Fw3	7	0	0
Tom1	7	0	0
Q	7	0	0
Stalker3	7	0	0
Doc2	7	0	0
ZAM	5	2	0.4
Circe	5	1	0.2
gypsy11	5	0	0
Bari2	5	0	0
gypsy7	4	0	0
G7	4	0	0
Quasimodo	4	0	0
Y	4	0	0
looper1	4	0	0
TART-B	3	1	0.333333
invader5	3	0	0
accord	3	0	0
transib1	3	0	0
X-element	2	3	1.5
aurora	2	3	1.5
FW	2	0	0
frogger	2	0	0
R1-2	2	0	0
RR48323	1	4	4
RR48344	1	3	3
R1	1	2	2
RR50423	1	1	1
RR48332	1	1	1
R2	1	1	1
RR51475	1	0	0
RR48313	1	0	0
RR50204	1	0	0
RR48340	1	0	0
RR50207	1	0	0
RR49755	1	0	0
RR49783	1	0	0
RR49857	1	0	0
RR51093	1	0	0
Xanthias	1	0	0
RR51001	1	0	0
RR51000	1	0	0
RR51007	1	0	0
RR50446	1	0	0
RR51048	1	0	0
RR50375	1	0	0
RR50960	1	0	0
BS4	1	0	0
TART-C	1	0	0
F-element	1	0	0
Helitron	1	0	0
RR48304	1	0	0
HMS-Beagle2265	1	0	0
	5889	539	32.5994
	38.4902	3.52288	0.213068

## Sheet: CpA_overlapsOK
Element	Total_Count	Overlap_Count	Sloupec1
INE-1	2235	555	0.248322
1360	493	190	0.385396
Cr1a	152	100	0.657895
roo	144	388	2.69444
jockey	96	74	0.770833
297	89	52	0.58427
F	86	65	0.755814
Doc	81	56	0.691358
S	76	44	0.578947
HB	61	31	0.508197
FB	61	29	0.47541
H	60	33	0.55
Rt1b	60	70	1.16667
X	58	50	0.862069
gypsy8	56	19	0.339286
gypsy12	51	32	0.627451
pogo	50	23	0.46
diver2	49	27	0.55102
invader1	47	19	0.404255
mdg1	45	31	0.688889
opus	44	68	1.54545
412	44	20	0.454545
BS	43	24	0.55814
copia	39	50	1.28205
I	38	28	0.736842
Stalker4	38	20	0.526316
invader3	37	20	0.540541
antonia	37	29	0.783784
baggins	36	19	0.527778
Dm88	33	12	0.363636
invader4	33	7	0.212121
Rt1c	33	28	0.848485
Tc1	31	15	0.483871
R1A1	31	22	0.709677
G4	31	20	0.645161
Rt1a	30	18	0.6
flea	29	43	1.48276
BS3	29	5	0.172414
blood	29	25	0.862069
17.6	29	23	0.793103
jockey2	28	10	0.357143
G5A	27	17	0.62963
HeT-A	27	9	0.333333
hopper	27	20	0.740741
transib2	27	24	0.888889
Tirant	25	11	0.44
G5	25	16	0.64
Tc1-2	25	10	0.4
Max	24	32	1.33333
Burdock	24	26	1.08333
HMS-Beagle	24	22	0.916667
invader2	24	18	0.75
HeT-Tag	23	0	0
mariner2	23	8	0.347826
mdg3	23	20	0.869565
Doc3	23	18	0.782609
springer	22	34	1.54545
gypsy	22	13	0.590909
G2	21	8	0.380952
3S18	20	26	1.3
gtwin	20	9	0.45
Idefix	20	12	0.6
Stalker	20	11	0.55
GATE	19	25	1.31579
Tc3	19	10	0.526316
rooA	17	19	1.11765
Stalker2	17	10	0.588235
G	17	7	0.411765
ninja-Dsim-like	17	11	0.647059
gypsy4	17	9	0.529412
gypsy2	16	36	2.25
S2	16	11	0.6875
gypsy6	16	6	0.375
1731	16	13	0.8125
gypsy3	15	20	1.33333
micropia	15	13	0.866667
G6	15	4	0.266667
transib3	14	15	1.07143
hopper2	14	2	0.142857
Ivk	13	12	0.923077
rover	13	8	0.615385
diver	13	10	0.769231
HMS-Beagle2	12	11	0.916667
Transpac	12	5	0.416667
Juan	12	8	0.666667
Tabor	12	6	0.5
gypsy9	10	9	0.9
McClintock	10	8	0.8
gypsy5	10	3	0.3
TART-A	10	1	0.1
Bari1	9	5	0.555556
Helena	9	4	0.444444
Fw2	9	4	0.444444
Doc4	8	5	0.625
invader6	8	1	0.125
gypsy10	8	4	0.5
transib4	8	8	1
NOF	8	4	0.5
accord2	7	2	0.285714
Fw3	7	2	0.285714
Tom1	7	1	0.142857
Porto1	7	3	0.428571
G3	7	7	1
Q	7	2	0.285714
Stalker3	7	1	0.142857
Doc2	7	6	0.857143
gypsy11	5	3	0.6
Bari2	5	1	0.2
Circe	5	7	1.4
ZAM	5	2	0.4
gypsy7	4	1	0.25
G7	4	3	0.75
Quasimodo	4	0	0
Y	4	2	0.5
looper1	4	4	1
invader5	3	4	1.33333
TART-B	3	1	0.333333
accord	3	3	1
transib1	3	6	2
FW	2	2	1
frogger	2	1	0.5
R1-2	2	1	0.5
X-element	2	7	3.5
aurora	2	0	0
RR51475	1	0	0
RR48313	1	3	3
RR50204	1	1	1
RR48340	1	1	1
RR48344	1	0	0
RR50207	1	0	0
RR49755	1	1	1
RR49783	1	1	1
RR49857	1	1	1
RR51093	1	0	0
Xanthias	1	2	2
RR51001	1	0	0
RR51000	1	0	0
RR51007	1	0	0
RR50446	1	1	1
RR51048	1	0	0
RR50423	1	4	4
R1	1	3	3
RR50375	1	1	1
RR48332	1	4	4
RR50960	1	2	2
RR48323	1	1	1
BS4	1	1	1
TART-C	1	0	0
F-element	1	1	1
Helitron	1	1	1
R2	1	2	2
RR48304	1	0	0
HMS-Beagle2265	1	2	2
	5889	3190	119.799
	38.4902	20.8497	0.783001

## Sheet: CpT_overlapsOK
Element	Total_Count	Overlap_Count	Sloupec1
INE-1	2235	792	0.354362
1360	493	217	0.440162
Cr1a	152	101	0.664474
roo	144	123	0.854167
jockey	96	67	0.697917
297	89	146	1.64045
F	86	108	1.25581
Doc	81	69	0.851852
S	76	50	0.657895
HB	61	27	0.442623
FB	61	26	0.42623
H	60	42	0.7
Rt1b	60	78	1.3
X	58	40	0.689655
gypsy8	56	40	0.714286
gypsy12	51	42	0.823529
pogo	50	30	0.6
diver2	49	28	0.571429
invader1	47	40	0.851064
mdg1	45	45	1
opus	44	88	2
412	44	55	1.25
BS	43	24	0.55814
copia	39	31	0.794872
I	38	23	0.605263
Stalker4	38	44	1.15789
antonia	37	48	1.2973
invader3	37	29	0.783784
baggins	36	32	0.888889
invader4	33	9	0.272727
Rt1c	33	16	0.484848
Dm88	33	26	0.787879
Tc1	31	17	0.548387
G4	31	23	0.741935
R1A1	31	31	1
Rt1a	30	30	1
17.6	29	50	1.72414
blood	29	38	1.31034
flea	29	13	0.448276
BS3	29	10	0.344828
jockey2	28	15	0.535714
G5A	27	10	0.37037
transib2	27	12	0.444444
hopper	27	18	0.666667
HeT-A	27	22	0.814815
Tirant	25	45	1.8
G5	25	11	0.44
Tc1-2	25	11	0.44
HMS-Beagle	24	41	1.70833
Max	24	33	1.375
Burdock	24	22	0.916667
invader2	24	20	0.833333
mdg3	23	28	1.21739
HeT-Tag	23	6	0.26087
Doc3	23	15	0.652174
mariner2	23	4	0.173913
springer	22	29	1.31818
gypsy	22	20	0.909091
G2	21	13	0.619048
3S18	20	28	1.4
Stalker	20	19	0.95
Idefix	20	13	0.65
gtwin	20	18	0.9
GATE	19	21	1.10526
Tc3	19	6	0.315789
Stalker2	17	37	2.17647
rooA	17	23	1.35294
G	17	11	0.647059
ninja-Dsim-like	17	10	0.588235
gypsy4	17	13	0.764706
gypsy2	16	19	1.1875
S2	16	7	0.4375
1731	16	9	0.5625
gypsy6	16	12	0.75
G6	15	19	1.26667
micropia	15	13	0.866667
gypsy3	15	8	0.533333
hopper2	14	6	0.428571
transib3	14	8	0.571429
rover	13	19	1.46154
diver	13	14	1.07692
Ivk	13	10	0.769231
Transpac	12	27	2.25
Tabor	12	11	0.916667
Juan	12	10	0.833333
HMS-Beagle2	12	10	0.833333
gypsy5	10	17	1.7
TART-A	10	16	1.6
McClintock	10	10	1
gypsy9	10	3	0.3
Bari1	9	9	1
Helena	9	4	0.444444
Fw2	9	5	0.555556
Doc4	8	7	0.875
invader6	8	6	0.75
gypsy10	8	9	1.125
transib4	8	7	0.875
NOF	8	8	1
accord2	7	15	2.14286
Fw3	7	5	0.714286
Tom1	7	5	0.714286
Porto1	7	5	0.714286
G3	7	6	0.857143
Q	7	1	0.142857
Stalker3	7	6	0.857143
Doc2	7	4	0.571429
gypsy11	5	4	0.8
Bari2	5	4	0.8
Circe	5	3	0.6
ZAM	5	5	1
gypsy7	4	3	0.75
G7	4	1	0.25
Quasimodo	4	12	3
Y	4	3	0.75
looper1	4	3	0.75
invader5	3	2	0.666667
TART-B	3	1	0.333333
accord	3	1	0.333333
transib1	3	2	0.666667
FW	2	0	0
frogger	2	1	0.5
R1-2	2	0	0
X-element	2	1	0.5
aurora	2	1	0.5
RR51475	1	1	1
RR48313	1	0	0
RR50204	1	3	3
RR48340	1	1	1
RR48344	1	0	0
RR50207	1	2	2
RR49755	1	0	0
RR49783	1	0	0
RR49857	1	0	0
RR51093	1	3	3
Xanthias	1	0	0
RR51001	1	2	2
RR51000	1	2	2
RR51007	1	1	1
RR50446	1	2	2
RR51048	1	1	1
RR50423	1	0	0
R1	1	5	5
RR50375	1	1	1
RR48332	1	4	4
RR50960	1	2	2
RR48323	1	2	2
BS4	1	0	0
TART-C	1	2	2
F-element	1	0	0
Helitron	1	0	0
R2	1	0	0
RR48304	1	4	4
HMS-Beagle2265	1	0	0
	5889	3757	142.766
	38.4902	24.5556	0.933113
